# Supplementary material for: Autocatalytic amplification of Alzheimer-associated Aβ42 peptide aggregation in human cerebrospinal fluid
Source: Commun Biol. 2019 Oct 8;2:365. doi: 10.1038/s42003-019-0612-2 (PMC6783456; doi:10.1038/s42003-019-0612-2)
Supplement: Supplementary file 3 — Supplementary Data 1 [file 42003_2019_612_MOESM3_ESM.xlsx]

## Sheet: 1A
time (h)	10 µM	10 µM	10 µM	10 µM	7.95 µM	7.95 µM	7.95 µM	7.95 µM	6.32 µM	6.32 µM	6.32 µM	6.32 µM	5.02 µM	5.02 µM	5.02 µM	5.02 µM	3.99 µM	3.99 µM	3.99 µM	3.99 µM	3.17 µM	3.17 µM	3.17 µM	3.17 µM	2.52 µM	2.52 µM	2.52 µM	2.52 µM	2 µM	2 µM	2 µM	2 µM	1.59 µM	1.59 µM	1.59 µM	1.59 µM	1.27 µM	1.27 µM	1.27 µM	1.27 µM	1.01 µM	1.01 µM	1.01 µM	1.01 µM	0.8 µM	0.8 µM	0.8 µM	0.8 µM
0	7489	2857	3068	3117	3101	3090	2952	3183	3215	3113	3032	3093	3110	3036	3012	3091	3296	3157	3067	3061	3036	3032	3244	3027	2968	2896	3145	3040	3055	3079	2987	3099	2969	2928	2952	2950	2848	2975	2981	2872	2908	2981	2700	2876	2940	3043	2956	2842
0.0166667	6138	2836	2951	2952	3128	3164	3011	3066	2993	3110	3123	2986	3004	2892	2884	3068	3040	3095	2840	2974	2953	2939	3068	2945	2927	2941	3081	2973	3060	2947	2826	2887	2892	2918	2988	2976	2799	2915	2968	2848	3032	2992	2638	2776	2761	2855	2816	2749
0.0333333	5076	2797	2964	2886	3015	3062	2883	3048	2905	2994	3075	2935	2949	2972	2912	2982	3047	3027	2824	2892	2940	2997	2927	2914	2780	2880	3013	2972	3067	2919	2822	2908	2775	2887	2772	2880	2777	2885	2920	2839	2972	2860	2603	2624	2744	2935	2833	2660
0.05	4946	2662	2806	2871	2874	2972	2924	2997	3042	2900	2993	2918	2903	2991	3034	2968	2925	2890	2813	2864	2927	2900	2942	2879	2719	2910	3088	2860	2843	2739	2830	2990	2830	2888	2806	2944	2577	2868	2828	2844	2856	2827	2833	2670	2798	2855	2866	2868
0.0666667	4805	2708	2824	2856	3140	3075	3014	2973	2979	2864	2952	2788	2772	2780	2872	2920	2881	2860	2873	2880	2909	2738	3004	2898	2789	2768	2948	2863	2914	2762	2770	2687	2876	2729	2793	2690	2688	2913	2727	2853	2732	2835	2684	2840	2860	2940	2864	2820
0.0833333	4401	2783	2948	3103	3088	3128	3016	2824	2921	2859	2926	2780	3090	2831	2879	2847	2934	2848	3000	2815	2788	2859	2956	2788	2882	2749	3050	2824	2818	2868	2799	2684	2761	2708	2766	2752	2910	2773	2691	2726	2909	2908	2791	2752	2791	2976	2826	2924
0.1	4622	2784	2955	3123	2932	3061	3120	2945	2799	2879	2970	3120	3179	2727	2770	2766	2862	2954	3050	2721	2718	2808	2804	2964	2792	2713	2849	2796	2794	2808	2768	2799	2789	2852	2896	2899	2728	2907	2880	2792	2864	2971	2658	2778	2859	2830	2744	2732
0.116667	4363	2773	2828	3004	2985	2994	3080	3122	2988	3004	2996	2972	3161	2940	3044	2948	3020	3048	3005	2877	2979	2919	3068	3000	2772	2874	2956	2864	2919	2943	2908	2928	2980	2869	2903	2931	2826	2900	2826	2912	2880	2995	2616	2816	2740	2792	2808	2673
0.133333	4217	2760	3040	3151	3137	3052	3089	3048	2986	2898	3010	2966	3138	2836	2977	2992	2853	3100	2955	2925	2955	2986	2976	2870	2963	2842	3059	2902	2980	2902	2752	2843	2911	2896	2912	2960	2729	2885	2945	2920	2956	2894	2800	2683	2804	2887	2862	2838
0.15	4040	2863	3038	3214	3044	3174	3154	3199	3077	2841	3036	3060	3240	2934	3008	3024	3038	2980	2991	2888	2986	2848	2986	2815	2782	2964	2965	3020	2829	2872	2725	2868	2801	2976	2875	2862	2733	2888	2910	2928	2800	2918	2775	2704	2683	2709	2828	2680
0.166667	3957	2839	3291	3390	3192	3176	3392	3170	2981	3016	3092	3034	3201	2893	2858	2993	2962	2954	3068	2914	2896	2840	2950	2951	2823	2828	3031	2957	3018	2918	2744	2804	2780	2879	2977	2860	2659	2771	2698	2838	2892	2915	2725	2801	2821	2858	2746	2793
0.183333	3856	3022	3826	4318	3300	3345	3829	3383	2920	2935	3153	3129	3140	2869	2907	2960	3032	2941	2966	2881	2866	3036	2951	2810	2942	2962	2959	2933	2919	2804	2802	2834	2926	2899	2874	2764	2702	2845	2856	2816	2816	2888	2743	2764	2722	2724	2856	2809
0.2	4017	3796	5317	6187	3831	3680	4672	3695	3190	3024	3062	2956	3214	2943	2814	2975	2990	2936	3036	2894	2932	2757	2932	2903	2791	2892	2937	2919	2962	2844	2769	2722	2673	2861	2896	2790	2752	2728	2808	2808	2833	2913	2721	2671	2684	2722	2792	2732
0.216667	4984	5108	8300	9567	4867	4522	6256	4170	3252	3083	3254	3135	3314	2745	2953	3116	2965	2890	3023	2958	2974	2776	2946	2914	2809	2722	2921	2862	2882	2780	2780	2812	2822	2789	2872	2866	2673	2847	2906	2836	2728	2774	2684	2754	2614	2896	2807	2796
0.233333	7131	7648	13440	15774	6898	6652	8756	5398	3671	3213	3276	3197	3447	2968	2887	3090	2904	3009	3136	2916	2887	2834	2922	2808	2841	2804	2912	2791	2872	2806	2820	2861	2787	2809	2772	2844	2688	2735	2756	2695	2864	2918	2570	2752	2653	2832	2791	2747
0.25	10634	11116	26943	34495	11316	10265	11477	7688	4180	3476	3527	3288	3819	3062	2946	3135	2928	2900	3210	2836	2864	2900	2955	2836	2864	2796	2910	2830	2856	2793	2777	2742	2845	2747	2796	2788	2732	2797	2840	2698	2948	2830	2686	2691	2740	2739	2829	2670
0.266667	16023	15484	52449	57393	23580	20470	14785	12225	5473	3929	4024	3579	4468	3115	3124	3152	3034	2885	3099	2987	2805	2710	2912	2812	2716	2776	2896	2794	2893	2829	2696	2801	2709	2826	2848	2843	2747	2768	2931	2792	2774	2849	2661	2791	2721	2798	2904	2805
0.283333	24066	19144	65410	66396	42810	38608	18338	24844	8036	4764	4899	4148	6025	3219	3125	3211	3069	3004	3180	2888	2806	2920	2882	2924	2860	2848	2910	2827	2847	2776	2735	2756	2800	2752	2804	2781	2629	2825	2767	2760	2820	2852	2639	2654	2726	2792	2697	2633
0.3	27567	24828	67665	66682	51040	49416	24678	43093	12634	6573	6701	5111	8900	3400	3293	3277	3102	3008	3354	3060	2874	2880	2881	2794	2849	2808	2968	2992	2781	2896	2698	2737	2864	2750	2740	2738	2672	2796	2816	2748	2756	2802	2749	2699	2678	2902	2820	2748
0.316667	28408	31919	67617	67019	52509	52607	31657	50785	22927	10852	11626	7587	15836	4184	3392	3719	3293	2996	3645	3057	2877	2889	2923	2888	2910	2704	2984	2838	2745	2748	2742	2801	2811	2774	2850	2783	2756	2772	2762	2778	2817	2897	2744	2753	2794	2812	2702	2795
0.333333	29066	42470	67140	66483	51768	52307	40742	52778	35687	22517	23550	14754	25811	5145	3860	4039	3210	3155	4312	3082	2812	2845	2952	2825	3003	2789	2906	2829	2896	2803	2745	2717	2667	2832	2808	2713	2625	2808	2727	2740	2893	2791	2672	2654	2794	2707	2943	2760
0.35	28978	50849	66276	66629	52810	51956	47575	52924	40204	35495	35768	28698	31760	8471	4818	5009	3569	3247	6060	3262	2977	2964	2964	2888	3100	2825	2962	2880	2733	2743	2807	2796	2724	2913	2803	2696	2685	2785	2803	2753	2876	2864	2695	2750	2699	2720	2887	2804
0.366667	28626	55683	66141	65717	52113	51129	50648	52286	40987	40060	40662	37760	33946	16412	7052	7070	3837	3527	10205	3689	3080	3037	2878	2960	3080	2848	2879	2804	2893	2854	2824	2627	2829	2780	2770	2750	2693	2672	2812	2752	2751	2864	2788	2739	2769	2781	2839	2756
0.383333	29213	56557	65732	65980	51904	50527	50832	51540	40883	41988	41686	39281	33890	25848	13012	12516	4916	4200	17375	4818	3102	3286	3080	3032	3432	2887	2943	2879	2886	2731	2909	2688	2843	2802	2668	2822	2911	2772	2854	2800	2848	2766	2752	2700	2722	2769	2880	2664
0.4	29613	57132	65028	65240	51341	50642	50163	51876	41505	41649	41355	39689	34384	30741	23027	21930	7204	5643	23213	8012	3365	3528	3183	3132	4061	2994	3075	2893	2846	2842	3136	2919	2811	2912	2734	2996	2838	2871	2756	2854	2664	2974	2681	2808	2782	2738	2715	2728
0.416667	29707	55708	66394	65364	51512	51122	50776	51528	41467	42048	41547	39392	34072	32507	29539	29424	12726	9554	25796	14644	3839	4520	3480	3434	5352	3116	3079	3075	2914	2833	3620	3035	2845	2901	2697	3076	3056	2855	2972	2811	2840	2860	2836	2828	2688	2728	2907	2764
0.433333	29569	55565	66265	65354	51118	49682	49999	51221	41385	40830	41399	39714	34220	32568	31720	32273	19262	16018	26910	20933	5340	6757	4368	4264	8180	3541	3308	3080	2982	3068	4483	3484	2876	2993	2764	3236	3531	2955	3088	2982	2857	2876	2913	2953	2737	2863	2852	2878
0.45	29013	54856	65736	64050	51036	49927	48571	51022	41544	41249	40723	39261	34594	32919	33295	33672	23602	21632	26947	24352	8810	11424	6598	6404	11791	4445	3799	3560	3005	3314	6468	4463	3106	3157	2944	3740	3850	3197	3314	3077	2920	2869	3175	3099	2660	2767	2904	2812
0.466667	28934	55001	66228	65416	50935	50553	49024	49454	40342	40354	40901	39054	33868	33108	33407	33968	25820	25006	26839	25916	13705	15375	10672	10256	14828	6777	4843	4401	3192	3792	8568	6088	3324	3614	2991	4421	4320	3708	3898	3266	3091	3113	3452	3598	2777	2761	2786	2694
0.483333	28322	53660	65330	65092	51394	50536	48713	50110	40112	40361	39998	38750	33635	33415	32680	34086	26541	26188	27022	26150	17524	18141	14712	14190	16321	10227	7196	6640	3663	4992	10500	7997	3887	4391	3311	5485	5313	4332	4647	3700	3256	3224	3707	4015	2916	2880	2939	2948
0.5	28466	54075	64113	65836	51396	50384	48027	49880	40034	40792	40106	37869	33221	33171	33464	34403	27007	26471	27313	26152	19520	19465	17725	17000	17198	13447	10552	9756	4600	6267	12176	9960	4764	5356	3970	6875	6236	5220	5711	4477	3657	3560	4289	4584	2818	2909	3055	3260
0.516667	29159	53627	65165	64403	51645	50345	48556	49780	39420	40186	39800	38216	33408	32780	33599	34330	27112	26506	27120	26393	20830	20264	19230	18252	17555	15680	12972	12739	6294	8167	12881	11215	5943	6670	5216	8248	7089	6261	6702	5514	4097	3942	4934	5316	2966	3256	3147	3258
0.533333	28488	53352	65022	66022	50601	50501	48110	48703	39585	39191	39459	38284	33122	32448	32764	33555	27221	26929	27209	26499	20908	20646	19928	19442	17991	16369	15303	14693	8684	9643	13402	12137	7249	7939	6576	9100	8060	7192	7930	6668	4781	4384	5658	6112	3084	3226	3283	3636
0.55	28443	53384	64725	66318	51492	50429	46503	48759	38793	38923	39213	38006	32916	31733	32256	33229	27400	26985	26936	26587	21196	21000	20973	20099	18024	16892	16056	15923	10360	10584	13827	12613	8454	8768	8091	10143	8820	7699	8591	7559	5500	4968	6221	6828	3432	3637	3536	3854
0.566667	27115	52556	65586	65072	52340	50124	48120	49049	38684	38801	38672	37400	32216	31817	32385	33132	27152	26845	27370	26480	21579	21224	20938	19684	18053	17323	16395	16537	11728	11384	13830	12792	9343	9546	9121	10257	8974	8360	8876	8101	6211	5656	6957	7156	3776	3787	3872	4181
0.583333	28335	51716	65736	65768	51884	50610	47631	48132	38221	38586	39064	37898	31913	31369	32237	32920	26900	26768	26596	26684	21900	21417	20964	20252	17806	17605	16755	16967	12316	11764	13965	13256	10108	10080	9608	10508	9547	8670	9230	8646	6678	6132	7240	7644	4084	4184	4152	4456
0.6	28208	51928	65611	66032	51937	50206	47084	48700	37505	38774	38692	37462	31476	30988	31748	32123	26918	26540	26463	26012	21509	21064	20952	20060	17772	17463	17096	17238	12763	12136	14177	13423	10348	10346	10328	11121	9852	9359	9645	9072	7356	6686	7766	7704	4654	4624	4464	4881
0.616667	27829	51856	66396	66651	52143	50972	46331	47961	38485	39037	38422	37359	31190	30743	31264	31990	26444	26199	26051	26114	21863	21302	21194	20411	17694	17842	17435	16904	13156	12572	14012	13408	10755	10816	10707	10925	9660	9443	9943	9164	7672	7080	7887	8256	5049	5131	4712	5116
0.633333	27856	50043	64081	66186	51973	51213	46202	48340	38237	38825	37677	36984	30641	30191	30823	32075	26318	26051	25892	25544	21580	20920	21112	20277	17854	17547	17131	17423	13291	12472	13782	13524	10817	10990	10958	11556	9716	9776	9752	9447	7904	7385	7920	8108	5389	5524	5120	5484
0.65	28320	50705	65184	65140	52248	51058	45062	48510	37347	38060	38170	37353	30085	30066	31774	31717	26609	25797	25406	25002	21655	21012	21150	20407	17644	17643	17157	17481	13709	12832	14015	13628	10836	11034	11053	11244	9728	9744	9891	9483	8066	7574	7884	8194	5700	5624	5464	5672
0.666667	27656	50308	65003	66162	51939	51435	45541	48768	38020	38059	38528	37046	30741	30159	30764	32280	26256	26106	25513	25188	21328	20903	20919	20092	17482	17438	17124	17530	13681	12899	14449	13685	11036	11361	11118	11531	10014	9940	9871	9488	8196	7771	7895	8381	6013	6184	5728	6125
0.683333	28521	49386	65447	66247	52397	50854	44516	49219	38909	38512	37471	36955	30685	30156	30313	32082	25795	25899	25450	25829	21568	20984	21212	20050	17502	18090	16872	17900	13726	13053	14176	13646	11157	11528	11295	11599	9997	10100	10059	9656	8188	8247	8194	8648	6104	6132	6116	6443
0.7	28272	48650	65669	66229	52800	51182	44751	50395	38410	40072	37688	37146	30516	29464	30800	31104	25508	25772	24968	25040	21169	20668	21329	20416	17215	17579	17361	17352	13743	12947	14170	13647	11191	11229	11461	11708	10064	10178	10103	9821	8432	8106	8156	8518	6306	6403	6284	6396
0.716667	28094	49060	66262	66318	51587	51059	43664	50585	38738	38533	38033	37071	30691	29074	30880	31373	25867	26012	24656	25078	20792	20313	21078	20185	17461	18028	17006	17592	13968	12971	14064	13384	11345	11160	11256	11587	10416	9885	10040	9822	8385	8083	8124	8496	6503	6628	6399	6525
0.733333	27954	48364	66697	66619	52210	50772	43347	51322	38457	38776	37357	36915	30785	29732	30424	31212	25117	25680	24317	24806	21014	20580	20725	20129	17417	17748	17101	17401	13908	12917	14270	13455	11566	11444	11632	11656	9966	10208	10019	9940	8674	8103	8304	8392	6521	6858	6716	6743
0.75	27580	48450	66571	66556	52402	51568	43660	51380	38898	39092	38012	37423	30855	29633	30838	31598	25479	26243	25220	24809	21156	20299	20896	20104	17273	17616	17321	17608	13804	12978	14407	13628	11234	11504	11589	11831	10234	10220	9876	9852	8740	8404	8195	8420	6488	6651	6704	6736
0.766667	28571	47807	67238	66461	52570	51143	44131	53231	39106	39310	38758	37896	31442	29767	30569	31516	24956	25188	24645	24956	20474	20075	20864	20095	17399	18012	17094	17711	13992	13034	14104	13550	11477	11470	11622	11654	10165	10206	10154	9700	8689	8341	8181	8400	6612	6836	6886	6757
0.783333	27944	48780	67636	66352	52971	51699	43635	53636	38691	39324	38810	37254	31229	29888	30768	31785	25422	26049	24644	24698	20658	20200	20619	20086	17020	17534	17293	17424	13656	12966	13956	13508	11428	11726	11576	11777	10178	10104	10074	9924	8548	8472	8291	8376	6714	6886	7039	7046
0.8	28188	47714	68702	66539	52008	51532	42743	53495	39499	39266	38923	38083	31224	29795	30944	31828	24924	25335	24899	24612	20213	20492	20717	19912	17198	17480	17320	17428	13868	12960	13972	13585	11195	11515	11636	11744	10159	10273	10054	9874	8763	8241	8437	8584	6643	7117	6910	7003
0.816667	28079	47660	69785	65663	52733	50995	41947	53811	38276	39338	38999	38280	30664	29939	30725	31714	25380	25576	24630	24531	20306	20106	20572	19963	17372	17628	17238	17141	13898	13027	13845	13806	11368	11467	11512	11668	10169	10039	9771	9894	8639	8360	8340	8587	6540	7104	7029	7075
0.833333	27871	47796	68841	66308	52237	51599	42813	54448	39762	38999	38771	38963	30228	30113	30725	33160	24773	25588	25235	24188	20136	20062	20724	20385	16924	17652	17292	17069	13923	13125	14112	13606	11447	11592	11488	11556	10184	10215	10064	9982	8564	8467	8327	8651	6741	7036	7156	6979
0.85	27953	48054	69332	66710	52500	52353	43124	54301	38469	39036	39214	38311	31685	30016	30390	33269	25525	25296	24924	24664	20284	20075	21054	19833	16548	17612	17212	17443	13805	12780	13709	13582	11285	11256	11743	11458	9974	10135	9942	9724	8634	8407	8384	8453	6776	6857	7250	7092
0.866667	27351	46278	70116	66979	52768	51284	42606	55217	38548	39301	39195	38320	31380	29848	30640	34116	25421	25764	24951	25120	20415	19980	20624	20123	16580	17220	17061	17146	13851	12637	13847	13724	11398	11240	11720	11617	10141	9927	9940	9799	8732	8388	8480	8753	6785	7164	7040	7383
0.883333	26614	47149	69978	66157	52687	51574	42972	55529	38640	39800	38592	38715	31192	30040	30247	34454	25420	25631	25401	24557	20092	19823	19953	19799	16354	17072	16931	16630	13837	12664	13584	13535	11412	11356	11721	11455	10202	10128	9988	9704	8619	8527	8440	8765	6837	7229	7104	7453
0.9	26601	47712	70604	66310	52569	52140	44079	56253	38676	38758	39410	39093	31995	30063	30203	35171	25691	25644	25705	24612	20314	20177	20207	19936	15987	17392	17053	16916	13552	12770	13601	13424	11188	11232	11895	11410	9929	10148	9827	9740	8814	8644	8464	8671	6784	6986	7046	7320
0.916667	26389	46574	70925	66390	52198	51449	44227	56085	39262	39574	39648	39219	31984	29984	30395	35593	25270	25383	25164	24718	20424	19549	20736	19744	16567	17119	16651	17085	13751	12742	13646	13512	11089	11309	11637	11442	10137	10013	10062	9895	8858	8466	8385	8747	6860	7067	7514	7119
0.933333	27208	46991	70800	65729	52508	51829	43861	55872	38381	39092	39780	39623	31824	30143	30091	36472	26258	25587	25849	24626	20783	20182	20499	20290	16042	17406	16848	17149	13957	12680	13650	13480	11177	11100	11676	11204	10308	10007	9993	9724	8780	8508	8430	8720	6684	7165	7161	7213
0.95	26232	46902	71454	66389	52409	51716	45843	57249	38742	39588	40803	40255	31989	30719	31036	37257	26346	25935	26349	25264	20823	20136	20374	19632	15856	16908	16665	16584	13528	12697	13784	13487	11206	11234	11522	11668	10090	10114	10092	9679	8628	8590	8336	8770	6779	7296	7323	7018
0.966667	26496	47719	71917	66872	53145	51985	45381	57477	39745	38985	39995	40150	30968	30491	31042	36349	26107	25914	25899	25567	20713	20126	20205	20140	16030	17220	16765	16853	13805	12649	13736	13640	11243	11290	11539	11279	10162	10086	10191	9754	8604	8618	8482	8632	6934	7114	7181	7521
0.983333	26128	47007	73113	66932	52501	52066	44840	56952	39734	40020	40067	40248	30792	30345	31012	37148	26824	25396	26658	25201	20968	19482	20398	20231	15936	17132	16800	16656	13818	12568	13692	13180	11087	11081	11522	11332	10123	10084	10053	9629	8819	8551	8661	8564	6790	7206	7199	7288
1	26096	45949	72988	66060	52898	51848	45549	57640	39582	39310	40805	39977	31176	29324	31245	37301	27088	25474	26411	25211	21306	19496	20500	19609	16020	17028	16853	16724	13612	12401	13383	13440	10942	11579	11383	11249	10057	10014	9924	9776	8671	8544	8234	8638	6593	7233	7312	7221
1.01667	26222	47328	72460	66028	52172	51665	43161	57408	40364	40284	40380	40602	31319	29936	31678	37882	26791	25532	26170	25612	21464	19465	20585	19728	16283	16720	16834	16676	13813	12416	13233	13367	10902	11124	11646	11497	10247	9985	9969	9637	8896	8569	8676	8716	6707	7106	7163	7280
1.03333	26096	47166	73832	66644	52012	52179	44044	57008	39888	40184	41244	40515	31344	29942	32228	38118	26807	25536	27046	26182	21919	19653	20603	19764	15843	17100	16792	16866	13466	12554	13561	13320	10954	11355	11516	11383	10009	10166	9796	9890	8833	8404	8516	8521	6940	7213	7232	7215
1.05	26078	46132	74390	66848	52784	51411	44883	58550	40632	40064	41020	41353	31962	30174	32452	38429	27200	25340	26760	25638	21746	19323	20071	20232	16150	16775	16445	16408	13606	12488	13103	13417	11216	11354	11700	11462	10100	10125	9998	9902	8607	8715	8358	8641	6878	7056	7325	7197
1.06667	25793	45965	72768	66073	52870	52251	43717	57569	40610	41182	41340	40829	32490	30786	32718	38369	28053	25471	26926	26389	22116	19948	20130	20055	16211	16712	16661	16408	13336	12696	13300	13180	11196	11256	11680	11440	9995	10221	9971	9908	8613	8431	8515	8636	6777	7271	7281	7176
1.08333	26325	46884	73253	67184	52564	52344	44459	57845	40675	40647	41316	41483	31775	31021	33225	38603	28416	25528	26824	27068	22561	19305	19856	20004	16281	16848	16588	16378	13607	12616	12980	13316	11124	11196	11503	11456	10113	9788	10214	9732	8616	8468	8412	8836	6696	7097	7247	7096
1.1	25656	46837	74346	66536	52647	52356	44195	58079	40488	40920	41621	41248	32398	30932	33471	39307	28585	25761	26789	26904	22792	19524	20304	19684	16046	16894	16312	16488	13695	12772	13057	13467	10853	11447	11503	11382	9813	9952	9763	9944	8408	8566	8283	8680	6797	7256	7162	7345
1.11667	26027	46350	74227	67063	53322	51839	44809	58006	40939	40997	41808	41356	32744	30791	33961	39467	29058	25638	26880	27280	22972	19713	20228	19824	16172	17199	16569	16279	13490	12654	12888	13164	11177	10937	11351	11265	10040	10084	9756	9568	8677	8389	8471	8659	6684	7150	7143	7038
1.13333	26184	46264	74640	66668	53252	52038	44451	57601	41296	41551	41355	41516	32466	31096	33875	39441	29241	25743	27101	26948	23341	19552	19988	20017	16188	16855	16299	16777	13321	12806	13173	13197	11080	11220	11743	11429	10211	9826	9738	9732	8792	8276	8576	8571	6802	7252	7131	7198
1.15	25597	46426	74852	66611	52558	52124	44933	57148	41290	42135	41325	41666	33348	31060	34287	39229	29336	26073	27200	26957	23264	19707	20059	20035	16298	16332	16442	16466	13253	12554	13440	13104	11156	11057	11464	11513	10166	9836	9966	9788	8848	8515	8391	8352	6971	7040	7206	6937
1.16667	26256	46499	74916	67255	53356	51578	44870	57603	42118	41696	41397	41708	33170	30853	34490	39620	29984	25949	26475	26200	22885	19603	20416	20370	16005	16212	16263	16240	13572	12318	13228	12929	11183	11356	11476	11592	10149	9832	9760	9746	8669	8469	8544	8418	6908	7245	7142	7256
1.18333	26566	45992	75588	67316	53157	52626	45656	56735	41456	41864	41478	41724	33112	30899	35047	39906	30094	25631	27204	27588	23527	19568	20371	20059	16365	16684	16223	16442	13720	12576	12875	13086	11287	11364	11699	11628	9844	9624	10047	9698	8758	8539	8533	8668	6620	7244	7287	7278
1.2	25121	46083	75877	66876	52550	52260	45870	57773	41740	41947	41645	41834	32386	31249	35349	39939	30452	26224	26835	27952	23265	19413	20211	20196	16115	16317	16415	16453	13544	12714	12931	13516	11004	11293	11451	11528	9704	9944	9963	9896	8735	8338	8477	8448	6870	7279	7112	7358
1.21667	26122	46334	76261	67035	53253	51980	45664	58524	42208	42367	41500	41489	32055	31692	34857	40032	30312	25781	26720	27926	23276	19346	20618	20218	16126	16407	16685	16384	13767	12516	13072	13100	11125	11590	11544	11484	9755	9740	9977	9661	8834	8370	8521	8702	6825	7071	6906	7242
1.23333	25971	46449	75201	66881	53171	51852	44913	57673	41850	43026	41590	41722	32360	31199	35573	40100	30672	25519	26409	27610	23718	19772	19964	20307	16274	16452	16141	16690	13465	12596	13177	13358	10914	11004	11619	11540	9922	9906	10121	9768	8741	8454	8492	8452	6684	7247	7148	7212
1.25	25940	47088	75278	66894	53314	52346	46202	57466	41372	42789	41814	41775	32538	30765	35161	40091	31043	26037	27337	28314	23468	20385	20224	20081	15977	16668	16478	16611	13588	12416	13051	13227	11089	11316	11840	11659	9841	9988	10032	9560	8528	8484	8346	8284	6792	7201	6952	7160
1.26667	26065	46124	74872	67821	54172	53021	45427	57964	42334	42743	42119	42378	32285	31204	35564	40157	30869	26196	27083	28487	24082	19847	20298	20431	16655	16835	16258	16300	13211	12419	13086	13198	11303	11390	11709	11208	10217	9899	9800	9953	8604	8424	8610	8337	6727	7284	7204	7309
1.28333	25578	47508	74568	67049	53704	52923	45498	57766	42468	43764	42484	41948	32392	30780	35881	40002	31713	25926	27044	28558	24188	19806	20016	20397	16815	16752	16416	16635	13332	12532	12933	13532	11122	11551	11592	11558	10018	10124	9929	9936	8521	8502	8373	8526	6712	7166	7229	7268
1.3	25837	46236	74938	67501	54423	52920	45060	59395	42127	43514	41750	42241	32913	31092	36338	40394	31667	26560	27514	28918	24012	20027	20276	20397	16783	16441	16556	16236	13380	12433	12872	13160	11028	11601	11675	11330	10190	9872	9996	9876	8618	8261	8435	8538	6797	7242	7183	7335
1.31667	25335	45880	75094	67533	54028	52872	46220	58876	42770	43234	41884	42773	33012	31529	35686	40184	31427	26254	26807	28715	24076	20024	20496	19904	16820	16540	16372	16361	13585	12722	13014	13372	11091	11527	11645	11445	10342	9974	9791	9987	8778	8268	8215	8471	6809	7267	7204	6979
1.33333	26021	46378	75690	67605	54117	52898	45410	58899	42296	43776	42096	41848	32721	31263	36555	40100	31816	26474	26850	28726	23917	20131	20021	20228	17263	16847	16229	16726	13310	12533	12544	13244	11160	11283	11656	11347	10220	9980	9962	9675	8463	8408	8452	8524	6894	7057	7072	7304
1.35	25910	45368	75035	67781	54476	52547	45552	58568	43030	43710	42680	42732	32936	31243	36629	40090	31724	26712	27121	29109	24181	20135	20396	20240	16948	16082	16285	16240	13710	12572	12871	13279	11340	11372	11604	11133	10199	9548	9880	9816	8608	8186	8546	8371	6804	7206	7157	7251
1.36667	26000	46803	75692	68176	54428	52715	45452	59261	42510	43942	42856	42296	33071	31450	36473	39860	31878	26713	26868	29368	24336	19968	20496	20231	17317	15852	16231	16605	13398	12655	12985	13164	11092	11629	11767	11460	10192	10051	10240	9682	8585	8408	8504	8459	6734	7195	7096	7035
1.38333	25428	46051	75192	68218	53782	52546	44928	58643	42478	44220	43000	42166	33098	31308	36376	40180	31808	27119	27444	29185	24428	20100	20371	20076	17949	16416	16378	16297	13752	12639	12946	13154	11015	11605	11576	11524	10365	9736	10009	9804	8525	8376	8444	8580	6715	7134	7107	7062
1.4	25847	46335	76643	68087	55180	52717	45164	59004	43848	44064	42522	42579	32740	31567	36704	40352	31668	27027	26956	29007	24684	20018	19812	20503	17492	16033	15945	16520	13919	12796	13115	13221	11351	11371	11774	11649	10481	9914	10007	9845	8534	8188	8455	8494	6694	7132	7267	7236
1.41667	25847	46249	75750	68255	54679	52442	44871	58897	43137	43619	43186	42061	32741	31805	36969	40565	32318	27421	27256	29311	24783	20175	20442	20512	18216	16289	16355	16292	13923	12418	12795	13368	11147	11403	11526	11465	10402	9988	9959	9954	8377	8344	8369	8580	6612	7152	7181	7174
1.43333	26072	46688	76408	68418	54752	53017	44081	58873	43334	43713	42690	42880	32744	31387	36861	40335	32317	26732	27040	29450	24584	20554	19932	20464	18306	15913	16263	16264	13724	12631	13090	13176	11105	11356	11799	11664	10080	9831	9896	9820	8691	8214	8366	8557	6480	7117	7064	7100
1.45	25587	47061	75246	67892	54683	53118	45321	59413	43320	44128	42780	42486	32760	31760	36829	40776	32472	27336	27278	29345	24550	20327	20232	20191	18339	16488	16322	16203	13703	12537	12872	13112	11047	11224	11878	11465	10402	10081	10152	9629	8636	8469	8520	8621	6698	7090	7106	7220
1.46667	25633	45743	75565	68292	54113	53229	45894	59697	43475	44411	43276	42963	33080	31357	37147	40415	32392	27184	26885	29486	24594	20927	20526	20409	18460	16134	16198	16240	13781	12748	12900	13312	10954	11341	11963	11594	10356	9893	9989	9755	8572	8566	8500	8458	6774	7220	7063	7287
1.48333	25768	46003	75272	67791	54726	52641	44743	59580	43425	43918	42568	42948	32586	31317	37204	40956	32492	26981	27595	29514	24620	20597	20321	20724	18960	16497	16408	16310	13647	12596	12643	13268	11288	11444	11876	11776	10143	9764	9959	9811	8568	8387	8302	8314	6705	7295	7030	6980
1.5	26126	46536	75566	68863	55672	53658	45877	59405	43272	44440	43172	42633	33525	31460	36917	40443	32320	27309	27355	29704	24653	20363	20729	20007	18812	16054	16151	16406	13658	12584	13148	13118	10966	11504	11555	11943	10480	10069	10174	9927	8763	8195	8592	8549	6609	7268	7131	7109
1.51667	25974	46164	74819	68454	55312	52902	45748	59668	43828	44363	43287	42372	33335	31390	37207	40348	32674	27599	27528	29527	24536	20866	20437	20261	19025	16221	16451	16447	13563	12847	12890	13427	11282	11707	11916	11697	10244	9856	10195	9918	8722	8388	8375	8552	6816	7088	7258	7032
1.53333	25599	46660	75234	69516	54278	53408	45865	59849	43405	44553	43608	42880	32800	31915	37255	40820	32392	27982	27236	29273	24819	20658	20567	20711	19332	15838	16247	16248	13812	12489	13036	13126	11280	11456	11946	11331	10027	9792	9828	9913	8503	8507	8510	8349	6712	7091	7139	7158
1.55	25754	46767	75704	68950	55108	53100	45443	59250	43888	44745	43556	42430	32918	31641	36839	40560	32385	27434	27522	29612	24916	20582	20594	20719	19276	15841	16045	16309	13570	12524	12933	13278	11228	11119	11921	11756	10241	10009	10062	10052	8638	8336	8453	8453	6619	7204	7163	7109
1.56667	25260	45232	74605	70184	55440	54097	46414	59398	44628	44682	43493	42483	33578	32168	37159	40550	32304	27808	27519	29543	24752	20803	20437	20688	19676	16306	16283	16317	13576	12525	12848	13188	11005	11652	11788	11898	10144	9820	10124	9634	8744	8308	8456	8584	6832	7208	7384	7113
1.58333	25617	45880	75640	69425	55514	52812	45868	59756	43770	44950	43186	42839	33334	31912	37436	40657	33232	27864	27754	29604	24894	20930	20774	20548	19078	15957	16328	16311	13729	12794	12712	13302	11412	11437	11864	11549	10441	9795	9929	9728	8519	8357	8543	8581	6469	7207	6975	7138
1.6	25468	45934	74780	70178	55295	54064	46392	60188	43700	44454	43438	42798	33340	31793	37336	40752	33001	28218	27769	29952	24718	21200	20075	20557	19555	16227	16456	16244	13542	12700	12888	13472	11019	11491	11801	11620	10364	10152	10124	9744	8694	8699	8406	8436	6580	7060	7123	7058
1.61667	25224	45430	74412	69075	55344	53370	46260	60538	43746	45178	43476	42668	33576	32324	37247	40476	32567	27785	27277	30010	24909	21275	20494	20581	19570	16043	16389	16261	13607	12727	13068	13390	11327	11678	11824	11553	10368	9803	10065	9955	8643	8316	8410	8568	6725	7233	7116	7006
1.63333	25247	45829	75010	69712	55963	53941	46115	59626	43760	44967	43695	42524	33352	31990	37865	41082	33246	27942	27320	29887	24827	21252	20142	20606	19855	16224	16185	16368	13848	12491	12647	13514	11296	11571	12039	11317	10344	10031	10089	9802	8618	8417	8602	8225	6669	7236	7053	7295
1.65	25296	45986	75414	69260	55764	54687	46084	59520	44040	45285	43706	43012	33507	32292	37543	40820	33137	28392	27942	30258	24665	21465	20266	20564	19868	15884	16073	16355	13790	12660	12782	13240	11300	11560	11884	11463	10435	9816	10024	9940	8594	8461	8601	8475	6655	7251	7112	7224
1.66667	25229	45652	75059	69488	55978	54400	46787	59762	44658	44737	44101	42509	33639	32100	37738	41159	33422	28688	27980	29891	24818	21312	20562	20164	19764	16546	16046	15918	13742	12816	12988	13170	11267	11592	11742	12012	10463	9873	10079	9948	8651	8450	8527	8519	6912	7142	7042	7254
1.68333	25163	46628	73821	70312	56531	53330	46124	59751	44693	45452	44262	42545	33631	32417	37738	40303	32787	28637	27768	30194	24882	21574	20429	20513	19963	16204	16359	16368	13744	12772	12825	12978	11315	11688	11776	11647	10904	9929	9910	9872	8539	8244	8513	8349	6745	7055	7204	7112
1.7	24843	45351	74686	69884	55828	54037	46215	60504	44185	44862	43547	41816	33536	32278	37617	40670	33148	28576	27428	29821	24696	21873	20554	20377	20296	16168	16228	15891	13967	12649	12924	13272	11191	11622	12003	11896	10678	9940	10098	9899	8682	8352	8318	8637	6629	7328	7165	7157
1.71667	24876	46579	74267	70804	55542	54379	46528	60274	44266	45932	43981	42688	33607	32324	37560	40695	33408	29041	27988	30231	25040	21397	20591	20542	19921	15980	16375	16218	13908	12919	12960	13339	11220	11580	11998	11653	10624	9854	10069	9978	8564	8368	8315	8505	6699	7081	7236	7207
1.73333	25071	46123	74406	69913	56183	53260	46010	60240	44336	45415	44935	42383	33763	32259	37577	40924	33239	28810	27966	29880	24624	21852	20395	20600	20304	16360	16210	15909	13579	12895	12942	13574	11037	11614	11863	11910	10507	10004	10163	9791	8554	8375	8598	8419	6823	7164	7194	6988
1.75	25106	46219	74486	70852	56679	54064	46830	60285	44545	45270	44674	42985	33455	32120	38298	41637	32865	28796	27860	30316	24942	22097	20721	20420	20404	15908	16421	16473	13836	12832	12781	13080	11388	11673	12095	12053	10615	9967	10168	10140	8792	8539	8444	8328	6703	7164	7302	7372
1.76667	25014	45869	75068	69691	56213	54433	46362	60712	44372	45646	44485	42955	34151	32158	37792	40940	33469	28500	27707	30132	25081	21725	20581	20240	20280	16080	16308	16296	13800	12692	13032	13240	11231	11392	12388	11916	10756	9898	10000	9984	8686	8248	8548	8423	6544	7187	7274	7087
1.78333	24866	47031	74602	69692	56157	53643	46197	60614	44621	45258	44380	42654	33947	32520	37812	41352	32767	28949	28665	30382	25224	22109	20366	20398	20143	16079	16282	16610	13696	12864	12877	13542	11120	11687	12240	11664	10501	9888	10146	9812	8710	8384	8541	8612	6752	7137	7059	7216
1.8	25460	46345	75128	70724	56720	54172	46594	60590	44142	45199	44225	42508	33852	32555	37900	41577	33187	28851	27814	30352	24806	22074	20148	20499	20230	16220	16296	16287	13784	12665	12689	13384	11144	11715	12236	11669	10497	9944	10076	9822	8760	8332	8494	8402	6582	7184	6922	7084
1.81667	24964	46614	74388	70692	56904	54488	46485	60962	45068	45664	44984	43220	34120	33152	37950	41174	33311	28956	27892	30558	25116	22094	20578	20616	20326	16035	16169	16373	13892	12749	13103	13172	11408	11662	12118	11896	10748	9764	9946	10180	8626	8325	8756	8617	6661	7067	7188	6956
1.83333	25040	45438	74886	70636	55894	54344	47158	61268	44883	45483	44103	42760	33697	32424	38254	41190	33492	29209	27756	30460	25052	22340	20964	20599	20263	16336	16440	16231	13540	12644	12651	13310	11353	11739	12000	11847	10700	10012	9997	9972	8772	8467	8452	8372	6669	7132	7003	7141
1.85	25124	45944	75176	70842	56287	54471	46298	61172	44677	46147	45065	42684	34026	33076	38172	40776	33036	28821	27905	30313	24976	22537	20692	20451	20559	15881	16300	16105	13824	12997	12744	13350	11084	11347	12336	11912	10875	9983	10074	9892	8888	8340	8452	8516	6604	7160	7200	7040
1.86667	24379	45783	73608	70604	57016	54212	46716	61394	44672	46049	44743	42770	33826	32461	38420	41557	33468	29206	28116	30484	24985	22440	20751	20551	20160	16232	16394	16046	14093	12967	13168	13304	11293	11348	12093	11953	10651	10061	9959	10162	8732	8476	8575	8464	6584	7177	7226	7044
1.88333	24164	46553	74559	70240	56102	54028	47562	60653	44564	45403	44619	42900	34051	33036	38447	41240	33596	29146	28529	30452	25256	22548	20956	20667	20480	15664	16136	16098	13880	12873	13063	13270	11069	11721	12122	11937	10620	9886	10151	9851	8785	8348	8655	8517	6559	7214	7252	7032
1.9	24320	45681	75175	70477	57206	54464	46068	61361	44342	45966	44984	42794	34385	33146	38139	41124	33586	29419	27930	30290	25211	22387	20556	20548	20588	15962	16234	15754	13968	12820	12980	13330	10960	11588	12416	12081	10624	10056	10054	10152	8619	8372	8546	8522	6655	7095	7176	7431
1.91667	24717	47642	74252	70564	56698	55034	46201	61060	44358	46320	44984	42752	33851	32963	38743	40960	33047	28958	27921	30956	24989	22721	20835	20423	20360	16104	16327	16298	13900	12707	12965	13532	11205	11340	12060	11863	10697	9884	10165	10124	8708	8178	8507	8456	6512	7335	7041	7063
1.93333	24348	47202	74092	71409	56449	54525	46711	61184	44612	46727	45118	42724	34276	33454	38640	41477	33295	29354	28000	30502	25219	23092	20476	20817	20677	16329	16508	16428	13908	12703	12834	13464	11310	11566	12070	12044	10459	10065	10108	10075	8710	8592	8708	8613	6638	7108	7152	7092
1.95	24171	46117	74700	70928	56591	53922	46661	60518	45236	45379	45008	43211	33972	33318	38448	40855	33063	29344	28256	30562	24843	22828	20673	20723	20496	16356	16471	15855	14068	13015	12736	13368	11192	11655	12004	12004	10636	10159	10023	10035	8870	8469	8526	8556	6603	7296	6984	7312
1.96667	24375	46611	74227	70238	57232	55150	47494	61276	44891	45666	45102	42670	34156	32672	39121	41008	33249	29139	28232	30597	25216	22555	20317	20748	20522	15756	16470	16125	14142	12841	12695	13453	11184	11580	12183	12196	10722	9983	10034	9923	8742	8351	8650	8542	6634	7198	7303	7271
1.98333	23792	46564	74559	69880	57155	54721	47260	61012	45220	46251	45367	42842	34196	32884	38417	41124	33654	29420	28544	30580	24812	23016	20435	20352	20225	16056	16028	16346	13858	12795	12797	13296	11193	11625	12106	11936	10632	9877	10100	10149	8714	8600	8463	8516	6503	7053	6968	7376
2	24458	45384	74536	70933	56716	55000	46627	60783	44945	45694	44635	42800	34200	33046	38820	40896	33402	29119	28356	30901	24903	22635	20240	20298	20576	16108	16164	16256	14362	12847	12737	13383	11159	11504	12324	11704	10811	9888	10024	9800	8988	8409	8554	8253	6541	7268	7207	7045
2.01667	24484	47352	73905	71480	57176	55126	47000	60655	44864	46773	45520	42632	34350	33172	38988	41371	33858	29667	28259	30729	25506	23146	20655	20779	20361	16026	16240	16368	14000	13026	13064	13685	11288	11519	12232	12020	10956	9895	10211	10035	8820	8471	8788	8616	6699	7131	7104	7240
2.03333	24524	46270	74143	71528	57088	55000	47628	60971	44679	46060	45064	43208	34412	33456	38370	40969	33593	29399	28168	30716	25232	23233	20461	20466	20536	16016	16083	16035	14196	12632	12973	13375	11173	11774	11932	11924	10794	9950	10035	10036	8828	8273	9032	8532	6425	6976	7119	7019
2.05	23744	47093	74579	70566	57186	55076	46744	61977	45045	46227	45413	42855	34068	33293	38794	41282	33376	29918	27976	30908	25049	23377	20877	20425	20522	16033	16125	16411	14060	12916	12940	13512	11094	12009	12306	11915	10719	10349	10266	10209	8815	8224	8610	8748	6791	7133	7038	7405
2.06667	24073	46514	74904	71332	57631	55712	46942	61920	45075	45988	45561	42583	34188	33098	38598	41281	33002	29695	28391	31045	25065	23731	20911	20998	20924	16061	16393	16382	13936	12863	12792	13440	11118	11754	12173	12230	10800	10041	10034	10088	8812	8430	8728	8625	6422	7110	7128	7204
2.08333	24048	45776	75400	71279	57238	55194	47269	61324	44899	46403	45900	43016	34510	33678	38669	41261	32848	29678	28268	30884	24961	23619	20832	20440	20986	15730	16731	16398	13728	12880	12919	13581	11268	11802	12270	11773	10776	9948	10012	10197	8814	8395	8704	8498	6688	7035	7115	7340
2.1	23778	46084	74298	71456	57224	54912	47069	61544	45090	46466	45645	42786	34336	33459	38488	41412	33622	30019	27903	30623	25463	22888	20764	20492	20814	16496	16530	16351	13943	12943	12810	13376	11145	11716	12072	12036	10605	10084	10164	9941	8684	8352	8596	8464	6593	7253	7221	7472
2.11667	24475	46884	74091	71570	57410	55598	46828	61641	45219	46023	45616	42947	33995	33465	38590	41207	33879	29928	28253	30891	24721	23431	20650	20902	20716	16028	16178	16058	13720	12627	12594	13604	11378	11765	12323	12016	10801	9796	10052	10229	8969	8510	8694	8518	6595	7168	7126	7106
2.13333	24099	46564	74469	71328	57556	55408	47676	61274	45896	46157	45590	43072	34740	33856	38297	41373	33729	29656	28219	30845	25198	23673	20373	20747	20884	16196	16130	16252	14112	12768	12928	13392	11296	12091	12297	11905	10820	10054	10050	10052	8816	8394	8669	8532	6533	6908	7080	7289
2.15	24127	46509	74743	71506	57055	55322	47776	61146	45060	46360	45416	42684	34935	33812	38828	41304	33324	30236	28223	31041	25694	23850	21294	20560	20919	15972	16300	15872	13949	12801	12984	13138	11184	11588	12286	12311	10628	9981	10003	9866	8811	8259	8725	8559	6384	7068	7248	7044
2.16667	23640	45385	74566	72541	56634	55999	46755	62152	44777	46672	46313	43183	34660	33532	38971	41652	33572	30146	28287	30700	25342	23910	20975	20976	21309	16465	15879	16373	13984	12840	12935	13466	11259	11640	12413	12028	10752	10067	10231	10179	8850	8458	8586	8472	6603	7090	7236	7184
2.18333	23795	46049	73873	72408	58057	55250	47344	61688	45056	46284	46137	43288	35262	33560	39032	41212	33276	30107	28597	31432	25203	24116	20611	20812	21048	15791	16201	16460	14076	12979	12931	13308	11275	11825	12428	12135	10772	10002	10180	10324	8959	8345	8880	8573	6519	7169	7319	7036
2.2	24242	46512	75424	71010	58300	55487	47293	62186	44925	46147	46204	43144	34514	33861	38398	41660	33754	30032	28491	30952	25288	23954	20819	20758	21041	16302	16209	16425	13845	12989	13008	13605	11014	11879	12235	11949	10982	10161	10057	10096	8929	8556	8932	8616	6586	7085	7177	7252
2.21667	24316	46389	74753	71815	57635	55051	47991	61960	45143	47078	45995	43127	34991	33910	39096	41360	33880	30409	28682	31114	25020	24070	20935	20896	20788	15888	16272	15923	14118	12928	13192	13291	11316	12010	12444	11894	10828	9963	10220	9919	8531	8252	8469	8565	6511	6988	7099	7285
2.23333	25275	45697	74437	71776	58163	55764	47412	61965	45444	46822	46375	43629	34501	33903	39191	40912	33812	30225	28738	31316	25100	23716	20704	20927	21245	15816	16343	16561	14023	13066	12913	13389	11009	11655	12504	12204	10868	9960	10048	10220	8708	8405	8566	8290	6453	7251	7356	7072
2.25	25215	47269	74496	72844	57637	55342	46925	62796	45150	46212	46627	43146	35319	33468	38904	41465	33895	29814	27774	30714	25025	23951	21067	20944	20966	15929	16400	16227	13928	12927	13012	13256	11652	11811	12640	11984	10905	9844	10170	9943	8916	8297	8724	8324	6430	7147	7160	7244
2.26667	25056	46352	75206	71292	57754	55415	46816	62617	45600	46923	46620	43408	34974	34322	39231	41507	33281	30111	28241	30775	25556	24079	20833	20666	20882	15577	16318	16296	14284	13178	13053	13479	11153	11613	12448	12072	10838	9972	10043	9911	8824	8550	8771	8569	6602	7224	7213	7384
2.28333	25795	46725	74336	71968	58224	55840	46276	61899	45044	46689	46178	42948	35149	34044	38648	41624	33546	30085	28438	30936	25338	24287	20748	20993	20882	16076	16272	16622	13952	12893	13098	13579	11256	11646	12446	12085	10876	9926	10385	10088	8797	8305	8844	8506	6532	7250	7079	7114
2.3	25414	46063	74276	71681	58247	55480	47549	62250	45029	46831	45896	42865	35200	33821	39388	41566	34178	30083	28546	31013	25112	23793	20242	20840	21431	15894	16442	16582	14126	12953	13104	13391	11511	11657	12686	11844	10712	9940	10113	9932	8589	8390	8675	8561	6567	7231	7124	7146
2.31667	25473	45572	73805	72068	57348	56093	47880	62270	45477	46696	46531	43394	34808	33748	38653	41321	33961	30376	28507	31533	25420	24138	20697	20752	20637	16020	16172	16506	13948	12756	13350	13520	11516	11728	12559	12197	10810	10091	10272	10040	8795	8360	8719	8492	6708	7068	6987	7207
2.33333	25750	46996	74239	72740	57718	55529	47185	61892	45673	46509	46612	43648	35196	34270	39068	41767	33416	30556	28218	31122	25404	24092	21261	20728	20724	16240	15896	15948	14044	12867	13124	13598	11567	11800	12648	12176	10938	10020	10039	10110	8828	8537	8784	8383	6644	7116	7066	7276
2.35	25806	47075	75160	71936	57333	55795	47234	62054	45386	46841	46558	43442	35346	33952	38996	41224	33284	30014	28613	31012	25501	24049	20623	21131	21068	15874	16361	16484	14420	12815	13096	13532	11280	11718	12227	11937	10973	9887	10183	10038	8840	8513	8626	8514	6454	7219	7253	7304
2.36667	25800	46284	75356	72435	58118	55166	47747	62152	45414	47184	47288	43617	35362	33867	38668	41372	33620	30268	28633	31249	25351	24460	21138	20776	21334	15997	16605	16498	14247	13066	13135	13399	11442	11816	12596	12217	10807	9826	10263	10074	8740	8448	8660	8672	6580	7301	7152	7059
2.38333	25580	45552	73992	72801	56961	56080	47452	62294	45817	47024	46849	43624	35140	33871	39017	41240	33658	30119	28535	31268	25324	24332	20623	20717	21168	16264	16564	16394	14060	13156	13044	13072	11175	11751	12456	11921	10587	10086	10160	9844	8800	8438	8817	8485	6538	7222	7080	7296
2.4	25591	46310	74609	72396	57357	56412	47403	62931	45801	46543	47160	43511	35305	34026	38636	40860	33547	30336	28620	31246	25115	24043	20551	21310	21063	16008	16356	16501	14349	13088	12822	13313	11324	11527	12235	11936	10776	10108	10116	10068	8858	8534	8619	8469	6439	7055	7076	7291
2.41667	25277	46525	75180	71829	58185	56259	47671	62724	45971	46580	46693	43818	35284	34114	39255	41145	33862	30303	28388	31225	25368	24803	21075	20759	20865	15813	16348	16420	14104	12910	13009	13204	11286	11971	12478	12389	11095	10058	10324	10268	8802	8225	8746	8523	6504	7286	7145	7159
2.43333	25519	45967	74239	72180	58192	55987	47717	62582	45222	46915	47128	44216	34973	34394	38642	41544	33546	30012	28609	31308	25644	24394	21585	20954	21024	16140	16160	16179	14140	12777	13030	13208	11421	11772	12468	11965	10743	9989	10380	10045	8924	8472	8701	8464	6397	7144	7188	7287
2.45	25909	46855	74940	72320	58490	55783	47656	61895	45152	46608	46874	43185	35284	33990	39268	41249	33620	30364	28207	31283	25280	24353	21092	20660	21038	16002	16488	16141	14217	13008	13124	13370	11436	11863	12592	12053	10966	10138	10152	10202	8705	8567	8704	8457	6704	7306	7010	7227
2.46667	25520	46973	75107	72504	57971	56463	47982	62361	45329	47322	47048	43274	34944	33853	38587	41548	33967	30490	28678	31529	25181	24865	21258	20692	20844	16124	16328	16148	14248	13044	12997	13600	11408	11918	12390	12170	10819	10030	10079	10208	8741	8365	8624	8647	6577	7172	7093	7088
2.48333	25657	46391	75186	72030	58325	56279	47556	62701	45499	46968	46976	43354	35040	33894	39066	41012	33852	30464	28640	31307	25573	24506	21012	20804	21062	15825	16307	16273	14036	13046	13284	13455	11330	12175	12645	12211	10889	10245	10218	10232	8870	8742	8736	8572	6414	7365	7094	7233
2.5	25100	47322	74908	72648	58860	56273	47323	62600	45540	46618	47593	43475	35529	34164	39460	41688	33933	30437	28828	31184	25484	24317	21229	20820	21390	15760	16319	16341	14382	13155	13464	13258	11448	12144	12448	12417	10836	9912	9861	10166	8955	8425	8878	8592	6602	7167	7145	7124
2.51667	25517	45426	74833	72537	57797	56343	48245	62480	45000	46958	47520	43700	35431	33960	39094	41136	33468	30518	28642	31977	25386	24732	21020	20990	20704	15364	16448	16192	14308	12881	13328	13888	11460	11668	12647	12310	10637	10032	10388	10051	8977	8443	8925	8653	6417	7131	7091	7180
2.53333	25327	47340	76002	72089	57825	55808	47093	62517	45531	47329	47332	43696	35206	34060	39057	41670	34004	30840	28757	31275	25091	24614	21184	20784	21772	16094	16645	16318	14554	12867	13259	13519	11500	11768	12409	12221	10752	10028	10070	10086	9057	8396	8676	8643	6601	7109	7109	7220
2.55	25280	45834	75053	72894	58877	55872	47380	62915	45701	47040	47545	43479	35304	34716	38926	42004	33825	30015	28632	31420	25477	24690	21360	20512	21090	15989	16000	16164	14309	12773	12973	13268	11563	12112	12274	11865	10775	10057	10208	10164	8821	8476	8687	8702	6831	7249	7211	7166
2.56667	25137	46216	74059	73159	58562	56557	47627	62672	45405	46967	47459	43927	35008	33906	39295	41371	34098	30760	28619	31269	25663	24584	21070	21061	21375	16040	16561	16461	14217	12941	13360	13558	11130	11842	12374	12184	10689	10168	10168	10198	8784	8560	8713	8566	6590	7166	7116	7300
2.58333	25248	46126	74916	72109	58266	55580	47762	62982	45822	46748	47118	44024	35534	34088	38819	41852	33707	30377	28430	31110	25278	24344	21288	20768	21411	16116	16375	16508	14176	12800	13401	13546	11499	11866	12615	12251	10814	10104	10232	10152	8803	8703	8755	8302	6276	7146	7005	7328
2.6	25354	47688	75309	73167	58263	55679	47629	62804	44908	47140	47610	43781	35905	34319	39368	41829	33961	30562	28767	31054	25558	24167	20924	20994	21084	15859	16403	16507	14346	12802	13192	13541	11572	11934	12658	12115	10666	10159	10234	10211	8753	8512	8737	8398	6552	7112	7109	7175
2.61667	25368	47465	74695	72197	58240	56925	47501	62315	45533	47056	47675	43997	35140	33864	39121	41820	34106	30855	28482	31085	25235	24625	21086	21142	21408	15807	16351	16583	14118	13180	13463	13508	11305	11916	12580	12403	10736	10164	10325	10268	8932	8329	8975	8490	6424	7186	7131	7284
2.63333	24911	45604	74982	72484	58028	55739	47144	62422	45729	47368	47890	44032	35149	34507	38896	41992	33691	30402	28701	31655	25316	24304	21305	21019	21100	16029	16129	16328	14267	12837	13183	13291	11243	11779	12789	12189	10980	10244	10310	10109	9078	8180	8537	8512	6608	7039	7152	7290
2.65	25209	47160	75738	73003	58476	56496	47157	63973	45089	46887	47004	43837	35336	34110	39427	42079	34154	31228	28876	31301	25634	24785	21000	20985	20917	15864	16037	16400	14547	13092	12919	13492	11379	12008	12535	12160	10830	10146	10176	10068	8886	8507	8702	8562	6497	7049	7099	7255
2.66667	25063	46974	75279	73244	58213	56763	47694	63106	45818	47284	47590	44055	35405	33989	38932	41567	33846	30648	28762	31923	25572	24838	20924	21038	20985	15944	16144	16337	14664	12898	13210	13497	11549	12072	12742	12012	10592	10100	10215	10328	8783	8301	8743	8560	6560	7204	7148	7448
2.68333	24736	46484	75692	72760	58140	57272	48009	63261	45266	47303	47593	44117	35400	34433	39294	41727	33618	31031	29015	31373	25400	24636	21296	20929	21317	15918	16568	16372	14459	12768	13402	13179	11356	11815	12630	12113	11144	9948	10256	10143	8916	8441	8741	8468	6650	7184	7067	7280
2.7	25220	46412	75394	72923	58228	56490	47489	62831	45875	47516	46854	44427	35860	34336	39571	41893	34196	30716	28820	31299	25168	24537	21133	20998	21240	15887	16101	16398	14467	13054	13182	13310	11286	12106	12661	12290	10669	10138	10009	10339	9007	8276	8612	8495	6472	7184	7153	7204
2.71667	24837	46336	75295	73544	59156	56587	47261	63064	45211	47140	47268	44118	35863	34116	39352	41521	33716	30841	28942	31301	25235	24900	21373	21125	21424	15884	16300	16533	14500	13093	13269	13331	11500	12190	12736	12348	10704	10227	10295	10204	8912	8612	8521	8607	6401	7210	7084	7184
2.73333	24890	46696	74564	71909	58132	57346	47864	62845	46311	46695	47553	44161	35319	34328	39243	40634	33903	30738	28766	31826	25764	25045	21038	20700	21240	15899	16104	16527	14426	12968	13205	13462	11464	11943	12585	12208	10831	10203	10151	10261	8900	8462	8820	8584	6536	7336	7168	7366
2.75	25045	47226	75156	73928	58629	56543	47653	63421	45996	47628	48022	44233	35580	33912	38898	41192	33389	30946	29061	31621	25616	24705	21664	20940	21568	15764	16212	16630	14466	13302	13051	13472	11481	11954	12968	12063	10897	10134	10071	10177	8965	8372	8906	8537	6586	7268	7037	7220
2.76667	25227	46465	75260	73578	58376	56208	47871	63324	45662	47483	47344	44463	35289	34628	38917	41798	34019	30540	28681	31963	25359	24485	21635	20860	21396	15822	16097	16388	14473	12861	13498	13729	11590	12084	12611	12178	10901	10224	10113	10377	9036	8450	8733	8612	6500	7168	6991	7209
2.78333	25056	46772	75196	73282	59007	56695	47849	62413	45941	47491	47936	44105	35558	34167	39602	41868	34114	30608	28923	31153	25324	25113	21174	21054	21332	15940	16370	16551	14638	13060	13036	13597	11300	12156	12868	12298	10852	10169	10149	10125	8960	8516	8759	8581	6656	7261	7200	7167
2.8	24982	46428	75225	72730	58565	56898	47828	62773	45624	47268	47681	43862	35468	34578	39229	41716	33756	30716	28657	31540	25636	25013	21842	21389	21358	15874	16319	16636	14580	13299	13617	13647	11183	11957	12759	11927	10832	10000	10088	10500	9066	8369	8761	8584	6416	6991	7140	7388
2.81667	24913	46806	75371	74164	58592	57400	47253	63873	45896	47117	47691	44542	35880	33880	39459	41200	34018	30971	29136	31470	25453	24711	21791	21255	21340	16368	16170	16882	14482	13072	13260	13534	11020	11885	12626	11975	11003	9965	10388	10375	8982	8488	8850	8662	6491	7261	7219	7216
2.83333	25375	47012	75746	72977	58629	56850	47423	62244	45706	46840	47851	44410	36352	34036	39543	41548	33770	31000	29009	31760	25413	24971	21374	21059	21356	16448	16376	16192	14479	13024	13458	13316	11525	11682	12464	12219	10673	10043	10369	10288	8931	8660	8721	8557	6579	7146	7163	7238
2.85	25090	45551	75849	73495	58596	56964	47616	63235	45808	47932	48026	45103	35504	34305	39232	41337	34492	31322	28850	31876	25558	24838	21705	20965	21464	16427	16413	16529	14562	13032	13217	13418	11521	11876	12840	12297	11108	10296	10316	10444	9004	8414	9084	8536	6700	7213	7266	7243
2.86667	24954	46609	75224	73070	59210	57178	48116	63004	45866	47369	47879	44633	35730	34678	39359	41580	33983	30971	28823	31536	25416	25086	21719	20621	21590	16386	16567	16765	14581	13144	13696	13320	11666	12184	12453	12300	10664	10121	10381	10231	8762	8632	8818	8384	6486	7124	7424	7374
2.88333	25074	45167	76144	73451	58923	57151	47536	63387	45616	47576	47576	44736	35874	34532	39561	41906	34035	30720	28805	31880	25345	25192	22209	20821	21326	16360	16367	16417	14424	13036	13564	13355	11708	11964	12857	12269	10932	9928	10220	10038	8880	8478	8779	8559	6544	7189	7195	7242
2.9	24751	46874	75623	73366	58800	56771	47385	62835	45899	47420	47672	44550	35676	34388	39180	41528	33914	31176	28756	31366	25552	24663	21836	21160	21212	15860	16467	16778	14880	12658	13600	13287	11561	12204	13024	12269	10976	10008	10352	10408	8929	8260	8844	8644	6536	7180	7312	7261
2.91667	25184	47870	75722	73489	58695	56630	48078	62807	46210	47390	47857	44668	35508	34830	39634	41604	34388	31074	29038	31412	25549	24794	21911	21231	21368	15993	16000	16796	14729	13369	13645	13655	11177	11977	12650	12432	10808	10059	10302	10120	8904	8603	8693	8631	6580	7219	7249	7326
2.93333	25132	46496	75850	73564	58520	56712	47421	62755	45904	47110	48046	44830	35445	34428	39005	41608	34338	31067	29328	31801	25194	24885	21684	21164	21317	15979	16313	16645	14592	13048	13307	13489	11508	12030	12785	12573	10931	10149	10275	10464	9110	8555	8619	8660	6481	7363	7256	7189
2.95	24868	46557	75349	72161	59400	57040	47271	62971	46068	47684	48072	44144	35877	33921	39178	41981	33877	31164	29088	31604	25604	25011	21970	21064	21400	16105	16185	16536	14391	13112	13214	13482	11318	12365	12887	12631	10691	9934	10420	10223	9047	8549	8614	8604	6384	7252	7130	7344
2.96667	24661	46077	75581	73632	58721	56493	48003	63943	46014	47359	48291	44651	35729	34318	39472	41455	34096	30928	28871	31936	25443	24958	22005	20991	21270	15952	16388	16739	14351	12844	13492	13428	11443	12219	12880	12156	11087	9860	10325	10254	8971	8550	8788	8528	6638	7242	7177	7321
2.98333	25182	47025	76093	73430	59044	56817	48181	63472	46414	47268	48401	45190	35528	34450	39799	42034	34012	31320	29072	31966	25616	24989	21602	21247	21230	16595	16316	16410	14871	12750	13392	13764	11392	12060	12921	12536	10892	10100	10312	10341	9059	8452	8792	8634	6513	7189	7350	7408
3	25122	46270	76759	73808	58683	56932	47614	63445	46119	47888	48284	45436	35605	34124	39127	42053	33932	31079	28983	31403	25468	24872	21881	21384	21566	16317	16478	16763	14667	13071	13356	13300	11492	11981	12508	12111	10717	10052	10129	10295	8891	8408	8625	8526	6614	7194	7280	7372
3.01667	24376	46000	75725	73956	59059	56910	48072	63640	46256	47662	48728	45065	35796	34580	39366	41586	34116	30901	28795	31860	25467	24943	22317	21564	21278	16240	16222	16705	14832	12694	13488	13574	11571	12158	12928	12452	11012	10146	10171	10544	8826	8216	8776	8619	6680	7343	7207	7315
3.03333	24407	46487	75982	73336	59518	56686	47816	63099	45984	47916	48211	44668	35868	34304	39747	42117	34453	31316	28483	31818	25560	24980	22112	21081	21355	15904	16221	16784	14812	12844	13471	13459	11362	12348	12957	12407	11117	10032	10252	10395	9064	8499	8848	8539	6603	7177	7087	7343
3.05	24543	46697	76152	74760	59083	57608	47718	64233	45795	47445	48284	45151	35948	34984	39066	41734	33840	30973	28879	31641	25784	24529	22272	20951	21232	16046	16661	16856	14755	13118	13224	13488	11622	12124	13183	12081	10898	10093	10334	10485	8946	8409	8693	8441	6731	7160	7217	7149
3.06667	24669	46703	75274	73869	58930	57153	48184	63999	45743	47732	48810	45479	36140	34732	39788	41735	34644	30972	29089	31648	25901	25144	22508	21056	21182	16196	16353	16708	14399	12934	13288	13753	11664	12115	13146	12388	10936	10251	10394	10342	8784	8566	8918	8757	6516	7254	7190	7104
3.08333	24340	47157	75714	73659	58549	57296	48149	64076	46445	47644	48861	45039	35231	34401	39632	42244	34814	31508	29203	31748	25669	25506	22306	21260	21304	16165	16411	16626	14569	12952	13540	13452	11442	12123	12960	12137	10875	10186	10270	10456	9089	8753	8880	8477	6506	7201	7244	7256
3.1	24733	46399	75400	74162	59526	57140	47072	63312	46149	47560	48476	44872	36027	34406	39388	42128	33862	31004	28764	31797	25637	24952	22430	21272	21585	16377	16396	16757	14711	13033	13583	13762	11583	12135	12795	12292	10806	9956	10366	10356	8936	8478	8844	8520	6649	7476	7258	7080
3.11667	24604	47064	75740	73052	59312	57544	48096	62904	46237	47564	48025	44184	36200	34095	39961	41613	34396	31270	29063	31454	25636	24923	22452	21220	21324	15818	16411	16860	15061	13050	13442	13277	11548	12165	13182	12376	10980	10016	10420	10154	8854	8445	8927	8531	6624	7353	7100	7481
3.13333	24462	46800	76289	74365	59351	57104	47360	63319	46195	47640	48440	44755	35769	34695	39407	42092	33948	31217	29023	32343	25827	25341	22592	21167	21504	16633	16294	16913	14896	13041	13788	13492	11694	12120	12960	12376	10932	10007	10142	10416	9100	8662	8927	8816	6484	7294	7009	7300
3.15	24106	46027	76471	74858	58972	58141	48648	63720	46143	48316	47936	45004	35928	34803	40212	41318	34072	30928	29188	32104	25785	25490	22372	21120	21243	16592	16415	17060	14641	12999	13544	13212	11656	11965	13160	12563	10859	10111	10355	10163	8982	8487	8753	8727	6319	7257	7044	7188
3.16667	24192	46451	76260	73851	58746	57525	47830	63034	46456	47561	48450	45021	36330	34369	39682	41500	33980	31236	28712	31212	25743	25188	22892	21343	21275	16319	16446	16924	14676	13084	13523	13625	11425	12314	12962	12265	11041	10191	10228	10236	8893	8614	8664	8526	6617	7247	7253	7292
3.18333	24880	47000	75997	74137	59205	57435	47975	63988	46429	47953	48287	45142	35968	34328	39200	41288	34169	31679	29158	31438	25528	25301	22543	20603	21559	16135	16311	17060	14674	13001	13530	13761	11556	12145	12950	12594	10885	10077	10435	10220	8906	8496	8796	8624	6686	7276	7186	7421
3.2	24231	47284	76552	74345	58881	57736	48288	63248	46596	46980	48552	44541	35881	34140	39523	41659	33463	31355	29052	31503	26102	25476	22848	21196	21521	16628	16260	16970	14528	13046	13762	13461	11592	12309	13040	12366	10992	9893	10425	10211	9058	8545	9036	8613	6700	7175	7232	7443
3.21667	24516	46967	76311	74552	58972	56964	47171	63471	46472	48108	48408	45256	35758	34162	39646	41914	34394	31422	28908	31744	25740	25551	22878	20999	21400	16791	16304	17249	14593	13016	13680	13716	11344	12004	13152	12487	10766	10176	10235	10635	9222	8533	8902	8588	6602	7343	7284	7282
3.23333	24392	46768	76492	74295	58563	57104	47828	63635	45933	47609	48338	44916	36077	34592	39161	41884	34227	31515	28863	31373	25744	25298	23185	20879	21389	16564	16180	16926	14780	12929	13382	13291	11651	12204	13083	12357	11020	9914	10327	10475	9104	8528	8664	8751	6475	7296	7167	7238
3.25	24285	47437	76348	73936	59259	57404	48048	63828	46271	47545	48256	45144	35784	34800	39640	41921	33545	31296	28792	31472	25292	25313	23244	21216	21468	16786	16404	16965	14799	13000	13585	13676	11704	12140	12992	12354	10916	10032	10376	10541	9099	8534	8758	8576	6494	7219	7132	7274
3.26667	24420	47401	76303	74002	59260	57521	47856	63794	45976	48260	48726	45344	36123	34864	39199	41528	34127	31404	28965	31575	25689	25645	22857	21240	21272	16260	16167	16800	14953	13071	13681	13544	11587	12198	13279	12212	11004	10027	10175	10364	9056	8538	9141	8647	6668	7260	7284	7225
3.28333	24492	46692	76672	74399	59346	57970	48801	64746	46340	47836	48523	45693	35820	34705	39557	41596	34155	31438	28932	32085	25618	25424	23254	21018	21255	16407	16625	17246	14978	12946	13796	13537	11520	12275	13484	12558	11155	10064	10270	10419	8972	8492	8914	8629	6525	7340	7055	7376
3.3	24490	47237	76412	74859	59294	57112	47768	63987	46694	48062	48384	45198	35462	34398	39737	41017	34492	31620	28868	31680	25269	24915	23104	21173	21448	16676	16059	16808	14767	13006	13915	13556	11584	12222	12953	12604	11252	9985	10379	10406	8951	8561	8928	8613	6498	7272	7396	7313
3.31667	24115	46014	76049	74260	59149	57728	48480	64184	46736	47832	48679	45178	35684	34705	39350	41020	34201	31365	28951	31453	25763	25420	23115	21232	21380	16563	16612	17016	14537	13183	13783	13584	11507	12283	13014	12324	10836	10175	10486	10669	9201	8429	8823	8567	6652	7296	7135	7308
3.33333	24282	46250	76644	73852	59191	58170	48640	63724	45903	47456	48967	45164	35877	34292	39465	41676	34299	31275	28961	31660	25597	25540	22965	21031	21476	16684	16381	17176	14592	13353	13588	13290	11767	12309	12835	12203	11140	10000	10524	10200	8992	8263	8939	8566	6472	7330	7124	7273
3.35	23671	46227	76417	75145	59669	57760	47372	64183	46723	47193	48496	45672	36650	34986	40023	41645	33924	31400	29287	31796	25562	25188	22910	21183	21814	16545	16398	16996	14781	13255	13997	13501	11728	12244	13048	12648	11086	10202	10243	10468	9105	8316	8576	8776	6625	7123	7180	7188
3.36667	23832	47001	76268	74744	59875	57564	48888	63902	46414	47784	49016	45476	36048	34793	39698	42250	33750	31746	28668	32227	25610	25066	23484	21156	21473	16794	16077	17016	14639	13047	13618	13467	11910	12173	13154	12384	10910	10332	10334	10364	9028	8432	8976	8662	6689	7226	7344	7522
3.38333	24240	47283	76506	73542	59415	57555	47824	63984	46172	47859	48311	45899	35936	34537	39253	41788	34244	31037	28827	32093	25301	25216	23203	21035	21415	16784	16285	16857	15060	12952	13827	13779	11708	12424	12948	12604	11156	10102	10381	10408	9175	8628	8756	8780	6535	7367	7046	7322
3.4	24076	45722	76516	74216	59589	57876	47338	63842	46480	48151	48613	44919	36356	34868	39701	41717	34676	31481	29162	32284	25524	25614	23320	21175	21489	16966	16155	17201	14795	13074	13907	13519	11733	12175	13132	12413	10989	10400	10203	10386	9222	8349	8796	8602	6496	7588	7215	7144
3.41667	24106	45929	76576	74834	59612	58108	48433	63908	45744	47792	48652	45967	35881	34731	39656	41811	34192	31816	28900	32032	25595	24864	23572	21360	21501	17100	16664	16871	14957	13036	13826	13304	11538	12160	12896	12527	10983	10095	10618	10328	9088	8611	8912	8712	6638	7361	7251	7354
3.43333	24175	46549	76689	75859	60261	57964	48250	64187	46000	47988	49894	45291	36256	34028	39890	41472	34235	31963	28820	31620	25711	25400	23357	21127	21528	16824	16565	17393	15056	13048	14143	13660	11608	12326	13476	12502	10984	10187	10524	10640	9154	8444	8871	8676	6620	7359	7148	7538
3.45	23780	47801	76301	75453	60388	58227	48849	63751	46218	47619	48934	45223	36304	34623	39414	41588	34606	31847	28881	31636	25540	25322	23602	21632	21417	16799	16356	17140	14932	13062	14288	13731	11551	12311	13158	12579	11116	10284	10626	10225	9016	8488	8862	8584	6505	7257	7321	7247
3.46667	24142	47228	76827	74701	59294	57783	47884	63438	46165	48117	48370	45786	36224	34783	39424	42133	34448	31154	28776	32068	25637	25436	23472	21312	21752	17133	16480	17336	14723	13276	14218	13664	11686	12635	13277	12587	10865	10485	10476	10471	8971	8466	8901	8544	6663	7276	7212	7464
3.48333	23928	46915	76614	74924	59627	58476	47886	63179	46131	47263	48904	45479	36283	34718	39918	41507	34094	31567	28952	31816	25445	25447	23649	21098	21284	17061	16462	17312	14824	13339	14042	13636	11492	12145	13001	12565	10951	10040	10436	10441	9209	8481	8918	8458	6604	7407	7141	7317
3.5	24129	46013	76359	74778	60117	58058	48092	63903	46287	48103	49018	45138	35932	34503	39856	42474	34384	32132	29251	31317	25879	25632	23219	21110	21599	17272	16207	16959	14712	13363	14054	13408	11695	12427	13304	12497	11015	10048	10474	10712	9044	8484	8952	8537	6635	7408	7314	7526
3.51667	23762	47512	76248	75672	60460	57941	47385	64528	45822	47479	49221	45533	35948	33984	40053	42019	34237	31148	28877	31892	25630	25266	23922	21360	21622	17464	16563	17398	14957	13128	14212	13416	11402	12279	13086	12705	11158	10290	10434	10398	8983	8359	8840	8516	6620	7318	7320	7256
3.53333	24410	47136	76646	74881	59746	58174	47279	63536	46192	47812	48808	45124	36170	34258	40142	42150	34272	31563	29092	31905	25742	25734	23661	21233	21548	17383	16443	16948	14839	13383	13816	13527	11736	12393	13353	12722	10747	10090	10449	10487	9063	8516	8729	8599	6623	7371	7084	7452
3.55	24028	46012	76461	74795	59913	57749	48115	64697	46749	47738	49235	45717	35888	34560	39956	41749	34867	31280	28821	31874	26090	25450	23454	21056	21631	17198	16625	17318	14471	13184	14167	13453	11546	12243	13484	12330	11132	10237	10240	10356	8973	8474	8786	8682	6559	7259	7017	7376
3.56667	24296	46700	76731	74588	61216	58457	48518	63916	46402	48104	49118	45860	36014	34533	40021	41316	34056	31272	28861	31532	25945	25217	23560	21168	21137	17166	16349	17682	14728	13178	14159	13633	11708	12589	13173	12612	10851	10240	10381	10484	9089	8406	8766	8747	6458	7276	7126	7464
3.58333	24021	46252	76929	74766	60140	58275	49100	64617	46186	48374	49061	45880	35712	35132	39912	42121	34853	31354	29012	31601	25742	25355	23892	20940	21804	17272	16249	17288	14936	13176	14040	13647	11461	12602	13264	12525	11084	10273	10482	10549	8968	8410	8938	8652	6760	7303	7248	7328
3.6	24296	45212	77214	75057	61156	57907	48449	64228	45748	47780	48979	45034	35954	34683	40099	41894	34383	31951	28886	32028	25928	25441	24016	21536	21692	17376	16272	17532	14958	13413	13914	13488	11744	12230	13218	12460	11176	10261	10334	10157	9160	8417	8964	8710	6636	7330	7162	7496
3.61667	24047	46702	77484	74383	60301	57836	47741	64488	46744	47808	49394	45948	36063	34570	40181	41853	34200	31934	29582	31873	25786	25408	24139	21295	22048	17081	16519	17447	15090	13289	14212	13564	11397	12310	13298	12531	10940	10159	10393	10270	9167	8511	8820	8635	6686	7288	7241	7293
3.63333	24268	46548	76664	75170	60288	57848	48205	64460	46191	47337	49200	45351	36430	34720	39449	41551	34306	31794	28921	31716	25813	25568	24007	21021	21796	17112	16584	17368	15108	13201	14002	13386	11658	12466	13366	12687	10923	10506	10620	10544	9064	8512	8945	8660	6681	7392	7260	7451
3.65	23851	47357	76524	75604	60490	57464	48248	64292	46371	48048	49022	45774	36280	34552	39399	41457	34424	31317	28976	32068	25726	25509	24260	21232	21721	17196	16679	17277	15107	12747	14487	13701	11636	12265	13086	12489	11073	10051	10314	10406	9132	8618	8821	8560	6510	7477	7239	7373
3.66667	24121	47232	77212	75243	60589	58948	48748	63617	46298	48117	48948	46145	35988	34713	39726	41857	34476	31160	28869	31974	25731	25319	23720	21402	21633	17170	16460	17503	14982	13276	14151	13773	11436	12396	13396	12706	11137	10292	10564	10596	9225	8651	8788	8554	6812	7326	7196	7446
3.68333	24101	48048	75844	75576	60380	58533	48296	63766	46360	48112	49775	46008	35891	34213	39560	42204	34629	31504	28870	32123	25281	25501	24168	21383	21538	17715	16188	17670	14967	13196	14240	13470	11318	12452	13323	12506	10983	10297	10333	10580	9098	8532	8845	8519	6587	7306	7204	7359
3.7	24079	47748	77166	75324	60790	58714	48446	64447	46608	48201	49268	46299	36193	34533	39372	41880	34032	31792	29031	31963	25755	25708	24433	21634	21443	17673	16812	17919	15294	13092	14217	13471	11842	12372	13216	12846	10874	10311	10417	10450	9167	8389	9064	8537	6657	7260	7222	7395
3.71667	23943	45736	75900	75188	60856	58368	47524	64318	46699	47472	49183	45629	36422	34650	39808	42197	34684	31376	28928	31918	25591	25660	24257	21156	21364	17628	16615	17447	14897	13080	14354	13541	11603	12528	13188	12532	11278	10155	10696	10453	9152	8481	8982	8676	6705	7301	7216	7428
3.73333	23959	45897	76005	74191	60444	58156	47880	64088	46852	47856	49073	45614	36734	34316	39514	42017	34518	31995	29052	31964	25813	25636	24477	21581	21741	17527	16464	17199	15072	13133	14288	13615	11515	12348	13220	12743	10813	10062	10724	10509	8985	8429	8854	8600	6593	7188	7158	7571
3.75	23852	46883	77536	76203	60281	58128	47730	64266	46338	47794	49380	45789	35964	34500	39531	41850	34997	31188	28906	31808	25692	25640	24393	21218	21324	17598	16459	17355	14878	13164	14666	13589	11741	12615	13244	12576	10822	10308	10243	10652	9160	8556	8942	8891	6650	7305	7119	7258
3.76667	24061	47227	77306	75065	60227	58619	47624	64004	46234	48028	49377	45261	36236	34905	40094	42009	33966	32027	29058	31465	25732	25656	24578	21080	21562	17381	16424	17624	14985	12932	14324	13523	11984	12503	13346	12734	11050	10172	10500	10509	9065	8318	8903	8724	6543	7300	7240	7414
3.78333	23972	47330	78256	75525	60345	58008	47824	63963	46604	48235	49554	45565	36428	34923	39820	41368	34404	31660	29320	31774	25481	25740	24404	21320	21607	17949	16432	17391	15146	13109	14528	13456	11602	12451	13444	12774	10901	10322	10575	10564	9016	8454	8862	8380	6710	7297	7240	7260
3.8	23921	47404	76228	75550	60127	58082	48464	64167	46096	48078	49662	45639	36190	34296	39228	41904	34642	32020	29172	32097	25575	25205	24266	21291	21724	17766	16792	17288	14938	13424	14500	13545	11620	12558	13188	12778	11141	10290	10426	10584	9150	8602	8905	8549	6652	7308	7051	7297
3.81667	23758	45992	76572	75395	60422	59156	48598	64580	47216	48284	49404	46210	36134	34739	39045	41894	34099	31713	29075	31963	25604	25159	24324	21395	21584	17632	16090	17191	15097	13062	14676	13726	11433	12396	13300	13004	11023	10191	10416	10615	9272	8460	9008	8577	6717	7252	7062	7386
3.83333	24094	45723	76592	75764	59652	58054	48352	64528	46654	47770	48910	45705	35751	34939	39391	41931	34393	31741	28832	31740	25964	25515	24227	21229	21660	17828	16347	17522	14896	13080	14500	13555	11595	12725	13338	12541	10801	10065	10617	10480	9028	8448	8746	8473	6514	7286	6912	7153
3.85	24101	46297	76703	75909	61084	58628	48718	64415	46080	47779	49134	46147	35688	34569	39635	41788	34257	31763	28757	31576	25912	25449	24408	21354	21614	17718	16403	17482	15000	13036	14618	13413	11564	12843	13418	12726	11064	10057	10510	10584	9248	8448	8947	8589	6756	7525	7322	7396
3.86667	23792	47760	76064	75320	59889	58397	48897	63932	46043	47774	49395	45653	36654	34857	39955	41994	34218	31684	28822	32256	25646	25711	24204	21238	21838	17603	16753	17571	15080	12939	14114	13320	11584	12403	13314	12727	10697	10092	10668	10474	9208	8535	9027	8677	6470	7324	7053	7383
3.88333	23999	46132	76714	76328	60784	58476	48804	64528	46890	48586	49660	45629	36196	34453	40140	41634	34092	31715	28787	31668	25781	25379	24749	21046	21643	18062	16270	17748	14752	13233	14312	13534	11660	12495	13422	12851	10758	10226	10400	10636	9122	8636	8916	8864	6601	7296	7232	7326
3.9	24226	47049	78074	75787	61178	58277	48084	64415	46564	48512	49371	45807	36229	35157	39640	41851	34480	31677	28872	31728	25798	25764	24526	21487	21452	17823	16981	17733	14656	13291	14436	13777	11568	12619	13377	12796	10980	10280	10268	10373	9191	8482	8911	8677	6796	7304	7212	7479
3.91667	23740	45656	77436	75552	60193	58276	48572	64281	47063	47992	48919	46133	35782	34756	39133	42261	33942	31618	29264	31421	25121	25886	24164	21061	21408	17916	16398	17756	15058	13264	14799	13518	11699	12414	13340	12739	11036	9940	10455	10484	9152	8405	8946	8826	6730	7299	7277	7312
3.93333	24024	45124	77328	76512	60841	58666	48096	64082	46492	47940	49948	46166	36428	34637	39451	42272	33622	31857	28522	32461	25911	25661	24804	20904	21835	17888	16840	17665	14907	13120	14604	13154	11686	12405	13325	12483	11093	10281	10401	10579	9120	8409	8857	8730	6595	7391	7234	7504
3.95	24033	46724	76785	75668	60587	59003	48856	64490	45833	48083	50008	45771	36436	34492	39966	41710	34940	32244	28827	31778	25434	25624	24740	21524	21816	17885	16808	17870	14788	13028	14747	13595	11808	12608	13386	12816	11077	10213	10712	10558	9011	8272	8839	8614	6620	7364	7335	7451
3.96667	24066	46351	76998	75933	61025	58643	48601	64144	46296	48106	49244	46121	36388	34911	40207	42077	34479	31607	28998	31878	25384	25805	24415	21383	21882	18309	16333	17721	15048	13092	14615	13829	11734	12523	13514	12667	10868	10184	10685	10466	9217	8580	8960	8867	6604	7356	7392	7413
3.98333	24142	47208	78129	75341	61069	58692	47616	64572	46589	47828	49504	46565	36161	34591	39475	41992	34697	31664	29048	31477	26070	25828	24690	21360	21551	17997	16544	17512	14940	13481	14476	13596	11744	12596	13398	12667	11044	10134	10852	10738	9268	8646	8975	8826	6548	7397	7132	7556
4	23859	47791	77730	75120	61127	59039	48067	64027	46800	48033	49330	46288	35944	35145	40107	41616	34096	31763	28952	31956	25546	25456	24732	21417	21754	18264	16296	17771	15134	13295	14721	13632	11716	12440	13756	12848	10917	10136	10700	10764	9139	8373	8965	8653	6786	7365	7235	7395
4.01667	23720	47266	76907	76108	61340	59345	47980	63894	46288	47431	49763	46059	36360	34711	40126	42008	34479	31828	29194	31581	25768	25269	24393	21302	22016	18145	16630	17846	15231	13168	14208	13599	11686	12808	13604	12465	11051	10160	10229	10552	9170	8493	8970	8821	6443	7382	7194	7316
4.03333	23776	47788	77807	76171	60879	59308	48580	64196	46130	48117	49504	45450	36430	34168	40003	41280	34425	31738	28561	32124	25706	25593	24752	21650	21349	18036	16761	17812	15033	13063	14643	13252	11684	12416	13665	12686	10872	10266	10432	10588	9231	8401	8818	8580	6758	7179	7126	7418
4.05	23657	46937	76326	76107	61151	58943	48156	64055	46707	48120	49985	45980	36572	35011	39819	41456	34327	31760	28563	32064	26046	26148	24609	21293	21628	18036	16673	17985	15184	13391	14691	13348	11769	12460	13552	12838	11067	10096	10617	10252	9255	8626	9189	8624	6561	7335	7183	7401
4.06667	23969	45978	76497	75798	61200	59039	48260	65193	46447	48628	49386	46244	36558	35444	40044	41836	34588	31245	29372	32384	25323	25832	24906	21197	21342	18372	16795	17588	15172	13132	14747	13523	11883	12599	13486	12648	11048	10166	10458	10478	9128	8520	8926	8689	6744	7442	7207	7392
4.08333	23846	46128	77900	75475	61024	58219	48140	64022	46170	48456	49507	46312	35983	35300	39816	41959	34384	31603	29103	31991	25579	25644	25071	21473	21419	18484	16059	17908	15232	13324	14793	13529	12180	12670	13667	12614	11062	10208	10621	10515	9150	8707	8816	8842	6626	7399	7316	7406
4.1	23811	46165	77566	76068	61247	58929	48188	64537	46300	48215	50188	45967	36637	34832	40077	41840	34171	32076	29052	32068	25712	25700	24908	21529	21895	18378	16241	17688	15132	13252	14677	13260	11887	12637	13584	12744	11249	10342	10868	10496	9127	8570	9045	8656	6713	7318	7312	7571
4.11667	24208	45798	77495	76876	61807	58798	48562	64063	46102	47661	49911	45754	36753	34704	39868	41491	34136	31912	29046	32361	25954	25899	25137	21602	21809	18428	16476	18072	14998	13508	14781	13549	11640	12736	13439	12777	10968	10336	10705	10622	9288	8620	8999	8650	6736	7430	7268	7460
4.13333	23954	47100	77145	77334	61430	57994	48668	63944	46743	47712	49865	45420	36656	34808	40148	42048	34386	31675	28617	31933	25548	25844	24686	21482	21587	18120	16296	17893	15393	13232	14514	13672	11816	12560	13642	12757	11056	10245	10763	10712	9188	8335	9091	8606	6546	7121	7311	7368
4.15	23863	46856	76899	76059	61584	58724	47881	64436	46764	48541	49412	46155	36523	34623	39053	41690	34547	32082	29257	32105	25610	26068	25044	21299	21674	18397	16776	17724	15138	13245	14748	13486	11702	12665	13488	12807	11031	10115	10513	10701	9222	8486	8806	8637	6673	7297	7211	7318
4.16667	23795	46943	76854	76532	60953	59359	48249	64796	46483	47862	49932	46626	36260	34593	39615	42275	34421	32464	29166	32236	25707	26036	25312	21248	21648	18585	16716	18036	15099	13185	14977	13361	11988	12709	13532	12924	10976	10346	10655	10740	9222	8574	9065	8756	6541	7080	7217	7511
4.18333	24319	47165	76867	76099	61824	59408	48413	63640	46431	47205	49931	45968	36386	34832	39341	42437	34716	32040	29184	32076	25676	25829	25160	21512	21435	18667	17004	18129	15135	12934	15008	13418	12039	12535	13248	12672	10741	10268	10704	10824	9272	8416	8992	8777	6814	7416	7088	7428
4.2	24057	46204	76818	75924	61452	59328	48320	64958	46863	47838	50051	46795	36449	34579	39971	42153	34408	32089	28926	32265	25529	25863	24556	21735	21638	18354	16360	17871	15244	13022	14836	13657	11831	12713	13636	12576	11042	10200	10604	10892	9532	8265	9017	8639	6643	7295	7161	7447
4.21667	23553	46549	76783	75959	61212	59596	48503	64420	47232	48180	49345	46101	36535	34660	40457	41915	34938	31918	28816	31600	25718	25808	25294	21441	21179	18497	16477	17869	15194	13460	14933	13428	11833	12921	13665	12502	10813	10139	10664	10724	9307	8400	8803	8646	6796	7416	7143	7422
4.23333	23556	47578	76630	76576	60728	59018	48356	64800	46412	48428	50018	46307	35984	35118	39669	41919	34296	31788	29399	32264	25460	25966	25099	21749	21592	18383	16619	17800	15314	13285	14880	13400	11848	12668	13670	12692	10824	10373	10545	10592	9330	8613	8831	8524	6632	7388	7268	7528
4.25	23883	46124	76862	76566	61723	59944	48747	64637	46810	47995	49472	46100	36457	34607	40344	41831	34273	31815	29392	32257	25811	25936	25099	21379	21364	18828	16813	17748	15296	13144	15037	13544	11693	12477	13488	12870	10945	10352	10352	10588	9199	8526	8990	8612	6647	7560	7206	7343
4.26667	23949	47356	76835	76476	61170	59083	48632	64955	46722	48106	50176	46628	36332	34626	40288	42092	34684	31746	28972	31038	25844	25805	25274	21413	21442	18575	16735	17827	15336	13161	14720	13533	11948	12644	13760	12724	10936	9958	10327	10657	9112	8579	8860	8498	6664	7442	7196	7457
4.28333	23742	47603	76471	75713	61954	59473	48069	64644	46904	48212	50089	46035	36362	34968	40600	42391	34530	31736	29132	31944	25949	25904	24998	21320	21521	18500	16676	17537	15529	13153	14779	13569	11949	12549	13715	12828	11040	10227	10754	10645	9145	8440	8729	8605	6597	7478	7138	7326
4.3	23879	47152	77108	77090	61722	59592	48731	65504	46214	48332	50310	46028	36344	34579	39692	42004	34593	31929	29280	32012	25517	25732	25244	21035	21928	18840	16200	17697	15290	13151	14715	13601	11927	12517	13672	12822	10985	10091	10671	10708	9104	8589	8819	8757	6780	7316	7419	7394
4.31667	23592	46069	77801	77480	61479	58905	47935	65250	47062	49137	49328	46412	35998	34596	39720	42213	34660	31821	29317	32096	25775	25913	25620	21524	21592	18693	16592	18026	15479	13498	14649	13696	11712	12740	13331	12752	10899	10257	10744	10692	9322	8515	8884	8736	6790	7285	7389	7549
4.33333	23585	47085	77695	76720	61932	59080	49164	64588	46161	48238	49780	46125	36631	35107	39724	41881	34940	31913	29455	31898	25923	25548	25308	21548	21969	19151	16457	17973	15452	13318	15291	13522	11780	12920	13545	12838	10916	10198	10494	10626	9214	8372	8780	8733	6456	7439	7267	7335
4.35	23704	46788	77243	77379	61744	59764	48413	64640	46316	48444	50232	46168	36618	35060	39659	42162	34221	32375	29101	32133	25436	26287	25649	21460	21799	18669	16576	17912	15411	13098	14903	13337	11780	12812	13659	12916	11188	10256	10214	10676	9097	8514	8920	8739	6722	7444	7139	7482
4.36667	23580	46544	77765	76048	61684	59412	48907	65119	47126	48190	50648	46314	36404	34876	39930	42737	34060	31529	29616	31748	25230	26318	25256	21652	21712	19185	16700	17660	15300	13223	14918	13464	11884	12794	13598	12836	10940	10236	10640	10608	9175	8535	9076	8473	6634	7228	7238	7519
4.38333	23424	46494	76640	76400	62615	59361	48997	64694	46776	48622	50104	46464	36369	34652	39596	42081	34594	31889	29219	32231	26052	25797	25277	21363	21613	18974	16555	18241	15356	13270	15019	13632	11735	12870	13778	12823	10846	10135	10623	10779	9036	8412	8845	8686	6747	7403	7318	7429
4.4	23386	46133	77320	76150	61993	59671	47967	64870	46682	48356	49887	45720	36236	35210	39988	42126	34616	32228	29184	32414	26073	26004	25145	21381	21536	18831	16519	18132	15140	13207	15152	13515	11860	12829	13745	12731	11048	10228	10600	10664	9135	8612	8893	8571	6596	7368	7345	7400
4.41667	22947	46635	77200	77108	61824	59548	48867	64683	46656	47998	49549	46682	36099	34580	39755	41983	34448	31876	28764	32113	25673	26252	25650	21324	21541	19333	16461	17944	15325	13114	14708	13468	11947	12902	13711	12862	10894	10289	10761	10594	9084	8578	8856	8712	6654	7500	7260	7464
4.43333	23332	46785	77870	76608	61549	60170	47860	63929	46676	48636	50052	46257	36149	35072	39755	41637	34520	31705	29169	32115	25592	25681	25477	21806	21784	18690	16544	18177	15284	13500	14961	13612	11563	12852	13805	12969	10893	10083	10759	10592	9157	8630	8817	8689	6545	7312	7420	7635
4.45	23397	46076	77248	77021	61928	59784	48780	64896	46660	48104	49900	46934	36153	34637	39914	42344	34436	32022	29220	32165	25756	26069	25307	21412	21822	19130	16632	17910	15301	13494	15111	13642	11912	12793	13833	12628	10935	9929	10878	10537	9293	8640	8849	8489	6676	7397	7282	7530
4.46667	22988	46442	77147	77280	61742	59731	47480	64799	46522	48924	49992	46324	36885	34998	39816	42111	34344	31716	29259	32175	25128	25917	25326	21352	21812	19217	16510	18267	15504	13509	15051	13698	11632	12834	13828	12772	11104	10139	10630	10647	9060	8568	8867	8620	6768	7376	7292	7459
4.48333	23137	46321	77279	76423	61821	59144	49064	64043	46524	48556	50249	46951	36544	34848	40448	42100	34620	31932	28757	32040	25866	25744	25417	21731	21077	19228	16413	18025	15648	13108	14802	13619	11716	12804	13920	13043	11154	10184	10678	10646	9288	8628	8981	8488	6675	7681	7262	7415
4.5	23377	46896	78083	76886	61698	59892	48840	64945	45960	48575	49911	46832	36220	34871	40148	41880	33922	31816	29269	31944	25388	25765	25392	21591	21660	19107	16772	18145	15401	13318	15210	13284	11888	12505	13865	12787	10995	10124	10564	10796	9172	8596	8934	8553	6632	7387	7248	7352
4.51667	22945	46735	77904	77634	61850	59495	48378	64625	46272	48298	50515	46654	36815	35087	39817	41916	34643	31422	28985	31936	25547	26019	25152	21376	22016	19103	16609	18348	15720	13268	15183	13544	11984	12943	13849	12795	11004	10344	10502	10652	9256	8432	8847	8581	6500	7545	7274	7453
4.53333	23131	46688	76465	77209	62200	59604	47868	64198	46807	48358	50064	46667	36472	35214	39890	42023	34859	31834	28884	32312	25836	25662	25372	21644	21480	19117	16628	17979	15717	12929	15031	13451	12127	12881	13903	12831	10897	10313	10537	10725	9275	8645	8890	8610	6530	7447	7373	7461
4.55	23100	46112	77883	77599	62331	59580	48965	64715	46704	48794	50040	46285	36380	34671	39975	42152	34367	32336	28928	32217	25722	25695	25318	21273	21524	19244	16383	17896	15475	13183	15199	13684	11947	12974	13684	12764	11067	10161	10770	10856	9184	8639	8948	8660	6653	7424	7344	7419
4.56667	23332	46589	77592	77004	61880	60104	47892	65103	46634	48598	49822	46351	36397	34510	40147	41947	34336	32000	29161	32183	25912	26111	25820	21348	21740	19031	16449	18342	15416	13143	15046	13896	11976	12624	13504	12697	11057	10363	10748	10648	9092	8545	8624	8443	6546	7425	7136	7368
4.58333	23188	47326	76826	76487	62284	59613	48122	64875	46724	48209	49920	46454	36707	34834	39634	41904	34028	31840	29193	32224	25779	25708	25551	21603	21696	19321	16569	18212	15612	13173	15260	13751	12158	12864	14016	12876	10986	10424	10635	10783	9061	8443	8805	8588	6585	7301	7410	7440
4.6	22756	46359	77454	76870	62563	59082	48462	64448	46484	48633	50309	46047	36403	34540	39929	42177	34460	31684	29144	31798	25989	25773	25587	20870	21552	19270	16769	18243	15405	13514	15420	13476	11968	12958	13794	12504	10985	10208	10627	10726	9196	8492	8954	8571	6578	7427	7324	7408
4.61667	23146	47143	77586	76234	62243	59908	48538	64743	46809	48423	50020	46588	36685	34897	39919	41720	34374	32124	29203	32197	25532	25896	25147	21386	21728	19347	16468	18056	15670	13333	15184	13536	12022	13049	13832	12660	11100	10251	10734	10764	9314	8414	8880	8883	6689	7432	7397	7432
4.63333	23285	46763	76792	76552	62961	59619	48348	63873	46565	48134	50209	46487	36232	34848	40316	41730	34455	31992	29328	32117	25542	26096	25552	21537	21779	19086	16348	18291	15347	13451	15296	13724	11832	13143	13996	12868	11063	10159	10685	10826	9363	8555	8843	8600	6601	7441	7369	7333
4.65	23106	46296	78112	76681	62415	59581	48173	64392	46504	49222	50193	46434	36467	35228	40012	41926	34213	32374	28665	31732	25704	25881	25408	21583	21636	19182	16592	18448	15438	13187	15347	13673	11994	12858	13892	12956	10903	10105	10692	10719	9096	8404	8832	8761	6636	7344	7226	7313
4.66667	22992	46722	76886	77312	62492	59541	48140	64011	46784	48827	49969	46967	36244	35413	39960	42164	34382	31977	29559	32148	25811	26224	25661	21532	21694	19203	16800	18259	15715	13290	15373	13594	12176	12770	13832	12734	11063	10084	10637	10787	9187	8512	8900	8899	6554	7422	7324	7495
4.68333	22759	45865	77647	77399	62116	59223	48770	64543	46151	47556	50412	45733	36895	34850	39895	41895	34492	32227	29148	32192	25760	25690	25332	21772	21773	19272	16441	18321	15447	13212	15556	13613	12024	12897	13804	12978	11012	9946	10592	10807	9431	8551	8672	8421	6780	7623	7308	7422
4.7	23001	46100	77060	77483	63143	60268	48564	65101	46848	48551	50407	46238	36120	34030	39717	42389	34698	31680	28924	31955	25725	25692	25613	21352	21612	19194	16259	18405	15438	13176	15586	13456	11964	12802	14066	12697	11084	10139	10584	10705	9216	8271	8941	8693	6812	7377	7434	7391
4.71667	23266	47061	77801	77576	62164	60066	48772	64037	46772	47980	49817	46581	36792	34786	39999	42000	35262	32458	29042	32057	25893	25733	25616	21630	21850	19544	16508	18254	15588	13003	15492	13716	11731	12924	14036	12760	10912	9927	10703	10573	9150	8496	8892	8785	6781	7636	7411	7387
4.73333	23172	46811	77912	76891	62100	59463	48428	64484	46250	47999	50871	46298	36628	35225	39841	41863	34505	31940	28948	31964	25708	26083	25432	21211	21676	19584	16324	18452	15332	13087	15488	13870	12075	12816	13657	12488	11187	10093	10672	10812	9218	8490	8876	8720	6724	7440	7178	7505
4.75	22751	46348	77506	77776	62740	60092	48197	65044	47273	48448	50300	46684	36672	35083	39907	41884	34328	32016	28684	32044	25903	25743	25848	21511	21636	19172	16673	18391	15552	13476	15619	13364	11936	12921	13706	13052	11040	10165	10642	10732	9147	8325	9099	8633	6678	7544	7247	7456
4.76667	23036	46384	77784	76986	62069	60140	48894	65118	46608	48122	50324	47041	36727	35088	39597	42131	34540	31843	29336	31913	25381	25823	25604	21634	21802	19223	16705	18305	15704	13124	15628	13842	11986	12753	13982	12935	10991	10008	10478	10907	9320	8805	8896	8728	6513	7496	7154	7289
4.78333	23214	45769	77446	77398	63099	59604	48312	64997	46245	48382	50517	46325	36479	35022	40085	42115	34256	31696	29411	32037	25472	25738	25893	21484	21780	19655	16678	18520	15432	13354	15208	13457	12088	13296	13975	12843	10949	10163	10596	10745	9264	8615	8672	8496	6814	7477	7410	7550
4.8	23109	46610	78598	76620	62096	60183	47974	64414	46947	48035	50058	46507	36664	35062	39898	42267	34662	32202	29399	32116	26137	25956	25612	21439	21791	19560	16510	18522	15440	13202	15433	13613	11908	12801	13803	12636	10888	10412	10544	10790	9184	8689	8879	8787	6645	7399	7241	7492
4.81667	22799	46838	77501	77592	62808	59924	47853	63885	47412	48704	50578	47208	36074	34854	40023	42552	34989	31980	28936	32029	25719	25764	25771	21722	21724	19347	16695	18140	15476	13299	15389	13608	11919	12840	14049	12672	10875	10148	10632	10996	9302	8538	8939	8612	6899	7445	7267	7442
4.83333	23044	46248	77957	77520	63036	60059	48504	65312	46408	48510	50567	46372	36253	35042	39396	42014	34596	32408	28852	31548	25545	25854	25692	21536	21664	19348	16878	18451	15387	13672	15404	13588	12068	12900	13955	12858	10845	10072	10608	10978	9136	8383	8884	8798	6777	7390	7408	7499
4.85	22866	46272	77285	77578	62511	59584	47878	64688	46870	48512	49943	46549	36074	34731	40128	41657	34262	32036	28788	31836	25614	26044	25460	21517	21633	19496	16839	18394	15399	13168	14987	13444	12028	13068	14192	12987	11080	10163	10546	10679	9188	8456	9013	8636	6657	7344	7256	7436
4.86667	23306	46511	77928	77747	62433	59600	48171	64478	46676	47992	51056	46848	36339	35446	39637	42269	34498	31881	28536	31874	25782	26436	25854	21496	21854	19275	16559	18228	15521	13214	15653	13512	12031	12954	14013	12690	10813	10122	10508	10812	9341	8462	9083	8957	6851	7591	7296	7279
4.88333	22696	47595	78113	77442	62976	60060	48896	65204	46612	48414	50225	46650	36305	34792	40080	41653	34561	32384	29402	31948	25692	25694	25749	21655	21683	19504	16727	18471	15377	13306	15436	13719	12040	13056	14044	13086	11132	10128	10575	10876	9192	8531	8982	8572	6864	7556	7217	7424
4.9	22495	46282	77580	77903	63167	60164	48008	64879	46403	48139	49984	46756	36466	34877	39389	42300	34386	32118	28965	32218	25248	25998	25695	21569	21629	19673	16444	18397	15702	13365	15616	13824	12172	12875	14172	12869	11113	10131	10689	10748	9377	8457	8778	8694	6560	7712	7440	7452
4.91667	22654	46459	77426	77295	63634	60196	48469	63890	46172	48584	50090	45992	36732	34828	40665	42258	34736	32060	28849	31896	25820	25588	25803	21509	21895	19482	16499	18485	15371	13318	15695	13747	12064	12916	13963	12812	10974	10468	10508	10675	9216	8578	8907	8610	6485	7512	7285	7404
4.93333	22551	46736	77172	77136	63032	60083	48116	64680	46350	48473	50236	46790	36608	34775	39813	42210	34987	31527	29143	32000	25562	25816	25706	21412	21580	19353	16641	18517	15652	13465	15522	13761	12137	13139	14193	12760	10952	10280	10648	10774	9321	8537	9023	8672	6628	7368	7374	7272
4.95	22088	46701	77595	77177	62698	59513	48182	64820	47069	48613	51064	46132	36676	34700	39610	42135	34368	32077	29076	32123	25426	25826	25432	21640	21682	19480	16598	18125	15693	13258	15466	13567	11916	12935	14103	12661	10954	10310	10653	10768	8971	8539	8816	8708	6768	7442	7169	7472
4.96667	22710	45974	77063	77523	62560	60408	48290	65028	47022	48356	49855	46763	36753	34739	39945	41887	34869	32239	28964	31936	26180	25766	25494	21241	21772	19424	16624	18494	15732	13321	15923	13619	12108	12911	14251	13075	11021	10172	10746	10789	9164	8539	8800	8570	6706	7523	7441	7640
4.98333	22682	46354	77477	77668	62234	59795	49471	65179	46659	48623	50374	47068	36695	34665	40314	41696	34337	31868	29177	31824	26060	25658	25606	21382	21778	19546	16652	18635	15608	13248	15220	13595	12249	12894	13878	12946	11038	10130	10635	11005	9017	8509	8865	8648	6668	7407	7336	7296
5	22574	45858	77541	77658	62820	60357	48749	65330	47000	47945	50340	47373	36684	35023	40166	42132	34472	32393	29189	32214	25765	26144	25850	21701	21964	19721	16568	18423	15541	13437	15906	13697	12004	13025	14380	13202	10886	10216	10992	11040	9242	8560	8824	8680	6576	7405	7247	7443
5.01667	22409	45328	77682	77515	63430	59604	49064	65044	47264	48262	50597	46829	36842	35155	39784	42093	34408	32324	29196	31582	25746	25535	25584	21591	21545	19645	16564	18476	15555	13434	15568	13632	11980	13084	13974	12880	11086	10266	10772	10546	9096	8500	8854	8677	6748	7592	7355	7467
5.03333	22780	46160	76808	77634	62728	60022	48472	65353	46735	48441	49937	46607	36450	35288	40151	41949	34408	31976	28976	32144	25952	25955	25811	21712	21931	19749	16546	18180	15504	13316	15946	13581	12136	12792	14191	12546	11087	10251	10588	10726	9240	8625	8901	8691	6527	7510	7196	7443
5.05	21976	46004	77870	77602	63397	60591	49096	64753	46845	48488	50209	46783	36636	35144	39659	41894	34681	32196	29084	31763	25252	25313	26080	21725	21840	19308	16458	18620	15563	13502	15732	13420	11869	13008	14152	12711	10866	10273	10780	10915	9312	8554	8934	8833	6671	7502	7573	7592
5.06667	22512	46707	78614	78424	63040	60516	48526	65729	46653	48780	50524	46797	36388	35170	39896	41628	34670	31681	29704	32000	25947	25853	25930	21618	21536	19624	16455	18570	15663	13510	15632	13519	12024	12868	13898	13003	11100	10366	10836	10701	9160	8556	8896	8510	6628	7534	7179	7489
5.08333	22353	47031	77312	78007	63645	59740	48371	65195	47045	48768	50277	47024	36728	34792	39600	41981	34241	32517	29087	32457	26053	25771	25673	21554	21730	19304	17080	18448	15561	13402	15369	13807	11936	13194	14077	13117	10929	10298	10854	10868	9349	8787	8764	8551	6808	7339	7284	7488
5.1	22474	46785	77048	78977	63755	59628	47865	63888	46506	48092	51067	47355	36608	34577	40095	41733	34588	32228	29372	31651	26111	25770	25927	21724	21757	19722	16797	18323	15720	13308	15567	13758	12213	13159	14203	12928	10915	10182	10720	10716	9232	8633	8924	8660	6593	7438	7370	7598
5.11667	22353	46704	77829	77474	63351	60176	49596	64471	46760	48275	50656	46968	36459	34818	40286	42352	34313	32105	28964	32108	25893	26008	25839	21832	21563	19921	16832	18738	15501	13529	15610	13599	12375	12981	14198	12761	10970	10517	10596	10954	9199	8534	8916	8679	6705	7236	7267	7511
5.13333	22509	46271	77396	78403	63236	60305	49212	64307	46610	48346	50714	47460	36568	35188	39284	41820	34533	31945	29224	32392	25680	25986	25612	21565	21616	19732	16715	18956	15578	13229	15569	13932	12107	13005	14188	13007	10936	10167	10816	10780	9112	8583	8884	8573	6543	7588	7336	7529
5.15	22878	46947	76659	77705	63129	59844	48764	65328	47111	48822	50640	46560	36827	35493	40031	42031	34311	32072	29274	32168	25909	25730	25844	21680	21511	19881	16881	18676	15728	13488	15670	14026	12345	12994	13946	13041	10911	10056	10507	10997	9252	8596	9215	8592	6739	7488	7377	7286
5.16667	22515	46100	78232	77448	62763	60232	48025	64712	46716	48676	50455	46937	36420	35046	40008	41704	34831	31899	28964	32385	26056	25995	26158	21812	21919	19719	16565	18965	15556	13516	15856	13613	11963	12960	13993	13026	10845	10098	10740	10717	9135	8776	9129	8516	6660	7564	7360	7448
5.18333	22804	46606	77435	78430	63085	60266	47666	64776	46850	48564	50625	46916	36581	35396	40471	42168	34568	32072	29567	31955	26320	26083	25623	21565	21649	19516	16815	18738	15904	13406	15490	13468	12105	12999	14052	13014	11012	10283	10577	10907	9426	8478	8713	8680	6728	7683	7457	7432
5.2	22686	45789	78496	77540	63528	60071	48030	64543	47020	48893	50569	46521	36560	34865	40387	42327	34734	31704	29456	32266	25686	25580	25827	21886	21936	19700	16589	18820	15704	13378	15654	13474	12039	13103	14295	12800	11112	10361	10840	10899	9238	8761	8996	8518	6668	7337	7383	7483
5.21667	22176	45259	78134	77876	63046	59728	48415	64670	46484	48364	50358	46983	36528	35032	40400	42657	34749	31493	28839	32199	25921	25980	25834	21699	21667	19628	16902	18511	15527	13414	15383	13590	12091	13196	14285	12892	10832	10389	10604	11164	9110	8624	8956	8516	6625	7434	7262	7400
5.23333	22774	45243	77475	78021	63276	60364	48382	64881	46816	48617	50738	47144	36862	35147	40009	42624	34793	31855	29310	32460	25803	26137	25920	21749	21652	20154	17112	19042	15732	13465	15615	13994	11924	12897	14270	12793	11157	9975	10708	10741	9229	8669	8820	8510	6584	7525	7407	7428
5.25	22208	46247	77687	77627	63460	60628	48634	63785	46204	48454	51145	46860	36606	35304	39573	41928	34555	32436	29225	31910	25884	26140	25927	21853	21519	19872	16546	18878	15844	13440	15612	13544	12063	12984	14483	12836	10652	10116	11075	10912	9193	8689	9083	8517	6719	7534	7348	7480
5.26667	22544	45956	77213	77812	63809	60175	47973	64448	46980	48004	50941	47442	36494	35027	40124	41732	34485	32418	29314	32590	26202	25822	25990	21734	22040	19856	16650	18985	15941	13511	15755	13425	12316	12848	14106	12707	10944	10323	10612	10788	9156	8823	9012	8796	6684	7556	7378	7512
5.28333	22621	46201	77527	77716	63592	60371	48980	65586	47006	49072	50453	46908	36532	34788	40744	42005	34815	32524	29402	32480	26187	26191	25904	21848	21816	19531	16779	18850	15835	13521	15661	13680	12124	13001	14302	12888	10904	10384	10604	10800	9195	8728	8828	8588	6735	7643	7404	7457
5.3	22372	46537	77594	77332	62747	59754	48717	64782	46504	47964	50087	46886	36749	34896	40139	42171	34488	31742	29320	32362	26036	25837	25878	21575	21638	20030	16936	18422	15997	13476	15902	13878	12068	13294	14204	12991	10943	10056	10659	10973	9240	8536	8863	8596	6668	7456	7389	7306
5.31667	22686	46130	78302	78461	63402	59887	48136	64689	46566	48268	50551	46367	36875	35116	40323	42379	34676	31793	29196	32042	25912	25784	25927	21692	21875	19717	16848	19219	15472	13508	15636	13624	12231	13083	14300	13032	10935	10462	10672	11050	9346	8466	8870	8712	6745	7470	7480	7474
5.33333	22727	45812	77864	78316	63636	59714	49178	64833	46964	48545	50764	47224	36353	34870	39848	41992	34800	32128	29081	32589	26008	25909	25784	21657	21936	19775	16813	18660	15661	13482	15884	13664	12112	12904	14083	12967	10989	10165	10708	11011	9241	8446	8773	8800	6725	7538	7359	7372
5.35	22436	47152	77923	77801	63427	60568	48888	64619	47166	48943	50399	47129	36516	34943	40095	41870	34834	32376	29404	32568	25924	25898	25427	21661	21637	19375	16660	18948	15992	13298	15752	13564	12036	12992	14300	12968	10910	10243	10834	10886	9344	8608	8779	8692	6751	7657	7379	7391
5.36667	22500	46549	78234	78826	63484	59672	47755	65302	46717	48659	51376	46848	36517	35383	40139	42128	34284	32204	29080	32036	25980	25861	26069	21417	21448	20118	16662	18992	16042	13364	15823	13762	12102	13243	14079	13126	11015	10243	10628	10957	9383	8418	8996	8639	6591	7487	7183	7467
5.38333	22050	46027	78127	78617	63686	60069	48629	65455	47133	48353	50603	46649	36142	34955	39928	42080	34476	32134	29084	31712	26290	26113	25937	21676	22152	20080	16646	19087	15608	13512	15846	13696	12159	12812	14284	12951	11051	10438	10856	10918	9084	8484	8925	8732	6549	7519	7549	7336
5.4	22255	46236	77887	78983	63842	61058	48794	64440	47380	48383	50737	47184	36561	34951	39930	41850	34591	32192	29024	32279	25716	26177	26387	21664	21905	19832	16932	18972	15755	13592	15952	13792	12165	13261	14183	12944	11064	10535	10830	10864	9417	8519	8916	8662	6687	7448	7407	7541
5.41667	22420	45346	78340	77964	62981	59840	48631	64712	46756	47980	50990	47590	36642	34988	40274	42525	34616	32052	28987	32405	25551	25798	25859	21416	21993	19966	16985	18775	15648	13437	16108	13705	12040	13413	14323	12976	11047	10395	10900	10905	9153	8628	8847	8662	6644	7524	7416	7665
5.43333	22448	46507	77329	78420	63109	60984	48551	65010	47069	48975	50444	47013	36473	34888	39775	42033	34844	32097	28944	32180	25635	26072	25999	21516	21977	19617	16849	18744	15826	13248	16043	13782	12172	13188	14340	13068	10998	10355	10735	11047	9292	8479	8959	8668	6732	7572	7218	7442
5.45	22263	45635	77392	77916	64070	60204	48363	65328	47019	48314	50972	47444	36574	35119	40264	42238	34602	32005	29124	32464	26428	26030	25723	21047	21678	19949	16870	19047	16152	13534	15766	13638	12287	13315	14479	12993	11097	10396	10967	11011	9027	8583	8811	8672	6670	7510	7380	7500
5.46667	22310	46800	77979	78615	64324	60666	49092	65322	46688	48758	50671	46846	36534	35009	39952	42186	35005	32030	29008	32356	25852	25803	26097	21498	21969	19839	16984	19202	15922	13236	15986	13664	11928	13084	14189	13032	10867	10359	10767	10960	9376	8604	8996	8686	6620	7474	7314	7568
5.48333	22296	47418	78007	77973	63592	59667	48521	65236	46660	48568	51114	47370	36642	35098	40072	42162	34991	31900	29140	32189	25926	26155	26166	21559	21837	19962	17112	19056	15767	13377	15903	13596	12411	13140	14357	12840	11010	10445	10648	11073	9115	8582	8970	8677	6553	7386	7243	7350
5.5	22590	47345	77851	77753	63840	60865	49180	64636	47050	48606	50833	46862	36465	35104	40279	42269	34787	32096	29415	31884	25914	25664	26192	21869	22255	19889	17388	19413	15860	13592	15943	13585	12280	13176	14249	13120	11166	10299	10880	10908	9297	8400	9001	8756	6607	7637	7397	7248
5.51667	22233	46576	78221	78504	63973	60812	48545	64714	46728	48644	51125	46867	36522	34802	40129	42512	34659	31588	29146	32379	25778	25743	26079	21770	21710	19939	16688	18987	15926	13414	15792	13728	12373	13118	14332	12920	11047	10264	10809	10996	9330	8521	8753	8573	6718	7660	7252	7440
5.53333	22379	45713	79062	78215	64240	61071	48447	64822	46604	48741	50023	46651	36294	35600	40303	42120	34423	32749	28693	32261	25808	25898	25774	22164	21952	20040	17219	19533	15902	13464	15912	13602	12133	13088	14184	13147	11041	10122	10629	11042	9314	8385	8883	8733	6888	7676	7248	7252
5.55	22466	46474	77787	78206	63644	60223	48336	64996	46987	48315	51037	47169	36816	34966	40159	42136	34402	32540	28942	32092	25860	26184	25923	22044	21791	19648	17028	19026	15685	13525	16153	13783	12130	13160	14269	12769	11134	10224	10930	10983	9244	8569	9053	8550	6766	7388	7228	7458
5.56667	22304	45389	78671	78537	64235	60566	48548	65280	46932	48151	50775	47467	36647	35144	40144	41976	34600	31732	29379	32530	26120	25897	26092	21403	21808	19943	17224	19284	15931	13344	15880	13648	12297	13199	14398	12944	11000	10504	10656	11060	9596	8721	9154	8751	6748	7711	7409	7336
5.58333	22453	45444	77644	77985	63536	60993	48930	64890	46475	48985	50432	47475	36280	35514	40442	42147	34795	32136	29270	31875	25858	26345	25790	21643	21773	19839	17216	19216	15647	13288	16108	13844	12196	13181	14350	13038	10828	10375	10755	11030	9348	8524	8984	8653	6734	7527	7468	7419
5.6	22426	46500	78772	79384	64727	60591	48696	64102	47047	48317	51266	46925	36725	34457	40312	42491	34946	32008	29122	32313	25952	26172	26290	21941	21709	20102	16952	19304	15956	13442	16014	13747	12203	13061	14295	13109	10996	10192	10821	11022	9252	8540	8834	8582	6776	7630	7519	7444
5.61667	22270	45646	77670	78685	63676	60652	49004	64436	46707	48297	50352	47383	36462	34976	39909	41953	34523	32529	28879	32657	26260	26132	26017	21433	21694	20040	17302	19373	16130	13394	15823	13888	12285	12962	14165	13070	11208	10338	10624	10824	9308	8680	8730	8777	6750	7646	7570	7571
5.63333	22515	46280	77981	78930	64332	60363	48057	65160	46777	48606	50684	47010	36608	34496	40392	42642	34548	32240	29074	32329	26036	26305	26088	21869	21680	20191	16956	19239	15638	13516	15891	13932	12198	13030	14393	12854	11152	10246	10813	10994	9323	8424	9052	8780	6836	7524	7448	7424
5.65	21954	45958	77819	79191	64507	60289	48320	64864	46699	48844	50928	47205	36592	35423	40036	41855	34648	32149	29161	32483	25892	25956	26302	21676	21930	19792	17142	19283	15734	13547	15989	14103	12305	13122	14405	12852	11019	10123	10648	10892	9428	8635	8928	8400	6668	7577	7351	7430
5.66667	22101	46502	77348	79213	64153	60992	49161	65143	46830	48573	50174	47392	36739	34890	39935	42632	35149	32134	29167	32399	26029	26163	25588	21768	21929	20166	16957	19054	15953	13581	16072	13728	12328	13370	14316	13100	11121	10458	10670	10968	9226	8491	8964	8467	6814	7610	7459	7277
5.68333	22447	45397	78021	78630	64353	60607	48765	64695	47589	48820	50334	47588	36569	34672	39892	42568	34669	32756	29329	32511	26137	26111	25991	21532	21665	20337	17365	19102	16204	13472	15860	13957	12228	13135	14134	13052	11123	10306	10832	11025	9226	8627	8933	8600	6666	7642	7490	7628
5.7	22001	45375	77512	79237	63904	60449	48223	65560	46794	48680	50669	47458	37224	35159	40032	42275	34553	32448	29402	32332	26274	26235	26032	21648	21637	19838	17412	19490	15847	13755	16249	13950	12120	13060	14240	13082	11181	10189	10970	11039	9231	8629	8737	8598	6767	7618	7659	7473
5.71667	22202	46602	78768	78923	63928	61276	49368	65576	47068	48208	50444	47116	36632	34784	40172	42250	34705	32148	29484	32400	26120	26034	26258	21912	21563	20106	17390	19265	15892	13462	16337	13705	12435	13212	14195	13386	11012	10336	10761	10942	9355	8400	9059	8760	6757	7615	7412	7456
5.73333	22504	46106	77844	78804	64292	60936	49111	65223	47032	48784	50716	47044	36237	34856	40430	41908	34753	32196	29324	32327	25830	25832	26135	21791	21646	20108	17526	19276	15913	13637	16250	13946	12132	13319	14442	13090	11054	10251	10862	10937	9288	8716	8835	8545	6532	7472	7395	7443
5.75	21916	46116	77856	78428	64467	59636	48471	65665	47384	48885	50713	47154	36505	35136	39951	42284	34371	31841	29313	32457	25959	25684	26084	21945	21488	19886	17283	19532	15982	13523	16088	13844	12136	12843	14408	13091	11151	10357	10816	10960	9292	8548	8977	8684	6810	7472	7613	7560
5.76667	22116	46080	77968	79038	63879	60759	48463	65679	46982	48789	51020	47004	36628	35113	40270	41938	34536	32133	29070	32457	25737	25947	26340	21368	21915	19872	17323	19681	15740	13502	16076	13895	12114	13070	14538	12953	10998	10480	10722	11087	9254	8602	9052	8706	6703	7550	7361	7258
5.78333	22534	46871	78152	79226	64044	60455	48192	65267	46626	48291	50668	47086	36589	35224	40064	41871	34384	31944	28980	32048	25884	26042	26129	21938	21681	20234	17931	19188	16024	13656	16082	13631	12120	13179	14740	13148	11114	10344	10760	11064	9025	8530	9152	8815	6756	7256	7352	7516
5.8	21848	44976	78665	79207	64588	61129	49564	65397	46580	48268	50704	47392	36544	34936	40763	42191	34685	32271	29156	32213	25932	26060	26057	21652	21808	20135	17240	19441	15887	13432	16031	13845	12287	13287	14428	12859	10988	10485	10817	10797	9207	8564	9111	8719	6521	7760	7444	7457
5.81667	22021	45628	78207	78124	63301	60709	49208	65211	46728	48630	50470	46841	36472	35336	40324	42224	34682	32706	29149	32789	26024	26328	26313	21664	21784	20017	17460	19352	15820	13349	16112	13672	12098	13320	14329	13159	10995	10129	10448	11176	9412	8721	8899	8812	6692	7512	7432	7471
5.83333	21912	46642	78662	78833	63742	60707	49007	65372	46552	49320	50218	47112	36849	35024	40327	42176	34488	32448	29014	31880	25644	26133	26097	22042	22008	20038	17628	19510	15583	13472	16323	13679	12240	13312	14175	12890	11280	10426	10842	10872	9410	8748	8800	8465	6646	7706	7396	7639
5.85	21779	46552	78048	79105	63752	60988	48345	65161	46737	48948	50772	47158	37308	34712	40253	41985	34892	32153	28911	32767	25741	25994	26440	21764	21913	19848	17672	19863	16048	13448	16194	13608	12091	13093	14318	13094	10983	10374	10626	11208	9510	8789	8964	8758	6730	7544	7671	7447
5.86667	22167	46276	78511	79264	64370	60868	48459	65365	47300	48303	51370	47284	36928	35163	40011	41903	34606	33030	29141	32373	25788	26209	26017	21716	21572	19749	17588	19317	15825	13564	16077	13743	12338	13298	14376	13388	10979	10215	10698	11068	9282	8501	9006	8376	6910	7554	7389	7498
5.88333	21617	46110	78491	78860	64574	60879	49018	64666	47224	48755	51084	46861	36729	35288	39535	41840	34487	32139	29002	32565	26130	26010	26108	21922	21713	20024	17578	19664	16198	13527	15922	13600	12213	13284	14664	12993	11099	10486	10900	11000	9190	8557	8932	8741	6744	7490	7408	7436
5.9	21723	46874	77764	79138	64602	60877	49331	65323	46833	47673	50972	47324	36520	35123	40325	42288	34761	32265	29189	32228	25508	26432	26118	21708	21821	20193	17654	19797	16332	13553	16437	13925	12274	12974	14594	12865	10966	10352	10750	11101	9180	8428	9078	8948	6552	7478	7415	7484
5.91667	21919	47412	78020	79158	64418	61564	48416	65585	47392	48647	50592	47392	36660	34702	40532	42618	34745	32051	29309	32196	25600	25792	26198	22191	22076	20224	17184	19436	16346	13456	16170	14097	12280	13195	14556	12730	11221	10229	10986	10940	9206	8681	9048	8606	6902	7520	7557	7604
5.93333	21874	46425	77234	79270	64151	61005	49431	64948	46848	48684	51095	47556	36239	34796	40420	41847	35176	32617	28552	32172	25580	26342	26632	22092	21520	20420	18004	19695	16081	13432	15935	13812	12332	13094	14682	13221	11025	10440	10896	11165	9513	8464	9025	8657	6748	7566	7358	7396
5.95	21983	46524	78639	78232	65104	61092	48077	65011	47027	48596	51016	46986	36876	35167	39683	42052	34668	31819	29191	32061	26120	26522	26289	22040	21868	20326	17681	19914	16170	13413	16375	13639	12274	13391	14396	13085	11110	10239	10914	10959	9428	8420	9013	8524	6672	7679	7556	7468
5.96667	22028	46792	78408	78900	64587	60848	48185	65002	46740	48620	50718	47276	36708	34980	40212	42523	34451	32425	29540	32080	26063	25969	26347	21928	21848	20302	17968	19472	15799	13480	16180	13843	12461	13377	14597	13040	11249	10240	10802	11028	9425	8568	8795	8700	6593	7638	7467	7431
5.98333	21635	46420	78388	78877	64648	61062	49214	65124	47075	49072	50936	47108	36860	34753	40305	41592	34570	31779	28854	32363	25986	26040	25888	21760	21644	20178	17579	19577	16039	13664	16235	13903	12516	13157	14344	12859	11199	10370	10841	10785	9322	8507	8907	8719	6658	7664	7469	7548
6	22015	46581	78216	79277	64264	60867	48803	63712	46600	48635	50519	47413	36395	35054	39772	42134	34989	32154	28929	32313	25679	26128	26021	21662	21764	20540	17552	19724	15783	13389	16284	13984	12697	13404	14179	12890	11256	10576	10786	11075	9304	8452	8985	8576	6845	7664	7580	7451
6.01667	22278	46116	77919	79312	64606	60850	48224	65158	47143	48522	50954	47268	36620	35552	40071	41740	34652	31676	29449	32063	25365	25877	26025	22168	21775	19964	17587	19963	15912	13606	15888	13884	12446	13313	14490	13348	11096	10099	10660	11176	9301	8652	8849	8705	6473	7648	7482	7466
6.03333	21919	47108	77608	79637	64242	60316	48494	64915	46945	49303	51144	47439	36826	35036	40248	41984	35132	31892	28984	32098	25820	26347	26137	21630	21845	20134	17648	20001	16250	13628	16433	13650	12471	13236	14510	12782	11112	10092	11007	11030	9348	8628	8998	8495	6797	7702	7216	7446
6.05	21858	46476	78266	78970	64633	60683	49237	65327	47182	49371	50901	47335	36882	35292	40493	42193	35231	32233	28690	32012	26168	25904	26113	21600	21518	20177	17662	19895	16248	13628	16026	13587	12416	13330	14223	12952	11112	10260	10822	10947	9304	8460	8993	8767	6708	7545	7360	7492
6.06667	21709	46172	77567	79838	63933	60628	48197	64784	46727	48654	50802	47208	36634	35299	39726	42309	34408	32170	29078	32187	25746	26100	26058	21859	22026	20200	17721	19966	16305	13450	16392	13678	12469	13387	14320	13171	10936	10299	10736	10932	9204	8592	9082	8706	6773	7576	7514	7287
6.08333	21608	46456	78191	77872	64414	61261	49189	64844	46208	48932	51126	47235	36232	35006	39889	41360	35231	32454	29249	32042	26036	25972	26212	22220	21861	20217	17619	20030	16174	13189	16352	13695	12251	13548	14713	13199	11200	10179	10740	10962	9361	8546	8985	8632	6836	7564	7547	7420
6.1	21636	45864	77669	79008	64876	61343	48688	65441	46928	48296	50844	47806	36819	34888	40284	42186	34797	31874	29140	32192	25870	25974	25975	22012	22205	20286	17753	19717	16167	13330	16272	13812	12691	13392	14390	13080	11043	10219	10960	11111	9205	8709	8916	8597	7011	7622	7327	7387
6.11667	21950	46600	77578	79518	65053	61255	48892	65396	47260	48626	50900	47611	37024	34936	40078	42528	34472	32105	28852	32119	26154	26321	25940	21660	21799	20140	17483	20064	16100	13372	16444	13700	12236	13422	14524	13180	11078	10215	10934	10996	9432	8662	8874	8618	6737	7562	7444	7393
6.13333	21934	46247	78034	79720	64850	60828	49316	64896	46684	49005	50779	46747	36697	34844	39746	41766	34737	32234	29105	32372	25492	26022	26190	21611	21853	20429	17616	20126	16203	13187	16244	13664	12440	13322	14480	12997	11088	10285	10996	10963	9164	8605	8820	8497	6639	7580	7483	7541
6.15	21668	45548	78512	80137	65082	61299	48406	65153	46913	49035	50780	47228	36602	35225	40307	41628	34599	31632	29040	32426	26287	25904	25932	21596	21864	20569	18053	20245	16258	13451	16358	13539	12209	13200	14771	13206	11100	10135	10581	11016	9468	8597	8950	8549	6778	7548	7578	7282
6.16667	21826	46204	77940	80105	64502	61242	49232	65432	47190	48609	50947	47008	36809	34628	40127	41899	34749	32109	28704	31536	25820	26097	26493	21659	21799	20132	17902	19942	16385	13480	15968	13775	12218	13447	14542	13122	11028	10057	10868	10996	9331	8521	8816	8938	6766	7561	7537	7578
6.18333	21693	46867	77955	78619	65044	61502	47694	64144	46874	48464	50960	47406	36584	35210	40084	42427	34537	32035	29028	32032	25416	26285	26451	21822	21546	20340	17907	20377	16040	13496	16432	13844	12384	13523	14541	13300	10953	10316	10838	11003	9201	8594	8840	8588	6863	7805	7519	7475
6.2	21657	47479	78139	79908	64576	61351	47898	65468	46889	48651	51156	47375	36860	35166	40106	42147	34905	32336	28736	32244	25637	26335	26312	21899	21964	20179	17781	20052	15905	13405	16158	13595	12528	13400	14604	13052	10924	10556	10732	10880	9442	8895	8724	8560	6667	7714	7264	7522
6.21667	22092	46011	77772	79678	65032	61112	49140	65281	47224	48436	50804	47626	36764	35262	39711	42266	34830	32484	29120	32098	25958	26085	26532	21627	22108	20222	17869	19829	16005	13410	16326	13743	12610	13260	14646	12709	11167	10167	10852	11209	9349	8576	9059	8504	6728	7786	7579	7417
6.23333	21871	45563	78104	80422	65077	59947	48945	65520	46850	48788	51200	47353	36543	35056	40462	41640	35050	32312	29002	32298	26152	25725	26220	21924	21867	20206	18048	20421	15760	13383	16328	13806	12288	13311	14548	12908	11055	10282	10802	10995	9170	8394	8939	8434	6733	7853	7372	7406
6.25	21952	46700	77832	79365	65117	61343	48780	64852	46420	48542	51009	47731	36325	34956	39879	41982	34664	32069	28824	32318	25548	25916	26276	21875	21688	20108	17992	20041	16445	13644	16387	13864	12479	13210	14504	12866	11000	10489	10843	10936	9431	8587	9040	8571	6640	7640	7412	7463
6.26667	22100	46741	77571	80042	64857	61082	49250	64904	46484	48692	51130	47908	36428	35025	39843	41380	35140	32432	29155	31935	25726	25916	26504	21565	21638	20249	18228	20325	16052	13703	16532	13889	12375	13307	14762	13010	10980	10136	10714	11192	9276	8744	8597	8588	6677	7576	7456	7548
6.28333	21934	45657	78973	79780	65168	61478	48367	65622	47280	48856	50820	47527	36632	34876	40194	42117	34541	32165	28824	32381	25788	26145	26398	21852	21964	20155	18159	20056	16399	13456	16587	13970	12257	13464	14901	12824	10851	10291	10774	10960	9184	8558	8841	8663	6875	7728	7532	7291
6.3	21701	46167	77651	79842	64523	61304	48792	64996	46888	48352	50492	47479	36232	35420	40132	42083	35036	32292	28853	32124	26008	26296	26180	21966	21672	20147	18121	20199	16095	13764	16220	14077	12464	12955	14604	13292	11040	10308	10731	11060	9328	8579	9015	8571	6666	7652	7375	7624
6.31667	21708	45484	77692	79501	64372	61240	49380	64776	46728	48640	50779	47832	36634	34930	39586	42094	34856	32161	29046	32335	25612	25782	26351	21883	21697	19959	17928	20016	16188	13549	16455	13831	12488	13265	14710	13135	11164	10228	10692	11013	9324	8668	8951	8438	6578	7753	7603	7373
6.33333	21676	47060	77900	79609	65546	61608	48420	64924	47424	48605	51099	47701	36452	35229	40136	41886	34500	32290	29116	32300	25978	25719	26006	22104	21736	20266	18046	20231	16262	13408	16481	13736	12464	13536	14702	12946	11128	10337	10944	11060	9360	8804	8779	8596	6788	7831	7567	7544
6.35	21862	46615	78277	79804	64634	61682	49292	65050	46946	48515	50864	47343	36662	34583	40270	41906	34724	32232	28545	32351	25740	25980	26153	21488	21840	20118	17937	20229	16156	13708	16423	14055	12364	13214	14428	13048	11089	10478	10861	10972	9298	8590	8792	8772	6640	7728	7440	7305
6.36667	21499	45583	78812	79528	64452	61978	48573	64783	47137	49062	50720	47164	36448	35031	39961	42266	34927	32270	28800	32011	25556	26240	26383	22259	21544	20151	18140	20527	15968	13617	16638	13990	12481	13513	14468	12889	11060	10082	10770	11093	9028	8571	8929	8638	6678	7542	7501	7624
6.38333	21904	46624	78655	78984	65275	61152	48088	65245	47406	48704	50435	47740	36254	35084	40006	42044	34278	32226	29195	32498	26096	26164	25863	22336	21878	20374	17882	20426	16181	13576	16396	13818	12438	13268	14818	12848	11256	10179	10723	11145	9258	8557	8992	8500	6809	7695	7517	7535
6.4	21990	45517	78572	78417	64565	61090	49953	65309	46457	48309	51338	47087	36500	34880	40093	41984	34232	32265	28971	32541	25832	26271	26394	21984	21732	20019	18234	20184	16060	13514	16494	13875	12225	13327	14763	13357	10910	10328	10954	10999	9307	8537	9052	8642	6679	7634	7320	7313
6.41667	22190	45908	77165	78832	64645	60708	48537	63891	47487	48870	50794	47388	36251	35133	40216	41769	34283	31940	28878	32313	25872	25868	26192	22204	21579	20358	18198	20460	16027	13724	16251	13761	12438	13284	14587	13038	10984	10370	10739	10751	9192	8615	8889	8706	6698	7542	7342	7473
6.43333	21928	46394	78719	80043	65254	61778	49376	66073	46804	48636	50787	47547	37017	34721	39780	42520	34972	32412	28926	32084	25763	26267	26316	21575	21758	20508	18402	20734	16492	13541	16039	13674	12585	13185	14752	13036	11025	10486	10600	11054	9298	8466	9032	8490	6851	7698	7575	7352
6.45	21971	47022	77499	79452	64863	61434	48825	65184	47301	49104	51215	47839	36779	35165	40137	42439	34892	32474	28950	32200	25408	26241	26336	22134	21621	20208	18040	20192	16176	13436	16235	13498	12527	13354	14375	13102	10905	10386	11016	11050	9489	8637	8911	8628	6728	7676	7568	7482
6.46667	21836	47140	78178	79380	65578	61378	47932	65550	47486	48633	50660	47516	36889	34690	40172	42169	34884	32226	29308	32188	26067	26135	26242	21759	22034	20355	17769	20532	16090	13300	16534	13686	12490	13328	14421	13166	10918	10084	10905	10920	9333	8527	9109	8584	6757	7699	7512	7348
6.48333	21729	46864	77652	80475	64732	61380	47762	65614	46677	48553	50884	47749	36460	35083	39724	42268	34874	32206	28854	31639	26101	26014	26171	22048	21550	20198	18418	20484	16225	13450	16436	13721	12482	13312	14724	13083	11035	10423	10876	10900	9353	8492	8900	8800	6782	7668	7508	7473
6.5	21720	46389	78086	79340	64885	60910	48372	65204	46719	48248	50695	47599	36734	34982	39787	41807	34836	32240	28736	32750	25665	26466	26369	21841	21781	20123	17939	20689	16096	13539	16500	13788	12552	13164	14671	12897	11014	10345	10819	10939	9043	8520	8850	8735	6650	7766	7549	7486
6.51667	22098	46639	78409	80412	65464	61600	48663	64829	46134	48438	51508	47749	36628	34832	39984	42495	34944	32524	28603	32071	25409	26182	26052	22084	21682	20341	18380	20441	16234	13216	16412	13815	12584	13513	14512	12915	11146	10337	10849	10798	9175	8632	8707	8544	6776	7668	7513	7547
6.53333	21758	46297	78109	80116	65808	62159	49019	65872	46751	48852	51043	47641	36404	34730	40235	42228	35159	32192	28934	32100	25627	25862	26268	22015	21637	20528	18313	20231	16132	13521	16465	13961	12468	13550	15204	13075	11088	10305	10804	10851	9256	8689	8844	8712	6968	7772	7356	7453
6.55	21774	45901	78187	80012	65372	61267	49160	65200	47190	49072	50968	47785	36753	35040	40246	41895	34528	31931	28674	31975	26273	25968	26191	22175	21837	20129	18164	20340	16003	13388	16520	13794	12449	13103	14737	13144	11023	10354	10599	11176	9396	8564	8854	8797	6881	7596	7376	7491
6.56667	21644	45520	77850	79863	64995	61184	49170	65675	47687	48869	51098	47472	37438	35131	40434	42478	34996	32470	28967	32055	25812	26244	26452	21805	21848	20584	18539	20184	16040	13483	16923	13480	12258	13272	14722	13101	11199	10415	10924	11016	9027	8663	8905	8644	6836	7611	7533	7719
6.58333	22288	45565	78439	80729	64740	61997	48600	65536	46783	48909	51195	47316	36775	34949	40292	42469	34651	32448	28864	32261	25613	26100	26136	22283	21712	20460	18380	20563	16174	13532	16243	13632	12174	13204	14919	13019	10793	10345	11003	10848	9439	8529	8704	8588	6808	7557	7603	7356
6.6	22076	45464	77456	79612	65255	62401	48622	65901	47160	48844	50825	47274	36957	34992	40202	42431	34830	32008	28944	32153	25860	26146	26443	22028	21597	20276	18223	20424	16379	13457	16357	13881	12521	13278	14890	13260	11262	10437	10838	10833	9449	8621	8988	8740	6769	7723	7485	7495
6.61667	21979	46150	77835	79821	64883	61914	48218	65356	47284	48771	50304	47109	36296	34989	40008	42017	34738	31850	28728	32334	25938	25840	26272	21983	21935	20255	18252	20755	15960	13349	16388	13544	12537	13185	14601	13243	11036	10468	10893	11153	9384	8312	8982	8428	6662	7918	7364	7364
6.63333	22232	46410	78476	79624	66032	61604	48760	65404	46813	48648	51322	47563	36324	35530	40261	42302	34786	31983	29072	32444	25501	26787	26534	22013	21482	20229	18518	20603	16484	13472	16382	13834	12480	13372	14872	13002	11004	10352	10980	11090	9273	8596	8832	8612	6857	7848	7357	7461
6.65	21828	46280	79096	79794	65473	60526	48521	65263	46722	48941	50544	47605	36324	35039	39985	42376	35027	32002	29036	31646	25774	26310	26160	21866	21897	20647	18308	20676	16547	13477	16424	13604	12661	13336	14577	13127	11040	10379	10960	11040	9297	8501	8871	8708	6801	7438	7566	7444
6.66667	21925	46288	78720	80244	64718	61341	48722	65480	47441	48735	50444	47629	36951	35240	40364	41595	34891	32267	29311	32060	25969	26146	26429	22345	21829	20140	18251	20458	16157	13560	16439	13849	12412	13486	14702	13390	10934	9952	10867	11027	9292	8512	8793	8696	6720	7664	7396	7481
6.68333	21652	46681	78524	80240	65062	60963	48759	64230	47132	48602	50368	47270	36832	35412	40207	42413	34822	32520	29212	32128	25558	26349	26196	22204	21941	20378	18480	20604	16244	13607	16332	13565	12656	13383	14715	12832	10887	10097	10872	10980	9119	8557	8983	8760	6956	7552	7354	7558
6.7	21529	44956	78311	79227	65487	61534	49056	66036	46580	48204	51197	47720	36684	35074	40079	42264	34808	32736	28786	32504	25652	25864	26343	22260	21750	20341	18595	20693	16241	13629	16188	13541	12630	13592	14847	13128	11060	10317	10791	10929	9296	8604	8764	8437	6827	7430	7358	7516
6.71667	21836	47002	77923	80001	65522	61584	48842	65496	47424	48558	51010	48058	36280	34998	39944	42251	34891	32545	28814	32154	25733	25886	26362	22085	21648	20273	18685	20379	16436	13508	16524	13888	12368	13623	14502	13228	10807	10284	11023	11001	9316	8477	8749	8537	6679	7554	7433	7416
6.73333	21862	45598	77999	80598	65638	61672	48529	65502	47262	49004	50724	47184	36637	35132	39915	43098	34364	32106	28886	32259	25925	26200	26113	22053	22028	20628	18704	20518	16428	13397	16524	13936	12128	13449	14636	13043	10902	10214	10901	10855	9131	8601	8884	8728	6835	7649	7524	7488
6.75	21888	46784	77999	79448	65663	61313	48831	65803	47001	48753	51261	48112	36442	35263	39712	42890	34969	31769	29095	32460	25521	25760	26208	21968	21631	20416	18766	20513	16450	13636	16725	13979	12660	13597	14752	13057	11064	10392	10836	10864	9314	8568	8921	8477	6780	7860	7449	7466
6.76667	21480	45548	78071	80416	65371	62050	49172	65264	47300	48984	50733	47918	36698	35110	40047	42510	34436	32044	29432	32354	25933	26368	26561	22181	21801	20546	18659	20688	16260	13845	16499	13693	12520	13503	14946	13317	11045	10250	10914	11124	9183	8663	8710	8548	6851	7686	7520	7348
6.78333	21820	45229	78644	80236	65716	61840	48390	65628	47206	48965	51549	47017	36872	35248	39726	42292	34636	32709	28820	31965	26056	25915	26112	22240	21711	19981	18269	20331	16258	13523	16420	13927	12660	13286	14877	13336	11048	10184	10932	10796	9373	8614	8866	8590	6843	7656	7336	7476
6.8	21959	47526	78487	80432	65068	61664	48609	64930	46387	48786	50728	47620	37112	35326	40317	42182	34896	32450	28902	32109	25757	25983	25905	22102	21796	20220	18839	20890	16404	13325	16622	13540	12717	13468	14888	12946	10960	10132	11016	10953	9144	8347	8849	8571	6858	7539	7553	7303
6.81667	21583	45132	78781	80396	66171	61898	48729	65416	46845	48821	50442	47668	36868	35155	39502	42350	35152	32061	28857	32231	26009	26290	26264	21832	21664	20311	18696	20706	16488	13580	16725	13920	12506	13385	15039	13158	10980	10388	10738	11173	9409	8658	8927	8764	6860	7756	7484	7512
6.83333	21388	45826	77959	80004	65462	61764	49142	65379	47060	48468	50816	47816	36501	35268	39958	42136	34452	32484	28851	32517	25954	26450	26298	21768	21649	20312	18919	20684	16171	13758	16153	13541	12508	13172	15034	13249	10969	10306	10884	11271	9149	8445	8940	8500	6736	7726	7418	7427
6.85	21772	45628	78884	80108	65172	61796	49427	65823	47367	48814	51304	47425	36710	34684	39670	41962	34576	32276	28753	32804	25782	26266	26364	21871	22038	20174	18903	20347	16252	13559	16492	13603	12850	13366	14920	13087	10922	10163	10783	10827	9485	8600	8897	8735	6820	7616	7324	7340
6.86667	21860	46323	78208	80583	66439	62098	48332	65144	47044	48492	50836	47900	36449	35213	40752	42264	34953	31628	28673	32480	25780	25999	26253	21968	21819	20653	18815	20792	16446	13497	16214	14013	12647	13527	14562	13145	11020	10055	10920	11084	9285	8529	9043	8476	6817	7732	7461	7506
6.88333	21794	46328	78293	80459	65374	61200	48570	65817	47192	48316	51304	47144	37079	35161	39951	42239	34584	32195	29141	31556	25842	26280	26540	21783	21936	20552	18962	20629	16374	13751	16365	13831	12613	13488	15002	13145	11260	10348	10761	11131	9164	8684	8976	8479	6937	7733	7513	7406
6.9	21744	46868	77942	79800	65530	61643	48673	65356	46927	48448	51216	47855	36576	35359	40241	42514	34624	32150	28644	31997	25651	26387	26195	22132	21880	20496	18729	20644	16220	13340	16281	13786	12450	13472	14956	12811	10926	10225	10893	11068	9056	8736	8889	8499	6846	7716	7376	7510
6.91667	21814	46895	78543	79226	65885	61396	48804	65819	46737	48533	50940	47545	36509	35178	39718	42075	34986	32239	28688	32496	25988	26280	26104	22044	22010	20218	18638	20573	16321	13684	16648	13724	12628	13648	14894	13014	11052	10244	10808	11048	9398	8636	8955	8558	6828	7682	7490	7503
6.93333	21717	45019	77990	80536	66312	62004	48819	64895	47074	48773	51500	47528	36790	35298	40426	42400	35076	32311	28947	31994	26256	25882	26272	21927	21834	20489	18612	20684	16564	13382	16320	13664	12473	13337	15015	13021	10936	10465	10954	11192	9252	8655	8781	8727	6904	7571	7412	7429
6.95	21965	46988	78940	80891	66542	62535	49204	65092	47349	48938	51291	47467	36406	34854	39803	42179	35112	32340	28772	32087	26304	26418	26081	22036	21779	20581	18768	20816	16535	13575	16700	14056	12772	13552	14919	13131	11038	9994	10960	11063	9298	8642	8938	8777	6787	7684	7472	7343
6.96667	21472	47229	78238	79984	65462	62064	48261	65679	47118	48178	50826	47453	36495	35252	40377	42525	34984	32652	28649	32184	25814	25744	26617	21995	21755	19968	18808	20845	16496	13724	16494	13876	12547	13288	14973	13232	10961	10471	10702	10953	9242	8452	8821	8444	6715	7827	7456	7469
6.98333	21403	45977	78528	80877	65896	61361	48996	64840	46938	48424	51420	46963	36853	34842	40410	41721	34592	32308	29172	32012	25996	26059	26310	21760	21788	20411	19099	20663	16148	13461	16718	13940	12754	13417	15211	13451	10876	10235	10834	10947	9191	8805	8779	8623	6716	7580	7542	7363
7	21819	45827	78226	80491	65780	61468	49068	65404	46570	48796	51370	47505	37016	35095	40144	42288	34556	32246	28920	32099	25343	25688	25870	22023	21938	20228	19132	20950	16470	13539	16572	13947	12724	13192	15083	13177	11123	10250	10824	10916	9267	8500	8765	8685	6806	7768	7382	7608
7.01667	21652	46540	77684	79978	65939	62052	48156	64983	46864	48609	49940	47222	36832	35488	40390	42109	34533	32336	29156	32100	25988	26143	26359	22119	21824	20453	18509	20808	16692	13514	16605	13724	12768	13421	14732	13136	10998	10273	10996	11072	9421	8610	8750	8501	6986	7590	7447	7572
7.03333	21508	46007	78004	81080	66238	61736	49044	65787	47374	48868	51567	47727	37071	35140	40207	42172	34319	32061	28761	32397	26211	26182	26076	22080	21736	20439	19036	20668	16352	13580	16571	13885	12558	13904	15139	13157	11044	10337	11150	11170	9296	8568	8902	8590	6904	7790	7377	7416
7.05	21340	46301	77674	80379	65376	61556	49078	65175	46579	48764	50859	47588	36552	35012	40468	42372	34710	32131	28696	32082	25766	25902	26464	22080	21289	20470	18849	21220	16593	13654	16700	13848	12576	13617	15000	12922	11135	10306	10611	11020	9190	8657	8808	8520	6753	7578	7434	7529
7.06667	21424	45584	78180	80695	66126	62065	48377	65117	46943	48586	50758	47916	36749	34972	39985	42389	34480	31840	28891	32527	25653	26144	26086	22004	21768	20682	18644	21186	16564	13836	16568	13872	12543	13469	14840	13260	10822	10290	10953	10865	9132	8468	8809	8462	6637	7765	7466	7356
7.08333	21705	45493	78359	80048	65750	61696	48979	65051	47010	48528	50964	47433	36777	35168	40168	42134	34910	32273	29097	31883	25840	25916	26173	22324	21720	20236	19355	20836	16620	13792	16747	13923	12863	13411	15151	12752	10996	10377	10888	10875	9216	8569	8858	8640	6825	7762	7502	7457
7.1	21500	46346	78431	80242	65632	61984	49227	65388	46517	48464	51379	47538	36461	35032	40254	42240	34897	32369	28899	32228	25842	26330	26172	22028	21547	20304	18722	20831	16488	13814	16528	14015	12756	13480	14900	13129	10945	10161	10816	11047	9296	8703	8905	8588	6837	7635	7746	7752
7.11667	21222	46548	78377	80322	65199	61567	49228	65476	47336	48681	50270	48222	37046	35068	39994	42239	34790	32192	28819	32133	25736	26353	26270	22044	21843	20441	19285	20866	16214	13325	16679	13690	12618	13538	14697	12933	11158	10527	11156	11246	9296	8609	8968	8637	6812	7588	7432	7198
7.13333	21711	46160	78869	81258	65509	62126	48723	65224	47024	48229	51060	47056	36580	35183	40615	42173	34607	32175	28592	32144	25678	26150	26528	22028	22200	20456	19014	20933	16517	13569	16654	13687	12439	13779	14875	13247	10752	10249	11004	11206	9302	8704	8964	8634	6745	7570	7418	7449
7.15	21495	47033	77704	80990	65472	62110	48836	64678	46816	48974	50469	47641	36490	35121	39961	42294	35129	32610	29106	32297	26172	25982	25960	22304	21846	20358	18880	20680	16548	13476	16700	13888	12408	13532	15534	13116	11134	10348	10854	11264	9401	8536	8933	8327	6732	7694	7456	7389
7.16667	21636	45778	78147	80464	65888	62288	48408	65515	47091	48772	50908	47100	36684	35215	40232	42446	35162	32104	29369	32329	25530	26128	26181	22212	21420	20360	19152	20700	16140	13644	16548	13712	12684	13393	15132	13136	10943	10226	10971	10994	9229	8476	8982	8549	6868	7792	7355	7426
7.18333	21412	46550	78812	81637	66172	63004	48545	65524	47089	48982	51690	47441	36060	34919	40248	43101	34456	32548	29282	32068	25688	26094	25834	22322	21652	20405	18941	20808	16227	13776	16581	13618	12624	13956	15144	13218	10942	10298	10996	11225	9454	8600	8736	8715	6628	7615	7563	7556
7.2	21494	46146	77677	81060	66227	62036	47627	65448	46988	48587	51058	47176	36428	34719	40317	42427	34875	32295	28571	31895	26017	26116	26145	22123	21872	20155	19313	20574	16603	13430	16495	13880	12721	13720	14900	13097	10740	10152	10801	10898	9624	8523	8781	8528	6742	7724	7336	7496
7.21667	21304	46215	78342	80826	65044	62082	49328	65626	47504	48216	50717	47600	36796	35044	40165	42144	34582	32173	29012	31984	25482	26058	26143	22242	21684	20068	19176	20896	16566	13516	16600	13958	12656	13579	15148	13228	10881	10198	10952	11110	9167	8588	8912	8529	6791	7684	7462	7347
7.23333	21216	46177	77981	80529	65189	62604	49192	65556	46511	49084	50949	47639	36859	35293	40603	41930	34316	32340	28780	31927	25737	26358	26254	22145	21604	20365	19300	21096	16514	13910	16369	14027	12859	13922	15005	12973	10916	10498	10988	11258	9234	8724	8836	8451	6724	7826	7285	7528
7.25	21205	46162	78350	81116	66349	62744	48928	65703	46456	49008	51426	47700	36473	35032	40015	42040	34825	32180	29324	32372	25776	26028	26172	22041	21932	20298	19269	20951	16546	13629	16712	13878	12640	13601	14912	13232	10978	10248	10960	10944	9351	8512	8846	8660	6900	7717	7582	7531
7.26667	21380	46528	77760	81328	66217	62460	48643	65576	46869	48436	51196	47800	36196	35222	40344	42393	34625	32400	29076	31842	25944	26083	26376	22514	21900	20239	19122	20862	16594	13600	16549	13831	12574	13542	14931	13149	10874	10437	10983	11097	9089	8590	8787	8518	6671	7821	7473	7598
7.28333	21748	46108	78568	81267	66505	62992	48917	65615	47174	48868	51291	47608	36652	35574	40080	42809	34675	32287	28841	32194	25680	26210	26624	22396	21897	20182	19160	21212	16841	13724	16444	13961	12616	13380	14901	13262	10791	10343	10924	11096	9204	8723	9024	8668	6872	7708	7496	7484
7.3	21560	46305	78124	80237	66021	62130	49204	64944	47026	48846	51077	48088	36812	35868	40090	42238	34754	32248	28812	31973	25745	25962	26631	22335	21937	20147	19259	21080	16285	13618	16612	13868	12600	13547	14956	13365	11052	10154	11057	10975	9381	8567	8717	8468	6836	7588	7559	7554
7.31667	21709	45998	78383	81824	66432	61962	48676	65484	47315	48128	51201	47952	36391	35397	39949	42372	34407	32244	28819	31899	25681	26211	26307	21884	21735	20480	19422	20891	16600	13820	16491	13749	12560	13713	15076	13131	11143	10268	11068	11175	9315	8620	8961	8578	6818	7832	7532	7471
7.33333	21147	46817	78480	80772	65749	62410	48800	64756	46812	48808	50961	47566	36466	35799	40275	42269	34845	32384	28936	32333	26070	26192	26353	22560	21920	20140	19134	20943	16394	13760	16761	13845	12756	13574	15113	13146	11108	10453	10880	11105	9330	8415	9026	8634	6768	7491	7585	7520
7.35	21527	45840	77282	81364	65728	61717	48890	65200	46858	48225	51068	47941	36387	34981	40084	41840	34999	32022	28762	32172	25720	25976	25892	22164	21811	20471	19260	21317	16656	13373	16504	13999	12733	13407	14957	13159	10841	10269	10917	11205	9081	8813	8945	8680	6901	7634	7607	7424
7.36667	21575	46085	78677	80275	65768	62550	48522	65289	46743	48884	50968	47450	36527	35485	40659	42258	34751	32524	28762	32152	25885	26300	26932	22350	21771	20487	19280	20732	16168	13779	16648	13683	12607	13592	14925	13355	10621	10394	11118	11066	9162	8661	8861	8588	6664	7683	7556	7538
7.38333	21443	45713	78006	80602	66201	62920	48793	64833	47392	48192	50956	47584	36782	34978	40062	42488	34436	32433	28607	32568	25772	25857	26459	21880	21768	20340	19362	20827	16616	13820	16836	14047	12457	13428	15070	13186	11088	10176	10500	11241	9301	8562	8997	8704	6814	7529	7408	7522
7.4	21880	45702	78852	81605	67249	62414	49357	65844	46648	48742	50970	48085	36572	35552	39946	42263	34578	32504	28911	32741	26098	26028	25784	22016	21696	20149	19332	21192	16295	13722	16801	13845	12811	13663	14632	13200	11084	10335	10980	11117	9320	8545	8738	8671	6910	7716	7492	7501
7.41667	21559	45472	78573	81424	66329	63404	48372	64894	47188	49242	51524	47522	36389	36040	40352	42085	34824	32045	29157	32255	25659	26386	26102	21809	22140	20209	19421	21403	16521	13752	16624	13778	12711	13435	15062	13194	10830	10308	10960	11064	9405	8398	8785	8553	6510	7775	7475	7444
7.43333	21521	46696	77726	80419	66178	62666	48580	64909	46074	48201	51181	47690	36756	35360	39519	42597	34848	32508	29588	32479	25948	26511	26282	22296	21587	20812	19534	21233	16561	13620	16996	13814	12877	13597	15240	12966	11036	10464	10891	11253	9240	8617	8854	8624	6713	7660	7464	7392
7.45	21298	45936	78977	81015	65930	62898	48525	65067	47152	48600	51360	47383	36445	35085	40824	42764	34456	32416	28907	32245	25710	25856	26421	22244	21447	19992	19110	21425	16670	13560	16817	13993	12672	13689	14864	13232	10920	10421	10914	11067	9346	8628	8700	8578	6784	7754	7478	7376
7.46667	21325	46128	78444	80337	66160	62357	49028	65542	46817	48132	51632	47325	36810	35456	39587	43017	35088	31814	29002	32252	26004	26049	26645	22152	22023	20447	19423	21251	16920	13434	16718	13668	12474	13697	15272	13309	11018	10501	10956	11331	9372	8604	8762	8577	6854	7756	7536	7384
7.48333	21656	46146	78611	80826	66323	62324	48308	64801	47096	48300	50780	47552	36608	35331	40045	42422	34845	32056	28697	32301	25784	25944	26596	21827	21963	20544	19376	21294	16666	13678	16683	14019	12526	13932	15376	13311	10982	10137	11047	11221	9465	8512	8613	8545	6733	7850	7608	7529
7.5	21892	46971	78051	81198	66196	62236	48618	65832	47046	48491	51437	47552	36902	34968	39719	42464	34916	32282	28957	32185	25847	25892	26396	22421	21960	20243	19616	21244	16480	13676	16536	13814	12720	13838	14952	13277	11034	10450	11087	11347	9122	8584	8837	8608	6868	7712	7632	7287
7.51667	21528	46656	78378	81679	66228	61908	47888	65089	47120	48487	51659	48003	36518	35300	40632	42282	34748	32221	29314	31896	25568	26276	26588	22008	21552	20452	19497	21140	16212	13503	16760	13758	12590	13735	15188	13027	11077	10579	10792	11119	9250	8628	8920	8592	6918	7747	7558	7472
7.53333	21806	45541	78024	81081	65911	62348	48953	64297	47314	48574	50917	48274	36656	35458	40544	42405	35457	32148	28779	32486	25768	25834	26140	22246	21887	20240	19570	21393	16503	13472	16886	13608	12597	13600	15269	13033	11028	10361	10969	11275	9328	8485	8692	8456	6895	7769	7593	7361
7.55	21375	46273	78547	80724	65973	62742	49103	65756	47233	48772	51236	47626	36459	35313	39442	42134	35136	31950	28805	32226	25584	26295	26532	22288	22109	20399	19369	21248	16697	13600	16471	13945	12954	13743	15075	13292	10838	10352	11172	11238	9423	8517	8903	8580	6597	7685	7574	7497
7.56667	21913	46059	78342	80924	66479	62507	48001	65328	46889	48560	51409	47648	36663	35338	40165	42184	34675	32296	28651	32148	25467	26124	26548	22020	21716	20493	19546	21323	16565	13712	16691	13886	13004	13597	15060	13053	10963	10255	10888	10947	9368	8564	8710	8647	6668	7698	7441	7376
7.58333	21256	45344	78073	81507	66632	62217	48322	65675	47176	48305	50901	47600	36477	34760	40421	42290	34931	32152	28412	31913	26028	26264	26594	22132	21896	20701	19814	21097	16601	13620	16882	13692	12535	13757	15222	13235	10578	10379	11114	11262	9257	8486	8816	8750	6872	7657	7379	7320
7.6	21501	46788	77505	81460	65728	61785	48910	65896	46395	49118	50688	47920	36191	35166	40438	42559	34874	31765	28690	32868	26330	26075	26210	22508	22049	20233	19220	21100	16504	13653	16537	13952	12814	13831	15224	13411	10883	10300	11008	11148	9398	8536	8862	8657	6816	7767	7440	7460
7.61667	21407	45469	78495	80783	66433	62730	48503	65392	46723	48585	51197	48303	36308	35152	39883	42204	34513	32599	29142	32379	25511	26291	26144	22140	21748	20501	19811	21091	17016	13808	16594	13781	12672	13469	15386	13081	10895	10158	11001	11052	9110	8569	8764	8687	6840	7678	7440	7447
7.63333	21487	45550	78202	80676	66030	62101	48902	65667	47473	49044	51236	48351	36763	35547	40064	42176	34795	32596	29058	32475	25795	25954	26114	22424	21862	20510	19897	21094	16782	13463	16726	13976	12621	13758	15366	13188	10752	10173	10805	10941	9264	8584	8740	8523	6729	7768	7484	7460
7.65	21230	45168	79115	80268	66618	62287	48363	65255	47328	48359	51669	47434	36366	35222	40056	42320	34647	32059	28700	32648	26144	26124	26392	22428	21612	20184	19969	21213	16545	13581	16529	13952	12836	13818	15110	12998	11083	10526	10936	11170	9153	8629	8957	8518	6950	7632	7456	7398
7.66667	21229	47036	78465	81023	66515	62672	49027	64922	46635	48356	51377	47939	36590	35480	39740	41847	35104	32216	29072	31955	25744	26410	26236	22217	21689	20527	19565	20908	16752	13675	16695	13760	12942	13568	15237	13179	10888	10337	11029	11132	9338	8670	8772	8668	6720	7654	7468	7444
7.68333	21361	46240	77877	81494	66852	62697	48780	64568	46551	49056	51235	47501	36560	35576	40502	41920	34536	32306	28906	32138	25838	26338	26143	22173	22260	20472	20147	20944	16579	13644	16640	13612	12643	13484	15229	12988	10978	10307	10891	11248	9224	8502	8824	8628	6952	7698	7468	7492
7.7	21513	46970	78207	81403	66838	62725	49254	65544	47402	49407	51712	48228	36608	34752	40072	42067	34911	32423	29195	31832	25604	26043	26235	22384	21535	20204	19604	21052	16476	13674	16609	14084	12657	13605	15441	13050	11000	10254	11200	11052	9218	8420	8784	8520	6572	7808	7622	7463
7.71667	21637	46614	78068	82166	66008	63332	48773	65313	47432	49138	50061	47804	36664	35392	40385	42389	34936	32235	28340	32188	25702	26050	26248	22438	21608	20380	19731	21144	16888	13640	16661	14138	12936	13764	15249	13165	10762	10524	10872	11108	9222	8580	8911	8488	6700	7718	7548	7300
7.73333	21468	46036	78331	81385	66479	63005	49304	65584	47214	48433	50924	47973	36534	35212	40534	42502	35074	31767	28458	32329	25960	26320	26254	21845	22083	20322	19873	20886	16800	13456	16811	14144	12840	13752	15356	13267	10900	10304	11024	11062	9162	8505	8946	8718	6868	7628	7646	7430
7.75	21365	46213	79029	80836	66604	62739	49141	65078	46938	48877	51196	48059	36718	35420	40482	42394	34764	31872	29115	32265	26140	26222	26206	22380	21900	20232	19885	21370	16568	13615	16683	13861	13144	13679	15405	13060	11113	10420	10717	11176	9384	8481	8763	8648	6716	7765	7495	7484
7.76667	21474	46136	78416	81167	66666	62994	49268	64907	46750	48772	50812	47625	36699	34536	40209	42537	34732	32731	28920	32320	25949	26011	26068	22204	21751	20544	19384	21511	16507	13584	16606	13996	12808	13707	15087	13065	10966	10160	11338	11219	9259	8675	8936	8593	6857	7891	7518	7560
7.78333	21540	47729	78636	80796	67042	62655	48297	65310	47041	48739	50912	47620	36435	35139	40452	42332	34654	32236	28645	32212	25975	26268	26295	22323	21459	20352	19585	21314	16596	13668	16573	13606	12887	13440	15380	13060	10872	10504	11004	11054	9424	8765	8901	8668	6954	7801	7429	7556
7.8	21418	46419	78673	82116	66745	62516	48031	64926	47401	48562	51064	47971	36740	35692	40448	42474	34817	32060	28777	32127	26374	26172	26412	22444	21315	20027	20108	21259	16654	13491	16578	13876	12982	13715	15011	13315	10973	10488	11048	11018	9423	8604	8885	8445	6838	7661	7673	7436
7.81667	21486	46231	78768	80995	66640	63092	48606	65733	46774	48941	50929	47384	36912	35333	40064	42156	35363	32760	29317	32702	25516	26074	26541	22405	21895	20520	20133	21598	16785	13884	16706	13593	12742	13880	15160	13396	10919	10333	10860	11039	9388	8508	8795	8707	6844	7653	7402	7475
7.83333	21662	46445	78821	81820	66530	63004	49284	64910	46410	48977	51517	48247	36408	35024	40573	42925	34716	32392	28937	32175	25955	26441	26621	22212	21961	20092	19924	21102	16576	13704	16733	14004	12976	13807	15136	13026	11084	10611	11101	11100	9134	8619	8822	8659	6808	7505	7405	7563
7.85	21660	45869	78620	81384	66986	62803	49109	65610	47276	48441	51552	48268	37024	34913	39909	42302	35120	32287	28845	32128	25727	26053	26684	22000	21721	20129	20121	21667	16654	13528	16751	13961	12905	13416	14945	13128	11082	10208	10960	11050	9313	8624	8899	8743	6936	7720	7565	7484
7.86667	21752	46024	78316	80735	67202	62275	48334	65977	47044	48936	51350	48341	36647	35433	40332	41811	34551	32094	28848	32312	26028	25972	26385	22108	21907	20544	19600	21580	16600	13916	16805	13850	12946	13712	15584	13293	10925	10332	11088	11282	9328	8564	8868	8695	6773	7897	7457	7246
7.88333	21198	46826	78139	81748	66351	62468	48918	64640	47574	48796	51181	47395	36526	35643	39878	42380	34796	32196	28774	32290	26209	26096	26313	22430	21932	20370	19700	21235	16748	13445	16875	14128	12950	13636	15295	13034	11191	10398	11025	11012	9398	8628	8944	8448	6897	7690	7440	7452
7.9	21343	45884	78487	81525	65962	62774	49116	65675	46708	48784	50890	47219	36518	35082	40331	42176	35390	31796	28919	32140	26336	26563	26373	22232	21853	20392	20104	21380	16804	13654	16681	13929	13159	13543	15484	13096	10880	10183	11016	11256	9343	8679	8931	8621	6933	7628	7333	7450
7.91667	21539	45728	79428	81668	65748	62160	48755	65828	47468	48321	50816	47891	36372	35816	40212	42299	34558	32100	28990	32401	25835	26257	26413	22316	21968	20192	20096	20931	16904	13642	16856	13856	13124	13484	15395	13258	10909	10447	10988	11352	9140	8439	8865	8687	6894	7640	7459	7536
7.93333	21572	45524	78171	82054	66523	63029	48743	65668	47510	48359	50888	47803	36328	35086	40171	42559	34603	32425	28604	32339	25636	26212	26385	22080	21533	20239	19465	21304	16789	13880	16638	13904	12967	13793	15181	13144	10979	10184	11176	11196	9261	8525	8888	8470	6780	7775	7524	7291
7.95	21180	45600	78678	80485	66119	63113	48036	65765	46803	48780	50675	47769	36724	35482	40126	42587	34763	32190	28854	32098	25871	26256	26142	22566	21824	20292	19754	21249	16680	13651	16531	13823	13014	13758	15392	13273	10973	10512	11056	11324	9360	8496	8920	8495	6838	7756	7511	7445
7.96667	21277	46264	78494	80972	67011	62820	49232	65053	46648	48278	50474	48559	36492	35230	39874	42108	34580	31885	29210	32400	25927	26537	26310	22499	22050	20579	19967	21378	16674	13260	16438	13786	12954	13693	15187	13045	10964	10282	10773	11265	9353	8548	8780	8470	6988	7635	7640	7536
7.98333	21312	45828	78724	81528	66752	61964	48301	65262	47334	48855	51389	47503	36494	34735	40042	42508	34660	32203	29120	31961	26086	26149	26261	22254	21692	20511	19994	21490	16848	13612	16887	13699	12844	13800	15392	13297	11101	10533	10904	11266	9192	8710	8855	8587	6908	7759	7638	7411
8	21424	46622	78929	82907	66675	62749	48314	65318	46992	48726	51006	47782	36610	35084	40635	42419	34815	32402	29038	31979	25796	26080	26174	22211	21566	20486	20222	21840	16641	13696	16544	13917	12734	13580	15469	13119	11019	10361	11368	11212	9260	8520	8816	8470	6947	7812	7427	7356
8.01667	21499	45724	77712	81720	66252	63260	48387	65151	47361	48671	51231	48245	36434	35427	40500	42359	35001	32266	29122	32340	26248	26184	26152	22192	21722	20492	19969	21235	16631	13560	16830	13963	12905	13824	15283	13054	10924	10320	10917	11144	9248	8629	8996	8637	6790	7883	7557	7484
8.03333	21254	46324	78838	80851	66796	62777	48544	65436	47506	48751	51096	47305	36369	35493	40232	42246	35180	32088	28816	32164	26251	26200	26431	22476	21786	20582	20048	21625	16864	13464	16688	13882	12785	13678	15385	13279	10772	10304	11013	11315	9237	8497	8889	8472	6687	7673	7545	7366
8.05	21156	46944	78385	82085	66303	62817	48684	64814	47112	48629	50944	48323	36457	35267	39709	41700	34986	32077	28461	32071	25562	26328	26386	22590	21766	20365	20174	21392	16872	13479	16655	14006	12880	13816	15116	13146	10923	10600	11228	11441	9344	8615	8939	8537	6908	7563	7459	7503
8.06667	21330	45808	78424	81864	66778	62496	48490	65494	46697	48664	51468	47449	36948	35639	40384	42231	34825	32291	28868	32397	26000	26227	26075	22317	21901	20048	19794	21384	17004	13552	16636	13852	12915	13760	15106	13110	11017	10428	11072	11205	9378	8700	8820	8659	6831	7766	7460	7476
8.08333	21487	46316	78447	82043	66941	62856	48997	65504	47200	48848	51742	47826	36615	35417	40167	41956	35043	32221	29104	32689	25808	26322	26277	22427	21848	20298	19957	21469	16416	13612	16684	14109	12724	13658	15174	13274	11020	10407	11094	11377	9264	8574	8908	8672	6971	7635	7587	7443
8.1	21292	45920	78439	81168	66963	62465	48871	64707	47142	48988	51063	47554	36616	35159	40033	42224	34893	32240	28857	32126	26088	26573	26520	22125	21824	20657	20100	21631	17077	13362	16828	13888	12835	13723	15287	13093	11032	10281	11093	11499	9266	8706	9059	8359	6946	7723	7592	7391
8.11667	21740	45337	78382	81971	67041	63257	49006	65963	47235	48448	51545	47489	36508	35277	40370	42424	34436	31896	28692	32270	26323	26266	25888	22402	22047	20572	20369	21254	16603	13768	16800	13716	12737	13773	15205	13035	10921	10344	11092	11375	9240	8379	8974	8664	6880	7828	7562	7324
8.13333	21359	45675	78993	82096	66795	62916	48971	64637	46970	48632	51327	48238	36394	34668	39804	42219	34841	31814	28719	32068	26311	26469	26361	22444	21780	20633	20129	21364	16959	13858	16488	14020	12756	13538	15324	13288	10872	10274	10944	11055	9184	8584	8951	8689	6707	7795	7458	7517
8.15	21460	46846	78532	81938	67012	63012	48641	65200	46812	48185	51332	47744	37141	35440	40325	42394	34532	32187	28721	32213	25593	26335	26345	22494	22177	20432	19979	21736	16913	13396	16757	14049	12792	13612	15527	13074	11107	10443	11152	11169	9489	8620	8926	8655	6848	7840	7480	7463
8.16667	21236	46004	78231	81872	67330	63555	48695	66057	47013	48594	51179	47689	36643	35028	40479	42477	34673	32182	29211	32308	25829	26221	26207	22368	21576	20408	19904	21351	16861	13639	16705	13899	12832	13715	15486	13192	11092	10374	11184	11436	9316	8563	8968	8464	6872	7836	7634	7368
8.18333	21394	46524	79239	81116	67345	62704	48434	65689	47263	49339	50958	47644	36940	34878	40352	41737	34596	32189	28813	32191	26000	26324	26284	22299	21615	20326	20360	21484	16748	13686	16896	13971	13096	13678	15416	13415	10916	10400	10823	11290	9296	8689	8884	8519	6876	7867	7674	7408
8.2	21324	46447	78460	81511	66912	62905	48798	64968	46747	48614	51304	47900	37017	34832	40244	42680	34233	32489	28712	32346	26074	26307	26001	22389	21752	20286	20240	21063	16788	13607	16896	14130	12916	13728	15223	13015	10973	10328	11029	11309	9345	8614	8912	8639	6761	7686	7529	7598
8.21667	21203	46416	78528	81518	68028	62934	49582	64804	47030	49029	51002	48270	36880	35417	39944	42243	34572	32093	29006	32143	25810	26275	26340	22354	22056	20282	20136	21240	16797	13627	16777	13724	13050	13612	15108	13426	10991	10415	10900	11084	9122	8561	8926	8568	6835	7661	7649	7524
8.23333	21365	47060	78705	82198	66838	62892	48770	65118	46722	48654	51424	47935	36888	34961	39978	42546	34815	32312	28513	32670	25685	26230	26099	22572	22017	20627	20377	21419	16771	13648	16882	14123	13012	13880	14915	12990	10964	10293	11097	11393	9444	8621	8869	8500	6982	7990	7524	7624
8.25	21201	45827	78941	81587	66813	62417	49363	66266	47112	49081	51344	48112	36620	35515	40482	41796	34506	31788	29067	31964	25900	26014	26283	22111	21710	20301	20127	21561	16928	13948	16763	13855	12945	13544	15359	13255	11088	10361	11084	11220	9235	8534	8788	8452	6855	7945	7656	7465
8.26667	21288	45840	77755	81832	66692	63286	48366	65126	47142	49299	51289	47620	36848	35044	40875	42464	34667	32315	28465	32242	26058	26212	26200	22446	21747	20390	20116	21481	16859	13728	16594	14052	12900	13891	15326	13015	11098	10189	11051	11120	9319	8436	8817	8592	6911	7708	7501	7575
8.28333	21050	45940	78031	82094	66329	63704	48465	65615	47071	49386	51270	47989	36388	35241	40127	42425	35082	32100	28928	32296	25916	26388	26660	22453	21688	20201	20408	21574	16896	13717	16571	14233	13036	13703	15148	13299	10994	10187	10977	11230	9276	8616	8769	8623	6950	7652	7513	7320
8.3	21500	46251	78851	83019	66658	63480	48382	65106	46888	48731	51467	48044	36496	35276	39416	42416	34644	32268	28964	32012	25888	25860	26340	22218	22038	20064	20099	21132	16738	13532	16409	14002	13048	13866	15179	13206	10827	10201	11044	11100	9340	8446	8596	8468	6968	7567	7480	7379
8.31667	21404	46060	78288	82590	67297	62378	48429	65082	47265	49076	51692	47926	36710	35308	40036	41968	34971	32097	28603	32064	25718	26235	26106	22570	22088	20542	19996	21927	16826	13743	16789	13937	12908	13773	15293	13132	11023	10192	11288	11161	9389	8421	9049	8658	7000	7853	7612	7346
8.33333	21233	46988	77400	81815	67095	62737	48244	65075	46768	48679	51277	48131	36432	35294	40573	42101	34677	32011	28880	32052	25970	26044	26489	22157	21991	20788	20328	21476	16908	13790	17011	13906	13046	13991	15386	13307	10855	10358	10896	11200	9303	8685	8915	8436	6921	7706	7505	7413
8.35	21688	45989	78444	81925	66730	62940	48569	65488	46711	48430	51572	47295	36184	35130	40037	42543	35146	32128	29113	32452	25388	26336	26364	22458	22119	20134	20178	21416	16796	13890	16841	13616	13069	13670	15466	13269	10864	10298	10953	11138	9453	8414	8788	8643	6888	7840	7534	7317
8.36667	21412	44951	78869	81785	67588	63152	48928	65278	47727	48760	51062	48120	36648	35122	40041	42288	34683	32487	29143	32264	26020	26088	26600	22272	21897	20494	20244	21377	16804	13676	16939	14295	12916	13676	15530	13036	11003	10392	11212	11226	9264	8723	8939	8712	6793	7875	7715	7516
8.38333	21628	46188	78792	81669	67034	63269	48582	65458	47100	49106	50943	47948	36509	34600	39914	42422	34810	31820	28753	32579	25697	26161	25995	22233	21613	20296	20462	21456	16753	13705	16864	13865	12875	13777	15298	12972	11000	10242	10944	11164	9228	8632	9020	8652	6845	7726	7424	7279
8.4	21372	46405	78703	82319	66824	63052	49084	64470	46809	48491	51305	47672	36831	35307	40379	42860	34512	32711	28795	32484	26019	25924	26065	22528	21772	20736	20393	21482	16852	13527	16514	14095	12988	13987	15380	13219	11176	10352	10969	11354	9335	8516	8884	8449	6817	7751	7571	7572
8.41667	21261	46174	78939	81450	66552	62678	48730	65300	47167	48524	51852	47797	36504	35680	40168	42239	35321	32064	28919	32032	25640	26381	26154	22543	21605	20454	20217	21812	16780	13629	16728	14226	12975	13874	15320	13355	11092	10344	11183	11268	9340	8788	8979	8385	6868	7882	7600	7400
8.43333	21419	47079	78530	82154	66659	63486	48656	65244	47252	48470	51404	48231	36556	35144	39986	42519	35103	32202	28728	32597	26182	26055	26074	22316	21963	20716	20011	21320	16985	13632	16896	14116	13118	13854	15704	13072	11097	10224	10908	11238	9288	8617	8809	8539	6997	7784	7547	7332
8.45	21648	46707	79005	82118	66916	63370	48856	65608	47259	48664	51028	48350	36408	35057	40216	42759	33993	32466	29014	32008	25704	26257	26355	22357	21947	20574	20457	21436	16956	13757	16464	13939	13000	13695	15601	13251	11093	10425	10947	11096	9483	8484	8751	8572	6598	7740	7539	7536
8.46667	21107	46184	78947	82066	67111	63575	49417	65260	47164	48912	51215	48248	36772	35201	40350	42465	34747	32303	28976	32504	25738	26127	25841	22626	21986	20460	20316	21892	16921	13561	16792	14008	13099	13903	15520	13223	11010	10274	11083	11213	9391	8729	8814	8850	6854	7764	7584	7390
8.48333	21216	45887	78183	82246	67403	62617	48784	64847	47016	49211	51509	48428	36392	34692	40289	42514	34584	32288	28728	32264	26096	26257	26328	22485	21801	20325	20344	21728	16986	13794	16605	13708	12991	13663	15384	13154	10961	10302	11104	11130	9204	8662	8901	8604	6996	7893	7449	7440
8.5	21323	45995	78376	82054	67235	63157	49363	64988	47032	48519	51080	47707	36754	35308	40592	42312	34983	32172	28641	32475	25760	26280	26078	22432	21519	20578	20177	21448	16749	13652	16881	13824	13154	13968	15304	13225	11075	10123	10856	11244	9222	8646	8967	8544	6855	7751	7508	7417
8.51667	21280	46291	78442	82548	67541	63168	49134	66244	46268	48478	50592	48170	36807	35073	39540	41906	34566	31845	28908	32569	25480	26214	26572	22304	21741	20833	20399	21710	16822	13840	16633	14107	12918	13916	15377	13183	10861	10397	11122	11344	9339	8460	8992	8520	6973	7794	7565	7406
8.53333	20960	45896	78154	82414	67053	63619	48708	65042	46784	49212	50581	47428	36910	34695	40197	42163	35029	32318	28863	32113	26029	26070	26354	22436	21904	20192	20720	21416	16943	13419	16656	13649	12974	13874	15268	13211	10908	10308	11134	11013	9356	8520	9064	8828	6902	7919	7416	7429
8.55	21230	45420	78405	82733	67695	63461	48583	65634	47299	48349	51605	47959	36755	34926	40444	41617	34297	32360	29286	32164	26030	26267	26062	22352	21917	20315	20115	21476	16859	13868	16872	13842	13204	13957	15392	12974	10897	10346	11005	11270	9381	8376	8847	8611	6800	7685	7567	7537
8.56667	21168	45768	78630	82384	67171	63292	49536	65575	47087	48522	51388	47774	36774	34601	40125	42780	34906	32359	28580	32520	25664	26116	26092	22282	21832	20155	20306	21663	16844	13668	16417	13901	13143	13664	15643	13023	11172	10252	11107	11396	9232	8696	8868	8576	6724	7834	7508	7477
8.58333	21067	45833	78684	83042	66825	63273	48919	65998	47230	48816	51072	47589	36694	35131	40165	42204	35029	32230	29127	32106	25647	25865	26452	22600	22068	20144	20444	21590	16853	13711	16952	14146	13192	14204	15159	13499	10823	10440	11001	11292	9310	8552	8908	8408	6819	7906	7652	7405
8.6	21574	45984	78826	82494	67268	63184	48750	65639	46698	48848	51405	47546	36900	35032	40476	42731	34593	32058	28810	32246	25933	26484	26658	22630	21879	20650	20608	21604	16693	13709	16897	13848	13323	13857	15597	13360	11004	10413	10999	11220	9352	8546	8772	8620	6956	7778	7708	7371
8.61667	21719	45121	78461	82129	67318	62592	49590	65382	46942	48406	51317	47784	36929	35011	40197	42551	34892	32552	28877	32569	25928	25924	25968	22352	21608	20280	20421	21885	17127	13818	16672	14185	12780	14040	15139	13256	10856	10323	11064	11275	9203	8410	8741	8476	6834	7655	7687	7440
8.63333	21267	46396	78332	83117	67686	63684	48611	64794	47110	48590	50711	47880	37068	35164	40350	42572	35157	32566	28722	32130	25362	26352	26359	22785	21760	20732	20607	21951	17218	13921	16909	14050	12718	14038	15541	13219	10724	10181	11191	11207	9360	8457	8979	8669	6798	7880	7460	7412
8.65	20814	46672	78537	81906	67140	62954	48792	65513	46859	48400	51286	48210	36497	35541	40491	42277	34848	32540	28409	31941	26169	26182	26559	22652	21607	20370	20330	21748	16908	13755	16869	13874	12920	13982	15381	13532	11012	10295	11241	11184	9228	8409	8643	8528	6816	7795	7576	7404
8.66667	21634	46410	78930	83052	66820	63359	48447	65846	47376	48297	50362	48230	36956	34839	40565	42534	34824	32270	29004	32196	25910	26079	26141	22639	21600	20492	20223	21308	16888	13504	16629	13879	13306	14086	15507	13249	11055	10314	11119	11235	9340	8742	8862	8484	6968	7806	7668	7469
8.68333	21477	46188	78957	82908	67509	63678	48316	65384	46991	49206	51748	48021	36568	35248	40137	42720	35032	32695	28833	32896	25909	26338	26735	22879	21620	20137	20476	21659	17039	13566	16699	14114	12708	13873	15448	13112	11051	10183	11232	11028	9280	8492	8959	8631	6916	7710	7492	7480
8.7	21025	46526	79152	82383	67028	63398	49596	65584	47049	48836	51451	46840	36422	35347	40430	42996	34932	32124	28336	31866	26066	26014	26305	22579	21665	20248	20434	21804	17251	13974	16715	14163	13024	13713	15636	13078	11025	10249	11382	11401	9301	8526	8902	8524	6864	8016	7537	7373
8.71667	21139	46213	78947	82246	67668	62845	48600	66106	46550	48614	51174	48204	37207	35567	40004	42616	34763	31992	28767	32232	25781	26237	26060	22729	21491	20352	20541	21748	16909	13721	16596	13936	13280	13792	15442	13111	10958	10315	11217	11272	9339	8698	8860	8528	6844	7817	7436	7770
8.73333	21210	45499	78847	82683	67215	63243	49472	65436	46948	48696	50826	47976	36711	35099	40163	41827	35047	32299	28732	32016	25723	26444	26072	22110	21838	20451	20609	21850	17220	13543	16805	13898	12864	13832	15544	13179	11096	10332	11080	11278	9308	8780	8800	8532	6971	7938	7757	7458
8.75	21175	46570	78632	82890	66805	63468	48222	65773	47064	48732	51490	47320	36702	34958	40366	42465	34972	31740	28729	32091	25705	26356	26223	22375	21687	20410	20515	22067	17232	13691	16972	14147	12895	13776	15576	13259	11256	10392	10894	11279	9285	8483	8825	8367	6921	7848	7534	7292
8.76667	21747	45468	78921	82558	66696	63536	48584	66236	47118	48544	50773	47919	36632	35548	40250	42348	35136	32406	28808	32220	25698	26177	26628	22579	21929	20269	20505	21544	17226	13785	16890	14010	13163	13547	15628	13247	10918	10481	11109	11434	9389	8491	8760	8791	6887	7828	7457	7548
8.78333	21732	46644	77889	83096	67171	63413	48704	65687	46620	48839	51216	48510	36898	35040	40934	42551	34895	32568	28659	32244	25482	26304	26525	22836	22029	20376	20836	21606	17109	13448	16673	14110	13058	13798	15488	13302	10819	10552	11006	10947	9367	8474	8797	8533	6781	7856	7651	7533
8.8	21508	45730	77441	82010	67268	63421	49025	65242	47020	49245	50892	47537	36437	35092	40164	42366	34668	32259	28273	32531	26083	25798	25924	22464	22096	20331	20716	21750	16914	13747	16881	13900	12738	13938	15302	13245	10979	10388	11156	11116	9309	8570	8624	8586	6974	7769	7320	7351
8.81667	21589	46041	78857	82138	67587	64130	49489	65812	46901	49512	51071	47794	36284	35186	40348	42656	34585	32544	28972	31692	26057	26001	26303	22348	21932	20368	20547	21690	16820	13580	16617	13864	13048	13960	15797	13159	11060	10241	11151	11459	9194	8553	8881	8468	6620	7668	7563	7379
8.83333	21310	45998	77922	81731	67437	62753	49103	65890	46639	48872	50357	48176	36892	35320	40638	43101	35012	32239	28351	32217	25646	26105	26722	22828	21699	20224	20638	21777	17225	13967	16780	14121	13081	13908	15539	13083	10824	10294	11062	11020	9374	8768	8848	8543	6926	7861	7638	7290
8.85	21132	46669	77728	82703	67750	63296	49055	65368	46763	48572	51427	48052	36878	35162	39832	42686	34937	32276	28608	31789	26020	26000	26368	22516	21956	20103	20302	21884	17197	13713	17252	13998	13096	14028	15348	13311	10907	10340	11003	10995	9165	8601	9122	8744	6770	7828	7544	7372
8.86667	21422	46470	77650	82695	66879	63650	48586	65536	46848	49037	51932	47684	36852	35063	40333	42332	35295	32237	28599	32429	25628	26352	26175	22747	21568	20296	20432	21644	16733	13928	16760	14335	12959	13989	15300	13035	11008	10154	11051	11290	9293	8732	8916	8536	7117	7656	7634	7456
8.88333	21472	46492	77976	82404	67392	63203	48891	65276	47661	49322	51210	48346	37278	35157	40073	42060	35132	32439	28983	32352	25646	26167	26311	22155	22032	20352	20544	21883	17074	13726	16632	13941	12855	13745	15336	13217	10809	10394	11004	11286	9485	8675	8880	8403	6832	7900	7658	7479
8.9	21544	46795	79241	82000	66532	63646	48857	65869	46905	48904	51808	47846	36470	35165	40078	41766	34857	32558	28908	32125	25825	25917	26556	22404	21901	20424	20643	21984	17344	13965	16840	14115	13005	13991	15544	13140	10697	10240	11104	11169	9608	8642	8933	8508	6917	7861	7495	7253
8.91667	21356	46190	78705	83132	67744	63221	48180	66091	47350	48556	50932	48190	37068	35126	40903	42133	34829	32048	28703	32497	25859	26158	26374	22285	21762	20768	20792	21815	16784	13912	16968	14186	12920	14020	15543	13466	10890	10332	11138	11116	9533	8476	8838	8591	6873	7766	7624	7500
8.93333	21460	45585	78515	82330	68091	62823	48826	64572	47396	48760	51435	48251	37104	34888	40604	42492	34646	32359	28876	32419	25898	26743	26772	22334	21664	20203	20692	21853	16882	13878	16612	14040	12886	13959	15654	13318	10800	10422	11050	11174	9372	8652	8746	8562	6912	7774	7592	7528

## Sheet: 1B
concentration (µM)	half_time (h)		concentration (µM)	mean half_time (h)	Standard deviation
10	0.369853		10	0.27167	0.022913
10	0.317223		7.95	0.28375	0.010232
10	0.17309		6.32	0.329	0.008544
10	0.385621		5.02	0.3675	0.028182
7.95	0.300852		3.99	0.41025	0.020981
7.95	0.22087		3.17	0.4625	0.0082916
7.95	0.297446		2.52	0.4795	0.020815
7.95	0.452091		2	0.49725	0.02457
6.32	0.411761		1.59	0.52275	0.012091
6.32	0.444642		1.27	0.51775	0.0076281
6.32	0.42786		1.01	0.5435	0.016348
6.32	0.310246		0.8	0.615	0.0107
5.02	0.339671
5.02	0.515553
5.02	0.363648
5.02	0.404903
3.99	0.364165
3.99	0.493853
3.99	0.411791
3.99	0.523524
3.17	0.49003
3.17	0.350147
3.17	0.41867
3.17	0.426455
2.52	0.446726
2.52	0.575968
2.52	0.548828
2.52	0.406053
2	0.521352
2	0.48796
2	0.446313
2	0.491445
1.59	0.500124
1.59	0.491196
1.59	0.533405
1.59	0.528115
1.27	0.478633
1.27	0.485625
1.27	0.46756
1.27	0.54878
1.01	0.542959
1.01	0.538499
1.01	0.523905
1.01	0.529361
0.8	0.582939
0.8	0.631242
0.8	0.642041
0.8	0.603305
