# Supplementary material for: Autocatalytic amplification of Alzheimer-associated Aβ42 peptide aggregation in human cerebrospinal fluid
Source: Commun Biol. 2019 Oct 8;2:365. doi: 10.1038/s42003-019-0612-2 (PMC6783456; doi:10.1038/s42003-019-0612-2)
Supplement: Supplementary file 4 — Supplementary Data 2 [file 42003_2019_612_MOESM4_ESM.xlsx]

## Sheet: 2A
Time (h)	79.9% CSF	79.9% CSF	79.9% CSF	59.2% CSF	59.2% CSF	59.2% CSF	43.8% CSF	43.8% CSF	43.8% CSF	32.5% CSF	32.5% CSF	32.5% CSF	24.1% CSF	24.1% CSF	24.1% CSF	17.8% CSF	17.8% CSF	17.8% CSF	13.2% CSF	13.2% CSF	13.2% CSF	9.8% CSF	9.8% CSF	9.8% CSF	7.2% CSF	7.2% CSF	7.2% CSF	5.4% CSF	5.4% CSF	5.4% CSF	4% CSF	4% CSF	4% CSF	2.9% CSF	2.9% CSF	2.9% CSF	2.2% CSF	2.2% CSF	2.2% CSF	1.6% CSF	1.6% CSF	1.6% CSF	1.2% CSF	1.2% CSF	1.2% CSF	0% CSF	0% CSF	0% CSF
0	61477	59834	60990	47666	52027	48708	43401	42794	42065	36047	35395	34989	31474	31556	31120	28178	27973	27389	24882	24749	24939	23615	22788	23232	21165	20772	21394	20217	20402	19816	19877	18762	19248	18677	18331	19140	17507	18244	17803	17326	18735	17873	16681	17027	16509	17337	16174	16523
0.0333333	48367	49007	50546	39207	42841	39185	35946	36566	35799	31348	30992	30606	27210	28064	27672	25279	24683	24495	22131	22859	22896	21612	21086	21020	19051	19029	19411	19036	18423	18196	17661	17595	18083	17246	17042	17805	16304	16929	17049	16550	17479	16436	15220	16022	15425	16516	14880	15622
0.0666667	39353	41534	43716	33973	37068	33552	30914	32564	31917	28433	28362	27182	23921	25250	25312	23103	22739	22172	20085	20455	21402	19905	19498	19063	17437	18038	18528	17717	17515	17213	16247	16008	16570	16323	15909	16862	14637	16133	15490	15837	16856	15333	13623	14433	14488	15444	14285	14475
0.1	34218	36195	38144	31011	32942	29930	27855	29015	29413	26016	25933	24414	21558	23664	23181	21412	21153	20487	18312	19201	19220	18355	18020	17687	15963	16719	17197	16556	16339	16081	15101	15309	16054	15346	15481	15640	13984	15160	14803	14759	16280	14239	13560	14236	14026	15021	13348	14282
0.133333	31594	33241	34941	27779	30536	27135	25852	26934	27124	23558	23438	22438	19667	21152	21881	20176	20036	18959	17056	17683	17921	17627	17034	16445	15236	15737	16138	16152	15377	15169	14533	14963	14718	14767	14723	15084	13748	14672	14305	14170	15384	14195	13321	13747	13442	15080	13294	14524
0.166667	29732	31163	32740	26209	28977	26298	24237	24899	24704	21987	22154	21427	19477	20041	20702	19492	18637	18332	16640	17413	17730	16709	16379	16189	14735	15435	15901	15617	15235	15038	14660	14370	14640	14495	14336	15072	13434	14129	13982	13943	15161	13567	12941	13306	13318	15145	13790	14757
0.2	29267	29949	31574	25813	26876	25429	22964	23908	23493	21508	21324	20663	19090	19830	19641	18824	18228	17709	16828	16899	17477	16317	16318	15955	14910	14816	15349	15596	14965	14719	14333	14318	14457	14283	14548	14733	13540	13885	13530	13879	14713	13815	13141	13176	13217	15328	13520	15258
0.233333	28098	28396	29790	24513	26349	24511	22894	23065	23184	20997	21030	19774	18408	19078	19041	18003	17596	17032	16164	16243	17020	16140	16377	15749	15044	14730	15706	14789	14634	14726	14490	13866	14323	13916	14337	14527	13610	14142	13754	13720	15079	13482	13273	13705	13267	15369	14039	15622
0.266667	26834	27610	28943	23559	25641	23756	21920	22670	22270	20497	20533	20023	18249	19003	18672	17886	16952	17290	16330	16228	16468	15984	15982	15507	14670	14504	14989	15171	14770	14268	14027	14005	14452	13765	13941	14178	13251	13842	13570	13424	14948	13320	13238	13562	13267	15918	14147	15640
0.3	26246	27183	28163	23637	25142	23558	21603	22170	21985	19802	19955	19303	17974	18226	18742	17255	16959	16642	16035	15867	16253	15634	15210	15308	14347	14666	15277	14900	14408	14664	14485	13578	14345	14144	13998	14168	13409	13718	13591	13698	14843	13537	13295	13652	13085	16194	14642	16130
0.333333	26545	26725	28027	22853	24802	23360	21257	21050	21586	19764	19452	19271	17676	18028	17944	17264	16752	17013	16096	16112	16425	15474	15311	15198	14524	14492	15081	14808	14409	14121	14213	13681	13928	13925	14103	14184	13357	13655	13582	13474	15326	13356	13227	13981	13252	16716	15309	16734
0.366667	26346	25808	27648	22740	24251	23260	20809	21212	20916	19538	19504	19201	17572	17918	17994	17100	16498	16564	15887	15751	16095	15475	15162	15226	14401	14382	15252	14832	14142	14576	13832	13657	13911	14107	14114	14068	13481	14005	13578	13495	15258	13356	13250	13607	13775	17278	15614	17414
0.4	25927	26033	27055	22336	24252	23157	20931	20798	20487	19149	19219	19216	17642	17720	17411	17040	16753	16386	15901	15610	15942	15400	15183	14738	14412	14212	14535	14704	14312	14403	13543	13520	14170	13781	14225	14435	13342	13827	13697	13965	14978	13498	13460	13522	13499	17635	16469	18517
0.433333	25464	26147	26689	22580	24023	22365	20617	20886	20494	19143	19132	18861	17314	17422	17687	16841	16472	16574	15818	15842	15719	15204	15029	14863	14297	14472	15076	14707	14225	14378	13913	13760	14133	14053	13604	14018	13510	13956	13482	13898	15273	13868	14484	13955	14022	19100	17680	19827
0.466667	25503	25447	26691	22232	23744	22878	20656	20444	20683	19010	19064	18713	17091	17653	17542	16748	16217	16523	15737	15451	15646	15156	15286	15538	14352	14189	14431	14712	14060	13949	14015	13308	14260	13827	13884	14025	13422	13887	13462	13827	15189	13767	14746	14240	13707	20677	20014	21834
0.5	25833	25629	26512	22189	23763	22565	20018	20616	20814	18728	18771	18372	17268	17591	17386	16613	16361	16109	15473	15260	15603	15371	15155	14927	14156	14145	14656	14343	13989	14197	13812	13291	14114	13715	13788	14230	13397	14035	13737	13943	15338	13952	15326	14982	14408	23513	22282	26250
0.533333	25438	25551	26393	22509	23651	22353	20808	20450	20459	18727	18953	18881	17148	17435	17201	16764	16602	16423	16191	15231	15273	15138	15168	15236	14239	14372	14783	14395	14007	14268	14214	13383	13894	13995	13613	14296	13470	13827	13398	14007	15730	14104	16848	15296	15222	27886	26649	30496
0.566667	25669	25370	26340	21864	23298	22941	20357	20445	20156	18488	19193	18207	16716	17182	17225	16516	16241	16667	15657	15429	15548	15180	14951	14791	14010	14557	14707	14395	14318	14445	13993	13620	14177	13752	13955	14574	14098	14246	14037	14262	16061	15077	18253	16846	16351	32726	32311	37014
0.6	25181	25471	26396	22152	23048	22025	20374	20354	20055	18794	18547	18634	17076	17387	17277	16245	16728	16209	15766	15099	15495	15022	14947	15041	13882	13971	14660	14479	14230	14472	13876	13805	14290	13951	13762	14647	13869	14219	13881	14994	17231	16116	20591	18720	17625	39246	39121	43748
0.633333	25177	25170	26007	21840	23775	22310	20584	20346	20259	18509	18688	18277	17389	17349	17255	16756	16147	16009	15565	15480	15208	15099	14959	15028	14232	14196	14269	14464	14419	14087	14301	13327	13931	14014	14164	14498	14641	14600	14186	15310	18255	17662	23341	20977	20057	45780	45571	49926
0.666667	25641	24853	26456	21722	23032	22166	19953	20080	20109	18569	18947	18698	17100	17303	17192	16552	16570	16394	15591	15257	15325	14672	14877	15034	14328	14216	14769	14436	14594	14059	13876	13792	13952	14076	14212	15176	15511	15890	15011	16965	19645	19352	25096	23289	22443	50042	50874	54697
0.7	25136	24850	25899	21852	23317	22370	20193	20388	19737	18370	18701	18576	17026	17012	17004	16624	16424	16183	15793	15683	15530	15298	15046	14711	14215	14234	14428	14646	14338	14173	14208	13710	14002	14610	14745	15564	16750	17129	16057	19081	22416	21786	27737	25937	24795	54978	54959	58203
0.733333	25175	25414	26398	22061	23358	22316	20340	20295	20100	18240	18979	18454	16878	17062	16918	16562	16315	16430	15868	15434	15466	14986	15038	14897	14498	14158	14597	14429	14309	14488	14361	13937	14298	15165	15475	17084	18719	18739	17703	20828	24466	24456	30114	27970	26953	57581	57323	60385
0.766667	25342	24753	25704	21705	23277	21948	20129	20227	19973	18270	18458	18307	16993	17721	17159	16637	16433	16203	16065	15388	15395	15279	14791	15021	14412	14304	14756	14861	14173	14285	14377	13704	14591	16366	16559	18622	20781	20903	19965	23853	26878	26930	32070	30268	29086	59239	59752	62054
0.8	25286	25243	26252	21641	23117	22502	20191	20402	19957	18119	18826	18901	17207	17085	16947	16806	16762	16148	15993	15696	15657	15195	14991	15179	14218	14084	15066	14846	14542	14137	14304	13869	14633	17942	18074	20563	23292	23533	21765	25919	29273	28679	34217	32619	31734	60974	61325	62210
0.833333	25179	25544	25951	22025	23488	22391	20522	20068	19699	18742	18536	18714	17346	17230	17132	16470	16223	15975	15997	15394	15371	15293	14839	15218	14355	14202	14734	14840	14412	14517	14721	13725	15355	19673	20099	22303	25756	25316	24189	28229	31000	30644	36535	35098	33924	61505	61447	63840
0.866667	25473	24650	26196	21887	23643	22061	20186	20243	20069	18533	18696	18531	17162	16855	17122	16866	15978	16161	15800	15702	15406	15061	14943	14842	14252	14073	14857	15639	14625	14531	15166	13990	16379	21643	22179	25480	27560	27286	26272	30682	33021	32634	39199	37735	35909	62639	62276	63814
0.9	25125	25192	26156	21274	23057	22231	20508	20334	19776	18817	18543	18723	17227	17315	16759	16367	16345	16491	15640	15496	15495	15411	14920	15106	14187	14431	14879	16306	14534	14705	16257	13858	17861	23929	24787	27079	30123	29534	28279	32497	35589	34159	41420	40683	39114	62530	63207	63319
0.933333	25235	25239	25555	21943	23577	22657	20436	20309	20370	18562	19012	18573	16935	17288	17255	16648	15902	16438	15807	15356	15393	15220	15041	14845	14286	14413	15351	17608	14487	14714	17264	14255	19389	25951	26992	29457	31959	31763	30222	34390	37950	36617	45014	43730	42102	62835	63705	63689
0.966667	25213	25229	26034	21931	23435	22467	20387	20025	20035	18463	19115	19028	16995	17007	17110	16684	16065	16253	15602	15682	15533	15132	15216	14885	14323	14093	15776	18930	14899	14684	19324	15225	21749	28208	29069	31630	33651	33572	31983	36298	41111	37740	47633	47318	45327	63125	63735	63836
1	25587	25704	25860	21964	23010	22485	20532	20517	20372	18390	18822	18345	17155	17371	17112	16141	16228	16350	16000	15488	15412	15290	15181	14924	14264	14010	16211	21150	15284	14996	20370	15752	23565	30115	31184	33112	35964	35127	33971	38356	42363	40372	49984	49477	48734	63273	63458	63504
1.03333	25545	25164	25663	21377	23169	22033	20056	20253	20098	18564	18633	18634	17177	17173	16963	16562	16259	16783	16180	15440	15544	15280	15305	15160	14648	14410	16835	22938	15956	15481	22766	17007	25764	32186	33136	35156	37143	36930	35676	39620	44295	42321	52557	52116	50255	63326	62381	63358
1.06667	25214	25289	25941	21687	23050	22381	19983	20297	19984	18562	18827	18843	17037	17165	16971	16344	16311	16508	16073	15608	15927	15371	15145	15136	14554	14359	18061	25208	16852	15772	24949	18928	28689	34232	34882	36678	39232	38621	37876	40943	47226	43216	53898	54325	52920	63707	62673	63741
1.1	25582	25148	26120	21485	23134	22591	20308	19998	19870	18999	18555	18558	17074	17285	17124	16555	16352	16332	15934	15651	15550	15267	15238	15053	14419	14564	19334	27143	18355	16406	27789	20909	30464	35748	36942	37721	40610	39972	38875	43486	49041	45839	55709	56278	54927	62553	63952	63294
1.13333	25304	25181	26192	21956	23251	22335	20297	20345	20033	19144	18636	18754	16932	17158	16782	16777	16199	16458	16113	15150	15950	15415	15261	15129	14277	14283	21504	29430	20226	18062	29902	22962	32254	36986	38116	39837	41816	42204	39865	45398	51809	47680	56297	56698	56092	63396	62265	63892
1.16667	25695	24880	26592	22157	23173	22634	20578	20329	20311	18768	18440	18631	17199	17290	17101	16956	16482	16458	16073	15521	15835	15017	15002	15313	14603	14428	23536	31573	22016	19495	31960	25224	33741	39197	39848	41092	43612	43111	41807	47219	53858	50091	57682	58164	56924	63159	63656	64050
1.2	25586	25408	25941	21776	23174	22138	20556	20191	19975	18933	18675	18927	17321	17324	17282	16406	16478	16130	15991	15580	15638	15365	15467	15042	14235	14613	25649	33748	24151	20779	33678	27220	35881	40573	41324	42563	44354	44816	43596	49414	55981	51279	57802	58995	58452	63539	63461	63882
1.23333	25379	24891	26279	21810	23427	22603	20652	20325	20280	18933	18724	18845	17362	17420	17016	16937	16546	16431	16156	15440	15674	15567	15318	15743	14643	14955	27381	35138	27196	22636	35349	29618	37204	42192	43610	43533	46589	45993	44736	50025	57843	53407	58427	58483	59535	64622	62771	63066
1.26667	25242	24913	26108	21888	23558	22355	20567	20796	20294	18912	18543	18952	17034	17245	17398	16774	16595	16307	15944	15453	15527	15624	15598	15459	14614	14755	29620	36599	28741	25215	37095	31594	38854	43586	43733	45084	47388	47496	46075	51802	59380	54383	59263	59789	59066	65717	62911	63302
1.3	25251	25305	26360	21999	23770	22084	20742	20602	19626	18829	19126	18571	17532	17297	16974	16871	16574	16406	16102	15658	15516	15203	15858	15447	14638	14875	31617	38568	30663	27180	38642	33388	40098	44851	45908	47096	49112	48447	47140	54799	60807	55188	59477	60183	59924	65763	61920	64222
1.33333	25380	25098	25839	21956	23452	22668	20391	20349	20035	18936	18818	18546	17223	17644	17203	16673	16638	16729	16635	16011	15714	15681	16289	15126	15016	15223	33135	40042	33253	28596	40527	34551	41568	46405	47344	47924	50086	49952	48699	56048	62148	56706	59812	60783	59364	65761	62377	64165
1.36667	25400	25147	26368	21858	23683	22196	20440	20500	20104	18651	18679	18670	17181	17627	17405	16979	16384	16710	15874	15965	15800	15953	16776	15507	14843	15405	35347	41587	35110	30678	42013	36476	42771	47326	48104	49012	50992	52155	49193	57163	62444	58194	60423	61055	60804	65877	63363	63362
1.4	25166	25289	26154	21965	23708	22412	20507	20582	20564	18634	18749	19028	17573	17629	17330	16954	16300	16716	16111	15603	15977	15974	17320	15285	14852	15683	36667	42959	36152	32431	42753	38413	44644	48616	49273	50416	52772	52380	50891	58252	64232	58633	60605	61333	60744	65465	62577	63633
1.43333	25304	25188	26127	22095	23469	22517	20652	20551	20180	18875	19025	18889	17389	17247	17064	17159	16439	16542	16327	16435	15841	16300	17797	15577	15091	16317	38582	44181	38550	33639	44101	39289	46251	49690	50696	50890	53630	54565	51391	59219	63904	59579	60943	60860	61164	65609	62463	64367
1.46667	25604	25395	25954	21996	23312	22259	20788	20298	20184	18719	18701	19574	17228	17603	17148	16709	16897	16345	16202	16213	16126	16510	19186	15357	15467	16906	39575	45310	39663	35405	46152	40932	46503	50992	51072	52310	54765	55246	52726	59805	64310	59569	60831	61513	60904	66137	61820	64257
1.5	25872	25279	26111	22174	23622	22635	20692	20480	20340	18588	18947	18829	17507	17638	17482	16606	16686	16199	16249	16636	15845	16591	20698	15719	15683	18133	41280	46375	41068	36882	46983	42326	47993	51817	52970	52482	55744	56746	54213	60812	65835	60199	61026	62045	61742	66004	63053	63917
1.53333	25813	25700	26150	22044	23598	22395	20744	20488	20445	18934	19005	18723	17486	17734	17271	17251	16513	16459	15982	16323	15979	17329	22220	15870	16444	19138	42270	47944	43192	38085	47713	43427	49287	53180	53943	53447	56633	57530	54768	61417	65555	60256	60941	62093	61378	66315	62816	62967
1.56667	25388	25194	26119	21985	23779	22402	20781	20559	20401	18974	18803	18871	17425	17760	17654	17284	16855	16547	16258	17220	16019	17556	23934	15352	17146	20932	43550	48830	43896	40096	48642	44097	50113	53630	54768	54894	57272	58529	55985	62279	65937	60722	61441	62266	62462	65753	64576	63788
1.6	25528	25321	26014	22012	23318	22670	20687	20478	20223	18941	18926	19123	17397	17779	17588	17132	17106	16444	16732	17664	15743	19108	25700	15881	18433	22456	45206	49383	45216	40632	50057	45446	51061	56143	55944	55065	58548	59365	56817	62748	66900	61293	61479	61919	61758	66066	64107	64390
1.63333	25837	25394	26613	22089	23592	22902	20944	20581	20179	19083	18873	19111	16997	17583	17603	17217	16616	16902	16483	17827	15959	19543	28143	16144	19794	25008	45983	50636	46514	41474	50222	46755	51558	54886	56559	56508	59556	60404	57502	62611	65725	61160	61339	62141	61697	65845	63882	65423
1.66667	25817	25529	26445	21771	23249	22551	20670	20437	20358	18880	18904	18970	17606	17730	17577	17189	16577	16410	16479	18834	16039	21356	30084	16412	20928	26589	47762	51915	47271	43129	50910	47779	53346	57364	56785	57474	59776	61140	58723	62911	66698	61550	61790	62109	62550	66142	63790	65384
1.7	25921	25691	26609	22371	23623	22917	21267	20606	20777	19135	18560	19056	17380	17740	17420	16953	16404	16677	16637	19385	16271	22672	32093	16512	22798	28788	47904	52455	48441	44483	52552	48617	53721	58333	58348	57989	60832	62258	59641	63420	66600	61660	61776	62442	62005	66503	63747	65236
1.73333	25502	25592	26212	22202	23361	22127	20847	20547	20266	19081	18845	18602	17260	17792	17549	17178	16901	16609	16714	20695	16301	24410	34093	17115	24612	30332	48636	53866	49992	45842	53489	49451	54192	58651	58683	58622	61126	62327	59580	63378	68029	61694	61369	62832	62180	65970	63157	67878
1.76667	25316	25728	26307	22370	23519	22799	20493	20565	20165	19008	19192	18808	17295	18151	17579	17731	16643	16788	16721	22240	16758	26385	35217	17749	26895	33074	49846	54200	50646	45539	54388	50099	55140	59915	59739	60283	62521	63719	60026	64428	67359	62253	62464	62893	62452	66313	62860	66057
1.8	25822	25625	26556	22403	23373	22542	20651	20773	20441	19143	19355	18714	17566	17582	17561	17463	16831	16906	17094	23531	16181	28137	36753	18453	28917	34087	51032	54350	51558	47167	55201	51283	56292	60138	59956	60951	62347	62222	60506	63243	67814	62163	62572	62454	62373	66199	63470	67034
1.83333	26040	25464	26455	22069	23884	22737	20609	20623	20853	19304	18987	19051	17050	18172	17365	17604	16837	17047	17412	24990	16569	29996	38269	19251	30789	35646	51651	56018	52612	48451	55700	52030	57081	60991	61231	61232	62729	63724	61139	63917	67499	62356	62373	62361	62468	65994	62972	66530
1.86667	26086	25595	26144	22120	23332	22959	20609	20485	20351	18950	18801	19334	17591	17709	17857	17768	16987	17088	17988	26824	17011	31332	40284	20284	32524	37666	51896	56387	54156	47777	56105	52538	57854	62232	62203	61725	63705	64298	61659	64495	67597	61744	62638	62468	63162	66616	63295	66068
1.9	25717	25630	26324	22030	23138	22532	21150	20684	20358	19315	19067	19183	17649	17755	17395	17867	17125	17190	18194	28494	16853	33383	41040	21585	33568	38398	52808	57171	53639	49511	57494	53780	58066	62577	62817	62263	64214	64898	62669	64480	67697	63000	62397	62343	62361	66817	63182	66109
1.93333	25885	25153	26754	22272	23849	23114	20988	20570	20231	19264	19142	18917	17682	17779	17812	18133	17184	17446	19165	30386	17563	34553	41979	22818	35708	40018	53580	57457	55223	50066	58220	54407	59667	62864	63260	63246	64452	65136	62632	64243	67937	61835	61720	62585	62392	66218	62858	68947
1.96667	26089	25577	27166	22152	23587	22594	20780	20336	20252	19182	18853	19251	17897	18000	17956	18140	17025	17452	19344	32463	17365	36455	43735	24541	37414	40585	54856	58422	55991	50537	59215	54837	59273	63663	63720	64132	64531	64864	63044	65135	68829	62651	62446	62257	63228	67208	64006	72979
2	26015	25631	26565	22297	24222	22517	20857	20590	20583	19035	19459	18941	17422	17931	17614	18012	17408	17615	19770	34162	17700	37600	44855	26484	38594	42762	55156	59240	56595	51672	59300	55760	60454	63413	64144	64626	65248	64446	63052	64656	67931	63329	61729	62302	63125	66949	62938	72618
2.03333	25963	25434	26257	22346	23863	23074	21019	20622	21171	19067	19493	18940	17617	17897	17681	18608	17935	17977	21090	36114	18646	38195	46371	28206	39532	43184	56177	59976	57259	53627	60069	56571	60871	65164	64817	65056	65002	64503	63825	64108	67421	63038	62189	62715	63194	66743	62942	73013
2.06667	25820	25032	26458	22466	23893	22886	20604	20478	20476	19293	19106	18912	17627	18053	17844	19117	17661	18217	22307	37651	19487	39684	47032	29578	41386	44678	55659	59011	58124	53035	60441	56503	61846	65160	65037	65595	65689	65431	63542	65687	67905	62794	62387	62586	62665	66931	63161	72423
2.1	25832	25513	26277	22346	23686	22560	21070	20416	20535	19294	19480	19134	17205	17990	17856	19579	17866	18574	24118	38537	20568	40822	48253	31401	42287	45847	55937	60859	58270	53982	60995	57026	62249	65341	65385	66024	65807	65738	63305	65263	68118	63634	61988	62468	63027	67245	63617	72798
2.13333	26307	25760	26654	22627	24279	23027	20664	20936	20688	19012	19141	19248	17525	17792	18069	19854	18254	18931	24838	40858	21610	42233	48918	32773	43759	46940	57967	61282	58340	54433	62485	58231	63185	65920	66040	66520	65966	65509	63901	64635	68228	63033	62136	63399	63181	67754	63185	72907
2.16667	26179	25492	26564	22241	23735	22965	20968	20734	20213	18975	19275	19025	17621	18531	17938	20213	18492	19547	27251	41505	22838	42878	49947	34011	44553	47179	57550	61694	59028	55222	62249	58393	62950	66704	65911	66737	65047	66205	64735	64544	68332	63355	61778	62722	62686	66931	63895	73142
2.2	26424	26197	26427	22204	24027	23204	21073	20910	20825	19319	19442	19340	17570	18330	18369	21466	18707	19809	28799	43578	24411	43636	50469	35393	45724	47660	58270	61594	60200	55821	63590	58861	63426	67433	67217	66767	66180	66273	65052	64803	68380	63054	62812	63054	62815	65927	64073	72589
2.23333	26617	25667	26752	22113	24404	22844	20916	20341	20702	19277	19587	19056	17709	18518	18075	21925	18897	20308	30201	44653	25302	45237	51013	37250	47062	49253	59171	61730	60560	56205	63710	59349	64381	66811	66664	68852	66458	66441	64994	65493	68483	63432	62426	62343	63132	66365	63400	72963
2.26667	26264	25755	26981	22770	24085	22500	20783	20940	21025	19463	19574	18708	17631	18371	18361	23048	19919	21098	31846	44757	27984	45822	51668	37546	47453	49974	59104	62948	61503	57130	64061	60105	64647	67733	67666	68190	65763	66721	64670	65921	68135	63549	63779	62478	62730	67298	62610	73089
2.3	26197	25671	27026	22401	24551	22890	21001	20857	20916	19437	19303	19413	17541	19042	18463	24271	20452	21632	33898	46158	29107	46764	52458	39113	49125	50741	59723	63631	61778	57367	64688	60243	65296	68763	67207	68537	67036	66457	65628	64737	69110	62620	62226	62408	62526	67378	63022	72207
2.33333	26536	25648	26898	22480	24100	22778	20958	20889	21002	19200	19286	19051	18146	18892	18656	25099	21032	22823	35584	47750	31106	47611	54129	40094	49998	51583	60150	63821	62893	57387	64522	61466	65983	68836	67817	69489	66639	66598	65187	65420	68289	63856	62025	63037	62885	67297	62919	73168
2.36667	26555	25543	26970	22675	24496	22500	20679	21241	20687	19481	19729	19781	17507	19267	19287	26617	21285	23662	37552	48673	32115	48002	53840	41294	50314	52579	60357	64150	62282	58101	64885	61596	65634	69121	68153	69362	66123	66840	65711	65507	68267	63339	61936	63062	63193	66912	63230	72064
2.4	26320	25308	26713	22289	24460	22997	21075	21054	21178	19461	19598	19612	17865	18749	19341	29089	22711	24532	38573	49181	33200	49080	55575	42483	50978	52174	61476	64783	62562	58500	65835	61413	66264	69220	68995	69821	66974	67400	65446	65572	68438	63107	62251	63202	63280	67482	63916	72333
2.43333	26210	25787	26459	22522	25014	23385	20801	21265	21374	19503	19764	19408	17671	19846	19746	29984	23759	25818	39632	50311	34954	48812	55266	43068	51521	53344	61133	65421	63276	60091	65121	62357	66232	69580	68649	69339	66959	66138	66301	66379	69169	63640	62599	62834	63689	67567	63820	72941
2.46667	25959	26057	27088	22414	24625	23449	20837	21329	21280	19092	19993	19394	17995	20035	19707	31014	24478	26739	41240	50720	36693	50138	55940	44411	52853	54494	60849	66011	63401	59945	66275	62182	67159	69945	68724	70543	67359	66332	66235	65137	68341	63792	62828	63221	63164	66931	63377	71702
2.5	26181	25963	27091	22443	24973	23129	21504	21344	21049	19497	20674	19268	17703	20233	20447	33255	25752	28157	42599	52318	37778	50345	56334	45371	52665	54967	61846	65982	63944	60646	66305	63089	67670	69953	69450	70741	66820	67108	65908	66290	68668	63701	62242	63289	63352	67461	63267	72122
2.53333	26674	26280	27347	22675	24980	23436	21379	20756	21533	19858	20350	19498	17858	20976	20606	34369	27389	30324	44709	52351	38714	51014	57293	46121	54178	55353	62701	66556	64799	60905	66054	62812	67378	70091	70354	71151	67105	66919	65759	65271	69094	63704	61941	62586	63314	67273	62282	72627
2.56667	26568	26210	27413	22649	25212	23293	21793	20819	22083	19859	20901	19628	17944	21377	21097	35500	28335	31390	45163	54196	40206	51274	57181	46447	54989	56117	62093	66310	65695	61793	67039	63104	68089	70518	69202	71478	67372	66867	67109	65184	68995	63553	62377	62835	63181	66795	63488	71858
2.6	26969	25942	27150	23086	25450	23193	21414	21400	22284	19843	21049	20118	17917	21672	21958	37341	30342	32901	46179	53550	41169	52104	57642	46493	55363	55876	63357	67192	65804	62356	66732	63720	68220	70053	69528	71014	67094	67577	66147	65821	68734	64298	62213	62887	63567	67313	62654	72814
2.63333	26734	26306	27408	22539	25704	23086	21615	21398	22254	19705	21086	19877	18203	22958	22735	38350	31712	34195	47324	54365	42115	52657	58450	48807	55433	57046	62745	67334	65340	62308	67493	64056	69200	71120	70246	72463	67579	66608	65820	65337	68702	63509	62346	63432	62633	65743	63252	72266
2.66667	26818	26100	27234	22699	25946	23190	21803	21194	22656	19713	21026	20298	17999	23672	23408	39886	33468	35393	48966	55051	42970	53471	58946	48369	56438	57283	62574	67645	66197	63050	67806	64000	68083	70270	70299	72083	67324	66787	66772	65481	68874	63314	61801	62917	62893	66761	62898	71967
2.7	27016	26308	27995	22650	25888	23648	21981	21522	23179	19769	21554	20464	18031	24560	23968	40534	34606	36824	49245	55520	43988	54255	59058	49674	56779	57504	64436	69237	67005	62911	68533	65082	69282	70639	70353	71987	68452	66460	66309	66655	68094	63516	62122	62783	63156	67128	62678	71718
2.73333	26953	26439	27905	22965	26811	23355	21842	21654	22490	19891	21701	20507	18527	25871	24726	41975	36631	37915	50929	56729	44740	54213	59498	49869	57593	57609	63779	69161	66604	63311	68317	64982	69326	70576	70452	71381	67440	66733	67110	65654	69131	63867	62028	62381	63623	67241	63195	71338
2.76667	27081	26797	27596	23078	26890	23990	22403	22075	23278	20253	22520	20764	18433	26832	26075	42904	37461	39801	51534	56654	45851	54744	60634	50635	58152	58823	64544	68656	67235	64477	68491	64606	69168	71125	70545	72304	67694	66608	66770	65680	68898	63431	62734	63027	63745	66620	63690	72315
2.8	27376	26906	28248	22611	27135	24024	21880	21600	23642	20197	22865	20598	18645	28254	27163	44136	39022	40058	52361	56780	46719	55236	61553	50852	58881	59128	64709	69081	67124	64249	68998	65225	70540	71654	70412	72511	67327	66827	66983	66603	68731	63838	62487	62410	63564	67226	62192	72169
2.83333	27476	27276	28504	23139	27302	24229	22421	22072	23545	20436	23419	21110	18301	29518	28793	44992	39958	41434	53114	57783	47123	55116	61499	52149	59395	59151	64643	69122	67864	64571	69309	65055	69708	71520	70910	72020	68413	67102	66952	66374	69262	64091	62956	62850	63473	67628	63184	71602
2.86667	27789	27316	28803	23204	28492	24387	22974	22365	24464	20726	23721	21289	19156	31589	29701	45879	41458	42995	53578	57707	48406	55734	61576	52637	59914	60614	65314	70333	68360	65005	68933	65807	70411	72360	71260	72342	67601	66719	66559	66047	68654	63553	63260	62708	63864	66212	63183	71081
2.9	27988	26666	28569	23462	28717	24306	23143	22237	24881	21437	24673	21212	19065	32638	31236	47237	43020	43642	55268	58730	49635	55952	61695	53008	60176	60209	65938	69607	67824	65294	69322	65136	69445	71705	70752	72259	67684	66911	66972	66621	69769	63308	61968	62455	63466	66296	62541	72896
2.93333	28040	27883	29373	23643	28870	24428	23202	22947	25061	21661	25195	22115	19565	34432	32412	47796	43231	44673	55126	59079	49266	56326	62276	52907	60814	59790	65454	70896	68376	65208	69730	65440	70039	72263	71133	72896	67763	67653	66973	66240	68973	63205	62387	63123	63993	66602	63355	72250
2.96667	28131	27656	28877	23515	29454	24341	23172	23152	25982	21391	25666	22164	19208	35859	33817	48726	45693	45642	56543	59296	50146	56613	62979	53941	60960	61278	65973	70859	68463	65173	69301	65783	70603	72064	71601	73058	67959	67828	66545	66709	68055	62792	62096	63098	63172	66072	62489	72584
3	28686	27893	29397	23488	30258	24743	24099	23512	25950	21630	26547	22713	19793	36970	35892	48943	46491	47038	56979	60164	51170	57069	62804	53629	62105	60753	66149	70977	69055	65407	69839	65017	71045	72060	71414	73541	67786	66595	66018	66643	69418	63425	61925	62888	64173	66473	63289	72184
3.03333	28695	27988	29687	23791	30502	25078	24020	23979	26849	22555	27892	22517	19924	38711	36977	50020	46201	47880	57423	60263	51519	56932	63790	54771	61756	61317	66607	70911	68886	65466	69789	66518	71087	72546	70769	73921	66965	67094	66651	66069	68896	63472	62260	62035	63062	67563	62790	72444
3.06667	28827	28770	29781	23685	31156	25679	24831	24352	27395	23190	28546	23045	20365	40081	38718	50155	47734	47609	58883	60361	52076	57086	63078	55074	61567	62059	66518	71691	69632	66284	70431	67191	70842	72469	71181	73883	69106	66508	66774	66380	69339	63412	61734	63404	63693	66077	62045	73038
3.1	29244	29099	30341	24052	31414	25894	25121	24121	27687	23102	29582	23658	20347	40983	40111	51247	47905	49416	58801	60579	52075	57851	63993	55583	62881	62566	66576	71936	69980	67088	70255	66973	72148	72788	71712	73532	67826	66932	67256	66508	68291	63196	62269	62925	63375	67335	62581	72220
3.13333	29631	29658	30607	23913	32015	26179	25376	24560	28186	23761	30886	24098	20764	42211	41588	52038	49415	49200	59607	61921	52600	58442	63134	56199	62558	62671	67569	72471	69454	66413	70316	66517	71194	72771	72311	73323	68078	67362	66471	66245	68804	62988	61530	63139	64043	67770	62941	71849
3.16667	30190	29772	31300	24451	32552	26528	26190	25190	29229	24289	32094	24728	21674	43810	42563	51781	49998	50070	59925	61959	53485	58443	64265	56596	63678	62236	67189	72753	69579	66705	70861	66822	71152	72404	71989	73599	68982	66299	67028	65544	68968	63136	62283	63637	63040	66260	63059	72043
3.2	30612	30273	31166	24657	33199	26707	26409	25855	29908	24443	33586	25224	21952	45147	44052	53109	51752	50937	60688	61655	53840	58792	63899	56238	62918	62262	67693	72555	70563	67400	70676	66444	72043	72726	71959	74187	67512	66751	67795	65843	69253	63664	62083	62992	62395	66744	62745	72240
3.23333	30553	30698	31783	24460	33746	26870	27389	26214	30956	25881	34997	25552	22913	45250	45039	53085	51251	52251	61931	61920	53873	59059	64601	57560	63976	62749	67906	72834	69975	67604	70639	66680	71113	72988	71006	74366	67346	67285	66181	66468	69349	62670	61946	63216	63825	66523	63801	72010
3.26667	30533	30629	32080	24641	34643	27555	27644	26585	31636	26541	37211	26423	23167	47292	46099	53588	51750	52145	62523	62141	54838	59974	65119	57654	64593	63837	67207	72844	70608	67322	70964	67027	72079	73380	71870	73932	68456	67234	67848	66276	69075	62936	62132	63067	63931	67621	64166	72511
3.3	31507	31317	32432	25079	35354	27696	28283	27402	32740	27263	38555	27032	23890	47910	47622	54284	52384	53315	61967	61938	54639	59454	64794	57901	64478	63930	67534	72969	70543	68020	70024	67518	72783	72816	71416	74618	68124	67497	66659	66587	69077	62985	62577	62882	63242	66964	64007	71908
3.33333	32235	31504	33100	25041	36667	28430	28828	27698	34095	28373	40794	27878	24375	49274	48348	54343	54203	52636	62782	62223	55353	60236	65819	58024	64765	63890	68462	73435	69808	68007	71202	67327	72226	73181	71480	73136	68175	66936	66183	66452	68818	62871	62202	63171	63678	67101	63560	72074
3.36667	32018	32423	33452	25407	37591	29030	29294	28427	36204	29321	41888	29311	25159	49581	49662	55303	54642	53139	63792	62707	55796	59894	65514	58891	64763	63982	68548	73961	71215	67200	71194	67062	72141	73394	70941	74553	68133	66840	67265	66745	69181	62988	62275	62610	63893	66827	63500	71831
3.4	32714	32789	33798	25530	39332	29229	30579	29482	37200	30739	44223	29666	26217	51162	50064	55652	55040	54524	63949	63648	55848	60479	65424	58900	64436	64758	68785	73992	70602	68813	70560	66702	72039	73097	70697	74451	68762	66901	66380	66277	69582	63172	62212	62687	63171	66592	63262	71412
3.43333	33215	33333	34694	25922	39943	30323	32195	30250	39423	32027	45901	30989	26901	51137	51010	55933	54994	55425	64337	63241	56054	60459	65961	58700	65255	64896	69133	74305	71352	68403	71589	67633	72680	72837	71481	75256	67829	67419	66199	66534	69331	63215	61873	62712	63398	66538	63947	72226
3.46667	33790	33647	34335	25585	42261	30624	33113	31072	41161	33376	47185	32681	28231	52510	51968	56891	56106	55858	64939	63368	56381	60447	66278	59425	64619	64339	68006	73772	72273	68493	70815	67471	72125	73203	71319	74681	68057	66755	67125	66316	69624	63200	62091	62158	63180	67039	64029	72077
3.5	33304	33776	35149	26215	43745	30952	34643	32777	43790	34728	48797	33258	29262	52485	53124	57187	56438	56087	65414	63543	56674	61094	66392	60262	65808	64925	68576	74050	70574	68954	71798	67471	72145	73041	71816	74631	67285	66489	67282	66268	68470	63577	61591	62752	63348	67258	63335	72494
3.53333	33962	35228	36340	26497	45209	31948	36159	33962	45145	36059	49580	34851	30608	53486	54175	57205	56480	56437	66003	64139	56993	61675	67099	59821	65817	65861	68976	74685	71655	68557	72049	66845	72448	72927	71623	74705	68063	67597	66647	65420	69275	63260	61483	62935	63292	66964	63882	72284
3.56667	34804	35461	36525	26888	46957	32872	38271	35221	46907	37469	51555	36479	32231	53870	54593	58708	57092	57219	66455	63543	57524	61569	66282	60564	65952	65968	69074	75092	71065	69064	71142	68039	72338	73393	71761	74808	68191	66058	66971	66124	69317	63803	62643	62577	63179	67500	63225	72425
3.6	35329	36748	36964	27056	48627	33621	40132	36279	48778	38870	53154	37840	33394	55145	55146	58292	58073	57813	66409	63896	57620	61676	66810	60066	65901	65789	68974	75523	71040	68489	70658	67545	72812	73367	71708	75719	68767	67291	67730	65906	69095	64029	62064	63066	62541	66057	63063	71514
3.63333	36475	36927	37521	27499	49921	34551	41369	38360	49603	39924	53924	38387	34616	55457	56238	58837	58271	57547	67276	65000	57998	61507	67196	60706	66416	66283	69536	74963	71601	69604	71636	67940	72959	73708	71715	75948	67892	66458	66645	67034	69110	63112	61672	62439	63684	67074	62638	71731
3.66667	36575	38555	38652	28004	51182	35448	43419	40768	51987	41809	55474	40361	35997	55858	57146	58069	58765	57887	68006	64423	58227	62499	67186	60494	67084	65472	69632	74736	71452	69098	71529	67524	72621	73221	71596	74342	67847	65927	66382	65598	68025	63484	61660	62444	63501	67284	62825	71898
3.7	37329	39232	39344	28222	52793	36578	45418	42024	53076	43126	55883	41282	37520	57181	57337	59392	59158	58782	67703	64788	58148	62357	67410	61164	66913	66124	69485	75566	71856	70057	71652	66789	72265	72978	71269	74978	68950	65998	67353	66099	69781	62862	61419	62560	63261	66499	63154	71866
3.73333	37621	40377	40731	28475	54263	38697	47392	43838	53858	44854	57493	43016	38227	56770	57872	59814	59040	58768	67967	65253	58930	62349	66929	61563	67139	66574	69431	75236	72090	69566	71617	67823	72756	73669	71238	75255	67822	66031	66280	65675	68805	64138	61335	62979	63557	66860	63835	72660
3.76667	37788	41466	41868	29047	55813	40185	49521	46011	55809	45590	58511	43821	39536	57885	58286	60375	59341	58920	67565	64751	59913	62116	67404	61530	66734	66084	69296	76030	72069	69706	71406	67747	72679	73570	70827	75142	68554	66747	66088	65825	68657	63637	61632	62326	63408	66399	63325	73294
3.8	39145	42988	43447	29962	57243	41814	51362	47897	56307	47266	58891	45306	41048	58376	59442	60476	59469	59936	68665	64476	59466	62998	68346	62239	67131	66068	70003	76022	72560	69295	71655	67706	72778	73145	71546	74766	68916	65827	66270	65467	70093	63571	60891	62413	62780	66892	63076	72621
3.83333	39458	44784	43915	30233	57713	44043	52982	48944	57504	47713	59294	46073	42382	58635	59884	59731	60100	60122	68392	65027	59842	62618	67544	62080	67267	66220	69823	77429	71989	69462	71744	67493	73199	73315	71130	75650	67400	66233	66559	66894	69783	63678	61964	62312	63230	66733	63042	72650
3.86667	40452	46294	45611	31004	59383	46268	54198	50428	58088	49547	60580	47043	43914	58766	60479	61045	60353	60160	69508	64909	59561	62739	67317	62537	68000	67269	70811	75911	72057	69605	71955	67053	72555	73570	72444	75472	67396	65628	66181	66186	69159	63118	62046	62968	63637	66867	62903	72249
3.9	41454	48222	47808	30946	60361	48464	56093	52662	59595	50614	61759	48512	44355	59460	60911	60864	60186	60920	69826	65512	59908	63434	67787	62320	67603	66826	69698	76903	73357	70828	72296	67402	72036	73409	71691	75469	67937	66832	66034	66032	69631	62996	61903	61999	63520	66940	63538	71533
3.93333	43158	51210	50084	31516	61308	51840	57014	53932	60350	50908	61666	49155	45982	59727	61355	60902	61245	60437	69378	65491	60114	63706	68356	62944	67587	66788	70629	76412	71949	69693	72011	67920	71904	73931	71392	74881	68022	66572	65976	66189	69174	63908	61304	62932	63586	66919	63799	72375
3.96667	44383	54032	52591	31979	61911	51877	58211	54773	61413	51757	62865	49763	46179	60730	61090	61265	61017	61146	69737	65760	61129	63629	68448	63254	68221	67111	70904	76382	72908	69084	72563	67303	73219	73682	70685	75275	67859	66073	65993	66925	69145	63263	60913	61839	62738	67386	62978	72326
4	45932	55144	54422	32603	62942	54456	58608	56478	61552	52575	63377	50885	47783	61233	61756	61275	62120	61165	70259	65784	60405	63951	68234	63098	68236	66763	71420	76749	71558	70117	72364	67637	72799	74602	71694	75437	67939	66213	66109	66008	69376	63692	62107	62556	63681	67240	63336	72798
4.03333	47787	58904	57174	33317	64176	55834	59634	56722	62987	53647	63857	51863	48609	60860	61567	61859	61582	61345	70640	65392	60262	63471	68120	63804	67303	66652	71199	76626	72048	70888	72024	68170	73321	74366	71142	75102	67848	66963	67313	65876	69403	63996	61959	62679	63058	67194	63497	72072
4.06667	49241	60011	58990	33712	65598	57985	61208	57316	64097	54154	63855	52668	49063	61628	62761	61885	61578	61893	70639	65913	61374	63940	68628	63036	67774	66545	70400	76954	72314	70122	71831	68490	71723	72934	71771	75316	67953	66184	67186	66146	69185	63666	61125	62785	63907	67650	63647	72386
4.1	51237	63119	61421	34055	65868	59336	61774	58010	64215	56107	65005	53298	50441	61173	62198	62259	61915	61813	70092	65920	60696	63940	68934	63278	67767	67011	70683	77232	72393	70076	71635	68441	71937	73979	71418	75351	68034	66910	66054	65974	69285	63586	61773	62006	62753	67072	63319	71672
4.13333	53524	65361	62745	35242	66974	60750	62650	59299	65051	56089	65379	55002	52132	61462	63100	62644	62845	61743	70334	66262	61434	64198	68806	63653	66998	67863	71295	76969	71716	69829	73115	67641	72943	73944	71191	75413	67388	66837	65866	66266	69909	63790	61160	62479	63251	66777	63901	72347
4.16667	55090	67327	64577	36919	66756	62412	62710	59822	65703	57514	65595	54090	52093	62556	64038	62217	62837	61870	71150	66326	61880	64605	69028	63917	67728	67131	71359	77874	72023	70315	72333	67865	71589	73364	70733	75581	67590	66244	66261	66118	69570	63798	61171	62901	62593	66987	63456	73059
4.2	57640	69615	67389	36691	67680	62794	63738	60330	66774	57880	65782	54923	51951	62677	64155	62747	62964	62628	71573	65702	61479	64633	69594	63577	68095	67047	71300	77011	72698	69988	72180	67176	72388	73290	71291	74721	68024	65466	66108	66457	69383	63541	61337	62350	62686	67072	63454	72429
4.23333	59813	71469	67330	38506	67762	65093	64820	60958	65714	58171	66455	55304	53530	63482	63723	62978	62838	62720	71115	66583	61016	64393	69175	64350	67818	67389	71628	76564	72701	70278	72094	67510	73079	72786	71004	75713	68054	65721	66316	65397	69192	63322	61440	62400	62538	66001	62860	72842
4.26667	61689	72821	70171	39855	68173	65524	64395	61581	66735	59374	66761	55717	54459	62754	64538	63390	63074	62664	70734	66461	61269	64314	69871	63963	68461	66270	71667	77866	72570	70419	72565	67266	73169	73431	71514	75311	67186	66314	66352	66086	69313	64178	61721	61939	62886	67140	63111	72068
4.3	62334	72843	70303	41455	68562	66395	65788	62405	67400	59015	66967	57037	54856	62827	64412	63728	63467	63566	71670	65994	61379	65265	68804	63950	67605	67416	71089	76702	72450	70377	72180	66929	71919	72933	71052	74715	67076	66157	66406	65821	69071	63449	61565	62669	62287	66792	63069	72196
4.33333	65934	74760	71912	42897	69303	67918	66452	62312	67293	59497	67299	56633	55534	63099	64494	62759	63342	63165	71934	66414	61735	64690	68253	64478	68222	67514	71542	77239	72193	69807	72051	67146	72488	73433	70998	75461	67940	65462	66251	66319	69552	63536	61056	62246	62368	66330	61987	72268
4.36667	67776	76434	73815	44523	69882	68289	66597	62920	67691	60077	67275	57034	56062	63986	65767	63303	64542	63306	71139	66359	62274	64923	69685	64516	68302	67163	71623	77155	72680	69954	71248	66972	72192	72884	70663	75441	67271	65778	66054	66123	69876	64176	61080	62754	61939	66548	63439	71958
4.4	69247	77092	75059	45786	69979	69355	67080	63777	67547	62033	68469	57793	56793	63651	65586	63723	63728	63514	71500	66577	61977	65260	69890	64708	68580	67431	71148	77200	72372	69737	72255	67500	72257	72734	71293	75124	67901	64975	66923	66324	69334	63718	61279	62056	61875	66424	63240	71799
4.43333	70551	78546	77040	48252	70087	70625	68027	64629	67858	61471	67166	58067	57440	63996	65350	63644	64239	64034	72088	66363	62210	64692	70139	64187	67600	67187	72248	77254	71689	70676	72062	67806	71652	73504	70801	75032	66779	66114	65741	65878	69583	63618	61323	62411	62098	66781	63382	71676
4.46667	72589	79715	76640	49975	70725	71241	68331	64277	68175	61471	67434	58390	58052	63829	65745	63476	63716	63996	72217	66278	62195	64998	69416	63977	68619	67176	71418	78114	71921	70610	72453	66430	71950	73021	70605	74869	67906	66248	65559	65803	68826	64218	61711	62314	61988	67588	63324	72791
4.5	74600	80355	77516	51083	71171	71706	69087	65123	67655	63347	68431	58427	58502	64586	66265	63653	64302	63593	72398	66339	62127	64848	70230	65380	67756	67510	72094	77363	72544	69178	71328	67210	71981	72994	70464	76069	67205	66651	66374	65673	69433	62848	62002	62115	62296	67998	63247	71919
4.53333	75382	81679	78914	53143	72254	72171	68919	65677	68159	63227	68777	58243	59074	64097	66821	64715	63933	64340	72463	66997	62760	66024	69246	65097	68696	68025	72011	77278	72721	70130	72037	67580	71692	73135	70596	75824	67218	65472	66782	66618	69032	63168	61322	61985	62820	66533	63326	73325
4.56667	77265	83032	79725	55395	71713	72143	69580	66333	68528	63087	69844	59378	59658	64717	66586	64309	64277	64237	72493	66987	62643	65900	70509	65119	68315	68101	72060	76925	72761	69825	72415	67169	71888	72810	70202	75322	67086	64960	66124	65584	68782	63321	60854	61835	62371	67150	63072	72218
4.6	77316	82091	80696	57298	71141	74004	69195	65663	69491	63598	68738	59207	59709	65401	66706	64394	65404	64352	72827	66832	62788	66099	70236	65406	68925	67140	72030	77518	72672	70121	72072	66989	71387	72699	70257	74427	67111	66152	65664	65967	68599	63678	60528	62245	62924	67445	63372	71736
4.63333	78659	83704	81041	57683	71708	74446	69850	66281	68500	64110	69019	60124	60431	65023	66772	65702	64235	64082	72564	67148	62757	66272	70456	64996	69082	67591	72070	77852	72660	70339	72717	67114	72181	73441	70502	75106	67593	65417	66226	66674	69202	63830	61340	62473	62236	66937	63574	72475
4.66667	79911	83886	81594	59302	71093	74649	69504	66465	69372	64604	69862	59685	60653	65313	66505	64492	64691	64566	73061	66716	63011	66084	70349	65142	69370	67517	72716	77314	73033	70006	72681	67085	72055	72673	69898	75185	67241	65688	65175	65951	69084	64116	61712	62135	61599	66649	62935	72562
4.7	82245	85363	82385	60784	73289	74294	70550	66439	68147	64798	69127	59936	60778	65500	66820	64846	65210	65206	72431	67438	63447	65206	70012	65813	69027	66892	72999	77636	72224	69957	72265	66990	71548	73625	70262	75428	66854	66199	65804	65910	69826	63380	61120	61436	60966	67397	62698	72473
4.73333	82022	84660	84108	62040	73329	74819	70432	66073	69383	64836	69300	60472	61499	64298	66987	65156	64526	64554	72574	67172	62788	66564	69992	65619	68447	67114	72292	77505	72021	70538	72829	66569	71764	73049	70718	75347	67357	64801	66481	66612	69081	63723	61219	61927	61915	66680	62586	71629
4.76667	82670	84823	83638	62389	74162	75035	70415	66487	69238	65686	70022	59845	61546	65503	67808	64746	64864	64883	72559	66623	63179	66686	68914	65459	68260	67704	71897	77741	71699	69735	72257	66393	71195	72987	69339	75143	66579	65805	65686	65780	69471	64116	61210	61745	61088	67154	62540	71800
4.8	84067	85668	84138	64105	74500	75079	70913	67053	69289	65915	69907	60822	61855	66421	68094	65490	64884	65648	72443	66780	63167	66261	69848	65061	68928	67300	72573	77273	72357	70198	72065	66852	71802	72716	70854	75685	67424	65384	66213	65928	69203	63786	61030	62225	61523	67691	63415	72225
4.83333	83415	86348	84091	64893	74616	75543	70690	67553	69382	65571	69742	61189	62889	66136	67413	65429	65836	65862	72761	67377	63290	67259	70609	64950	69303	67980	72809	78053	71991	70097	72641	67087	72395	72753	69576	74621	66773	64919	65887	65727	69218	63880	60857	62046	61199	67493	62994	72285
4.86667	84898	86174	84761	65988	74781	75461	71377	67464	69464	66073	69816	61084	63033	65982	67984	65515	65330	64900	72649	67005	63781	66494	70125	64552	68830	67636	72554	77457	72372	69243	72737	66908	71607	73247	70628	75506	67469	65567	66133	65862	69055	63482	60825	62064	61899	66739	62825	71933
4.9	86454	87273	85237	66849	74642	75781	71821	67426	70279	66649	69790	61143	63300	66212	67749	65834	65348	65938	73031	67213	63515	67040	70028	66326	68665	67591	72575	78295	72473	69957	72677	66798	71550	72869	70524	75107	65644	66025	65405	66275	69216	63720	60980	61580	61769	67505	62904	71745
4.93333	84856	86706	85048	67655	74416	76287	71444	67381	70166	66616	70262	61626	62747	66203	68176	65439	65334	65111	72340	67389	63684	66669	70310	65586	68462	67337	72712	77147	72979	69353	72591	66146	71374	72470	70272	75435	66481	65818	65493	66520	68501	64433	60898	61868	61350	66743	63059	72164
4.96667	87016	87168	85789	69200	74726	75860	72473	67903	69257	66239	70164	61344	63722	65472	68120	65326	65346	66245	73400	67397	63159	66716	70509	65449	68933	67603	72967	77520	71736	69736	72388	66073	70576	72511	70174	74355	66003	65638	65687	66307	69623	63977	60559	61967	61136	67228	62480	72356
5	86671	88507	85805	69241	74525	76688	71775	67409	69692	67809	70530	61547	63498	65214	68210	65758	65874	65302	73044	66776	64003	67480	70296	65378	68431	67210	73050	78097	72235	70184	72707	66545	71104	73653	70014	75657	66710	64586	65481	65426	68669	63705	60874	61290	61423	67241	62413	73033
5.03333	87269	88345	85793	69909	74516	75757	72446	67517	69936	66353	70615	61984	64469	66219	68628	65991	65861	65757	73490	67304	64089	67010	70264	65117	68625	67482	73197	77382	72541	70299	72243	66538	71091	72481	70788	74301	66914	65364	65537	66717	68748	63399	61127	61441	61326	67193	63002	73355
5.06667	86840	88428	87576	70755	75583	76677	72856	66925	69819	67424	70462	61365	64358	66952	67555	66196	65440	65844	72510	67626	63486	66775	69706	66463	67828	67483	73348	77744	71622	69214	73119	66617	71141	72278	69449	74783	66882	65018	66026	66026	69407	63975	60606	61615	61935	66585	62873	72656
5.1	87007	88607	86433	70331	75357	76963	73049	67911	69996	67142	70695	61260	64285	65762	67924	66096	66141	66282	72808	66462	64132	67356	70305	65875	68700	67948	73151	77606	72420	69719	72951	65925	71011	71716	69846	74908	67080	65066	65941	65929	69463	62852	61114	62280	62552	67193	62674	72340
5.13333	87573	88687	87533	71945	75780	76540	72308	68274	70051	67901	70598	62543	65337	66874	68272	66849	65775	65915	72566	67195	63911	66754	70580	66244	68705	68348	72829	77012	71623	69702	71702	66248	70932	72319	69552	75825	66935	65046	65441	66037	69126	63600	60411	62417	61908	66181	62464	72469
5.16667	87619	88795	86533	71806	75902	78240	73030	67871	71037	67629	70598	62358	65539	65870	68361	65724	65773	66631	72899	67200	64000	67130	70287	65827	69200	68633	73446	77810	71831	70327	72271	65796	70488	72612	70117	75378	66516	65519	66029	65804	68679	63869	60649	61676	61199	66960	62767	72984
5.2	88514	89209	87710	71193	75234	78112	72615	68049	70147	67489	70342	62517	65242	67008	68175	65916	66647	66563	73878	67338	63433	67373	70473	65423	68723	67391	73128	77213	71788	69132	72826	66488	70973	72335	69365	75483	66008	64848	65561	65456	68865	63464	60049	61785	61250	66892	61990	72998
5.23333	87958	89732	87747	72257	75491	78326	72873	68413	70639	68009	70707	62594	65444	66867	67972	66283	66124	66122	73107	67803	64704	67723	70146	66214	68583	68478	72780	78271	71690	69465	73391	66080	70807	71979	70064	75705	66078	64706	66443	66234	69167	63526	59951	62228	61542	67090	62538	73241
5.26667	88407	90288	87528	72833	75003	78408	73732	68519	70528	68726	70843	63527	65935	67053	67982	66372	66201	66167	74367	67723	64070	67749	70020	66462	68249	67788	73464	77532	71341	69625	72621	65864	70879	73068	69107	74793	66261	65233	65315	66050	68960	63239	60177	62069	61694	66644	62117	72563
5.3	87547	89572	88050	73139	75906	78816	73536	68366	70545	67844	70544	63025	66163	65743	68872	67059	66218	65888	73923	67517	64543	67235	70668	65914	68673	68093	74057	76809	71724	69841	72112	64873	70759	72478	70493	74382	66502	64750	65610	66297	69575	63156	60450	61483	61275	67236	62580	72353
5.33333	88742	89747	88488	73232	75521	78423	73208	68625	70177	68689	71143	62943	65897	66388	67407	67112	66448	65891	73512	67611	64187	67204	71101	65836	69144	67623	73692	77571	71347	70130	72213	65686	70737	72325	70173	75528	66949	64629	65733	65982	69331	62770	60339	61452	61934	66729	63063	72301
5.36667	88637	89804	87887	72388	75759	78179	73345	68633	69287	68825	71396	62639	65190	67354	68660	66775	66265	66547	73963	68281	64928	67655	70863	66258	68556	67741	73794	77521	71759	69802	72989	66517	70281	72095	70044	74594	66844	64944	65986	65140	69124	62963	60845	61866	61829	66940	62389	72197
5.4	88855	89928	87948	73123	76406	78564	73373	69309	70304	68175	70229	62512	66289	67583	69072	66636	66865	66156	73546	67291	64498	67398	70626	65476	68379	67269	73118	77000	72572	70453	72104	65885	70712	72124	69805	75324	66334	65060	65629	65889	68403	62747	61097	62095	60991	66544	62943	72948
5.43333	88313	89864	88717	73060	76189	78136	74313	68721	70413	68926	71098	62757	67169	66775	69286	67387	65982	66630	74394	67757	64473	68326	70881	65974	68976	67174	72642	77296	71595	69713	72648	65983	70307	72001	69549	75419	66409	64965	65895	64981	69416	63779	61086	62195	60851	67013	62537	73343
5.46667	88475	90760	88299	73351	76201	77926	73927	69535	70570	68432	71976	62196	66635	67504	68925	66877	65567	66604	73609	67355	64203	67403	70885	66256	68642	67834	73522	78686	72227	69410	72363	65724	71364	72414	70062	75235	66095	65403	65648	65203	69686	63684	61100	62899	61344	67161	62784	72625
5.5	88784	89704	87823	73369	75470	78862	74143	68555	70622	68150	70688	61909	66454	67680	68686	67067	66541	66331	74030	67213	64636	67790	70484	66655	68684	67729	73214	77750	71638	69073	72478	66635	70743	71284	69314	74803	66373	64603	65190	65599	69360	62572	60449	61573	61572	67254	62533	72757
5.53333	88295	89202	86770	73198	75831	78250	74342	71067	70178	69378	70872	62590	66690	66968	68427	66863	66801	67243	73700	67645	65164	67941	70842	66256	68801	67150	73275	77145	71574	69528	72272	65517	71008	72101	69513	74491	65967	64493	65009	65348	69091	62699	60022	61973	61493	66627	63202	72743
5.56667	87324	89451	87504	73263	76254	78792	73570	70819	71256	68908	71598	62644	66805	67559	68918	66841	66363	66530	73801	67702	65017	67513	70210	66101	68137	68141	73448	77261	71219	69400	72730	65456	70190	71832	70123	75023	66386	64564	65275	64869	68881	63031	60929	61408	60882	66459	62556	72258
5.6	88983	90361	88629	72605	77291	78602	73901	71333	70983	67775	71492	61829	66984	67049	69210	67125	66419	66811	72775	67120	64683	67733	70815	65736	68513	67336	73572	76922	71122	69809	71993	64968	70835	72072	70400	74727	65452	64890	65428	65590	69515	62716	60846	62144	61793	67185	63118	72199
5.63333	89327	91073	88328	73785	77152	78438	73940	70507	70824	68903	71368	62874	66029	67635	69374	66624	66392	67093	73009	67098	64645	67871	70403	66437	68843	67815	74046	77395	71523	69007	71792	64850	70358	71290	69292	74818	65923	65012	65109	65842	69238	62661	60907	62987	61772	66379	62741	71968
5.66667	89420	90951	88738	73230	76179	77944	74400	71182	71239	68898	71708	62524	66873	67440	69758	67174	66015	66745	73031	67536	65030	68170	69799	65902	68365	66820	72894	76787	71925	69491	72369	66388	69804	71804	68805	74324	65522	65249	64559	64820	68970	62057	60775	62064	61281	67340	62221	72231
5.7	89745	90398	88086	74419	77269	78098	74097	71673	70893	69567	71399	63006	67019	68045	69478	66062	66147	67066	73831	66744	64926	67635	70155	66944	68382	67834	72998	78025	71227	69423	72387	65678	70118	73311	69467	75319	66051	65036	65251	66002	69676	63544	60501	61886	61778	66003	63155	73174
5.73333	90281	90473	88853	73730	76648	78764	74271	70337	71169	69286	70778	63107	67791	67950	70083	67014	66480	66549	73371	67194	65234	68306	71093	65686	67547	67726	73637	77727	71640	69433	72249	66387	69765	72745	69437	74238	66674	64189	65139	65059	68560	63074	60413	62129	61944	66803	62910	73124
5.76667	89445	90539	89601	74085	75781	78577	73749	71101	71326	68852	72142	62639	67851	68033	68910	67895	65838	66851	73903	67637	64594	67638	70490	66608	67877	66748	73408	76563	71084	69609	72229	66419	70396	71797	69689	75509	66041	63925	65324	65580	69823	62923	60910	62237	61596	66351	62900	71924
5.8	90000	90712	88906	73994	77081	77890	74024	71620	71252	69771	71573	63090	67287	67549	69709	66969	66085	67089	73600	66848	64510	67403	70380	65331	68393	66979	73683	76816	71141	69671	72258	65888	69761	71822	68909	75104	66516	64009	65461	65364	69171	61964	60410	61420	61469	66765	61744	72313
5.83333	89824	90615	88735	74007	75936	78395	74380	71587	71964	68919	71570	64388	67603	67880	69476	67150	66086	67436	73818	67493	65108	68097	70482	66116	68187	67204	73091	77931	70496	68998	72655	65645	70188	72006	68621	75209	66165	64622	64298	65357	69093	62269	60325	62230	61986	65821	62449	73040
5.86667	89607	89709	88352	74209	77150	79648	74472	71522	71479	69925	71197	64554	67765	67956	69459	66977	66753	66857	73492	66767	64601	68112	69830	65724	68903	66591	73022	76880	71257	70293	72110	65646	70195	71656	69264	75322	66473	65329	65150	65946	69784	62655	60791	61879	62515	66473	62667	72244
5.9	90163	91174	88554	73415	77378	78694	74984	71796	71976	70029	71640	64334	67391	67638	69639	68323	66312	66783	73872	68051	65387	67759	70656	65942	68021	66964	73444	78012	71272	69430	72718	65537	70313	71097	68201	75305	66418	65187	64866	64935	69880	62186	60924	62564	61337	66610	62498	72115
5.93333	89032	90573	88667	74285	77075	80246	73680	70893	71624	69652	72219	65050	67316	67898	69754	67393	66502	66940	73742	66968	65228	68298	70892	66248	68453	67652	73127	76792	71730	69790	72713	65990	70526	71685	69157	74446	66096	64204	64989	64456	69195	62854	60666	61519	61006	65970	62709	72337
5.96667	88584	89748	88719	74621	77549	78467	75370	71726	72494	69751	71691	65063	68001	67589	69732	67747	65893	66313	73821	67774	65118	67618	70456	65797	68514	66585	73427	77024	71295	69671	72615	65741	70396	71882	68900	74759	65852	64569	65219	64847	68780	62886	60840	61584	60841	65952	62829	73140
6	88533	90447	88100	73878	76963	79093	74363	71118	72316	69606	70757	64861	67636	68188	69760	67723	65652	65739	73443	67055	64792	67948	70269	66158	68081	66696	72924	76803	70665	68855	72033	66221	70337	71414	69138	75390	66048	64550	65012	65123	70142	62491	61155	62220	60915	65858	62682	71949
6.03333	88598	90814	88620	74680	77271	80332	75019	71250	72558	70106	71635	65566	67853	67459	69599	67940	65772	67128	73806	67849	65328	68605	70011	66298	68465	67371	73429	77266	71055	69802	72754	65507	69995	72153	69079	75286	66341	64469	64304	64968	68474	62425	59963	62354	61544	67765	62366	72576
6.06667	88343	90837	88446	74567	77587	79866	75439	72129	71831	70391	71807	65051	67393	68087	68625	67503	66229	66412	74092	67318	65298	68098	70691	65953	68700	67689	73017	76157	71250	69766	72366	65397	70033	71629	69309	74445	65951	64288	64672	64814	69611	62800	60790	61985	62019	67083	62230	72747
6.1	88059	91189	88119	74571	77082	79686	75415	71572	72304	69890	71951	65090	67031	68163	69523	66958	66282	66668	73745	67864	64502	68715	70044	66011	68510	66647	73115	76265	71156	70258	72175	65766	70583	71615	69220	74207	66024	65345	65539	64625	69594	63328	60802	62627	61481	67668	62082	72685
6.13333	88913	89957	88367	74672	77062	78973	75559	71819	72281	70723	71981	65219	67356	67803	69472	67433	66592	66699	73361	67895	65739	68389	70616	66282	67328	66936	73107	76716	71860	69620	72059	65855	69803	72113	69770	74168	64905	64062	64608	64881	68872	62942	60523	61910	62356	67144	63275	72135
6.16667	88329	91137	88360	74332	77725	79456	75259	71387	72343	69151	71829	63229	66986	67859	70064	67060	66115	67530	74199	67281	65663	68630	70012	65680	69042	67047	73063	76571	70112	69759	71764	65025	70000	70564	69009	73961	66103	65043	64647	64303	68606	62577	60703	61930	60921	67420	61585	72612
6.2	89071	91013	88822	74563	77124	79989	75734	71607	72214	70252	71876	63011	67807	67839	69575	67563	65841	66755	73085	67135	65333	68388	70397	66159	67871	66905	72969	77423	70619	69240	72263	65513	69714	71618	68942	74216	65518	64569	65000	64540	68911	62759	60820	62613	61930	67618	62955	72112
6.23333	88838	90470	88810	74637	77424	79622	76300	71321	72527	69667	72406	64219	68141	67044	69075	67380	65893	66176	72940	67231	65156	67630	69862	65684	67980	66963	73248	76767	70650	69862	71941	65495	70731	70548	68928	74074	64969	64691	64758	64480	68764	62482	60449	61678	60811	67305	62415	72212
6.26667	88063	90898	88983	74465	77389	79366	75327	71643	72261	70353	71988	63323	66808	67302	68964	67633	65775	67070	73134	67237	66101	68243	69905	65986	68010	66863	72604	76629	70997	69034	72313	65558	69758	70472	69179	74509	65793	64451	64065	63823	68651	62860	60814	62139	61107	66907	62465	72257
6.3	87384	89558	88497	74755	77522	80218	75653	71994	71930	70168	71128	64285	67256	68057	69911	67250	65810	66578	73462	67233	65213	68613	70207	65652	68056	67823	72400	76845	70332	69321	72116	65561	69710	71503	69402	74673	66078	64471	66136	64425	69205	62979	60232	62107	61094	66491	62599	72794
6.33333	87733	90746	87926	74441	77260	80593	75041	71837	72221	69833	71313	62312	66876	67428	68897	66731	64981	66646	73886	66903	65289	68384	69703	66271	67621	67546	72014	76431	70789	68567	72098	65701	69880	71321	68943	74518	65985	64654	64949	64083	68933	62666	60378	62019	60423	67416	61778	72694
6.36667	88721	90744	88808	75201	76542	79818	75558	71397	72359	69848	71956	63697	67229	67866	69729	67654	65338	66366	73821	66938	65559	68400	70051	66420	67460	67145	73652	76632	70696	69927	72490	65418	70221	71139	69059	74588	65927	65089	64802	64301	69865	62262	61439	62371	61214	66281	61923	72480
6.4	86934	90508	88734	74020	78309	79807	76253	72258	72701	70692	71938	64362	67358	67458	70320	67865	66114	66627	72567	67300	65511	67688	69511	65963	68031	67094	72525	76540	70697	69240	71831	65089	69772	70822	69180	75186	65852	64874	64552	64552	68845	62222	60460	62257	61595	66724	61361	72037
6.43333	88636	90447	88336	74837	77571	79442	75370	72707	72615	70199	71408	65637	68061	68174	69561	67380	65952	66660	72802	67056	65366	68223	70353	66370	67821	67400	72618	77152	70110	69352	72165	65498	69750	71147	69602	74720	65821	64592	65416	63922	68903	62688	60697	61492	60848	67530	62686	72065
6.46667	87434	91011	88475	74660	77470	80080	74374	71523	72456	69798	71303	65146	66915	67954	70145	67516	65925	66061	74569	66966	64670	68209	69397	65959	67868	66928	73361	77469	70091	69571	71217	65108	69689	70914	68362	74228	65384	64531	64659	64254	69252	62771	60435	61952	61668	66573	61915	71622
6.5	88072	90964	87575	75231	77994	79622	76199	71744	73077	71534	71938	65284	67259	67172	69468	68153	65923	66381	72911	66820	65846	68781	69347	65224	68051	66915	72851	75850	71067	69216	72142	65642	70485	70504	68740	74394	65467	64663	64857	64391	69341	61952	61099	62045	61349	66517	62831	72114
6.53333	87362	89946	87984	73952	77010	79541	74910	72258	73364	70587	71754	66373	67279	67191	70481	67350	66088	65961	73466	66265	66001	68157	69958	65681	66616	66903	72482	77475	70100	69658	71735	64926	69361	71064	68878	74533	65904	64360	65138	63159	68525	62781	60298	62111	61748	66374	62015	72123
6.56667	87418	89995	87832	74458	77750	79971	75522	71117	71705	70883	72116	65134	67234	67821	69631	67852	65506	66632	73399	66710	65362	68169	69395	65705	67701	67631	72219	75889	70270	69473	72210	65458	70060	70326	68550	74319	66143	64573	64593	63917	69015	62534	60612	62362	61707	66853	61391	71761
6.6	87656	90737	87751	74542	77927	79525	75840	72122	71907	70107	70713	65811	67748	67348	69917	66979	65426	66728	72582	66597	65652	68333	69031	65958	67304	67524	73060	75879	70044	68784	71203	65837	69327	70413	69346	73569	65439	65044	65211	64155	69174	62382	61027	62271	61977	66960	62088	71622
6.63333	88171	91229	88266	74612	77676	80357	75700	71505	72563	70422	71928	68481	67096	67027	70046	67473	65202	66100	73083	66314	65448	67488	68862	65300	68488	66692	72684	75765	69819	70017	72322	65263	70149	71503	69151	74290	65084	64146	64308	64547	69218	62180	60084	61347	61131	67139	61174	71684
6.66667	87870	90645	88243	74154	78485	80610	75006	71340	72820	70428	71384	72495	67738	67368	69578	67744	65580	67018	72908	66094	65595	67940	69303	64852	67476	67107	72329	76323	70397	69576	71609	64887	70044	70187	68896	74168	65575	64246	64128	64082	69012	61568	60503	61502	61492	67047	61476	72185
6.7	87088	90927	88751	74763	77158	80068	75996	72032	72628	71009	72229	73379	67517	67078	69945	67061	65381	66166	72780	66564	65395	68316	68595	64596	67392	66074	71986	75674	70397	69537	71781	65032	68100	70805	68456	73557	65436	64495	64388	63672	69688	62695	60437	61836	61524	67168	61701	71067
6.73333	87781	89932	88450	74958	77718	80390	75538	72344	72854	70857	74610	72804	68168	67243	70325	67619	65251	67197	72987	66602	65360	67909	69443	64500	67680	66812	72723	76136	70654	69395	72296	65357	69991	70355	68628	74389	65882	64560	63864	64783	68677	62872	61099	61951	61445	66599	62656	72282
6.76667	87884	90889	87587	74863	77421	79666	74983	71368	73570	70459	75217	73245	68088	67548	69526	67149	65219	66446	73240	66483	65218	68963	68833	64967	67353	67187	72477	75900	69727	69369	71815	65736	69859	71249	69072	74727	64785	64067	64115	64247	68577	62336	60170	61592	61086	67085	62263	72076
6.8	89015	90450	89302	74243	77994	80088	75683	71497	74264	70402	76215	74444	68159	67365	69795	67391	65974	66938	74203	66068	65338	68327	69656	65543	67505	67029	73325	76478	69852	68437	72052	65091	69497	70235	68746	74054	65018	64222	65136	64360	70030	62366	60350	62542	61126	66564	61670	72421
6.83333	88937	90575	89062	74571	77999	79690	74963	72318	74904	71319	75496	74594	67580	68096	70020	68065	65675	66207	73226	65761	65209	68159	68742	65412	68099	66688	72788	75715	70098	68932	71578	64962	69739	70052	69000	73712	64875	65157	64324	64060	68431	63127	60274	61546	61268	67128	61238	71859
6.86667	86437	90518	88182	74228	78603	80759	75844	72849	74494	71056	75330	74735	67527	67663	69976	67360	66300	66778	73386	65577	64834	68030	69107	65041	67007	66380	72621	76228	70082	68833	71826	65409	69760	70442	68886	73802	65358	64195	64614	63970	68605	62455	60341	62075	60468	66678	62129	72246
6.9	88154	90083	88896	73886	78912	80357	74879	71946	73865	70966	75201	74452	67738	67062	70404	68162	65577	67113	73991	65789	65340	68395	68673	64866	67015	66268	72280	76523	70143	68177	71743	65641	69752	70531	68069	74064	64813	63841	64439	63420	68572	62576	60237	61963	60916	66733	62991	72133
6.93333	88459	90937	89288	74410	77866	80307	75374	71713	74090	70334	75365	73477	67413	67758	69385	67531	65813	67394	73341	65897	65108	67828	68923	64971	67715	66793	72546	76571	70751	68455	71260	66509	70069	70689	69170	73961	65391	63962	63900	64160	69168	62381	60898	61539	61087	66872	61493	71935
6.96667	89678	89530	88510	74097	78071	79817	76106	72080	74809	70528	75280	74081	67542	67021	70082	67868	65556	66935	73008	66448	64984	68232	68738	65588	67854	65968	72595	75204	70378	69042	71822	64343	69894	70527	68522	73925	64193	63952	64824	64226	68938	62130	60477	61472	61944	66887	62167	72343
7	88426	90281	88134	75016	78607	80941	75157	71776	74488	71055	75572	73652	67805	68363	69551	67085	66528	66846	72795	66668	65032	68797	69325	65051	67703	67160	72394	76471	70362	69477	71826	64960	69152	70660	68323	73739	65379	63932	64086	64134	69122	62199	60664	61909	61256	66928	61960	72260
7.03333	89483	89053	88147	73785	78087	81012	75681	71369	74326	71571	76227	74022	67383	67067	70103	67824	65632	67433	73323	65783	65342	68414	69132	64999	67796	67017	73027	76895	70330	68508	71442	64624	69150	70581	69152	73662	64802	63764	65080	64361	68479	62243	60274	62468	61419	66774	61516	71526
7.06667	88629	89524	87553	74837	78167	80010	75269	71875	76977	70869	75669	74114	67714	68460	70073	67549	65549	67286	72600	66484	64239	67934	68698	64587	67387	66988	72759	75933	69747	68722	70768	65144	69354	69580	68897	73420	64327	63882	64614	63580	68401	62868	61117	61737	60977	66682	62203	73018
7.1	88392	89472	88294	75102	78961	80025	75421	71271	75460	71239	76126	74619	67153	67420	69944	67424	65869	67011	73295	66511	64683	67805	68457	64704	66799	66427	72823	75411	69732	69320	71616	64791	69735	70422	68402	74231	65310	64584	63890	63728	68655	62379	60617	61789	61117	67145	61830	72026
7.13333	89576	88832	88318	75302	78477	80538	76110	71944	76473	71006	75702	75108	66993	66789	69880	67227	66221	67193	73407	65959	64916	68622	69447	63914	67056	67175	72448	76410	69903	69039	71526	65190	69212	70452	68870	74097	64943	63597	63958	63579	68362	62490	59808	61922	61453	67205	62498	72102
7.16667	88461	89349	87420	74806	79340	80539	76367	71403	77400	71117	75375	74674	67884	67350	70156	67233	65680	66401	72871	65357	65209	68105	68801	64027	67272	66162	72440	75671	69879	69362	71485	65121	68633	70862	67691	73932	64637	64567	63968	63249	68267	62352	60328	61804	61267	66916	61783	71578
7.2	88749	89561	87553	74244	79563	80248	75178	71653	77606	70521	75094	74073	66596	68208	70237	67832	65471	67273	72754	65739	64268	68019	68409	64504	67495	66416	72189	75013	69639	67959	71943	64574	68987	69904	68615	74215	64651	64291	63968	64178	68547	62402	60411	61926	61283	66837	61666	71450
7.23333	88638	89195	88001	74771	78502	80934	75084	72601	75974	71666	75122	74330	67059	67902	70340	67386	65643	66756	71822	66300	64954	67966	69079	65526	68384	66326	72284	75736	69554	69077	70737	64992	68500	69485	68424	73410	64911	64331	63982	63947	69007	62650	60300	62204	60312	67540	61737	71847
7.26667	89252	89206	88466	74569	79030	81529	75480	72069	75459	70989	75535	74560	67584	67771	70083	67291	65035	67467	73216	65454	65187	67719	68496	64595	67431	65856	72699	75003	69838	69165	71530	65342	68787	70210	68399	73555	64101	64394	64130	63760	68566	62857	59984	61637	60955	67188	61662	72193
7.3	89182	88994	88601	73336	78325	80865	75699	71861	75781	70936	74890	73952	66637	67370	69965	67681	65790	66010	72408	65641	64418	69004	69084	63521	67642	66331	72078	75801	69731	68205	72002	64967	68981	70185	68761	73660	65226	64187	63861	64196	68878	62547	60727	61971	60996	67293	62436	71500
7.33333	89643	89965	87967	74115	79218	81541	75551	71107	73152	71747	75434	74621	67427	67113	70533	67791	65468	66473	73236	65612	64394	67846	68323	64160	66946	66279	71881	75697	69277	68747	71388	64659	68680	69982	68617	73250	64384	64643	63651	64591	68947	61702	61388	61775	61311	67436	61758	71587
7.36667	90213	90437	88011	74352	78504	81296	74724	71953	73267	71171	75712	75501	67565	67884	70318	67402	66203	66026	73125	66002	64242	68752	67918	64277	67705	66249	72003	75408	69489	68048	71517	64541	70151	69636	68054	73728	64854	63912	63820	64145	68550	62246	60584	62529	60896	67639	62145	72122
7.4	89004	88760	87478	73953	80255	81713	75520	72481	72588	71332	75475	75111	66963	67098	69633	67460	65691	67449	72724	66117	65356	67927	68355	64914	66949	66457	71811	74998	69441	69160	72402	65259	68570	69098	68498	73436	64376	64852	64110	64510	68091	62823	60569	62389	62293	66321	61512	71305
7.43333	88760	89372	87573	73427	79218	81774	75265	72115	72548	70307	75455	74161	67152	67752	69522	67667	65598	66967	72427	65407	63559	67605	68547	65660	66957	66064	72809	75901	69663	68869	71669	64671	69035	69348	68555	73469	65251	64527	63201	64310	68488	63038	60949	61490	61113	66768	62025	71526
7.46667	88821	88651	87885	74307	80464	80661	75088	71838	72715	71340	75883	74596	67861	67953	69925	68379	65992	67000	72203	65726	64713	67948	68998	65213	67178	65897	72489	74544	69510	68375	70658	63962	68458	70156	68075	74064	64652	64462	64166	64004	68345	62583	60592	61463	61164	67253	61463	72559
7.5	89443	88733	86876	73742	79355	81332	75460	71949	70196	71306	75109	74139	66945	67547	69430	68597	65963	66157	72693	66610	64690	67684	68417	64248	67285	66029	72929	74812	68945	68764	71111	64453	69009	70476	68532	73654	64463	64432	64034	63729	68662	61962	60582	60696	61454	66222	61662	71333
7.53333	89531	88789	88606	74259	78345	81206	75298	71354	71553	70679	75408	75601	66802	67648	69792	68492	65290	67590	71764	65377	64275	67219	68696	64612	67317	66307	72496	75216	69356	68739	71706	64603	68924	69761	68788	74218	64813	64540	64153	64159	68629	62742	60720	61757	60852	66234	62031	71652
7.56667	88617	88991	87538	75735	78959	81639	75370	71701	71135	70800	75262	74586	67345	67767	70454	67983	65645	68532	72999	66248	64386	67793	68164	64348	67512	66273	72702	75922	69417	68273	71958	64099	68855	70267	68845	73916	65046	64195	64597	64035	68642	62943	60363	62486	60876	66782	62335	72556
7.6	90053	89328	90061	75431	79652	81815	74625	72344	71317	72075	75588	75885	67707	67259	70073	67714	66261	67997	72367	65774	64299	67943	68866	64740	66436	66366	72050	75348	69012	68398	71852	64084	69594	70305	68531	73931	65088	64142	64550	64557	69138	62919	61192	61651	61797	66727	62154	71911
7.63333	89906	90532	90549	75417	79543	80705	75430	72568	70574	71122	75569	75364	67799	67950	70238	67918	66340	66975	72718	66289	64917	67494	69005	64033	67634	67240	72216	75294	69024	68619	71741	64230	69808	69653	68956	74095	63920	64316	64248	63931	68442	62628	60874	62010	61185	66953	62493	72297
7.66667	88951	89230	90163	75445	79992	81888	75101	71102	71607	71054	75414	75710	67758	68432	69333	67374	66265	67363	73099	66350	64632	67882	69684	64632	66928	66828	72716	75508	70169	68876	71625	64225	69430	70093	67956	74227	64408	64726	64178	64485	69340	62283	60889	61712	60858	67422	62325	71635
7.7	88964	88608	89837	74946	79336	81332	75818	72321	71562	71256	74973	75027	67262	67277	69985	68315	65923	67370	72879	65542	64817	67431	69532	64969	67063	65889	72670	75619	69481	68399	71663	63738	69109	70534	67892	72970	64665	64515	63966	64406	69136	63075	61052	61638	61039	66723	61410	71660
7.73333	88542	89162	90710	76141	79614	80893	75557	71854	71566	70492	75409	76563	67394	67195	69226	67974	65139	67204	72528	66249	64573	67678	68243	64100	66901	65613	71774	74944	68974	69176	70782	63997	68664	70448	68413	73193	65207	64202	64359	64470	68998	63115	60295	61518	61624	66827	62223	71932
7.76667	89881	88200	89908	75028	79420	80888	75605	71865	71307	70972	75067	75533	67700	67789	69584	68688	66038	66962	72285	65666	64167	68671	68652	64549	67345	66511	71636	75118	68809	68206	71807	64133	68772	69727	68457	73137	64863	64134	64377	63624	68591	62350	60232	61848	61238	67107	61445	72372
7.8	88028	88968	90197	76018	78890	81461	75323	72533	72571	70970	75224	74842	67890	68048	70048	68601	65880	67440	73183	65614	64959	68294	69393	63954	67389	65893	71682	75729	69170	68752	70707	64043	68812	70919	68325	73667	64463	63561	64153	64927	68568	62440	60140	62405	61355	66642	62229	72445
7.83333	89003	89496	89936	76621	80047	81649	74554	71854	72303	71094	75243	74459	68393	67960	69797	68217	65805	67393	72823	66621	64546	66741	68790	65341	66451	66276	72405	75307	68577	68755	71323	63821	68304	70031	68626	73011	64493	64327	63888	64352	69007	62231	60466	62071	61625	67468	61876	72090
7.86667	88668	89523	90883	76747	80329	81331	75072	72612	72342	70933	74988	74386	67242	67456	70289	67742	65915	67308	72735	67244	65067	67532	69068	64343	67602	66176	71589	76004	69048	69136	71402	63599	67735	69526	68307	73982	65384	63734	63835	63741	68442	62519	60234	61567	61088	66711	62086	72017
7.9	88312	90095	89998	75672	79545	81666	75048	71050	71971	71468	75326	74608	67322	67454	70366	68591	66016	67026	72258	66472	63884	68557	68577	64958	67166	65737	71417	75031	69230	69062	71392	63435	68621	69573	68900	73273	64957	64329	63943	64135	68713	63064	60633	61991	61185	66687	62656	72105
7.93333	89341	90138	90642	75891	79088	81715	74687	71432	72135	70608	75539	75869	67552	67279	70123	67944	66004	66345	73285	66415	64437	68079	69153	64938	67464	65924	72011	75359	69337	68439	71279	63705	68393	69946	68115	73222	64725	64605	64116	63886	69012	63014	60893	62451	60828	66589	62068	72021
7.96667	90087	89901	91021	75518	79787	80586	75315	72087	71799	70297	75179	74794	66789	68124	70103	68286	66020	67487	71779	66887	64694	68085	68358	64422	67889	66109	72508	76076	69073	68346	71595	63695	68670	69333	68368	73544	64613	64101	64125	64235	69692	63236	60785	62190	61145	66965	62491	71906
8	89002	88940	90104	75731	80642	82122	75270	72163	71751	70876	75965	75320	67334	67415	69995	68618	65893	66852	72008	67081	65403	67300	68306	64510	67379	65842	71563	74798	68777	68101	72547	63039	67886	69505	67603	73401	64378	63379	63945	63992	68735	62721	59921	62211	60248	66694	62514	71442
8.03333	89206	89424	90369	76069	79935	81807	74444	72527	71811	71095	75005	74883	67829	68009	69891	67783	65545	66737	72599	66891	65039	67821	68808	64655	66955	67238	72343	74889	69340	68616	71220	63389	67966	69654	67736	73555	64818	64242	63940	64407	68291	62682	60583	62262	60298	66388	62344	71405
8.06667	88569	89031	88988	74266	79047	82798	74866	71882	72073	71514	75162	75201	67410	67218	69580	67974	65793	66704	72523	66313	64868	67958	69711	64587	66368	65473	72559	75346	68546	68399	70865	63380	67158	70443	68100	73640	64985	63670	64873	64435	69378	62423	61000	62540	60983	67645	62327	72040
8.1	88526	88698	90341	75651	79564	81139	75149	72868	71923	71221	75307	75399	67135	68621	70105	68036	66328	66704	72345	66678	64520	67296	69282	64440	67108	66525	71241	75357	69124	68786	71135	63521	68194	69773	68374	73586	64391	63885	64024	64053	69229	62212	60985	62282	60702	66725	62123	71623
8.13333	89812	89568	89416	74941	79160	80842	75238	72167	72043	71082	74883	75097	66923	67251	70068	68609	65595	67277	72656	66400	64751	68030	68768	64026	66899	66445	72049	75768	69114	68419	71614	63848	68189	69474	67603	73164	64209	63656	64527	64290	68355	62808	60582	62485	61598	67341	62870	71857
8.16667	88295	88979	89748	75056	80581	81315	74452	72318	72243	71350	75083	75486	67287	68038	69711	68300	65186	67219	72779	67034	64487	67759	68210	64557	67238	66089	71914	75458	68775	68871	71539	63892	67564	70341	68175	72937	64487	63337	63857	64624	69485	62710	60407	62407	60664	67321	62541	71453
8.2	88607	90042	90077	75806	80041	82201	75353	72891	72204	70969	74619	75547	67720	68356	70510	68228	65022	66537	72561	66661	65672	67911	69301	64712	67367	66264	71553	74851	68923	67857	70801	63967	68100	70167	67800	73368	64609	63547	62297	64349	68152	62881	60753	62584	60797	66614	62035	71773
8.23333	88212	88273	89522	75081	80124	80261	75455	72409	72997	71424	75246	75126	67569	67873	69874	68124	66314	67047	72647	65863	64045	66934	68987	65043	67636	65637	71008	75397	68382	68280	71234	63403	67833	69323	68278	73211	64710	63849	64301	64097	68871	62653	60773	62187	60830	66796	62348	72093
8.26667	87422	88148	89597	73948	80924	82413	75031	72589	72587	71403	75134	75592	66986	67942	70517	68141	65840	67123	72113	66170	65372	67254	68755	64400	67037	65867	71801	74865	68911	68874	71491	64112	67201	69266	67164	72579	64553	63944	63799	64676	69303	63234	60314	61925	60674	67220	63147	72154
8.3	88853	88230	90209	74923	79964	81092	74961	71807	72960	72038	75414	75690	67508	67193	69976	67334	65653	67843	72063	65952	64862	67695	68223	64945	66932	65409	71697	74693	68386	67964	70894	62944	67271	69153	67626	72894	63756	63017	63543	64216	68276	62935	60636	61451	61114	67225	61738	72096
8.33333	88095	88117	89676	75090	80166	80334	74985	71474	73281	71193	75429	76490	67620	68025	70571	68863	65610	66411	72517	65358	65427	67451	69059	64361	66852	65470	70957	75553	68424	68418	71350	63922	68365	70343	67793	73080	65007	63837	63475	64455	68603	62600	60750	62188	60117	67187	62323	71684
8.36667	88199	88893	90707	76120	80398	80692	75106	72359	72362	70974	74967	75724	68419	68365	70278	67611	65326	67580	72549	66223	65092	67576	68234	64651	66851	65963	70706	74572	68426	68249	71264	64408	67704	70012	67608	72756	65083	62965	63595	63940	68707	63152	61079	62065	60345	66761	62685	71994
8.4	89584	88267	90583	76370	80415	82005	75527	71485	72497	71474	75417	74287	67896	66920	69693	68527	65281	66625	71893	65575	65739	66656	68696	65898	67356	65839	70998	74898	68352	68553	70600	63867	67649	70004	66539	73005	64498	63842	64232	64552	68305	63281	60464	62285	60563	66789	62509	73055
8.43333	87426	89322	89790	76309	80654	81748	74672	72414	72596	71368	74984	73802	67121	68098	69930	67864	65127	66083	71552	67250	65587	67520	68372	64822	66917	66219	71106	74730	68210	68029	70848	62934	66966	68778	66754	72778	64906	63773	63397	64231	69247	62569	60702	62479	61225	66323	61892	71497
8.46667	88380	88652	89902	75030	80008	81123	74267	72234	72800	70963	75191	74350	67661	67152	69871	68088	65098	66494	72208	66614	66128	66998	68744	64532	66699	65871	71435	75141	68633	68443	71189	63777	67204	69135	67572	72642	64986	63918	63865	64051	68811	63304	60924	61979	60442	66906	62731	71678
8.5	88354	89275	89737	76401	81992	81622	75059	72468	72659	71026	75143	74062	67806	67018	69462	68021	66036	66931	72237	66482	65110	67342	68533	64482	67391	65844	70871	75293	68634	68698	71005	63194	68008	69683	66878	73158	64216	63483	62974	64149	68864	62546	61481	61943	59967	66194	61714	72464
8.53333	87228	89521	90527	76298	81838	81570	75192	72331	72057	71288	75360	75482	68278	67481	70752	68380	64834	67279	72610	66092	64896	67172	68041	65201	67192	66340	71368	74123	69163	68394	70593	63404	67652	68690	67114	72964	63947	64519	64050	64592	68909	63248	60236	62553	60994	67734	61832	71150
8.56667	88647	88504	90339	77050	81610	82116	74511	72131	72112	70764	75020	75416	68617	67983	69178	67723	65317	67614	71801	65536	65752	66911	68290	64945	66764	65577	71118	74564	68022	68233	71750	63591	66997	68436	67292	72496	64593	63411	63269	64506	69192	63290	60466	62485	60020	66060	62530	71710
8.6	87981	88949	89542	75997	82032	81333	74900	73054	72783	71713	75226	74834	67934	67358	70056	68469	65707	67373	71953	66394	64887	67539	68329	64141	67079	65463	71659	74256	68054	67484	71362	63811	66815	68876	67701	72505	64862	64169	63327	63982	68803	63210	60611	62331	60517	66489	62924	72200
8.63333	88281	88992	89466	76728	80707	81576	74134	72846	72927	70213	74685	74793	68081	68369	70051	68616	65878	66768	71471	66609	64982	66980	68593	64811	66884	66569	71256	74083	68539	68130	70454	63459	67921	69163	66239	72641	64695	63542	62852	64737	68385	62941	60837	62652	60982	67101	61876	72441
8.66667	88607	88748	89103	76218	82541	81171	75505	72432	71021	71370	74514	74739	67491	67759	69891	68180	65268	66883	72200	66094	65038	66702	68914	64720	67327	65048	70772	75345	68100	67809	71127	63316	66924	68882	66656	72852	64801	63839	62454	63561	68917	62102	60089	62335	59999	67161	62259	72189
8.7	89052	88393	89492	75855	81257	81329	74452	72560	72822	70755	75454	75531	67138	67978	70723	67999	65480	67542	71644	66044	65444	67621	67492	64957	66779	65555	70345	74023	67911	67203	70746	63880	66719	69433	65608	72524	63700	64054	63487	63625	69025	62946	60314	62295	60150	68090	62469	72205
8.73333	88954	87184	90765	76380	82655	81565	74453	72635	71460	70615	74750	75567	68100	67186	69710	68368	65058	67730	71685	65927	65260	66593	68011	64935	66501	65880	70705	74743	68752	68087	70858	63424	67689	69443	66601	72761	64673	63390	63283	63771	69411	62142	61114	62260	60427	67856	62675	72077
8.76667	87947	88271	90343	75765	82152	81715	74617	73174	71828	70447	75517	75022	67154	68663	70600	68349	65502	66700	71659	66122	64961	66803	69133	65971	67017	65056	70445	74570	68602	67497	70902	63680	67767	68484	66273	72034	64301	63739	63821	63764	69156	62464	60111	62349	60425	68573	61832	72336
8.8	88103	88441	90754	76288	81207	81836	75117	72160	71762	69970	74972	73954	67582	68834	69984	68361	64615	66310	71680	66011	64955	66714	68468	64973	66793	66117	69896	74489	68424	67700	70975	64026	67046	68929	66847	72660	64342	63134	62845	63702	69339	62917	61025	62088	60181	67825	62125	71328
8.83333	87822	88013	90321	76760	81518	81149	74837	72120	72283	70085	75472	74250	67661	68083	70666	67916	64460	66221	71914	66308	65102	66410	67963	65617	66831	65775	70207	74789	68915	67805	70737	63790	67712	68378	65825	72726	64528	63981	63264	64102	68840	62501	60037	62037	61320	67895	61285	72190
8.86667	88595	88215	89543	76295	81146	81368	74018	71466	73408	70654	74626	74877	67757	67737	69561	68450	64813	67182	71107	66179	64871	66388	68552	65132	66431	65288	70517	73899	67845	68781	70678	63706	66581	68427	66219	72398	63935	64286	63489	63603	68903	62994	60764	61848	60157	68801	62616	71558
8.9	87526	88242	90528	76103	82667	82006	74954	72125	72584	70081	74995	74100	67864	67234	70232	68381	65116	67131	71720	65586	65645	67044	68334	65476	66553	65916	70452	75224	68165	67833	70892	63583	67245	68570	65677	72572	64169	63913	63405	64838	69227	63368	61232	62873	60642	68265	62155	71579
8.93333	89085	87465	89837	76124	82194	81415	74934	72968	73652	70226	75357	74331	68101	68385	69759	68150	64676	67831	71966	66256	65194	67303	67483	64871	67137	65308	70505	74055	68208	68381	71385	63214	67635	68312	65934	72778	63916	63754	63596	64060	69485	63743	60456	62723	60431	67747	61741	71227
8.96667	88675	87397	89681	76074	82152	81324	75365	72775	75773	70297	74695	74835	68257	68238	70013	67449	65202	67236	71478	66104	64327	65583	67760	65295	66978	65459	70202	75104	68089	68015	70913	63112	66352	68975	66907	72318	63955	64119	63127	64353	68729	62815	60832	62409	60377	68230	62014	71094
9	88371	86847	89466	75538	82197	81913	74481	72897	74094	70192	74408	75398	67248	68098	69419	67391	65180	67205	71842	65761	64799	66226	67189	65002	66671	64576	70110	73770	68647	68098	70982	64105	67285	68237	66048	72006	64347	63756	63711	64351	68996	63001	60698	62105	60969	68009	62184	71788
9.03333	88693	88481	89781	75620	81831	82149	75270	73593	72130	70116	75017	75392	68230	68505	68908	68843	64714	66483	71364	66351	65545	66411	68976	64710	66196	65856	69975	73850	68592	67903	70517	63639	67040	69741	66576	72990	64704	63725	64153	64219	67723	62918	60415	62514	60902	67435	61837	71517
9.06667	88376	87869	89860	75899	82289	83009	75100	72405	74507	70252	74870	75072	67371	68005	70288	68381	64443	67271	71356	66016	65153	66214	68385	65191	66746	65647	69911	74456	68515	68028	70630	62953	66738	68952	66154	72414	65252	64393	62644	63655	68642	62546	60245	62480	60429	67800	62236	71231
9.1	88247	88335	90348	75913	82631	81940	74119	73725	75608	70263	74928	74935	67972	68158	69632	67790	65703	67076	71468	65891	64664	65959	68829	64976	66360	65044	70007	74602	67930	68379	70892	62496	66578	68761	65792	72778	64841	64037	63253	64021	69010	63268	61391	61572	60908	67810	62391	72180
9.13333	88884	87014	89927	75834	80991	81629	74527	73290	75369	69451	74654	74940	68125	68106	69265	67912	64813	67011	71176	65899	65097	66265	67782	65129	66653	66180	70034	74193	68311	68004	70597	63590	67286	68719	66550	72658	64810	63982	63494	63700	68689	64196	60779	61900	60905	68531	62779	72083
9.16667	88738	86363	89103	75103	81131	81538	74434	73549	75804	69639	73781	75003	67313	68239	70766	67691	64872	67675	71218	65895	63991	66401	68242	64113	67105	65921	68933	73861	68903	68081	70389	63131	66908	67418	65768	72789	64176	63359	62350	63441	68425	62427	60764	62130	60406	68202	61886	71273
9.2	88534	86548	88969	75041	79535	81153	74891	73082	75250	70145	74624	76517	67358	68690	70058	68053	65159	66695	71311	65389	64449	66841	67903	65153	66196	65108	69440	74186	68605	68410	70899	63915	65995	68380	65523	72134	64514	63975	62971	64435	67522	62721	60365	61546	60673	67911	61569	71423
9.23333	87784	85912	89610	74807	79162	81370	74390	72977	75709	70375	74924	75332	67606	67789	69699	68088	64295	67013	70674	66258	65236	65042	67770	64278	66357	66309	69152	74105	68531	68663	70444	63623	66174	68036	65815	72304	64659	64475	63433	63227	68464	62827	60329	61643	60093	67591	61842	70407
9.26667	88909	86699	89657	74344	77778	81365	74951	72738	75279	70494	74782	75182	67273	67800	69485	68240	64281	67900	71793	65111	64376	66442	68411	64249	66023	65648	70301	74203	68483	68010	71716	62567	67107	67620	66364	73184	64722	64155	63060	63865	68344	63518	60884	62389	60569	67617	62190	70572
9.3	88087	86005	89810	75317	78714	81792	74279	73474	75846	70005	74345	74825	67209	67674	70118	67819	64249	66583	70207	65054	64539	66006	68498	64294	65692	66185	69624	73221	67359	67914	70310	63581	66533	67327	65917	72848	64966	63332	63368	63025	68317	63243	60963	62109	60289	67402	62484	71358
9.33333	88683	87028	89335	75867	78042	81013	74883	72921	75324	70409	75611	74929	67770	67453	69805	67530	64855	66570	71310	65761	64369	65463	67243	64508	65564	65821	69497	74179	67186	67689	70258	63469	66458	68481	65798	72000	64177	63934	63720	63198	68414	63844	61265	63062	60111	67779	61896	71764
9.36667	88754	87143	90674	75298	78297	81690	74591	73111	75868	69767	74199	74689	67234	67713	70599	67691	65037	67331	70866	66015	65054	65815	67370	64819	66571	64999	69301	73751	68915	67433	70300	63521	66987	67187	65124	72251	64734	63523	63469	64277	68544	63807	61126	62383	61090	68312	62181	71457
9.4	87962	86662	89421	75190	78559	83079	74059	72830	76130	69995	74094	75175	67614	68376	69898	67307	64313	67403	72014	65556	64787	66496	67979	64571	65828	64992	69806	74023	68346	67757	70898	63256	67500	68215	66325	72820	64734	64070	63487	64028	67473	62863	60500	62009	60223	68309	63092	71969
9.43333	87758	86681	90084	75172	78721	81295	74547	73318	76346	70244	73748	74934	67660	68075	69032	68259	64468	67757	70989	64794	65041	65788	68302	63702	66490	64931	69669	74039	67731	68757	70203	63443	65930	67914	65455	72363	65198	63510	63988	63870	68461	63248	59993	62796	60953	67465	62603	71555
9.46667	87465	87898	88920	75543	78082	81891	75182	73071	75395	69284	73739	74603	67439	67898	70003	68039	64826	67528	71449	65016	64627	66858	68161	64669	66280	65815	69704	74914	67920	67496	70547	62356	67621	67884	66164	72631	64771	63922	63039	63853	68941	63469	60914	62027	60953	68137	62284	71862
9.5	88036	87040	89339	75035	79274	82458	74371	73524	75578	70511	74646	74869	67740	68465	70128	67081	65008	66358	71777	65402	65137	66672	67886	64352	66293	65306	69387	74016	67575	67481	70634	63552	66630	67168	66599	72527	64423	62710	63261	63813	69222	62133	61165	62278	59894	67553	63448	71225
9.53333	87748	88556	89257	74512	79779	80787	74633	73093	75015	70045	74139	75136	67693	68579	70780	67447	64194	66880	71546	65828	64886	66317	67614	64960	66267	65306	69985	73851	68002	67923	71241	63378	67662	68042	66108	71694	64487	63622	63569	63021	68410	63262	60685	62024	60532	67920	62409	72293
9.56667	86762	89092	89243	75995	80110	82014	74293	73790	76673	69547	74668	75247	66855	67864	70163	67340	65311	66138	71091	65430	64940	66101	67680	64238	66323	65403	69672	73278	67605	67272	70762	63838	67103	67484	65642	72006	64887	63584	63162	64024	68824	63291	59992	62180	60495	67478	62617	71585
9.6	87350	89773	90018	75147	78591	82958	74715	73272	75555	69631	75030	77569	67725	68400	70521	67522	64353	67625	70727	65498	64375	66228	67542	64977	66423	65416	70218	73251	68177	67891	70913	64127	67052	67782	65665	72247	65180	64218	63033	63035	68819	62458	60774	62103	60391	67071	62575	71556
9.63333	87022	90559	89058	75396	78603	81518	74575	73239	75642	69848	75357	78848	66418	67886	69818	67134	64500	66490	71012	65739	64904	66240	67344	64584	66047	65188	69565	73118	66954	68099	69666	64100	67858	68193	65254	72485	64476	64072	63506	63206	68596	62823	60434	62323	60739	67823	63319	71630
9.66667	87063	89674	89238	75449	78102	81393	74780	73109	75686	70038	74974	79021	67438	67969	70715	67240	64458	66845	70904	64945	64358	65872	67763	65227	65892	65956	69801	74191	68043	68268	69905	63537	67436	67407	65178	71464	64999	64100	62994	63320	68786	63112	60633	62340	60058	68177	62070	71528
9.7	86309	89032	89668	75194	77917	81410	74500	72679	75473	69738	73725	78990	67341	67893	70690	67497	64670	66720	72069	65245	64136	65937	67662	65009	64915	64666	69705	73599	67716	67634	70189	62980	66960	68144	65225	72326	64046	64375	63017	63594	68932	62207	61285	62319	60632	67117	62141	72184
9.73333	85962	90821	89747	75310	77063	80778	74243	73818	74850	70760	74826	79245	67452	68359	70063	67461	64638	67461	72191	65467	64382	66612	68150	65101	65646	65735	69112	74159	68138	68163	70499	63658	67189	68147	66276	72289	64006	63722	62767	63439	68790	63612	61022	62707	61024	67947	62373	71806
9.76667	87705	89209	89756	75989	78648	81588	73933	72432	76342	70474	74489	78884	67083	68437	69610	67380	64596	67023	71404	66028	64752	66267	67099	65016	66275	65256	70327	73637	68151	67331	70977	63622	67429	68355	65674	71882	64723	64563	63065	63386	68645	63602	61176	63206	60803	68185	62660	71177
9.8	86784	90066	89451	75105	77731	81142	75012	73225	74088	69767	74109	78016	67155	68072	69850	67091	64632	66827	70946	65221	64757	66396	66961	64456	65920	65403	69962	73584	67825	66980	71086	63478	67254	68736	65718	72153	65176	63743	62794	63418	68476	64180	60822	62472	60432	68261	63151	72117
9.83333	86528	89651	89581	75237	77173	81661	76032	73403	77132	70173	74856	78479	67550	68129	69863	67411	65026	67064	71467	65067	65370	66370	67945	64787	65437	65889	70063	74075	68243	67404	70209	63398	67469	68172	64837	72516	64333	63478	63239	63231	68103	63605	61123	62511	60431	67744	62991	71759
9.86667	87212	89690	88445	74931	76478	83747	75574	73619	74481	69208	74258	78665	67220	69405	70358	67520	64091	66681	72004	65382	64595	66514	68228	64448	66008	65523	69733	73208	67867	67578	70443	63481	67706	67989	66937	71645	63697	64418	63894	63363	68594	62394	61050	62882	59463	67514	62483	71351
9.9	87329	90532	89840	75561	76192	82650	75223	72775	75716	69745	74759	78328	67391	68982	69880	66436	65064	66945	71947	65478	65370	66604	67033	64270	65652	65703	69616	73875	67748	68088	71056	62936	66997	68719	66368	71835	64504	63940	63200	63372	68415	63439	60706	62522	59917	67859	62766	71299
9.93333	87203	89621	89714	75562	77189	81838	75737	73719	75144	69660	74581	79548	67059	69332	69469	67609	64982	66594	71291	65329	64284	65973	67865	64312	65685	65334	69930	73716	67600	67771	69940	63299	66887	68009	66674	72882	64380	63678	63413	63981	68587	62514	61294	63038	60640	67055	62710	71823
9.96667	86429	89515	90243	74850	76947	81746	75203	73538	76186	69874	74433	78296	67764	68878	69870	67350	64110	66561	71949	64399	64373	66570	67605	64580	65704	64889	70435	74007	68201	67684	71415	63396	67076	67633	66549	71610	64308	63817	63667	63861	68825	63958	61268	62486	60706	67761	62581	70798
10	87349	90168	88931	74234	77548	81726	75100	73945	75004	69715	74712	79433	67227	69305	70657	66945	65070	67114	71467	65332	64651	67265	67145	64869	66108	65258	70418	73039	68148	67929	70141	63783	67293	68123	65952	71683	64538	63309	63971	63591	68732	63547	61290	62510	60314	68334	62563	71559
10.0333	85501	88795	89814	74858	77218	81717	74674	73440	74998	70390	74053	78884	66776	68954	69916	66688	64425	66083	72277	64978	64641	66399	67212	64582	65951	64924	70415	73259	68056	68077	70164	63562	66907	67995	66222	71870	63977	64030	63473	63489	68498	63921	61729	62461	60295	66964	62473	71382
10.0667	85418	89953	90607	75312	76567	79088	74465	72833	74928	69933	74557	78416	67277	69344	69928	66479	64812	66727	71082	65834	64409	66659	67095	64312	65891	65205	69817	72891	67780	67193	70376	63984	66770	67976	65522	71939	64407	63781	63572	63994	67956	63684	61268	62258	60843	68025	62803	72036
10.1	87205	89865	93319	74029	77474	78537	75142	73158	75405	70489	74740	78501	67345	69213	70310	68032	64184	66501	71451	64845	64831	66935	67752	64365	65725	65253	70128	73336	68058	67559	70669	64038	66941	67961	65682	72513	63461	63742	63676	63417	68698	62940	61640	62679	59924	67644	63002	71639
10.1333	85804	89873	95508	74447	76602	80295	74365	73459	74426	69762	74787	78621	66630	68862	70286	67046	64469	66464	70712	65558	63919	66586	67069	63886	65141	65385	69746	72733	67848	67117	70491	63863	67574	68217	65941	72732	64127	63814	62930	63119	68127	63653	61408	62467	60398	67898	62017	71804
10.1667	85763	89468	97502	74703	76905	84385	74047	72939	75418	69752	73956	78650	67502	69127	70550	66208	65293	66848	71965	65826	64672	66297	67963	64730	65777	64556	69723	73001	68171	67926	69948	63739	66972	68317	65799	72086	64379	63438	63926	63634	68774	63796	60481	62892	60136	68648	62664	71625
10.2	86386	89387	97604	74445	76731	86688	74724	72863	75232	70707	75000	78967	68047	69041	70341	67549	65239	66950	71921	65931	64796	67004	67612	64251	65874	65626	69604	73508	68208	67717	69518	63895	67310	67336	65867	72542	64432	63987	64020	63329	68593	63971	61377	62520	60271	67969	62940	70963
10.2333	86869	89408	98421	74912	77493	86906	74014	73057	75861	69599	75167	78350	67672	68339	70730	67070	64441	66529	71975	65230	64760	66289	67638	64862	65800	65233	69295	73365	68063	67802	70417	63570	67351	68089	65681	71133	63561	64152	63470	64125	68428	63248	61015	62845	60458	68107	62373	72211
10.2667	85239	89477	99528	75456	78569	88191	75040	73001	76281	69885	74695	78574	66817	68998	69756	66582	65080	66826	72269	65675	64779	66108	67486	64298	65811	65285	69866	73462	67402	67997	69441	62899	66577	67886	66229	71044	63497	64250	63472	63105	68590	63951	61455	62528	60333	67911	62388	71515
10.3	87277	90026	98437	74826	78425	87732	74642	72968	76079	69763	74542	78949	67588	69289	70032	67010	64948	66910	71594	65628	64515	66426	67516	64774	66209	65403	70508	73850	67582	67145	71348	63323	67009	68007	65572	71838	63867	63466	63405	63478	68288	64683	61094	62571	59959	68474	62182	71533
10.3333	86707	89856	98969	74881	77619	87448	75066	73394	74998	69865	74729	79084	67049	69102	70544	67579	64766	66919	71414	65475	64731	65728	67803	64177	64795	65278	70288	73653	67564	67433	70787	62945	67668	68714	66630	71847	63968	63361	63652	63269	67867	63239	60993	61658	60381	67840	62623	71388
10.3667	85873	89784	98856	75054	78663	87182	74640	73361	76664	69808	75006	79477	67044	68432	69821	67575	64216	66988	71303	65056	63973	66189	67535	65286	65593	64964	69235	73693	67605	67235	69863	62838	66598	68622	65662	71755	64072	63852	64157	63363	68515	63717	60876	62009	60262	67115	62380	72624
10.4	86249	88481	99074	74726	78432	86183	74649	72736	74746	69048	73789	78603	66983	69810	70226	67295	63863	67024	71749	65609	64599	65954	67545	64871	65263	64994	69771	73125	67876	67065	70379	63723	66968	67930	66330	71758	64316	64327	63905	63251	68731	63434	61480	62359	60225	67759	62321	71912
10.4333	86241	90239	97561	74388	78555	86689	74145	72901	75864	69513	73597	78298	66533	69021	70195	67394	64341	66778	71423	64955	64193	66726	66947	64126	65666	64860	69949	72627	67934	67521	70339	63122	66787	67804	65723	71384	63440	64133	63293	63632	68337	63673	61297	62653	60175	68717	62465	72033
10.4667	86427	89307	96388	72650	78050	86465	75179	73283	76007	70124	74799	78142	67413	68300	69296	66497	64721	66432	71415	64662	64590	66490	67421	64556	65555	64227	69938	72875	68157	67105	69768	63363	67286	67565	66167	71899	64800	63526	64560	64054	68785	64044	61483	62238	61273	68072	62293	71318
10.5	85613	89356	97386	73583	78692	87416	75476	73383	75707	69319	74234	78475	67619	68689	69895	67281	64871	67252	71041	65265	64708	66129	67072	65377	66084	65487	70382	73423	67542	68245	70181	63167	66682	67830	65326	71989	64528	64814	63960	63457	67922	63523	60840	63152	60524	67818	62224	71523
10.5333	85341	88985	96810	74289	78552	87484	74331	72141	75488	69494	74513	78046	67145	68749	70678	66612	64667	67064	71679	64673	64554	66708	67224	64365	65477	65287	69050	72864	68898	68086	70883	62856	67741	68096	65669	71667	64132	64759	64051	63953	68102	63515	61272	62796	60524	67967	61764	70765
10.5667	86018	89447	96704	74271	77667	87073	75474	72966	75654	69844	74585	79014	67211	68973	70359	67642	65342	66809	71397	65156	64606	66357	68022	64492	65039	65365	69711	73207	67781	67851	70549	63225	67624	67730	65908	71761	64753	63654	63034	63306	67352	63539	61346	63340	60470	67721	62139	71326
10.6	85356	88934	96301	73781	78618	87459	74356	72846	74921	70290	73976	78793	66905	68293	69877	66332	64227	66946	71265	65504	64779	66184	68609	64667	65454	65393	69685	72601	67433	67204	70003	63200	67339	67756	66170	72089	64141	64502	64126	63345	68075	63116	60938	62230	60433	68001	62881	71684
10.6333	86307	89407	95763	74477	78843	87445	75241	72875	74809	69946	73926	77622	67381	67834	70124	67704	64805	66984	72110	65359	64253	65668	67778	64276	65187	65876	69890	73225	68260	67363	70621	63199	67489	67618	66144	72111	64794	63517	63957	63548	68305	63756	60743	62611	60585	68111	62072	71154
10.6667	85448	90179	96166	74392	78880	87243	74946	74185	75209	69714	74319	77869	66776	68512	70295	67251	65324	66538	72362	65820	64506	65961	67292	64132	65759	65136	69914	73741	67964	67055	70665	63668	66729	68020	65950	72272	64202	64372	64188	63463	68089	63034	61082	62864	60560	68626	62183	71010
10.7	85713	90137	96774	74110	78468	87338	74629	72846	74298	70018	75224	78918	67627	68267	70559	67721	65206	66363	71587	65036	64794	65819	67880	64614	65240	64470	69992	72822	67599	67141	70415	63415	66921	67823	65322	72986	63506	63480	64106	64137	68215	63858	61878	62131	60954	68548	62327	71750
10.7333	86754	90817	95767	74149	78811	87850	74314	73467	75393	70144	73673	79062	67556	68668	70305	66817	64759	66180	71989	65109	63981	67000	67885	64906	65465	64299	70565	72683	67563	67210	70296	62886	66690	68812	65873	72263	64061	64553	63700	63899	67335	63884	61366	62918	60752	68055	62964	71554
10.7667	85740	89947	96079	74297	78712	88042	74469	72861	75769	69709	74411	78454	67857	68375	69652	67337	64546	67187	71419	66169	64353	65562	68011	64126	65424	65343	69056	72793	68323	66927	70091	63330	66700	68555	66282	71644	63902	64993	63768	63884	68451	64020	61445	61800	60096	68142	62874	71472
10.8	85154	89735	97012	74542	79111	87602	74661	73834	76120	70717	74284	78581	67043	68517	70677	67549	65157	66542	71173	65260	64615	66255	68091	65100	64981	65190	70571	73436	67622	67347	69860	63158	66857	68133	66220	71653	63523	64751	63590	63829	68287	63648	61377	63042	60726	67665	62654	71838
10.8333	85904	90166	94971	73944	78133	87125	74667	73049	75663	70994	74806	77846	67623	68225	70431	66883	65194	66692	71590	65296	64455	66350	68240	65089	64825	65203	70184	73106	67535	68080	70657	63353	67538	68737	66053	72838	64771	64416	64096	63784	68712	63827	61925	62373	60995	68447	62451	71476
10.8667	85873	89777	95406	73953	83430	86503	74367	72363	74864	70202	74687	78285	66862	68848	69147	67355	64286	65754	71351	65745	64850	66533	68216	63261	65408	64817	70403	73482	68182	67586	70291	63080	67581	67873	65951	71351	64652	64046	63989	63640	68590	63738	61470	62846	60026	68392	63038	70991
10.9	86021	89217	95322	74671	83713	87418	74245	72826	75142	70265	74288	78181	66500	68269	69853	66765	65173	66188	71273	65567	64185	66519	68287	64803	64842	64769	70956	73363	67661	68047	70252	63151	67999	68708	65844	72385	64535	63963	64579	63831	67954	63584	61008	62047	60829	68436	62574	71506
10.9333	85766	89189	95982	74114	83773	87941	74574	72940	74931	69430	74590	78546	67881	68580	70445	67455	64029	66249	71356	65114	64253	66772	67162	64168	65495	64991	70652	73377	67730	66804	70197	63516	67299	68369	65665	72085	64673	63383	64466	63905	68184	63509	61674	62669	60842	67802	62793	71434
10.9667	85788	90127	95557	75138	83688	87456	74350	72607	74636	69487	74336	78378	67048	68836	70811	67158	65118	66252	72013	65630	65000	65955	68051	65067	66514	64877	69969	72404	68311	67372	70113	63654	67114	68297	65583	71944	63701	64241	64399	63462	68285	64778	61626	62784	60541	68768	62735	71316
11	85303	90889	95169	74765	86017	86686	74603	73957	74183	70097	74464	78027	66274	68578	69773	67907	65447	66252	71793	65874	64972	65617	67653	64435	66119	64978	69980	72941	67882	67499	70685	63606	67715	67998	65691	71860	64203	63747	63997	64268	68921	63981	61164	62955	60547	67762	63320	71692
11.0333	86280	89881	95653	74823	84573	87691	74746	73293	74667	69905	73395	77926	66568	68451	70497	66890	65123	66136	72024	65681	64647	66594	67665	65701	66170	64587	69327	72752	67763	67569	70339	63091	67075	67913	66105	71983	64209	64227	64173	63865	68502	64364	61531	62692	60558	67954	61820	71437
11.0667	85596	89894	95356	74728	86279	86991	74243	72864	75625	70012	74535	77851	67459	68195	70276	67403	64900	65881	70886	65323	64538	65668	67114	64856	64736	65141	69932	73576	67822	67262	70125	63614	67216	68075	65519	71948	63999	64823	64118	63617	69056	63602	61582	63392	60375	68580	61458	71676
11.1	85087	89743	94808	75029	85633	86541	74326	72405	73010	69877	74872	77940	66575	67942	69832	67428	65111	67122	71100	66003	64285	66168	67964	65360	65520	64706	70988	72005	67949	67464	70424	63508	67437	68230	66132	72102	63884	64364	64019	63849	68207	63368	61218	62761	59889	68702	62355	71435
11.1333	84918	89517	94583	73725	85087	87816	74705	72743	76587	69379	74124	78350	66863	68948	69963	67530	64572	66303	70569	66530	64381	66683	68305	65310	66066	64718	69519	73019	67961	67387	70147	63285	67172	68202	65300	72481	63861	64562	63425	64223	67549	63655	61397	62732	60091	68289	62623	72026
11.1667	84897	89663	94355	73709	84957	89021	75025	74010	75074	69524	74771	78041	66895	68453	70263	67045	65174	65701	73310	65525	64485	66311	68134	65087	66047	65027	70293	72805	68409	67560	70415	64231	67621	68491	65725	72087	63993	64645	63892	64065	68722	63783	61143	63321	59974	67920	63097	71749
11.2	86350	93164	96016	74207	86068	87054	75006	72973	75274	70329	73816	77679	67343	68799	70128	67011	65056	67089	71232	66268	64421	66069	68068	64705	65388	64907	69896	72743	67631	67552	69901	63914	67911	67974	66359	72324	64048	64794	64467	63872	67970	64306	61436	63036	59948	68179	62049	71629
11.2333	85982	91851	94028	74291	85332	87615	75150	72679	75049	70091	74720	77711	66791	68659	70199	67280	64854	66834	71381	65914	64229	66565	68679	65034	65649	65163	70106	73135	67844	67745	70168	64372	67795	67636	66025	72040	64294	64388	63820	63963	68373	63418	61968	62983	60930	68812	63464	71351
11.2667	86384	88034	95736	74437	86024	88004	73968	73939	76316	69853	74020	78539	66675	69203	70243	67212	65698	66032	70819	66044	64555	65701	68381	65589	65579	65295	69588	72836	67983	66926	70642	64151	66683	68288	66582	71805	64487	64389	64362	63607	69163	63834	61789	63240	60374	68630	62612	71972
11.3	85150	87701	94598	74112	85772	87284	74132	74381	76949	70389	75082	78568	66317	68166	69765	67542	64931	65965	71090	66312	65282	66335	68050	65475	66346	65002	69671	72885	68233	66900	69899	63663	68484	68610	66222	72050	64949	64318	64125	63097	68312	64009	60761	63350	60635	67949	62465	71206
11.3333	85852	87973	95613	74335	85594	88130	74676	73369	76676	69337	74736	78036	66102	68448	69791	67133	65753	66409	71449	66372	64575	66262	68362	65161	65771	65473	69752	72676	67395	66948	69721	64555	67537	68453	66169	71629	64171	63788	64497	63974	68408	64224	61886	63248	60216	68438	62470	71736
11.3667	85972	87981	95495	73276	85365	87285	73948	73312	75957	69261	74793	78973	66601	68295	69941	67596	65252	66050	71417	66741	64594	66825	69710	64567	65794	65098	69803	73120	68506	67433	70364	64484	68475	68244	66147	71133	63925	64330	63938	63641	68789	64087	61973	62604	59747	68310	62248	71231
11.4	85427	86723	95366	73985	85410	87158	74775	73444	74666	70144	74357	78264	66434	68266	69278	67186	64594	66372	71394	65457	64106	66163	68133	65572	65858	64596	69553	72940	68337	67220	69741	63891	67526	68752	65987	72798	64352	64998	64021	63767	68004	64595	62058	63703	59629	69071	62882	71554
11.4333	84926	88675	95089	74041	84973	87745	74691	73329	76319	69609	73837	78002	66743	68390	70224	66800	65122	66264	71427	64968	64594	65993	68454	65650	66178	64677	69900	72552	68240	66923	71016	63435	67567	67997	65701	72400	64045	64684	63988	64299	67865	63377	61571	62848	59851	68767	62303	71815
11.4667	85854	90250	94763	73557	84100	87501	74787	73642	75679	68650	73976	78132	66185	68080	69376	66812	64916	66441	70901	66117	63884	66017	67805	65600	65708	64979	69491	72539	67456	67096	70255	63771	67610	68668	66142	71155	64124	64587	63346	64187	67815	64053	61586	63292	60908	68884	62066	71084
11.5	85261	90739	95479	73218	83871	87154	74064	72881	74474	69390	74238	78045	67107	68781	69308	67067	64615	66693	71708	66496	64139	66130	68516	65232	66565	65315	69056	72669	68625	67207	69477	63729	67657	67954	66139	72450	64160	64468	63352	63730	68535	64441	61715	62871	61097	68781	62462	71792
11.5333	84755	93613	95893	73791	85995	87666	74336	73553	74756	68498	74225	77770	66208	68388	69734	67713	65253	66134	71797	66046	64452	66360	68114	64752	66677	64629	68746	72998	68292	67645	70101	63803	68279	68620	65994	72682	64702	64145	63715	63750	68216	64159	61664	62808	60442	68460	62204	71406
11.5667	85588	93714	95512	73689	84741	87558	74141	72976	75368	69519	73548	78714	66771	67798	69993	67550	64997	66187	71258	65651	64665	65833	68056	65657	65851	64900	69480	72316	68533	67441	70345	63687	67993	68719	65664	72314	63981	64245	63832	63810	67478	63942	61677	62956	60104	68615	62469	71593
11.6	84398	93975	95286	73159	85284	86567	74678	74132	74778	68878	74658	77801	66518	67655	69598	67581	65381	66016	71082	66142	65347	65597	68357	66399	66779	66214	68872	72299	68799	66922	70582	64065	67997	68279	65580	72071	64757	64593	64055	63882	68652	64651	61685	63096	60677	67779	62611	71459
11.6333	83855	94320	95800	73918	84683	86779	73835	74045	74333	69010	74181	77971	66686	69158	70325	66725	64267	66705	70858	66650	64590	66151	68612	65230	66208	64326	69376	72444	68500	67469	69254	64153	68200	68621	65856	72460	63411	64913	64453	64178	68921	63654	61192	62015	61159	68747	62257	71665
11.6667	84074	95056	96390	73551	84484	87443	74503	73235	74726	69248	74283	78167	66761	68883	68965	67303	65075	66000	70395	66091	65232	66159	68665	65563	66235	65311	69858	72328	69067	67656	69938	63993	68172	68658	65701	72116	64226	64631	63674	63390	67961	64309	61072	63026	60964	67382	62437	72052
11.7	83973	95102	95575	74067	85008	87703	74332	74304	75397	68643	74042	78431	66653	68140	70013	67579	64686	66407	71969	66041	63914	66474	68178	65823	66121	65097	69635	72697	68811	67477	70207	64157	67569	68950	66618	72253	64393	64915	63878	64240	68745	64318	61631	62393	60629	68363	62482	71690
11.7333	84344	95261	96130	73057	85241	87433	74543	73781	75348	68912	73203	77729	66431	68541	68881	66616	64966	66403	70705	66433	64874	66332	68441	65376	66299	65301	69079	72756	67952	67143	70189	64582	68103	69065	66316	72292	65045	64638	64129	63387	67898	64364	61768	62590	60866	68232	63035	72003
11.7667	84065	94791	95522	72770	85181	87891	74513	73532	74788	67958	74420	77133	66628	68903	70013	67131	64977	66445	70583	66608	63757	66680	68351	65549	66531	65370	68734	72797	68339	66799	70600	63783	68309	68324	66937	71817	64324	64368	64971	64628	68163	63964	62701	63322	60501	68339	62650	71647
11.8	83661	95289	96328	73363	84564	87292	73558	74115	74744	68031	74404	78096	67488	68740	70203	67507	64867	66664	71389	65829	64499	66412	68958	65663	65761	65108	69008	72722	68933	66337	70340	64359	68834	68775	65976	72553	64761	64430	63955	64386	68547	63506	61710	62555	59779	68160	62443	71643
11.8333	84240	94259	96792	73443	84925	88968	74144	72299	74751	68648	73863	77812	66388	67758	70336	66914	64479	66452	71416	66465	64507	66356	68758	65241	66239	64749	68641	71648	68259	66910	69951	63810	68469	68687	65809	71904	65105	64911	65003	63942	68508	64115	61979	63022	60930	68686	62180	71115
11.8667	84486	94502	96630	74132	83976	87601	75044	73407	75617	69632	73994	77944	66497	68962	69876	67043	64962	66808	70596	66689	64494	66435	68467	65927	66374	65851	69250	72371	68621	66724	70345	64133	67892	68966	66675	72072	63974	64369	64318	64493	68781	63977	62378	62551	60305	67056	62685	71387
11.9	85168	95475	96179	73074	84976	88068	74005	73549	74442	68319	73719	78138	66629	68019	69878	67161	64493	66828	70939	65839	64958	66189	68416	65672	65833	65460	68677	72524	69145	66354	69678	64530	68361	69108	65776	71618	64877	64817	64581	64392	68691	64389	61615	63190	61063	68498	62245	71222
11.9333	84027	94716	94854	73345	84774	88687	74961	72913	75576	67795	73700	77304	66504	68018	68835	67190	64703	65855	71567	66168	65126	66050	69213	66266	66416	65015	68952	72810	68785	67216	70021	64550	68360	68452	65854	72154	64086	64876	64107	64255	68417	64416	62113	63280	60163	68193	63172	71714
11.9667	85627	94450	95112	73383	84496	87511	74429	72684	75193	68654	73251	77948	66965	68083	69843	67475	64730	66509	71151	66340	64772	65667	69034	65252	66103	65431	69455	72113	68307	67206	69962	64635	67940	68427	66126	72491	64174	64915	64169	64735	68530	64708	61019	63138	61202	68339	62513	71200
12	84827	94415	97127	72991	85119	86750	74683	72939	74945	68791	73885	78096	66507	67964	69468	67884	64840	66317	71267	65883	65344	66763	68525	66482	66246	65049	68433	72798	68875	66943	69512	64440	67940	69113	66065	71810	64657	64683	64468	64215	68861	64430	62044	63796	60359	68146	62416	71521
12.0333	85436	94949	96237	73160	85171	87656	74977	72869	76125	68574	74495	77180	66941	68342	69805	67101	64813	67052	71163	66163	65527	65873	68853	65790	66648	65216	69047	72319	69055	66797	69264	64633	68933	67940	65218	71445	65396	64514	64055	64209	67839	64906	62450	63261	60422	68624	62702	71231
12.0667	84480	96125	96949	72129	84792	88080	74842	73906	74802	68677	73689	77732	66914	69039	70316	67465	64917	66029	71057	66397	64628	65597	69353	65823	66524	65180	68497	72687	68548	67203	69827	64178	68348	68667	66110	71267	64754	64518	64889	63875	67692	64628	62199	63475	60884	69231	62566	70951
12.1	84267	94690	96353	73576	84430	87212	74439	72843	75843	68833	74233	77345	66574	68802	70171	67819	64796	66897	71058	65616	64686	66246	69375	65972	66147	64962	69396	71589	68600	67011	70181	64034	68155	69570	66896	70666	64206	65028	64319	64369	67757	64448	61838	63745	60799	68322	62171	71176
12.1333	84574	93869	96165	72612	84568	87148	74061	72524	76117	69123	73407	77757	66906	67787	69932	67677	65114	66427	71831	66449	65251	66449	68103	65909	65614	65496	68295	72601	68736	66946	69536	65292	67492	68904	65876	70528	65024	64461	64852	63722	67672	63912	61915	63116	60555	68816	62295	71386
12.1667	84670	94474	97270	71500	85593	87048	74897	73531	75605	68784	73416	77488	66419	67986	69425	67192	64536	66778	71057	65105	64156	66099	68150	65912	65701	64933	68958	72260	69418	66727	69576	64747	68336	68057	66008	70543	65447	64862	64536	64238	68167	64187	61578	63336	61374	68455	62113	71569
12.2	84335	93227	99000	73424	84772	87682	74665	73303	75272	68934	73544	77468	66595	68567	69787	67663	64792	67084	71666	66563	65221	66135	68704	66761	66147	64326	69343	71792	68992	67302	69671	64670	68610	69131	65760	70646	65017	65014	64880	64565	67996	64021	61864	62721	60511	68782	62023	71317
12.2333	84314	94476	99203	72966	85012	87416	74115	73065	74875	68987	74632	77298	67014	69253	69925	67554	65234	66530	70580	66702	64054	65888	68816	65962	66085	64718	69365	72487	68602	67497	69486	64711	68762	68444	66412	71019	64946	64346	64414	64587	68909	64698	61787	62994	60712	68230	62504	71759
12.2667	84448	95491	98400	72359	84422	87386	74783	73278	74540	68540	73932	78385	66569	68618	70123	67814	64605	65536	71029	66564	65086	66484	68800	66347	65201	65675	69424	72043	67930	66962	70255	64916	68327	68659	66331	70838	65226	64618	64929	64266	68259	64634	62624	62569	60877	68291	63333	70883
12.3	84811	94512	99959	72562	84501	87325	74586	73018	75450	69325	74350	77760	66209	67663	69521	67268	65106	66855	71586	66534	64989	66358	68594	66785	66279	65239	68612	72291	68717	66611	69084	64488	68251	69513	66026	71127	64833	63526	65220	64659	68222	64534	62306	62475	60836	68473	62431	71468
12.3333	84352	94273	99684	72640	84123	87088	74390	72560	75388	69060	73495	78589	65872	68740	70170	67243	64622	66105	71214	66664	65291	65350	69397	66312	66538	65061	68461	71350	68510	66129	69750	64045	68616	68348	66276	70588	64441	64872	64690	64231	67924	63965	62020	63074	60998	68241	62285	70650
12.3667	84005	95312	99361	73244	83047	87586	73452	72649	75303	68941	73625	78211	65912	68235	70500	67281	65082	65839	71025	66159	65387	65424	69495	66525	66121	65195	68468	72490	68921	66564	69489	64396	67934	68229	65922	70091	64402	64433	64661	64357	68188	64866	62283	63352	60622	68318	62046	71210
12.4	83908	94054	98506	72185	84209	87023	73873	73175	75815	68836	73934	77719	66590	68433	69555	67297	64272	66248	71590	67572	65601	66532	69692	66761	65999	65208	68387	71969	68547	66633	69825	63960	68109	69034	66110	70499	65260	64226	64927	65124	68639	64853	61992	62413	61095	68351	61715	71988
12.4333	84994	93886	98700	72725	83620	87449	74516	73339	75549	68382	73627	77438	66793	68443	70476	67140	65269	65772	70359	65907	65023	66389	68727	65468	65655	64648	68940	71874	68591	66633	68950	63989	68722	68673	66089	70291	64942	65035	65196	64244	68507	64020	61767	63016	60347	68307	62424	71053
12.4667	84764	93679	99049	71616	84286	87864	74186	73174	74317	69315	73867	77704	66622	68648	70091	67187	66280	65945	70865	66918	65762	66361	69399	66234	65949	65191	68836	71620	68754	66531	69240	64474	68628	68889	66102	70479	64390	64744	64934	64188	68492	64618	61737	62745	60367	68338	62991	71304
12.5	83581	94253	99065	72436	85127	88019	74462	73199	74837	68853	73951	77929	67055	67980	69642	67599	65088	65842	71327	66265	64767	66580	68674	66171	65766	65281	68905	71678	68789	67144	69613	64800	68229	69085	66213	69805	64989	64304	65074	64146	67595	64725	62547	62612	61669	67854	61840	70791
12.5333	84660	94970	99276	72644	84097	88042	74209	73646	75176	68977	74588	76930	66501	68345	70171	66899	65258	66201	70543	66644	65006	65970	69210	66435	67023	64340	68876	71594	68727	66116	69798	64664	67879	68593	66206	69872	65475	65081	63454	64304	69011	64703	61856	63617	60279	68758	61885	70740
12.5667	84331	95119	98816	71900	84505	87982	74603	73501	74223	68281	73590	77547	65734	68780	70013	67797	64532	65829	70771	66575	65440	66169	69071	66752	65965	65167	69119	72251	68491	66278	69413	64586	68235	69202	66216	70561	65291	65612	64478	65318	68100	64623	61580	63093	60596	67415	61901	71567
12.6	83093	93568	99528	72307	84965	88162	74166	72816	74888	68547	72841	77040	66600	67967	69843	67014	64886	66662	71120	67028	65262	65862	68666	66221	66010	64540	68934	71580	67964	67092	69554	64769	67779	68448	65947	69858	64980	65154	64463	64766	68271	64223	61848	62804	60844	68740	62811	71580
12.6333	84226	94287	98252	71664	86653	88094	75064	73371	75189	68461	73797	77870	66098	68891	70627	66976	65145	66757	70956	66658	65641	66344	68904	65705	65649	64696	68377	70888	69097	66355	69427	64168	68291	69147	65383	69953	64594	64646	64390	64815	68206	64751	62537	63133	60898	68252	62180	70913
12.6667	84244	95007	98805	71870	85773	88427	73596	73129	74422	68243	73497	76925	66809	68295	69568	66579	64526	65899	71582	66812	65015	65699	68853	66648	65915	64952	68184	72294	68202	66479	70242	64817	68101	69085	65364	70380	65297	65003	64380	64583	68114	63885	62093	63387	60884	68850	61936	70823
12.7	84571	93590	99555	72736	85135	87785	74665	73388	74516	68674	73091	77231	66439	67988	70335	67024	64969	66278	70220	65831	65044	66392	68629	65462	65625	64328	69213	71828	69196	65580	69353	64705	68117	68884	65897	70501	65260	64074	64455	64036	67942	64588	61734	62801	61204	68297	62424	71719
12.7333	84408	94850	99646	72348	84858	88297	73766	73324	75336	68423	72994	77061	66164	68946	69551	67309	63951	66698	71004	65889	64703	65804	68297	66108	65853	64368	68977	71153	68726	65704	70830	64210	68341	68622	66259	70025	65512	65272	65218	64655	68708	64856	62042	63333	60505	67952	63339	71118
12.7667	84426	94211	99347	73261	84412	87573	74759	73833	75099	68551	73457	77057	66773	68458	69855	67395	64629	65800	70216	65842	64946	66785	69131	66852	65700	65419	68635	71152	68960	65500	69080	64291	68888	68882	66402	69725	64638	64795	64261	63649	68166	64190	62174	63786	60683	68081	62058	71325
12.8	85337	94610	99175	72550	85225	88446	75142	73319	74920	68797	73287	77270	66349	67933	70109	67636	65013	65945	70678	66756	66055	66668	69427	66751	66160	64963	68447	71592	69146	66092	68954	64526	68118	69133	66486	69530	64880	64954	64607	64974	68438	65021	61102	63461	60419	67692	62244	71589
12.8333	84903	94837	99416	72671	85515	87682	74500	73076	74844	68020	73837	77077	66199	67892	69935	67390	65263	65718	71025	65640	65606	66397	68489	66015	65839	64847	68922	70761	68710	66151	69768	63868	68165	69288	65568	70264	64465	65336	64326	64551	67705	64464	61546	62605	60428	67649	61265	71158
12.8667	83824	94030	99277	72585	84751	88325	74758	73607	75561	68726	73454	76918	65973	67488	69975	67033	65130	65461	70513	66737	65065	66454	67853	67114	65897	64381	69087	71857	68737	66180	69674	64165	68022	68377	66142	69686	65368	64988	64611	64984	68536	65157	61683	63198	60302	68775	62692	71974
12.9	84674	93548	99266	71510	85082	88868	74553	72650	74943	68073	73573	77120	66350	67109	70531	67486	64616	66317	71317	66415	65313	66625	69517	65858	66600	65200	68259	71209	68771	65870	69077	63853	68067	69393	66116	68719	64928	64951	64869	64845	68040	65476	61754	62661	61034	67760	62175	71743
12.9333	85827	94276	99609	72026	84956	88040	74188	72979	75335	67866	73930	76821	66723	67914	69165	66773	64647	66192	70260	65745	64897	66607	69155	66586	65491	65165	69282	71102	68748	65052	70388	64440	67819	69232	66264	69523	65340	64734	64515	64538	68377	64602	61931	62570	61012	68220	62184	70868
12.9667	84951	94333	99030	71876	85349	87815	73910	73142	75228	69302	72961	76805	66736	67275	70142	67013	64575	65347	70986	65807	65293	66967	69672	66325	65569	64529	69239	71106	69107	65628	70402	64325	68128	69334	65890	69783	65224	65166	64862	64497	68042	64297	61594	63628	60643	67869	61702	71928
13	84596	94309	99375	71318	84814	87887	74763	73535	75022	68642	72925	76414	67055	68412	68988	67715	64411	66108	71928	65615	64613	66450	69450	66707	65992	64848	69389	71257	69552	65718	68579	64705	68301	69349	66377	69497	65213	65711	64432	64942	68662	64952	62282	62935	60711	68577	62532	71448
13.0333	83931	94183	99056	72203	84539	88438	74419	73707	74434	69480	72829	77674	67076	67756	69413	67606	65017	65949	70626	66585	64990	65754	68773	66009	65558	65194	68918	70512	69184	66138	69475	64865	68557	69181	66184	69414	65409	65172	64693	64884	68874	64264	61440	62542	60978	68101	62087	71205
13.0667	84531	93750	99739	72159	84614	87591	74125	73371	75111	69346	72920	76692	66451	67686	70093	66925	64462	65837	70228	67077	65201	66559	69260	66581	65497	64920	68770	70618	69068	65442	69053	64678	68658	69042	66918	69404	64806	65409	64309	64903	68034	64502	62051	63712	60654	67818	61850	71169
13.1	85318	93883	98253	72037	84839	87003	74614	71279	75007	68911	73473	77319	66445	67892	69526	67355	65119	66525	71179	66842	65479	66033	68574	66304	66113	65114	69165	71351	69362	66076	69336	64953	68525	68659	65972	69205	65027	65773	64457	64494	68060	64568	62412	62486	60022	68131	62781	70505
13.1333	83819	94659	99454	71525	85867	87123	74844	73239	74833	69012	73453	77142	66335	67885	68985	67880	64767	65792	70202	66915	65590	66330	68889	66606	66649	64577	68879	70572	69114	65060	69067	64688	67430	68336	66634	69623	65273	65537	64547	65175	67842	64342	61876	63081	61374	68489	62607	71288
13.1667	84232	94552	99594	71726	86076	87636	74547	73487	76688	68547	73607	77609	66985	68209	69763	67986	64420	66095	71385	66356	65291	66327	69263	66290	66107	64884	68634	71154	68440	65379	69594	64474	68068	69057	66469	70104	65937	65229	64541	65149	68414	64492	61353	63022	61021	68256	61917	71201
13.2	83695	94148	99419	72677	84678	86864	74281	73294	75426	68937	73364	76946	66340	68684	69225	67520	64504	65981	71148	66756	66323	66392	68666	66218	66229	64453	69421	71840	69311	65710	69569	64767	67469	68569	65597	69702	65010	64600	64161	65525	68247	64572	63070	62668	60534	68102	61578	71438
13.2333	83969	94248	99877	71816	85447	87705	74092	72797	73595	69283	73566	77132	66923	68031	69773	67736	64580	66145	70864	66034	65011	67002	69617	67047	65787	64239	69033	71376	69386	66271	70087	64857	67467	68330	66366	68743	65304	65649	64712	64826	68604	64177	62139	62990	61138	67973	62407	71055
13.2667	82756	95116	99328	72618	85012	88899	74960	72744	74597	68617	73412	76658	66218	68436	69425	67647	65087	66196	70714	66358	65563	66213	69794	66470	66394	64977	69074	71153	68927	65456	69934	64482	68123	68817	65743	69755	64961	65328	63492	65392	69255	65118	61769	63384	61461	67650	62030	70899
13.3	83947	94322	100108	71276	84659	87321	73953	73617	75630	68839	72988	77325	66232	67767	69975	67602	65414	65361	71268	66816	65340	66085	69001	66104	66259	63999	69924	70750	69002	65372	69441	64681	69054	68646	66245	70088	65279	64806	64626	64231	68722	65017	62491	63216	60315	68195	61451	71129
13.3333	83552	94786	100564	72417	85035	87256	74882	73303	75833	69196	73419	75893	66805	67974	69519	66564	64443	66287	70794	66614	66223	67261	69264	66116	65630	64767	69323	71073	69070	65197	69109	64971	68044	68719	66491	70412	65532	64880	64087	65631	68157	64624	62591	63031	61097	68410	63015	71943
13.3667	83048	94278	98269	71298	85673	87364	74932	72932	75214	68642	72949	76685	66176	67943	69766	67107	65406	65531	70649	67242	65355	66768	68407	65490	65539	64410	68572	70218	69301	64833	69660	65006	68934	68429	66175	70310	65192	65155	64809	64972	68115	65497	62093	63526	60987	67851	62412	71174
13.4	84092	94595	98261	71327	85926	87990	74124	73157	76117	67852	73807	77344	66300	67960	68815	67249	64747	66025	70479	66820	65585	65884	69059	65833	66182	64758	69005	70668	69071	65989	69569	64540	69339	69276	66674	70153	65227	65844	65101	65192	69646	64459	62010	63522	60903	67856	62150	71013
13.4333	84250	94840	99316	71930	85396	88318	75037	73044	75533	68720	72816	76489	66954	68004	69702	67224	65302	66133	70761	67107	66250	66713	69409	65856	65838	64947	68336	70454	69156	65915	68957	65292	68419	69760	65780	69991	65688	64787	64893	65437	68271	64521	62476	63117	60816	67762	62159	70463
13.4667	84127	95338	99682	71522	84862	87107	74479	72990	74527	68718	72510	76941	66298	67761	69760	67147	64983	65071	70959	66363	65392	66175	69362	65626	65628	64408	69110	71135	69650	65585	68950	64783	67457	69661	66337	70102	65016	65753	64547	64550	67832	64131	62105	63474	60797	68564	62013	70783
13.5	84222	95044	99493	71431	85872	87595	73596	72272	76338	68156	73808	77201	66489	67531	69518	67221	64912	66365	70871	66726	64854	66899	69667	66225	66495	63914	68697	70204	69251	65676	69419	64953	67726	68081	66084	69921	65314	65139	65294	64797	68770	64445	61924	62861	61110	68678	62619	70765
13.5333	84490	95661	98599	70883	85187	87502	74488	72620	75937	69092	73764	76565	66288	68229	70220	67610	65689	66584	70993	66809	65428	67241	69634	66046	65885	64787	68687	70042	69163	65010	68858	64059	68485	68907	66169	69881	65191	65466	64101	64932	68579	65154	62427	63884	61496	67781	61656	71179
13.5667	83236	95086	99182	71296	85634	87840	74584	73445	75916	68738	73483	76426	66143	68096	69878	67779	64930	66575	70023	65606	65515	67251	69465	66246	66550	64664	68554	70388	69625	65952	69146	64654	68925	68542	66935	70594	65505	65690	65256	64960	68717	64786	61950	61822	61351	67863	62590	71398
13.6	82634	95912	98553	70791	84602	87367	74344	73472	75421	69283	73820	76402	66898	68358	69277	67331	64873	66778	70280	66656	65319	66718	69317	66582	65529	64716	69930	70638	68976	65934	69153	64766	69197	68626	66315	70024	65299	65162	64437	64638	68370	64653	62659	62821	60314	68210	62300	71954
13.6333	82997	95452	98704	70649	85394	88083	73885	73218	74727	69046	73058	76492	66494	68274	69620	68007	65155	66161	70654	67106	65963	66915	68721	65482	66456	64718	69550	70523	69085	65786	68637	64572	68322	68453	66730	69297	65014	65329	64421	64628	68570	64918	62200	62849	60896	68169	62273	70433
13.6667	83390	95171	98531	71101	85447	88369	73542	73035	75035	68996	73095	75920	66694	68105	69345	67528	65626	65599	69937	66961	65995	66539	69055	66977	66402	64023	69923	70564	69194	65371	69199	64884	68015	69094	66255	69882	64886	64924	64174	65335	68419	64747	62439	63258	60931	67713	61730	71960
13.7	83208	95460	99125	71094	85561	87324	74175	72578	73934	68461	72947	76349	67851	68041	69058	67188	65566	65866	70860	66379	65231	67088	69475	66175	65774	63754	70752	69458	69310	66158	70080	64777	68543	68369	66040	70707	65185	65063	64650	65381	68140	64828	62182	62886	60694	67934	62150	70654
13.7333	83357	95428	98619	71738	85232	87539	74577	73187	73371	69307	73418	76099	67258	66995	69369	67916	64947	66252	70898	67031	65357	66912	68430	66043	66236	63774	69875	70068	68983	65503	69606	64783	68432	68638	65635	70132	64756	65299	64642	65155	68618	65458	62424	63445	60726	68242	61861	70357
13.7667	84264	94509	100293	71966	85473	88311	73825	73892	73945	68606	73335	77090	66161	68141	70538	67353	64983	65666	69925	65805	65310	67531	69748	66678	66684	63755	69981	70701	69119	66026	69827	64694	68884	69277	65639	69133	65916	64966	64682	64246	68148	64968	62004	63136	59988	67688	61992	70999
13.8	83310	95216	98967	70932	85149	87162	74328	73761	76509	68326	72337	76864	66081	67626	70258	67440	65066	66045	69894	67227	66110	66648	68799	66462	66123	64427	69962	70115	69503	65336	69157	64644	68331	68863	66194	69737	65384	65976	65167	65008	68965	64365	61943	62705	61256	67542	62244	71017
13.8333	84115	95591	98913	71264	85573	87573	74034	72858	75194	68498	73386	76237	66679	67174	68773	67077	65805	65918	71122	67288	65742	67305	69225	65730	66533	63910	70212	70712	68788	65964	69391	63941	68312	68221	66684	69078	65063	64994	64441	65259	68802	64833	62648	62153	60948	67932	61850	71367
13.8667	82857	95265	99225	71286	85689	88182	74251	73781	73839	68717	73709	76713	67022	68431	69424	67190	64710	65706	70679	67088	64954	67924	69285	66246	65891	64081	70454	70885	69357	66186	69331	65094	68522	68330	66760	69976	65878	65743	64861	65083	68223	64418	62523	62963	61198	67210	62076	71146
13.9	83643	94774	100057	72496	86025	87246	73350	73053	76649	68874	72731	77284	66751	67619	69865	66764	65491	66104	71404	67279	65373	67386	69186	66453	66284	64446	69968	71384	69141	65229	69965	65190	68502	68559	65936	70168	66413	64950	64252	65075	67800	64624	62309	63230	60717	68566	61838	71500
13.9333	82933	93917	100002	70801	86386	88009	74083	73490	74274	68620	73827	76670	66039	68694	69693	67520	65383	65965	70188	66554	65770	66582	68329	66188	66925	63234	70079	71128	68668	65967	69192	64488	68207	68459	66909	70076	65247	64803	64784	65458	68506	65183	61999	62589	60441	67730	62068	70593
13.9667	83222	94846	98096	71505	86307	88120	74789	72690	74996	68469	72776	76812	65966	67663	69382	67971	64610	66918	70066	66197	65756	67279	68670	65876	66504	64499	70069	70818	68563	65914	69214	64763	68834	69194	65889	70138	65378	65787	64425	64906	68492	64822	62292	63728	61119	67556	61990	71319
14	82518	94390	100323	70482	84466	88429	73200	73896	75854	68455	73404	76625	66347	67692	69900	68055	65647	66272	70901	66839	65530	67185	69080	66072	66137	64116	69396	71071	68264	65840	68941	64994	68273	69634	65986	70198	65003	65245	65064	64875	68517	64732	62405	62863	60862	67956	62845	71193
14.0333	84528	95548	99287	70965	85126	88887	73714	73542	74852	68292	72617	77304	66708	68551	68315	67739	65953	66260	70450	66726	65758	67151	69769	66679	66032	63896	69880	70029	68989	65667	69026	64644	68116	68968	65987	70837	66094	65110	64221	65053	68388	65871	61754	63366	60431	67784	62114	70358
14.0667	83639	94811	98791	70458	85137	87927	73796	73556	75588	68859	72389	76146	66403	67601	69620	67365	64445	66068	70597	66780	65176	66743	68614	66537	65696	63989	70004	71308	69119	65191	69183	65042	68367	69152	65582	70668	66313	65760	64565	65323	68328	65038	62226	62974	60826	68020	61818	71066
14.1	84180	94878	98413	71325	86572	87426	74802	73688	75403	68258	72535	76802	65734	67100	69870	67615	64721	66021	70108	66553	64744	67270	68837	65862	66759	64056	69931	70420	68308	66728	69143	65418	68198	69198	66412	70152	66006	64946	65156	65195	68353	65451	62522	63286	61224	67672	61679	71274
14.1333	82088	94189	99416	70220	85258	88303	73876	73334	75121	68438	73440	75800	66534	68394	69663	66918	65342	65663	70917	67023	64856	67000	68960	66535	66589	64254	69773	70909	68891	65387	68581	65222	68331	68905	65852	70258	65447	65012	64639	65272	68107	64924	62672	62741	60133	68647	62738	70289
14.1667	84050	94912	98544	70469	85362	89732	74630	73958	74506	68001	72850	76540	66080	68088	69323	67660	65204	65634	70970	66896	66658	67508	68388	66495	66544	64346	69541	71053	68792	65814	68575	64094	68863	68036	66052	70559	65686	64620	65122	64571	68381	65576	62234	62509	61125	68522	62729	71619
14.2	82126	95107	98770	70145	86009	88566	74330	72075	74850	69419	72991	76124	66022	67926	69424	67171	64938	65257	70671	66388	65356	66922	69226	66546	66663	63747	69513	70418	68896	66693	69561	64977	68618	68704	66002	70711	65513	65218	64611	65284	68573	65383	62589	63410	60850	68392	62538	70881
14.2333	83797	94936	99912	70608	86644	88808	74790	73020	75517	68886	72947	76296	66891	67274	69614	67685	65083	65722	71247	66563	65738	67733	69368	67089	65981	63745	69696	71235	69243	65566	69179	65085	68119	68679	65534	70371	65866	65445	64703	65314	68872	64649	63006	63142	61211	67623	62564	71195
14.2667	83580	96170	99150	71072	86603	87632	73944	72700	75989	68485	73425	75977	67037	67382	69459	67749	65090	66555	71122	67822	65592	67283	69781	66233	66964	63790	70534	71266	69533	65795	68801	64432	68164	69280	66597	71218	65815	65830	65036	65330	68562	65386	62248	63507	60752	67713	62679	70957
14.3	83192	95487	98194	70559	85952	87671	74084	72373	73092	68602	73032	76417	66071	67847	69495	67622	65075	66387	70085	67357	66175	66957	68845	66103	66973	64514	70150	70146	69040	65994	69613	65338	68610	68293	66502	70920	66052	64878	64564	65345	68801	64493	62372	63311	60959	68275	61980	70744
14.3333	83969	95140	98924	71978	86195	87874	73692	73206	75520	68831	72666	76481	66484	68239	69284	66747	65731	66499	70562	66932	65718	67479	69026	65943	66515	64021	70498	70506	69150	65774	69284	64892	68121	69120	66800	70858	65442	65358	64957	65964	68544	64826	62381	63532	61129	68092	62283	70764
14.3667	83905	95624	97299	70585	86893	87306	73420	72387	76999	68872	73713	76434	65963	67747	69706	67790	65026	65810	70755	66597	66310	67160	69432	65838	66780	63152	69692	70731	69028	66337	67925	64643	68426	68848	66716	70422	65993	65280	64667	65244	69025	64995	62095	62651	60805	67343	62659	70959
14.4	84154	95238	98914	70639	88516	87986	74128	73195	76065	68799	72941	75682	65864	67480	69324	66690	65546	65740	70895	66895	66042	66933	68581	66450	66295	62669	69651	70228	69544	65496	68741	65339	67768	68424	66150	70646	65936	65301	64934	65644	69323	64665	62258	62930	60922	67427	63124	70191
14.4333	83983	94531	99389	70866	87112	88585	74330	73643	75926	69198	72617	75192	65654	67310	68608	67631	65411	65864	70514	66213	65852	67595	68916	65880	66764	63382	70627	71115	69833	66625	68825	65179	68660	69685	66388	70807	66161	65361	65162	65222	69320	64923	61925	63804	61300	68241	61427	70706
14.4667	84276	95256	99809	71015	87295	87869	74448	73653	75286	67674	73071	76013	66158	67524	69057	67806	65668	66063	70891	67058	66311	67846	68310	66086	67257	63516	70797	70293	69459	66497	68628	64540	68832	69125	66251	70925	65388	65306	64894	66083	68393	65107	62277	63354	61238	67998	62032	71151
14.5	84848	94295	99772	70777	87464	87538	74272	73195	74628	67969	72148	76131	66720	68115	69313	67338	65003	66561	70620	66845	65942	67918	68743	66382	67226	63840	71348	70247	68925	66050	67806	65623	68407	68484	66299	70618	65956	65861	65110	65447	68917	65171	62458	62750	60104	67932	62569	71183
14.5333	85148	94966	99590	69943	87013	87969	73658	73143	73927	67663	72788	76239	66470	67750	68993	67049	65499	66380	69496	67053	65548	67130	68834	65588	66732	63574	70954	71240	69368	66110	67703	64709	68445	68774	65775	71211	64887	65977	64743	65566	69211	65222	62375	63259	61348	68461	62696	71307
14.5667	84376	93570	99161	69246	87831	87679	73751	71710	75545	68585	72646	76239	66713	67081	68700	67210	64953	66555	70324	65982	65441	68107	68436	66481	67368	64066	71714	71729	68653	66311	68736	64734	68736	69022	65250	70672	66364	65602	64998	65255	68698	64446	62442	63041	60887	67928	62804	70860
14.6	84598	95193	99617	71160	87145	88350	73290	72666	75052	69573	73067	75981	65936	67141	69338	67247	65420	65941	69588	66808	65698	67927	68771	66240	66813	62883	70210	71463	69375	66300	67778	65378	68695	68617	66102	69752	66112	65223	64863	65772	68716	64670	62074	63357	60581	67591	61911	70663
14.6333	84542	96020	98643	71142	87083	87456	74049	73559	75890	69875	71964	76112	66090	68554	68636	67326	65193	66334	70109	66554	66094	67492	68760	65386	67072	63235	70574	70671	69444	66425	67907	64566	68611	68741	66656	70699	65820	66333	64939	65832	69114	65368	62126	63174	60870	67554	62165	70607
14.6667	85670	95525	99522	71370	87103	87548	74560	72882	75424	69500	73016	75490	66933	67648	69374	67135	66144	65821	70717	66662	66504	67187	68166	66181	66124	64006	70042	71172	68896	66321	68113	64590	68702	68785	65975	70564	65745	65847	64561	66068	68822	65426	62292	63880	60979	67863	61554	70979
14.7	85764	96018	98893	71036	87337	89327	74017	73747	75454	70267	72801	76149	67124	67984	69134	67636	65149	66583	70393	66529	66087	67725	68835	66663	66299	63627	69935	70854	69036	65376	68215	65467	68250	68629	66987	70877	65640	66133	65070	65219	68964	64688	62725	63603	61409	68274	62372	71008
14.7333	85841	95885	99647	71073	87336	88089	74028	72917	74687	70255	72441	76139	66294	67998	68704	67559	64868	66279	69937	66150	65214	67553	68620	66282	67236	63045	69736	70410	69531	66432	68013	65077	68372	69233	66451	70860	65745	65690	65223	65536	68832	64516	61947	63793	61603	67998	61989	71188
14.7667	86147	95254	98845	70673	87611	88027	74198	73134	75150	70996	72871	76722	66028	67679	68713	67542	65535	66573	69840	66506	66083	67077	67952	66940	66957	63450	70629	70447	68763	65214	68675	65181	68431	69047	65718	71527	66701	65735	64862	66561	68853	65113	63043	63155	61463	68035	62911	71043
14.8	85076	93343	99279	70421	86952	88100	74738	72915	74821	69071	72841	76001	66779	67808	69224	67221	66246	66460	70273	66924	66114	67015	68656	66235	67764	63527	70605	71271	68886	65905	67460	65369	68560	68744	65943	70733	66956	65525	64873	65183	68299	64948	62318	63441	61307	67411	61534	70467
14.8333	84365	95217	100101	70537	86709	87720	74531	73257	75922	70214	72190	75759	65910	67246	68383	67577	65519	66035	71027	66478	65299	67921	69260	66218	67398	62458	70144	70557	68969	65971	67870	64747	69075	69325	66489	70649	65891	65417	65649	65078	68357	65535	62106	63838	61045	67456	62119	70332
14.8667	85065	94557	99483	68726	86464	88637	74048	72372	74699	69041	72731	75625	65847	67505	68387	67002	65925	65242	69863	67445	66561	67506	68946	66053	67538	62831	70203	70830	68406	65511	67657	65430	69183	68800	66242	70667	66402	65594	64868	65409	69251	64755	62549	63074	60599	67446	62503	71261
14.9	85624	95178	99572	70237	87132	87989	73582	73184	74809	70338	72118	75530	67139	67645	68433	67335	66044	65992	70978	66543	66230	68038	68894	66331	66879	62854	70198	71184	69104	65490	67771	64438	68627	69496	67257	71330	66583	65846	64518	65129	68970	65414	63001	63725	61248	67319	61991	70625
14.9333	85552	95232	98991	70294	86891	88959	74092	72965	73616	70136	72195	76340	66325	67260	69269	67816	65520	66077	70275	66627	66247	67173	68600	65959	66809	63375	69709	71370	69135	65664	67639	65087	68234	68503	65325	70935	66236	65617	65189	65158	69330	65184	62185	63282	60777	67635	62089	70949
14.9667	85236	95751	100582	70301	86697	87573	74649	72735	76277	69487	72527	76263	66207	67975	68774	68370	65637	66254	69984	66901	66093	68175	68174	67070	67039	63424	70002	71045	68513	65823	67537	65261	68226	69086	66909	71877	66258	65777	64543	65414	69047	65643	62913	63315	60887	67824	61525	70528
15	85540	94680	100398	70134	87378	88022	73132	73680	73796	69765	72799	75870	66043	67538	68943	67544	65528	65826	70371	66032	66069	67359	68472	66345	67662	63045	70596	71305	68884	65764	67474	65993	68904	68976	66013	70621	65776	65918	65047	65714	69117	64712	62539	63248	61545	67536	61701	70755
15.0333	85347	94853	99598	70715	87764	88060	74135	72737	74560	70337	72757	75632	66341	68139	68988	67314	65616	65941	70127	66734	66475	68813	68822	66561	67489	62850	70342	70621	69308	65764	67649	64817	68747	68999	66360	70896	65108	65479	64699	65760	68305	65451	62863	63317	60897	67270	62147	71291
15.0667	86293	94561	99146	70850	87562	87842	73444	72395	74052	69318	71991	74674	66528	67322	68992	67266	65339	66320	69010	67198	65231	67634	68434	65697	67423	63256	70650	70526	68963	65457	66917	64913	68148	68936	66693	71075	66363	65853	64966	65722	68925	65478	62512	63376	61394	67993	62569	70446
15.1	84895	94619	99467	70665	87796	87869	74605	72927	74902	69317	72499	76159	66066	66756	68643	67249	65666	66363	70282	66423	65690	67402	68420	65731	66942	63253	70621	70969	69446	66940	66947	64963	68956	69302	66316	70942	65642	65535	64401	66105	68638	64735	62326	63491	60922	68054	61592	71178
15.1333	84527	94491	99298	70450	87646	88260	73866	72108	74272	70943	72670	76209	66375	67478	69724	66684	65196	65675	70354	67157	65934	67839	69002	66492	67673	63243	71078	69588	68647	65505	67821	65326	68775	68727	66229	71498	66328	66885	65135	66297	68824	63806	62398	64441	60951	67870	62684	70688
15.1667	85582	93885	98709	70357	86932	88355	73814	71824	76781	69098	73296	75203	66088	67534	68793	67302	65655	65561	69829	66382	65378	67903	69509	65624	67490	63373	70256	71049	69257	65147	66464	64419	68133	68446	66667	72048	66281	65602	65272	66057	68885	65376	62900	63528	61202	67918	61666	70583
15.2	85361	95342	99748	70788	87777	88651	73339	72981	75663	69337	72754	75653	65498	66722	69594	67801	65207	65795	68931	66814	65762	68068	68983	66295	67773	62791	70879	70524	68916	65293	67232	65186	69505	68601	66523	70871	66234	66224	64907	65417	68750	64581	62902	64148	61453	67659	62729	70842
15.2333	84830	94353	99191	70408	87236	88093	73693	72222	74962	69322	72337	75553	66381	66727	68891	67241	64537	65887	69314	66741	65350	68097	68748	66863	67879	63283	71297	70464	68980	65513	67306	64289	68225	69766	66443	71174	66394	65442	64510	66142	69522	65255	62151	63723	61040	67776	61796	70745
15.2667	85077	94542	99076	69650	86817	88131	73795	73512	75573	70236	73411	74942	66217	67178	68431	67506	65268	66561	69374	66663	64625	67171	68616	66077	67464	63240	71201	70799	68717	65382	66415	64887	68995	69148	66174	71317	66345	65722	65048	65991	68414	65880	62705	63668	61243	68247	63322	70487
15.3	85119	94391	99501	70065	86785	87805	73061	73121	75355	69436	72614	75526	65650	68088	69039	67148	64591	66690	68703	66694	66418	67463	68523	66269	67169	62908	70232	70380	68401	64633	66924	65269	68050	68892	65916	71070	65347	65936	65016	66358	68278	64724	62259	63621	61602	67305	62480	70788
15.3333	85960	94445	99562	70928	87148	87981	73237	72224	75461	70315	73289	75433	66458	67123	68636	67988	65627	66086	69380	65814	66283	67626	67493	66346	67647	63421	71005	71526	68336	66072	66529	64594	68030	68751	66043	70543	66074	66177	64973	64893	69011	64990	62432	64324	61038	67992	61917	69884
15.3667	84580	93890	99372	70358	87713	88064	73998	72690	74368	69551	72060	74796	65611	66944	68049	67060	64939	65752	69067	66864	65823	67170	68107	66085	67041	63615	70298	69667	69419	66330	66964	64805	68113	68525	66124	71621	66417	65299	64792	65126	69201	65203	62298	62944	60739	67576	61877	70565
15.4	84674	94483	99117	70380	87475	87780	73370	72535	74335	69955	72013	75656	65955	67813	68388	67151	65585	65954	69374	66994	65316	68208	68460	66353	67587	62859	71039	70769	68799	65302	67284	65010	68792	68712	65671	71065	66993	65108	65380	65971	68926	65011	61994	63466	60574	68547	61371	70848
15.4333	84319	95522	99659	71063	87087	88706	74316	72786	74997	69605	72427	75714	65820	67844	69205	67232	65514	65852	68226	66292	65565	67229	68162	65947	67598	63646	71044	69758	68740	65708	66797	65749	68491	69216	66269	71500	65562	65787	64845	65679	68552	65157	62033	63698	61004	67338	62171	70278
15.4667	85133	94694	98931	70879	87052	87904	74116	72573	74496	69703	72342	75170	66291	67025	69467	67291	64710	66327	69472	66628	65955	67815	68176	66438	67578	63533	71369	71225	69193	65974	66486	65402	68501	68962	65801	71159	67109	66063	64911	65916	68950	64606	63203	63935	60789	66963	61925	70406
15.5	84610	94490	99866	71261	87286	88417	73751	72866	74165	68891	72399	75550	66427	66921	68782	67132	65653	67075	68770	66670	66231	67464	68459	66300	67051	63100	70073	70438	69421	65360	66605	64352	68492	69384	66253	71676	66516	65686	65237	66939	69038	65807	62629	63251	61797	68161	62648	70366
15.5333	85108	94833	99112	70890	87279	88497	73735	72614	74227	69623	72134	74930	65900	67689	68669	66679	64810	66060	69138	66754	65964	68070	68973	66187	67433	63255	71127	70858	68778	64903	66589	64615	68357	68440	66294	70720	66015	66194	65162	65188	69100	64766	62445	62738	60963	67807	62471	70158
15.5667	85142	93590	100525	71109	87417	87914	73551	72739	73381	69616	72115	75212	66209	67538	68506	67162	65606	65982	68640	66583	66695	67851	67837	66450	67074	63908	70957	70090	68792	65733	66326	65003	68565	68890	66390	71298	66357	65612	65243	65700	69401	64617	62453	63540	60902	67884	62341	70601
15.6	84921	93994	98924	71297	87129	89469	72502	72758	76805	69510	72595	75551	65669	67340	69002	67415	65153	66403	68270	66324	66702	67170	68329	66250	66870	63718	70916	70530	69576	65288	66369	65176	68726	68207	65920	71330	66143	65103	65213	65755	68587	65833	62123	63616	61088	67837	62582	70690
15.6333	84952	94169	99267	69663	86674	87827	73272	72603	74491	68838	72388	75925	66114	67727	69009	67977	65574	66169	68875	66807	65497	67942	68472	65799	67506	62689	70839	70496	68751	65498	66189	64663	67880	68816	65817	71273	65923	65593	65808	65506	68473	65593	62661	63412	60999	67377	61696	70517
15.6667	84504	93885	99133	70712	86610	87649	73646	72599	74687	69307	72116	75209	65719	66114	68126	67531	65625	65569	68677	66601	65668	67411	68864	65750	67042	63163	70432	70663	68843	66289	66001	64553	68709	69268	66095	71524	66588	66337	64253	65212	68619	65328	61997	63609	61055	67346	62145	70908
15.7	85657	95005	98914	70553	86922	88414	73292	72772	75341	69530	72122	75365	66332	67370	68228	67713	65412	66115	69290	66451	66215	68019	68127	66820	68223	63659	71046	70324	68480	65295	66163	64893	69020	68210	65806	71411	66679	65692	65203	65630	69100	65684	62532	63883	61882	67035	62027	71553
15.7333	86223	95144	100335	70637	86944	89359	73548	72903	73542	69338	72226	75717	66220	67376	68744	67727	64696	66613	69306	66774	65384	67399	69219	66298	67306	62703	71749	70118	69270	65283	66575	65176	68930	68563	66225	70710	65412	66403	64921	65475	68969	65068	62919	62967	61749	67393	62280	71348
15.7667	84920	94781	100009	70929	87694	88918	74125	72640	75374	69347	72168	74771	65582	67655	68630	67179	65145	66145	69107	67902	66109	67914	68485	65958	67581	63722	72006	70352	69032	65251	66191	64897	68609	69747	65782	71123	65421	66157	65921	66268	68818	65131	62226	63535	60485	68138	62438	70539
15.8	85752	94390	99031	70218	86762	88074	73297	73282	75658	69343	72869	74701	65494	68418	68571	67515	65425	65422	69359	67128	65674	67321	68078	65988	67706	63237	72096	70389	69238	65628	66174	65092	68702	68590	65820	70973	66177	65410	65971	66071	69174	65099	63016	62836	60918	67529	62449	70494
15.8333	84151	94666	99500	69622	86455	88598	72862	73008	73642	69216	72855	75524	66362	67300	68571	67662	65041	66061	69254	66383	66251	67430	68724	66572	67609	62856	70715	70790	68574	66389	66240	65642	68394	68807	66590	71257	65674	65488	64663	65376	69783	64890	62220	63374	61301	67111	62004	70542
15.8667	85466	94265	98487	70065	86710	89066	73194	72749	75382	69429	72319	75639	65523	67683	68347	67443	65290	65701	68961	66442	65809	67377	69308	66571	67478	63183	71163	70137	68777	65560	66871	64909	69051	69816	66420	71155	65969	66040	65693	65514	69201	65372	62736	63197	61258	67785	61554	70732
15.9	84254	93695	100057	69572	87588	88601	73113	73149	75630	69381	72320	75721	66245	67491	69020	67465	65209	65810	68842	66658	65975	68143	68472	65801	66822	63441	71914	71006	68828	65787	66395	64893	68365	68962	65792	70969	66575	65874	64591	65981	68322	65033	62393	63987	61315	67529	62484	69621
15.9333	85034	94576	99621	70186	88084	89327	73503	72501	75842	69103	71784	74965	65928	68068	68412	67027	65588	66605	68083	66719	65493	67353	68560	65763	67660	62412	71459	70818	69589	65307	66377	64581	68677	69178	65238	70729	66346	65604	65075	65372	68723	65034	62351	63833	61257	67577	61779	70976
15.9667	85361	95214	99452	70787	86499	88147	73091	72660	74087	69819	72254	75081	65715	67795	68951	67382	65708	67030	69136	66395	65349	67871	68947	66068	67931	64300	71530	70066	68772	65591	66823	64632	68379	69064	66128	71278	66428	65222	64441	65756	68058	64910	62941	64002	60831	67958	62512	70772
16	85549	94052	99821	69890	87086	88622	72633	73030	73710	68793	72205	74805	65452	66613	68787	67167	65961	66075	69090	66441	66253	68157	68538	66518	67730	63993	71285	70409	68212	65240	65648	64500	67741	68537	66476	71142	65963	65466	64517	65395	68839	65404	62521	63425	61366	67604	61634	70061
16.0333	85025	94982	99948	70056	87656	88539	73405	73480	74012	69452	72292	75442	65437	67528	68883	67069	65454	66543	69085	66125	66509	67455	68811	66562	67308	63035	71848	70546	68057	65883	66372	65295	67837	68925	66230	71465	65894	66300	65258	65368	68799	64881	61869	63668	60865	66975	62412	70992
16.0667	84832	93773	99180	70115	87710	89400	74054	72248	73554	68436	71922	76224	66100	67932	68587	67101	64843	66341	68671	66399	65790	67737	68666	66233	67642	63279	71376	71477	69070	65128	66397	64424	68656	69195	65992	70516	66083	65636	64638	66753	68671	65718	63070	62938	61194	67956	62082	71052
16.1	86098	95137	99454	70355	87752	88764	73576	73132	75139	69847	72145	75503	66240	68256	68822	67392	64614	65965	68696	66038	65024	67950	68170	66441	67357	63978	71066	70975	69016	65919	66037	65152	69267	68948	65741	70477	66366	65719	63880	65406	68376	65459	62303	63458	61429	67053	62111	69773
16.1333	85282	94639	99614	69353	87096	88616	73670	72735	75156	69633	72312	74230	66044	67315	68270	67420	65227	66513	69005	66368	65676	67366	68272	66217	67043	63680	71043	71255	68202	65481	66184	65404	67722	68713	65086	70533	65661	66013	65063	65369	68622	65654	62541	63410	61600	67038	61731	70331
16.1667	85610	93986	98956	68992	87018	89782	73297	72906	74953	69888	71712	75547	65865	67315	68436	66698	64417	66071	68672	66733	65625	67404	68702	65965	67233	63995	70385	70675	68965	65902	66231	65329	68035	68423	66123	70515	65607	64621	64637	65540	69181	65305	62806	63754	61393	67223	62290	70931
16.2	85824	94150	100059	70214	86793	89545	74235	73215	74430	69376	71952	75783	65902	67855	68473	66617	65317	66168	69422	66848	65358	68370	68092	66313	67404	63509	70748	70918	69334	65344	66512	65392	68363	68831	66716	70508	66180	65762	64969	65833	69026	65632	62742	63222	61668	67300	61546	70300
16.2333	85352	93987	100382	69727	86756	89321	73084	73159	73890	69671	72309	74781	65808	68178	68321	66453	65425	66384	69935	66209	66069	67583	69006	66497	67050	64136	71035	70672	68577	66059	66198	65523	69453	68745	66098	71087	66272	65366	65391	65657	69036	65841	62631	63983	61596	67251	62046	70212
16.2667	86126	93389	99769	71410	86696	89256	72982	72949	73381	69893	72014	74743	66144	67338	68777	67439	65658	66298	69580	66653	65519	67506	68627	67003	66734	63474	71521	71014	68995	65464	66226	66158	69002	69169	65845	70180	66374	65480	65195	65234	69122	65241	61936	63324	61102	67888	61621	70560
16.3	85113	94638	100334	70716	87478	89390	73882	73573	73694	70340	72449	76057	66020	67960	68239	67895	65427	66064	69123	65466	66014	68176	68490	66887	68064	63239	71539	70534	69261	65282	66544	64914	69282	68761	67304	71530	66088	65376	65141	65934	69830	65135	62880	63438	61941	67661	62200	70226
16.3333	84750	93656	100654	70174	87110	89642	73439	73241	73232	69771	72860	75693	66458	67743	68875	67148	65224	66538	69060	66149	66394	67534	67890	66754	67747	64332	71594	70735	68332	66277	66760	65567	69286	69280	66462	70621	66024	65000	65473	65216	69082	65340	62712	63793	61273	66912	61435	70238
16.3667	84166	93905	100033	70286	86754	88798	73239	73448	75776	69417	71799	74814	66008	68102	68073	67724	65439	66634	68258	66582	65626	67029	68521	66723	68549	63131	70908	71398	68787	65361	66546	65390	68685	68301	65480	70825	66568	66451	65769	65781	68923	66257	62532	64466	61248	67291	61616	70277
16.4	85729	94559	99982	70406	86517	89701	72751	72820	74731	69942	72744	74430	65601	67781	68661	67536	65159	66692	68350	67182	65959	67311	68890	66560	67908	64062	70984	70354	68912	65480	66661	65684	69080	68887	66637	71126	66148	65628	65136	66149	69407	64970	62477	62824	61098	68119	62285	69918
16.4333	86694	94673	99923	69334	86467	88783	73895	73181	74483	69909	72560	75263	65618	68029	68787	67437	65413	66203	68818	67194	66204	67972	68793	66586	68381	63042	70996	71616	68347	66112	67289	65415	69717	69000	65881	70838	66093	65636	64668	66035	69671	65141	62345	63667	61011	66730	62186	70611
16.4667	86589	94123	100592	69923	86812	88629	73224	73037	73112	68659	71544	75550	65478	67217	68402	67464	64629	66191	68286	66638	66080	67407	67681	66462	67740	64090	70957	71337	69172	65222	66615	64600	68111	69166	66754	71109	66246	65535	64845	65843	68660	65742	62645	64028	61395	67337	62148	70844
16.5	85159	94542	100773	69422	87756	89084	73228	73354	73219	69524	71319	75065	65327	66485	68430	67562	65542	65643	69356	67077	65874	67017	68863	66471	67678	63887	71326	71789	69472	65580	66782	64827	68804	69936	65777	70956	66331	65648	64931	65762	68828	65295	62400	63683	61484	67111	62411	70374
16.5333	86425	93211	100413	69839	86693	88882	72842	72760	73150	67747	71258	74295	65125	67315	69523	67404	64767	66019	68973	65950	65555	67101	67330	66023	68255	64156	70975	71406	69131	65213	66740	65066	68363	69055	66730	70217	66069	65969	65084	65719	69425	65178	62634	63421	60857	67940	61556	70887
16.5667	86700	93682	100436	69865	86625	88645	72741	72423	73906	69045	72308	75786	65633	67256	68089	67260	65322	66340	68779	66804	66126	68022	68370	65815	67285	64319	70514	71298	68108	65709	66488	65128	69092	68456	66453	70998	66796	65881	65223	65978	69249	65540	61900	63651	61353	67116	62225	70711
16.6	86116	94159	100247	71293	87230	89317	73018	72484	74432	68416	72099	75052	65102	68054	68970	67625	65105	66972	69899	66683	65535	68079	68042	66064	67572	63344	71722	71266	69064	66255	66104	65530	68540	68950	66035	70395	66524	66211	65324	65929	69194	65920	61764	63859	61290	67435	62312	70889
16.6333	86529	93671	99691	70059	87555	88744	73672	73194	74475	68145	72164	75519	65729	67531	68502	67307	64651	66391	69429	66309	66263	67170	68680	66188	67749	63691	70657	71701	68917	65767	65720	64768	68664	68809	66132	70861	66564	66339	65035	66342	69037	65273	63328	63564	61385	67265	61224	70918
16.6667	87103	94438	100410	69346	87677	88845	73565	72536	74953	67430	72508	75264	64702	67737	68209	66840	65219	66846	69026	66814	66364	67806	67941	66982	67205	63874	71602	71619	68534	66000	66611	65154	69248	69473	65360	70812	65923	65425	64745	65360	69196	65498	62713	63192	61736	66941	61953	70759
16.7	87167	94326	99307	69997	86821	89350	73687	72013	74262	67351	71508	75282	65840	67622	68053	67092	65469	65796	70785	66684	66375	67878	69453	66684	67771	62842	70645	70641	68966	66241	66568	64792	68624	68700	66776	71193	67586	65606	64519	66036	69192	65187	62721	63731	61405	67428	62242	69741
16.7333	86298	94228	101237	70432	87501	89392	73668	73140	75136	68426	71412	74895	65439	67925	68439	67198	65140	66185	70157	66603	66265	67421	68383	66135	68398	63653	71402	70923	68796	65434	65937	64180	68484	68814	65504	70688	66558	66239	64708	65947	68248	65258	62696	63010	61474	67729	62269	70516
16.7667	86366	94102	100136	69020	86658	88699	73339	72712	74366	69189	72015	74370	66135	67600	69007	67253	65271	66485	69530	66350	65787	68194	68922	66887	67047	63731	70654	70976	68642	65508	66787	65075	69311	69227	65678	70682	66401	66250	65151	65844	69046	65608	62867	63601	61692	66617	62075	70480
16.8	85260	93177	100642	68911	87691	89493	73212	73443	74874	68777	71867	74852	65498	67340	67915	67495	64656	66526	69612	66720	66729	67678	68683	66188	67731	64273	70301	71526	68757	66243	66293	64647	68700	69153	65847	71480	65963	66275	65284	65625	69523	65391	62563	64357	61589	67190	62414	70815
16.8333	85055	94853	100245	69760	86731	89201	73580	71383	74665	68358	72173	74743	65919	67344	68317	67555	65100	66623	69773	66605	65941	67681	68149	66032	67890	63434	69568	71533	68994	65650	66011	64958	68746	69092	65899	70756	65843	65790	64830	65807	68698	64893	62939	63469	61478	67276	62125	71159
16.8667	84753	94164	99433	69557	85958	88346	73396	72782	74071	69623	72030	74333	65336	67499	69197	67194	64631	66715	70389	66281	65861	68024	67397	67231	67301	64146	70274	70881	68676	65034	66761	65847	68811	69177	65729	71173	66822	66037	66600	65342	69128	65585	63166	63722	61879	67156	61663	70917
16.9	87727	93927	99426	69520	86094	89258	73958	72728	74985	68306	71820	75267	66608	68206	68612	66940	65854	66638	70154	66486	65342	68265	67967	65754	67271	63675	69967	71484	69009	65079	66656	65885	68869	69415	66305	71061	66047	65075	64755	65483	69053	66126	62456	63970	61254	67506	62304	71053
16.9333	86857	95159	100381	69304	86681	88944	73272	72710	73816	68629	72058	73912	65795	67554	68832	68107	64778	66773	70079	66241	65983	67820	68170	65831	68122	63822	69921	72000	68969	66438	66908	65147	68647	69134	66610	70650	66581	66054	65912	66370	69274	65867	62305	63657	61417	66989	61870	69482
16.9667	85305	93038	100539	69868	87086	89324	72925	72576	73704	68978	73215	74979	65726	67852	67908	67409	65363	65957	69222	66227	65947	66770	68806	66374	68156	63107	70210	71315	69180	65758	66323	64968	67873	69276	65718	71072	66358	66537	65103	66352	69199	65631	62407	63851	61386	67235	61730	70755
17	85108	94552	99954	69484	87036	89312	74034	72890	75241	68602	72135	75185	66005	67787	68655	66817	65423	66212	70381	66854	65838	68191	68354	66032	67566	63725	70573	71416	68656	65472	67446	65514	68965	69121	65974	71034	65626	65389	65576	65922	69208	66239	62316	63240	61271	66961	61980	70247
17.0333	83608	94319	99880	70274	86251	88808	72919	71962	73223	67423	71690	75160	65500	67349	68621	66927	65265	66128	69474	66001	65571	67412	68562	65834	68043	64090	70277	70231	69326	65739	65955	65246	68418	68980	66389	71035	66605	65692	64926	66197	68964	65415	63205	63280	61973	67691	62481	71521
17.0667	85785	95504	99786	70111	87185	89706	73727	72777	73771	67698	71692	74282	65887	67436	68177	67654	64719	66438	69360	66433	66354	67660	68539	65631	67443	63806	70302	70936	68985	65515	65572	65419	68393	68708	66021	71319	67087	65675	65507	66066	69319	66053	62759	63116	61179	66755	61943	70505
17.1	85992	95134	99871	70235	87763	88135	73461	72025	74619	67011	71889	74919	65801	67735	68676	67992	64756	66282	69913	66233	66267	66623	68599	65865	67424	63516	71523	71580	69007	65202	66126	65164	68229	68812	66218	71118	66605	65673	65242	65693	68908	64693	62577	63873	61711	66771	61748	70260
17.1333	84317	94851	100059	69291	87251	89438	72980	72962	73539	67336	71809	75322	65329	67117	67538	67491	65185	66166	69329	67020	65899	68165	68497	65480	67512	64236	70701	71679	68902	65801	66073	65146	68358	69895	66356	70510	66233	65377	65410	66675	69100	64306	61598	63551	61227	66805	61549	70531
17.1667	85358	93872	100716	70398	86591	88650	73391	73488	73269	68182	71985	74495	65816	67202	68053	67509	65154	65598	69585	67260	66566	67403	68402	66048	67921	63694	71392	72368	69119	66094	66633	65724	68472	68966	66327	70505	66274	65897	65273	66854	68719	65741	63047	63528	62146	67389	61645	70454
17.2	85352	94722	99951	69154	85880	89120	73788	73734	73323	67254	72022	74068	65455	68019	68625	67222	65095	66944	69525	65881	65769	67418	68106	66316	67993	64079	71677	71119	69250	65295	66808	65619	69072	69217	66016	70508	67532	65607	65402	66137	69641	66118	62995	63699	60769	67223	62602	70435
17.2333	82410	94618	98956	70127	85862	89131	73152	72333	74306	67582	72340	75220	65298	67598	67633	67365	64487	66201	69839	66847	65845	67788	68870	66163	67322	64002	70998	70322	68841	65787	66041	64986	68492	69043	66234	70851	66993	65630	64502	65745	68952	65244	62167	63847	61542	67169	61763	69241
17.2667	84069	95413	100164	70015	87331	88977	72625	72373	73814	67533	72229	74563	65809	67649	68398	67085	65190	66162	69893	66338	66328	67331	67957	66724	67575	63958	70955	70805	69451	65741	66975	65060	68401	69328	66323	70250	66747	65837	65145	65741	69189	65079	62872	63159	61748	66932	62099	69447
17.3	84792	94054	100600	70331	87069	88571	73380	72536	74386	67094	71156	74873	65423	67371	68389	67107	65109	66487	69680	66462	65592	67510	68184	66659	67445	64311	72047	71607	68238	65037	65442	65394	68939	69112	65301	70926	66067	65854	65894	66504	68765	65034	62560	63410	60573	66342	61589	70367
17.3333	84580	95058	99668	70389	86669	88944	73576	72676	75029	67679	72322	74583	65743	67823	68015	66968	64954	65700	69453	67070	66721	66899	67863	66021	67035	64059	71219	70555	68443	65432	66120	65020	68934	68611	65868	71067	67306	65562	65237	66421	69493	65173	63104	63878	61699	66938	61961	70507
17.3667	84872	94369	100968	70768	86380	89391	73949	73452	75373	67831	71837	74615	65104	67371	69067	67700	65504	65393	69789	66089	65896	67197	68019	66643	67797	63959	70868	70750	68855	65438	66398	64912	68791	69548	65807	70876	66780	65818	65609	65706	69497	65050	62814	64413	61409	67567	61384	70815
17.4	84720	94045	100544	70498	86344	88756	73088	73534	73597	68018	72102	75139	65951	67447	68313	66863	65421	66946	70599	67049	66247	68264	69081	66243	67891	64422	70876	71259	69328	65771	66233	65426	68683	68499	66518	70326	65898	65581	65814	65923	68781	64964	62892	63866	60615	66962	62260	70933
17.4333	83898	94134	99736	69553	87015	89138	73036	73033	75205	66961	71413	74201	65787	67315	68547	67697	65305	67046	70671	66754	66538	67885	68631	67043	67889	64669	71256	71471	69119	65960	66320	64879	68930	68967	66381	70858	66386	66021	64872	65903	68799	65295	62833	63687	61038	66461	61449	70190
17.4667	84655	94390	101629	69869	87446	89340	73196	72720	75535	68764	71546	74499	65720	66867	68130	67766	65333	66392	71547	66961	65806	67496	68279	66877	67363	63628	71061	71597	69063	66129	67382	64930	69416	69589	65368	71122	66572	65416	65695	65793	69476	65213	62660	63322	61754	67133	61701	70988
17.5	84838	95231	100761	69861	86687	88788	73547	72597	74003	68679	72612	74280	64784	67040	68194	66502	64670	66278	71201	66779	66048	66921	68847	66029	66708	63852	70903	71357	68903	65413	66276	65129	68407	69108	65783	70331	67434	66174	65088	65925	69758	65074	62164	63198	60971	67518	61759	71077
17.5333	84945	94317	100656	69894	87659	89744	72907	72427	74972	68520	71864	74328	64930	67399	68426	66920	65570	66682	71650	66998	65751	67752	68443	66270	67867	63318	71194	71743	69061	65690	66684	64644	69275	68431	65459	71025	66698	65583	64791	66065	68900	65770	62726	64005	61492	66734	61851	70725
17.5667	85134	95684	100421	69845	87709	88805	73417	72023	74046	69245	71921	74167	65685	67224	67529	66720	63939	65834	71676	67064	65212	67534	68722	66546	67429	64050	70565	71834	68859	66181	66944	65151	68463	68809	66086	70699	66681	65105	65428	66338	68613	65720	62561	64083	62033	67599	61777	70119
17.6	86725	94238	100771	70794	86912	89491	73872	72308	72405	68528	71834	73882	66164	66863	67373	66996	64898	65882	71098	67556	66010	67654	67828	66402	67297	65152	71351	71284	69736	66128	66731	64678	69182	69193	66320	70780	66747	66252	66088	66610	69128	65516	62333	64287	61653	67225	62045	70591
17.6333	86879	95949	100956	70184	87441	88084	73611	72298	75278	68795	71213	73817	65215	67335	68062	66955	64801	65640	70471	66425	66040	67367	68048	65347	67290	64765	70611	72120	69422	65634	66402	64745	68592	69385	65434	70529	67251	66202	65630	65907	68880	66227	62257	63891	61772	66681	61914	70670
17.6667	86725	95089	100933	69097	86714	89260	73148	72785	73875	69405	71577	74048	65397	67774	67942	67381	65139	65731	71250	66350	66027	67525	68454	65651	67651	64105	70702	71542	69602	65568	66243	64901	68911	69804	65910	70582	66394	65653	64409	65996	70159	66532	62326	64094	61270	67249	61597	70431
17.7	86811	95296	100730	70245	86604	89148	72652	71612	74166	69032	71739	74369	65421	67409	68346	67666	64974	66265	70449	66284	66062	67492	67912	66015	67633	63924	71077	71609	69257	65311	65819	64910	68585	68355	65923	71198	66791	65291	65429	65976	69726	65766	62555	63833	61491	67220	61881	69982
17.7333	86971	96881	100409	70411	87347	89084	73001	71804	73707	69233	72293	74374	64743	67825	68481	67243	64867	66384	71788	66916	66427	67365	68134	66711	68278	64543	69928	71566	69127	65994	66391	65546	68777	68533	66976	70648	66743	65933	65304	66110	68866	65512	62985	63943	61479	67542	61616	70739
17.7667	86629	95161	101355	69520	86512	88916	73129	72245	73463	69736	71268	74246	65253	68318	68554	66907	64808	66490	71878	67233	65158	68155	68137	66259	67825	64608	70687	71429	70458	65260	66529	65324	68577	67992	66437	71683	66835	65088	65133	66258	69175	65163	63321	63509	61200	66983	61551	70215
17.8	87602	95121	101421	70086	85949	89146	73732	72402	74641	69685	71401	74323	65689	67235	67829	67096	64670	66475	71559	66839	65737	67538	68577	65969	68123	64186	71864	71489	68851	66152	66612	64837	68916	69024	66855	70475	66592	65863	64991	65582	69418	65699	62820	63754	61882	67327	61859	69849
17.8333	87791	95959	100536	70429	86711	89630	73405	71266	74449	71015	71770	74396	66250	67714	68546	67255	65380	66533	71397	66937	66184	67613	68207	67042	67886	63855	71304	72217	69420	65767	66737	65460	68543	68804	66445	70754	66722	65805	64476	65644	69271	66137	62808	64344	61513	66913	62015	70323
17.8667	85990	95164	100767	70098	87043	89491	73215	72883	74618	71063	71386	74299	64948	67415	67993	67415	64412	65828	72017	66467	65606	67673	67999	65761	66962	64355	71862	71356	68648	65714	66201	65425	68845	68519	65426	70892	66040	66194	65787	66090	69298	65241	62863	63531	61364	67051	61182	69698
17.9	86644	95618	100062	69476	87093	89017	73309	72639	72225	71161	71034	74805	65251	67430	67620	67918	65295	66020	71802	67011	66261	67015	67755	65844	67729	64516	71270	72032	68733	65663	66533	65590	68594	69200	65760	71195	66443	65531	65108	66492	68987	66208	62935	63366	61737	66846	61789	69703
17.9333	86479	95356	100188	70176	86732	89632	72840	72470	74492	70702	71449	74213	65236	67254	68828	67343	65074	65905	71964	66723	66212	67898	68227	66281	67078	63982	71668	71780	69144	65372	66863	64802	69307	69289	66118	70804	66451	65768	65206	66203	69014	65524	62403	63124	61722	67178	61495	69949
17.9667	85536	94974	99666	70219	86922	89101	73716	72634	74211	71288	71927	74080	65578	68105	68142	67252	65072	66029	71693	66149	66387	67641	68234	66145	67849	63755	71492	72557	68176	66025	66953	65517	68666	69313	66263	70518	66872	66196	65423	65836	69330	65343	63166	63852	61147	67363	61821	69904
18	86366	95429	100693	70369	88177	89486	72835	73261	73053	70240	71189	73552	65244	67656	67443	67437	64671	66295	72179	67193	66238	67160	67914	66975	67187	64140	71422	71813	69357	65985	67027	64801	69022	69248	65668	71052	65861	66289	64868	65446	68903	65678	62708	64163	61828	66753	61585	69928
18.0333	85185	95176	100836	70603	86130	88545	73016	72607	74093	70069	71459	74168	65419	67438	68095	67345	65165	66141	71613	66930	66141	67237	67220	66464	67453	64000	70967	72269	68993	66153	66019	64738	68361	68831	66113	70379	66837	64873	66000	65702	69618	65699	62792	63890	60764	66984	62027	70963
18.0667	84433	95751	99919	70138	86666	89350	71505	72172	73635	70879	71598	74738	66412	67532	67968	67248	65895	66535	71863	66509	65532	67714	67721	66239	67708	64153	71284	71688	69594	65791	66839	65480	68588	68978	66393	70865	66366	66310	65316	65905	69509	65389	63438	63849	61597	66483	61326	70381
18.1	84698	95491	101019	69722	86760	89404	72942	72382	75034	70361	71849	74068	65964	67868	68735	67297	64524	66948	71291	65882	65566	67992	67654	65782	67672	63990	70427	71369	69375	65385	65647	64625	68683	69417	66121	70724	67069	65809	65367	65660	69058	65712	62971	63929	61340	66592	61440	70343
18.1333	85441	95897	102390	69723	86754	89908	72389	72717	73821	71253	71618	74418	65518	67392	68176	67177	65049	66156	71655	67314	66082	67621	68882	66637	68404	64018	71159	71588	69124	66287	66246	65309	68416	68834	65235	70837	66391	65756	64915	66467	68984	66229	62416	63387	60867	67618	61537	69588
18.1667	85184	94819	100951	70165	86531	90611	73148	72870	72835	71182	72000	74054	65751	66462	67876	66838	64960	65879	72300	66765	66483	66928	68213	65981	67960	64627	70361	72106	69707	65758	66922	64798	69707	68991	66343	70442	66889	65595	65083	66409	69309	65323	62604	62925	61154	67131	62128	70062
18.2	85568	95267	101039	69870	87043	90309	73711	72002	73537	71064	71975	74287	65532	67124	67295	66551	64961	66228	71774	65835	65832	67581	67868	65603	67434	63768	70523	71555	68788	66190	66361	65509	69092	69339	66422	71004	65971	65408	65319	66231	69105	65349	62385	63474	62316	66749	61830	70744
18.2333	85802	95970	100423	69726	87503	88612	73749	73032	73585	70698	71798	73982	65424	66981	68382	67481	65046	66730	73077	66419	65741	67122	68213	66103	67268	63611	70620	72013	68588	66033	66198	65136	68561	68849	66224	70491	66439	66242	65825	65798	69456	66166	63223	64457	62276	66969	61715	70691
18.2667	85643	95711	100423	69368	86677	89178	73580	72170	73559	71287	71630	73420	64661	67767	67279	67036	64806	66698	72277	66604	66186	67690	68093	66110	67465	64430	70819	72313	69380	65801	65551	64897	68600	68712	65610	70349	66620	66549	64965	66135	69862	65227	63143	63922	61459	67366	61821	69905
18.3	85423	96302	102642	69717	85956	89273	73810	72289	73357	70665	71795	74132	66052	67460	67942	67550	65402	66715	71289	66356	66123	67570	68556	66378	68193	64330	71094	71611	69232	66201	65965	65051	68724	69050	66509	70412	65894	65771	65367	66445	68972	65592	62133	64258	61876	67003	61573	70870
18.3333	86411	96782	101161	70301	86062	89317	74075	72580	73090	70912	71730	73546	64947	67941	68100	67026	65307	66924	72222	66339	65948	67817	67946	66799	67897	63737	70680	71300	68747	65617	66227	65694	69875	68925	66418	70943	66380	65879	65789	65877	68801	65175	62250	63564	62165	67021	62466	69428
18.3667	85362	95927	101047	70009	87107	88735	73161	72401	72884	70710	72400	73730	65273	67390	67783	66862	65459	66259	71787	66366	65923	67468	67675	66369	68048	63749	70772	71875	69170	66086	66223	64549	69059	68491	65898	70505	66850	65959	65711	66332	69782	66205	62565	63619	61203	66090	61982	70402
18.4	85041	96442	100312	69340	86233	90376	73100	72057	73616	70426	71863	74246	65734	68032	67674	67073	64848	66993	72619	66580	66567	67563	68646	66568	67303	63771	70510	71297	68291	65275	66614	65873	68435	68913	65837	71285	66305	65952	65587	66215	69395	65919	62351	63650	61681	66976	61896	69967
18.4333	86309	96230	100622	69653	87078	89456	72915	73336	73353	71078	71180	73587	65202	67972	68284	67661	65465	66037	72180	66214	65854	67866	67755	66758	66990	64020	70466	72070	68930	66244	66199	64985	69556	69029	66887	71123	66804	65973	65042	66008	69429	65770	63653	64240	61722	67424	61798	70473
18.4667	86041	96196	101211	70309	87621	88750	73693	72666	73571	70095	71799	74129	65484	67291	67525	67167	65346	66572	71600	66650	65508	67686	67889	66381	67745	64430	71398	71816	69292	65924	66817	65299	68484	68701	66064	71523	66516	65206	65194	65794	68745	65567	62162	63871	61520	66336	61635	70554
18.5	86434	95516	100681	69687	87781	89682	73402	73206	73760	70527	70939	73479	65717	66840	67973	67918	64873	66103	72785	66107	66399	67454	67871	66629	67563	64017	70902	71948	69311	65857	66744	64755	68320	68598	66339	70808	66589	64845	65277	65996	69384	65990	62423	63768	61271	67329	61834	69507
18.5333	86251	95979	101969	70250	87492	90138	74456	72072	75001	70416	71510	73739	65905	67430	68345	67218	64825	66485	71526	66466	66498	68541	68121	66318	67762	63868	70603	72527	69278	66145	67156	65170	68721	69046	65929	71550	67251	66544	64519	66166	69550	65600	63196	63059	61089	66812	62304	69250
18.5667	86414	95225	100501	70428	87374	89068	72669	72062	73713	70870	71358	74018	65183	66812	67565	67386	64310	66914	72275	66686	66608	67163	67810	66048	67139	63798	71140	71949	69993	65609	66097	65710	69536	68676	66220	70913	66173	66342	65540	65907	68687	65668	62746	63453	62127	67338	62362	70288
18.6	86299	96512	100572	70141	87589	89049	73028	72410	74143	70583	70710	74016	66132	67764	67339	67496	65007	67025	72011	66895	65280	68055	67871	66097	67406	63705	71009	72043	69099	65788	66777	64966	69092	68660	66772	71054	67190	66089	65314	66073	69736	65550	63909	63585	61614	66967	61304	70497
18.6333	86633	95688	100246	69687	87293	89697	73893	72240	73027	70094	71866	74415	65503	67630	67881	67373	64952	65557	73013	65529	65622	68353	67839	66160	67000	63859	70925	71416	69780	65722	67612	65680	68826	69150	65782	71497	66636	66408	65596	65859	69123	65440	63311	63727	61893	67531	62092	69676
18.6667	87374	96526	100611	70531	86418	90408	73924	72747	73658	69730	70880	74508	65347	67176	67779	67668	65255	66561	71493	66551	66079	67636	68294	66386	67501	64525	71719	72071	68745	66014	66828	65707	69914	69300	66052	70712	66510	65869	64939	66437	69038	65417	63168	63317	60586	67002	60991	70219
18.7	88307	96609	100977	70563	87003	90132	73162	72031	74009	70083	71816	73655	65160	66908	67939	67290	65050	66624	72545	66393	66520	67862	67180	65941	68420	63676	71265	71724	69243	65661	66665	65486	68527	68974	66694	70460	65678	65181	65363	66178	68612	65599	62478	64050	61490	67164	62062	70539
18.7333	87218	96041	100738	70528	86811	89174	73974	72605	72708	70047	72140	74374	65206	67017	67958	67409	65332	66116	72255	66874	65492	67515	68045	66260	67216	62819	70426	72003	68645	66473	66343	65509	68993	68911	66294	70768	66674	65625	65530	65562	69130	65432	62597	64331	61639	67104	61098	69951
18.7667	87611	95886	100899	70214	86336	88678	73885	72388	73953	70064	72089	73313	64938	67738	67977	67458	64772	67004	71961	66320	66358	66899	68258	66050	67505	63109	70727	72216	68753	66734	67418	65048	68696	68970	66458	70530	66952	65883	65259	65752	69137	66277	62675	65073	61822	66328	62388	70431
18.8	88062	95872	102296	69977	86809	88757	73498	72764	74787	70306	71569	73996	65125	67652	68137	67799	64698	66567	72087	65940	66546	67341	68409	66122	67972	63533	71020	72300	69016	65335	66480	65407	68338	69146	65895	70684	67199	66006	66154	66378	68779	65764	63262	64682	61072	65891	61665	69956
18.8333	88090	95970	101315	69501	86960	89186	73264	71984	73397	70527	71820	74044	65453	66985	68599	67499	64043	67011	72268	65851	66511	67246	68080	66670	67714	63481	70740	71714	68957	65732	66761	65391	68659	68796	66078	70589	67069	66579	65293	65407	68936	65547	63405	63667	61221	67193	61221	70238
18.8667	87544	96247	101657	69901	86835	88910	73667	71732	73829	70623	72042	73473	65597	68251	68210	66879	64326	66244	72008	66086	65645	66931	68355	65939	66469	63638	70260	71633	68637	65933	66949	65310	68660	69697	65924	70658	66521	65500	65513	66617	68973	66165	62877	63030	61206	67014	61801	70482
18.9	88115	96217	100737	70250	86376	89755	72706	71127	74093	69660	71064	73831	65186	67200	67543	67449	64890	66887	72756	66596	66258	67945	68026	65804	67427	63651	70413	72223	69773	65589	66850	65523	69928	68880	65731	71374	66928	65394	65620	66038	69095	65719	62737	63315	61706	66687	62099	70345
18.9333	88588	97413	101361	70239	86504	89670	73963	72686	73703	70556	71812	73761	65680	67446	67709	66554	64997	65869	72394	66635	66835	67805	68177	66371	67470	63096	70657	71597	68002	65628	66630	65212	68700	69373	65868	70944	66345	65612	64433	65579	68900	66326	62973	64560	61628	66859	61671	69872
18.9667	87747	95754	100675	69708	87087	88976	73619	72099	73883	70300	71353	73123	65663	68151	67558	67774	64329	66740	71660	66281	66077	67285	68548	66137	67517	63484	69978	71274	69210	65618	67630	65352	68995	69669	66139	70522	66454	65121	65086	65542	69470	65729	63223	63980	61365	66431	61928	69600
19	87458	96660	100452	69609	86505	90098	72724	73171	74451	70353	70998	74102	65277	67038	68095	66867	64320	66190	72482	66326	65513	67474	68804	66778	66512	63246	69577	72599	68505	65928	66078	65506	68600	69239	65761	70398	66196	65300	64991	65490	69506	66691	62841	63697	61578	66693	61608	69900
19.0333	87672	96713	100751	70007	86551	88956	72959	72407	72810	69972	70947	73172	64875	67208	67470	66706	64837	66531	72445	66128	65179	67233	67751	66278	67363	63534	70947	71757	68280	64903	66830	65049	69025	68818	65625	70705	66555	65653	65243	65405	69567	65855	62617	63335	61373	66915	61946	71024
19.0667	87938	97225	101267	69331	87556	89288	73276	71937	73741	69946	70780	74046	64848	67782	67939	66383	64835	66506	71889	65623	65842	67579	68541	66408	67211	63075	70578	71540	68804	67003	66758	65368	69446	68853	66130	70853	66348	65055	65204	66969	69306	65774	63042	63727	61475	66793	61501	69703
19.1	86902	96602	100646	70052	87155	89091	72993	72754	72751	70575	71643	73780	65486	67480	68357	67772	65141	65778	71674	66978	66238	67562	67859	66086	67292	64193	71062	72619	68898	65481	65638	65522	69113	69070	65886	71100	67217	65410	65247	66118	69153	65881	63273	63952	61578	66684	61478	69661
19.1333	87116	96809	101592	70084	87173	90063	73347	71942	73430	71392	71562	72377	65033	68089	67787	67036	64736	66249	71355	66491	66034	67094	68457	66253	68323	63717	71357	72415	69258	66421	66905	64954	69192	68428	65805	71426	66449	65691	65446	65848	69230	66166	62877	63939	61286	66958	62014	70394
19.1667	87424	96813	101009	69534	87332	89796	74103	72398	73408	69958	71377	73537	65045	67602	68215	67802	64810	66545	71778	66578	65707	67836	67502	66630	67539	63433	71056	71665	68398	65798	66782	65088	69190	69207	65840	70149	65847	66555	64754	65422	68975	65736	63083	63610	61947	66487	61316	70325
19.2	86893	96284	101649	69708	87042	89406	73695	72447	73405	69667	71111	73351	65438	68046	67237	67688	64144	66262	72390	66099	65618	66855	68044	65901	66853	63271	70443	72154	68999	65575	67125	65391	69295	68937	66040	70546	66522	65780	65573	67063	68771	65867	63729	63745	62436	66650	62579	71193
19.2333	88110	97025	101273	69106	87133	89396	73332	72352	73518	70149	71603	73610	65219	67879	67890	67835	65409	66626	71757	66497	66252	68072	67657	65827	67725	63950	70274	72312	69669	65837	66056	65756	69246	68311	65579	70876	67757	66678	65687	66305	68884	65049	63262	63379	61836	66958	61459	69740
19.2667	88156	96682	102172	69508	87598	88861	73188	73257	73820	70026	71131	73873	65332	68116	67572	66875	64351	65802	72145	66805	66203	66848	67220	65894	67253	63627	71045	71293	69609	65239	66410	64854	68207	68358	65745	70608	66334	65278	64416	65747	69097	65834	62720	63709	60905	67097	61731	70159
19.3	87892	97739	101248	70040	86778	89708	73214	71979	73176	69739	71328	73378	65493	67962	68270	67326	64388	66068	72594	66435	65297	67865	68014	66778	67576	63484	70228	72055	68774	65826	66137	65889	69252	68903	65359	70279	66726	65806	65461	66387	69066	65797	63224	63591	62110	66451	61589	70359
19.3333	87532	96532	100811	70013	86492	89423	73486	71396	73119	70006	70892	73850	65625	66779	67399	66724	64646	66291	72088	66525	65495	67584	67078	66039	66927	63191	70315	72552	68969	66175	67279	65056	69511	68841	65338	69866	67030	65629	65253	66575	69146	65523	63292	63258	60892	67246	61408	69579
19.3667	86872	97377	101448	69066	87212	89814	73550	72628	73208	70834	70467	72924	65569	67495	67438	66157	64575	66264	72185	66207	66655	67640	67076	66174	68465	63395	70336	71803	68967	66041	65686	65185	68414	68005	65315	70676	66343	65054	66496	65789	69045	66031	62414	64011	60881	66505	61290	70303
19.4	86854	95996	100021	69814	86639	89665	72939	72246	72846	70557	71024	73251	65640	67783	67088	66626	64852	66994	72509	66335	66446	67731	67407	66509	67960	62951	69847	71511	68542	66358	66164	65346	68042	68659	65076	69966	66068	65671	65321	65690	68482	66160	62861	64143	61457	66685	61178	69474
19.4333	86667	96190	101956	69181	87125	89143	74629	72145	73178	70151	71394	72905	65143	67285	67575	67209	65033	65773	72486	66467	66183	68408	68508	65955	67599	63174	70386	71910	68602	65267	66381	65039	68835	68768	65485	70441	66220	66191	65385	65494	68942	65310	62850	64039	61478	66118	61612	70382
19.4667	87056	96792	101454	69951	86863	88814	74342	71988	73807	69182	71296	73046	65766	67112	67707	67266	64447	66496	72668	66187	66428	67869	67414	65271	68114	64064	70432	72424	69605	65895	66223	64807	68533	68297	65587	69811	66039	65882	65175	66710	68985	65646	63137	64307	60963	67083	61656	69625
19.5	86541	97407	100941	69793	87815	88922	73668	72035	73532	70411	70732	73131	64695	66974	67830	66771	64121	67037	71737	66702	66317	67520	68047	66077	68152	63913	70659	72248	69802	65760	66216	65696	68368	68432	65203	70275	67197	66564	65839	65683	69135	65680	62880	63619	61477	67282	62115	70496
19.5333	87329	97763	100354	70087	87717	89409	73192	72412	72922	69204	70540	73654	65352	67273	68097	67371	64393	65849	72338	66077	66316	67456	67143	65682	67003	63451	70694	72106	68967	66144	66189	64875	68781	68128	65496	70453	67160	65154	65799	65818	68873	65627	62592	63644	61173	66494	61519	70343
19.5667	87346	95959	100712	69684	87420	89031	73211	71953	72987	69917	70294	73077	64486	67440	67877	68030	64364	66478	72368	66547	66408	67049	67434	65302	67916	63048	70465	72202	68888	65992	66044	65420	69123	68810	65576	70557	66971	65583	65276	66188	69563	66054	63494	64105	61501	66370	60806	70125
19.6	87206	96960	101515	69981	86058	88969	74268	72125	72516	69381	70623	72139	66117	67527	67762	67055	64730	66402	72416	66259	66298	68072	68517	65919	67745	63631	70496	71295	69356	65564	66322	64558	68710	68122	66530	70865	67021	65582	65547	65456	69282	66184	62513	64236	61223	66628	62071	70755
19.6333	86004	96706	101441	69446	87031	90375	74318	72688	73261	69896	71662	73079	65439	67452	67523	66764	63851	66250	72225	65924	66159	67249	67949	65753	67446	63086	70792	72007	68734	65965	66513	65809	68963	69512	65690	70675	66567	65735	65375	65751	69774	65526	63547	63389	61577	66606	61657	70219
19.6667	87308	96146	101613	69146	87422	90001	73168	72660	73022	69674	71231	73024	65594	66949	67407	66344	64604	66474	71690	66023	65748	67108	67982	65751	68010	62983	70727	72498	68581	65467	65772	65213	68876	69478	64937	70732	67011	66048	65275	65974	69007	65746	63046	63857	60998	66657	61529	69580
19.7	86700	97005	100632	69857	87519	88249	74104	71296	73301	70382	71230	73409	66164	66814	67018	67073	64414	65939	71757	65848	66303	67987	68082	66097	67179	62890	70171	71322	68777	65556	66024	65300	69010	69091	65240	70439	66625	65330	65365	66317	68453	65935	62663	63768	60946	66301	61412	69074
19.7333	87163	97221	102048	70149	86802	88875	72885	72278	73164	69451	70992	73098	65841	67782	67464	66603	64802	66351	71555	65403	66202	67455	67447	65227	66704	63465	70822	72121	68076	66215	66296	64402	68725	68282	64768	70546	66270	65729	65613	65923	69267	64709	62421	62718	61455	66746	61341	70385
19.7667	86927	96880	100667	69800	86587	89870	72421	72494	73298	70409	71009	72442	65111	67308	67801	66923	64186	66226	71971	66163	65883	67279	67338	66103	67113	63508	69722	71906	68314	65712	66442	65476	69543	69513	65493	70309	66574	65385	65592	66008	69143	65671	62982	64161	61292	67404	62024	69575
19.8	87448	97375	101695	70077	86178	89258	73277	71057	73882	70317	71491	73170	65311	66791	67679	67166	65056	66823	71607	67121	65002	67566	67646	66658	67058	63638	70477	71897	68834	65483	65551	65684	67977	68639	65804	70092	66870	65884	65588	66118	68770	65864	62815	63343	61101	66912	61839	70067
19.8333	86982	96473	101279	69356	87301	88659	73299	72446	74087	70830	71114	73693	65074	66807	67997	67440	64562	65735	71482	66500	66055	67177	67770	66134	67170	64063	70517	72642	69561	66231	66582	65130	68881	68655	64941	70146	66767	66306	65264	65845	68464	65318	62599	63718	61086	65955	61975	70818
19.8667	87081	95715	102449	69147	86943	89496	73740	71784	72807	69756	71356	72588	65952	66990	68224	67511	65367	66817	71828	67027	65777	67098	67532	65681	67365	63473	70851	71999	69366	66835	66181	65624	68893	69155	65368	71059	67038	66154	65333	66633	69677	65954	62863	63844	61169	66726	61447	70550
19.9	87150	97322	102283	68631	86939	89139	73612	71504	73549	70189	70536	73074	64741	66980	68130	67459	64711	66852	72154	66614	66045	67305	67929	67095	67049	63120	70782	72511	68807	65609	65877	65378	68818	68752	66094	70251	67393	65536	65682	66752	68690	65975	62484	64170	61728	65973	61299	69898
19.9333	86953	97187	102579	68573	86039	89051	72937	72075	72991	70385	71440	73639	64736	67824	67757	67192	64065	66965	72227	66585	66342	67516	67714	66494	67894	63574	70532	72560	68355	66352	66161	65500	69310	68174	65703	70459	66880	66012	65918	66563	69152	65966	63233	64533	62184	66664	61539	69667
19.9667	87148	97169	101894	69823	86594	89546	73343	72139	73334	70081	70981	73398	65390	66731	67831	66629	63952	66330	71848	65984	66265	67198	68051	66362	67142	63195	69938	72126	69447	65232	67008	64705	69053	68987	65842	71027	66939	65681	65506	66057	69423	65422	62796	64547	61270	66914	61554	69720
20	87391	96204	101883	69047	86156	89051	73826	71258	72876	70414	70370	72991	66159	66662	67276	67194	63983	67036	71816	66627	65463	67061	67069	65664	67949	63768	70819	71760	69348	65654	66552	65428	69050	68706	65021	70062	67390	65837	65038	66176	69423	65568	62905	64374	60655	66587	61071	70191
20.0333	87982	97173	102049	68912	86271	89236	73504	71859	73070	69935	70839	73920	65292	66186	68505	67611	64519	65901	71800	66062	65806	67264	66970	65600	68339	63369	70647	71816	69221	66444	66046	65779	68846	67916	65339	71545	66585	66157	65798	66455	69455	66177	62970	63476	61244	67139	61632	69538
20.0667	87222	96370	102133	70518	86939	89501	73251	71766	74040	70099	70576	72886	65080	66827	67495	67367	64988	66344	72928	65599	66117	67159	67852	66238	67757	63262	70671	72447	69217	65985	66706	64866	69825	68858	65895	70808	66727	65373	64930	67104	69369	65402	63035	63947	60951	65630	61139	69161
20.1	90409	97200	102707	70387	87419	89879	73554	71796	72940	70035	71321	73337	65119	66901	67912	67093	64105	66398	71840	67162	65649	66995	67691	65390	67941	63238	71096	71919	68986	66101	66683	65013	68629	69386	65854	70362	67060	65552	64484	66477	68808	66091	62806	63727	61253	66346	61371	69762
20.1333	90613	96335	102141	70349	86589	89433	72950	71845	72919	69769	71255	72050	64983	67371	67240	66544	64504	66102	71832	66429	66317	66765	67597	66079	67291	63317	70270	71332	68738	65810	66268	65171	68006	68511	65344	70100	67077	66343	65630	66878	69296	65467	62611	63224	61725	66230	61074	70284
20.1667	89144	96507	102885	70067	86562	89983	73604	71525	72865	69998	71500	72491	65503	67505	67986	67289	64032	66666	72109	66011	65700	67229	68062	66847	67199	63797	70552	70925	68632	65666	66121	64911	68645	68753	65009	70968	66756	65388	65347	66208	69353	66074	63485	63280	61715	66473	62086	69561
20.2	90493	97068	102748	70567	87078	89178	73865	72414	73762	70337	70970	72991	66453	67216	67591	67077	64266	66852	72052	65856	67142	67276	66856	65917	67065	63517	70892	71868	69036	65808	65937	64805	68444	69471	65301	69724	66602	65883	65380	66493	68990	66038	63504	63626	61618	66639	62086	70682
20.2333	90647	97720	102392	70498	87232	89275	73691	71839	72951	69707	71361	72204	65521	67396	67434	67162	64058	66539	72257	66641	65160	67330	67749	66548	67826	63650	70605	72578	68550	66092	66184	65418	67738	68069	65809	70278	66882	65590	65672	66531	69652	65483	62804	63475	61307	66370	61373	70485
20.2667	90402	97481	102059	70018	86912	89682	72784	72452	73046	70324	70734	72772	65215	67633	67047	66645	64807	66106	71806	66163	65724	68484	68053	65284	67564	63705	70169	71259	68716	66422	66606	65484	68596	68721	66304	69985	66362	66067	65520	65957	69587	65356	62653	63438	61835	66613	61233	69657
20.3	89523	97273	101366	69987	86781	89353	73638	72691	72704	69874	70797	72876	64679	66520	68131	67147	64713	67101	71923	66457	65999	67186	67655	65976	67447	63722	70441	71955	69013	65129	66089	65455	68590	69237	65878	70245	67136	65778	65272	65922	69305	65834	62291	63369	60891	66484	60907	69713
20.3333	89131	97803	102273	70586	86633	89658	73591	72963	73599	69490	70358	73682	65195	66856	67018	67012	64709	65918	71869	65925	66061	67910	67971	65673	67159	63482	69987	71106	69992	65283	66561	64527	68568	68584	64993	70689	66347	66012	65716	66002	69157	64853	63087	64020	61430	66223	61278	69492
20.3667	89102	97718	101710	69568	86995	89625	74092	71343	73454	69433	70783	72883	65062	66481	67630	66955	64737	66454	71503	66493	65107	67535	67824	66336	67529	63623	70213	70867	69143	66404	65211	65677	68822	68527	65170	70979	66150	66195	65005	65530	68797	66727	63432	63496	61207	66226	61331	70341
20.4	89688	97982	102030	69502	86940	88973	73791	73029	73323	69539	70879	72816	64976	67172	66941	67161	65126	65669	71322	65977	65758	66984	66962	66051	67413	63638	70806	71671	69115	65701	65502	64728	69367	69148	65704	70789	67077	65704	64829	66215	68569	65838	62755	63576	61726	66491	61355	70120
20.4333	89574	97848	102297	70078	87107	89542	73376	71531	73678	70235	71148	73403	65518	67491	67260	67599	64359	66381	71874	66722	66185	67472	67372	66235	67055	64514	70770	71892	68810	66402	65872	65204	68530	69092	64803	70163	66550	66082	65511	66429	68722	65613	63068	63877	61551	65932	61264	70271
20.4667	88091	98150	102707	69977	86850	90071	73524	71800	73357	69334	71575	73088	64845	66694	67787	66648	64954	66059	71865	66485	65790	66944	66891	66387	67687	64061	70560	71743	68608	66278	66426	64766	68637	68679	65144	70087	66638	65830	65350	66589	69049	65612	63415	64101	61123	65792	61749	69719
20.5	87565	97503	102684	70304	86946	89846	74396	71860	72972	69890	70949	73471	65203	66754	66908	66894	63874	66938	71294	66947	65466	67483	67829	65782	67259	64103	70796	71902	68623	66314	65664	65373	68687	68683	65921	70980	66826	65019	65633	65845	68949	65678	63079	64198	60710	66613	61223	70249
20.5333	88807	98195	102628	70266	86657	89909	72970	71961	73601	69219	70721	73123	64849	67210	67200	66725	64893	66165	71092	66794	65773	67513	67692	65845	67634	63658	71201	71804	68944	65872	66308	65440	68857	68533	65108	70654	66337	65442	64941	65964	69152	65745	63151	63312	61938	66707	60542	69645
20.5667	88391	98008	101961	69782	86560	89862	73595	71216	73412	69976	71251	73247	64404	67158	67054	66993	64293	66253	71424	66586	65859	67066	67079	66382	67476	64185	70223	71709	69062	65529	66039	65940	68864	68880	65247	70262	66764	66027	64905	66423	69096	65438	63360	63808	61717	67051	61069	69751
20.6	88093	97833	102051	70178	86459	89382	72906	72793	73709	68942	70412	72945	65536	67698	67500	67005	64615	65964	70652	66712	66027	67514	68189	65915	68149	64131	69856	72055	69339	65366	65328	65227	68690	68788	65922	70840	66619	65639	64897	66087	69387	66513	63100	64890	61891	66908	61579	70920
20.6333	87470	99082	102642	69497	85909	88689	73615	71095	73258	70495	70521	72714	65771	66629	67453	67199	64312	66661	71865	65727	65703	67421	67103	66450	67269	63732	70619	71904	69354	65610	66368	64961	69131	68851	65992	70476	66426	65020	64897	65620	69049	65773	62740	64043	61316	66299	61170	69776
20.6667	88692	97563	102152	69587	86725	90114	73687	71807	72434	69823	70377	73184	65335	66370	67313	67606	64762	65566	72438	65866	65741	66866	67969	65938	67642	63889	70140	72045	68825	65447	66138	65541	68338	68630	65558	69891	66663	65549	65486	65768	69585	66246	63900	64402	61471	66900	60933	69487
20.7	88468	98203	103070	69911	86214	90266	73549	72322	73367	70066	70217	73051	64496	66935	67138	66957	64085	66521	71850	66758	65626	66910	67874	65606	67328	64203	70745	72644	69821	65656	65635	64727	69115	68588	65849	70296	66535	65593	66610	66192	69852	65877	62776	63779	61643	65865	60926	70299
20.7333	88628	98208	101951	69882	87270	89081	73886	72438	72990	70622	71007	73247	65408	67375	67536	67086	64610	66052	71498	67146	66310	66967	67225	65720	68094	63404	70441	71979	68691	66271	66135	64824	68698	69085	65488	70093	67257	65975	65803	66218	69900	65800	62432	64142	61349	66797	61474	69330
20.7667	87365	99493	102348	70186	87680	89851	73757	71762	73851	69780	71007	72481	65215	66894	67785	66189	64642	66681	71342	65697	66397	67277	67669	66346	67279	64258	70429	71687	69460	65203	65551	64559	68865	68979	65127	69750	66607	66644	65344	65878	69420	66285	63028	64445	61517	65854	61628	69711
20.8	87171	99154	102308	70605	87018	89220	73584	71198	73247	69581	70855	73058	65330	67218	67686	66651	63723	66744	71750	66931	66012	67215	66760	65851	67214	63647	70482	71942	68537	66407	65638	65952	68429	69014	65490	70368	66312	65512	65545	66212	69271	65656	63364	63700	61851	66580	61523	70042
20.8333	87245	98604	101668	70645	86120	89423	73727	71851	73091	69501	70761	73169	65107	66379	67151	66951	63630	66462	72323	66245	66542	66700	67416	66335	67354	63366	69903	72067	68956	66313	65772	65292	68337	68980	65016	70129	66644	65908	65339	66079	68571	65829	63391	64812	62071	66499	60001	69762
20.8667	88174	97561	101571	71321	87390	89477	74287	71830	73920	70055	70427	71827	65216	66584	66422	66868	63729	66883	71942	66231	65730	66539	67113	65654	67318	63995	70204	72699	69073	65564	65875	65466	68874	69441	66214	70210	67370	66300	65592	65965	68869	65272	62414	63947	61489	66534	60993	70540
20.9	88310	97205	101573	70092	87152	89561	73584	71150	72039	69776	70642	72437	65684	67053	66451	67280	64049	66663	71127	66533	65508	67710	67064	65584	67213	63714	70926	72228	69123	65896	65368	65481	68856	69200	65057	70847	66972	66171	65107	66549	69515	65145	63120	63816	61836	66041	60616	69475
20.9333	88315	98711	101928	70939	87358	89901	73560	71587	73431	69515	70791	72629	65157	66466	67714	67073	64090	66603	71193	66189	65703	68133	67267	65740	67182	63711	70494	72773	69232	65736	65606	64920	69229	68000	65718	69869	66297	65623	66092	66319	69210	65463	63757	63891	61757	65223	60251	69291
20.9667	88314	97832	101414	70497	86604	89444	73486	72960	72488	70409	70922	72865	65251	66371	67479	66898	63894	66726	72076	66162	65722	67065	67688	65652	68556	63839	70657	72525	68769	66308	66165	64943	68381	69942	64450	70615	66448	65819	65602	66308	69553	66135	63812	63397	61456	66222	60078	69623
21	88816	98036	101517	70297	87807	89643	74418	72270	72327	70276	70695	72614	64800	66716	67225	67416	64122	66232	71506	66190	66158	66440	67401	65593	67119	64627	69621	71160	69076	65200	66248	65046	68363	69211	65793	70805	67689	65837	65805	65631	69507	65771	62949	63747	61315	66660	61662	69136
21.0333	88049	99404	102182	70395	87066	89678	73660	72508	73990	70423	70713	72105	65790	66645	67528	67473	64155	66000	70998	66070	66313	67143	67714	65989	67690	64899	70334	71304	68860	66108	64853	65598	68734	68837	65412	69709	66612	65711	65034	66720	69921	65177	62990	64441	61759	66465	60549	69763
21.0667	89094	98034	101426	70815	87677	89432	74242	71551	72666	70297	71169	73444	64792	66619	66893	66957	63716	66346	71896	66242	65665	67584	67406	66031	67633	64512	70875	72384	69656	66402	66059	65036	68662	68724	65905	70127	66288	65630	65549	65737	69123	65714	63139	64597	61797	66419	61320	69706
21.1	88363	97881	102536	70896	87118	89196	73154	72236	72925	69978	70487	72419	65604	66444	67194	67142	64620	65729	71169	66421	65790	66974	67226	65591	67860	63902	70481	71517	68335	66192	65945	64596	68237	69246	65617	70096	66606	65752	65235	66695	69723	66045	62580	64411	61699	66096	60879	69719
21.1333	88399	98056	102256	70216	87707	89833	73776	71091	73114	69906	71306	72487	65424	66210	67071	66820	64545	66443	71623	66392	66455	66956	66930	65974	67698	64084	70418	71611	68689	65491	66408	65336	68533	68935	65989	70246	66668	66178	65799	66025	70486	65638	63356	63615	61362	66338	61267	70107
21.1667	87711	97694	101880	70778	87458	90039	73704	71024	73033	69283	70619	71941	65445	67075	67616	66822	63980	66563	71650	66552	65764	66859	66871	66580	67714	64303	70581	71321	68735	66277	66263	65321	69057	68996	65700	70591	67139	65976	65465	66090	69098	65500	63555	64189	61050	66937	60846	69914
21.2	89015	97675	102340	70129	86904	89755	74646	71839	72602	69892	70433	71766	65056	66332	66782	66628	63889	66746	71234	66170	65934	67116	66416	65728	67256	64077	71459	71548	68259	66684	66354	64716	68678	68977	65287	70252	66684	65834	65333	66130	69739	66547	62604	64762	61884	66567	61656	70205
21.2333	87932	98047	101825	70312	87170	89692	74127	72027	72762	70311	70810	71531	64820	66833	67448	67082	63881	67278	71457	66574	66381	67567	67922	65910	67030	64139	70603	72402	68124	65606	66139	65130	68382	69725	65027	70549	66888	65825	65134	65839	70020	65663	62869	64447	61595	66546	61129	69303
21.2667	87809	98888	101891	70308	87381	90702	74563	71417	73413	69974	70099	72897	65430	66764	67497	66023	64279	66079	71253	66877	65487	67390	67371	66113	67066	64174	70634	71524	69558	64963	65793	64995	69181	69315	65234	70048	66988	66119	65380	66718	68912	65495	63327	63606	61704	65675	60776	69179
21.3	88775	98268	103124	70134	86202	90309	74055	72229	72602	70340	71068	72197	65151	66347	66508	67035	64486	66330	71503	65619	65437	68343	67181	65976	67749	64548	70511	72417	69276	65626	65443	65071	68533	69350	65875	69853	67092	66499	65186	66435	69140	65843	63417	64880	61411	67042	59934	70166
21.3333	88156	97205	102237	70625	86564	89897	73920	71730	73603	69876	71362	72224	64974	67237	67500	67370	64807	66134	71281	65940	66058	67414	67484	65879	67839	63914	70734	71334	68732	66570	65005	65280	68340	69338	65248	70952	67339	66479	65970	66093	69445	66604	63179	63973	61604	65761	60933	69238
21.3667	88042	98129	101462	71167	86337	89886	74140	71937	71981	68903	70918	72340	65456	66138	66990	66207	63630	66818	71285	65776	65961	67094	67369	65604	67752	64641	70176	71294	69347	66467	66013	65680	68746	69450	66135	70249	65996	66310	65470	66850	68786	66334	62623	64916	61088	66283	60883	70124
21.4	89102	99361	102590	71083	86809	89674	74511	71860	72373	69156	70785	72043	65099	66846	67779	67115	63865	66742	71632	66213	65645	67564	67387	65495	67932	64018	71452	71477	68837	65562	65775	64983	68672	68472	65681	71039	66788	66680	65109	66344	69603	66438	63223	64131	62058	65915	60928	69802
21.4333	88599	98153	101774	70540	86968	91038	73661	71122	72401	69429	71361	72719	65029	66453	67286	67143	63839	66301	71039	66666	64912	66907	66780	65996	68412	63049	70861	72485	68497	65723	66099	64753	69065	68685	65530	70155	66785	66500	65319	66340	69780	65894	63107	63985	61587	66388	60766	69079
21.4667	88265	97330	101415	70782	86942	90320	74532	71749	72896	69314	70237	72378	65144	67278	66900	67256	63939	66867	71221	66394	66264	66321	67146	66160	67183	64021	70389	72312	69533	65739	65777	65204	68822	69096	66042	69486	66370	66013	65604	66693	70013	65532	62761	64427	62115	66378	60919	69876
21.5	87939	97800	102985	69937	86562	89348	74071	71458	72694	69957	70928	71861	64953	66777	67309	67659	64529	66902	71420	66886	65198	67401	67431	66013	67541	63609	71021	72310	67710	65577	65759	64908	68016	68864	65051	69882	66590	65865	65391	66039	69814	66152	63539	65170	61828	66386	61204	70687
21.5333	88222	98402	102440	70293	87476	89748	73659	71882	72867	69719	70917	71362	64927	66164	66291	67026	63490	66026	70564	66571	65928	66658	67405	65344	67374	63974	71280	71734	68807	66089	65787	65696	68468	68960	65284	69474	67314	65709	65850	65868	70014	65308	62828	63738	61137	66258	60537	69798
21.5667	88806	98137	101983	70576	87341	89442	73775	71663	72669	69367	70965	72446	65335	66604	67110	66628	63581	66128	70685	66353	65870	67542	66997	65762	66798	64483	70262	71675	69016	66244	65806	64411	69345	68031	65081	70183	66803	65716	64815	67058	69742	65331	63852	63766	62231	66413	60555	70069
21.6	88286	98222	101678	70578	86581	89743	74242	71912	72146	69068	71209	72144	64902	66112	67166	67313	63969	66511	71017	66150	65555	67560	67339	66127	67422	64299	69419	71972	68653	65750	66370	65085	68664	67935	66026	69983	66476	65417	65822	66249	69109	65566	63622	64424	61170	66427	60745	70297
21.6333	87755	98548	102196	70624	87320	89894	75130	71742	72430	70103	70633	72048	65213	66143	66919	67010	63553	65775	71242	66756	66428	67001	67483	65717	67234	64121	69793	71646	68932	65583	65836	64557	68892	68633	65084	70562	66442	65823	64932	66832	68950	66218	62921	64237	61436	66425	61109	68833

## Sheet: 2B
concentration CSF (%)	half_time (h)		concentration (µM)	mean half_time (h)	Standard deviation
79.9	4.18988		79.9	4.0864	0.0733466
79.9	4.02844		59.1899	4.00436	0.329131
79.9	4.04089		43.8491	3.66615	0.0917989
59.1899	4.43558		32.4873	3.57613	0.128104
59.1899	3.637		24.0659	3.38548	0.319251
59.2	3.94051		17.8337	2.8134	0.0584952
43.8491	3.72909		13.2075	2.43915	0.189823
43.8491	3.73302		9.78775	2.14698	0.161678
43.8491	3.53635		7.24693	1.87569	0.217173
32.4873	3.69826		5.36928	1.56725	0.0625849
32.4873	3.39918		3.97902	1.42406	0.0355059
32.4873	3.63096		2.94831	1.25652	0.0163988
24.0659	3.83558		2.18127	1.11512	0.0106605
24.0659	3.1297		1.61398	0.995146	0.0269634
24.0659	3.19118		1.1985	0.870051	0.017896
17.8337	2.73271		0	0.574579	0.0112221
17.8337	2.86954
17.8337	2.83794
13.2075	2.56105
13.2075	2.17107
13.2075	2.58534
9.78775	2.13957
9.78775	1.95277
9.78775	2.34859
7.24693	2.08444
7.24693	1.96643
7.24693	1.57622
5.36928	1.49522
5.36928	1.55873
5.36928	1.64781
3.97902	1.41506
3.97902	1.47134
3.97902	1.38578
2.94831	1.27603
2.94831	1.23591
2.94831	1.25763
2.18127	1.1089
2.18127	1.10634
2.18127	1.13013
1.61398	1.03239
1.61398	0.983605
1.61398	0.969442
1.1985	0.84804
1.1985	0.870239
1.1985	0.891874
0	0.581493
0	0.583493
0	0.55875
