# Supplementary material for: Autocatalytic amplification of Alzheimer-associated Aβ42 peptide aggregation in human cerebrospinal fluid
Source: Commun Biol. 2019 Oct 8;2:365. doi: 10.1038/s42003-019-0612-2 (PMC6783456; doi:10.1038/s42003-019-0612-2)
Supplement: Supplementary file 5 — Supplementary Data 3 [file 42003_2019_612_MOESM5_ESM.xlsx]

## Sheet: 4A
time (h)	10 µM	10 µM	10 µM	10 µM	7.95 µM	7.95 µM	7.95 µM	7.95 µM	6.32 µM	6.32 µM	6.32 µM	6.32 µM	5.02 µM	5.02 µM	5.02 µM	5.02 µM	3.99 µM	3.99 µM	3.99 µM	3.99 µM	3.17 µM	3.17 µM	3.17 µM	3.17 µM	2.52 µM	2.52 µM	2.52 µM	2.52 µM	2 µM	2 µM	2 µM	2 µM	1.59 µM	1.59 µM	1.59 µM	1.59 µM	1.27 µM	1.27 µM	1.27 µM	1.27 µM	1.01 µM	1.01 µM	1.01 µM	1.01 µM	0.8 µM	0.8 µM	0.8 µM	0.8 µM
0	6476	6818	6366	6338	6425	6328	6739	6646	6571	6529	6445	6503	6728	6772	6560	6544	6633	6334	6301	6771	6363	6355	6482	6174	6530	6389	6602	6478	6500	6385	6424	6500	6536	6672	6269	6094	6310	6539	6374	6198	6604	6120	5784	5947	5860	6274	6172	5931
0.0166667	5972	6241	5908	5800	5971	5847	6225	6130	5962	6041	6021	5818	6305	6034	6045	6073	6199	5853	5945	6335	5886	5908	6115	5804	5899	5981	6067	6232	6124	5704	5932	5996	6083	6163	5747	5569	5743	5977	5877	5656	6114	5606	5460	5344	5429	5643	5569	5387
0.0333333	5372	5772	5625	5447	5458	5317	6082	5716	5594	5636	5483	5484	5762	5720	5791	5670	5740	5440	5632	5692	5499	5588	5628	5444	5640	5600	5704	5726	5836	5756	5596	5567	5782	5633	5459	5262	5572	5664	5630	5416	5906	5193	5338	5307	5212	5354	5292	5364
0.05	5346	5412	5135	5100	5318	5426	5655	5444	5307	5215	5298	5176	5538	5550	5447	5551	5339	5452	5275	5749	5180	5336	5292	5638	5410	5439	5451	5638	5586	5337	5461	5509	5496	5460	5321	5417	5460	5271	5136	5056	5560	5272	5244	5242	5398	5230	5288	4998
0.0666667	5404	5431	5180	5175	5259	5128	5138	5132	5144	5064	5072	5318	5247	5339	5261	5224	5210	5316	5069	5389	5100	5077	5284	5308	5220	5388	5503	5558	5592	5101	5289	5353	5201	5303	5110	5214	5161	5244	5081	4908	5259	4846	4998	4961	5036	4989	4861	4754
0.0833333	5148	5442	5143	5117	5011	4767	5114	4769	4930	4876	5094	4949	5077	5084	5047	5155	5251	5081	5064	5167	5200	5057	5283	5016	5452	5513	5436	5284	5176	5005	5197	5496	5370	5354	5114	5039	5151	5167	5219	5204	4986	4756	4608	4888	4699	4783	4651	4459
0.1	4987	5211	4772	4765	4812	4519	5370	5151	5165	5290	5112	4788	5210	5040	5167	5148	5038	4794	5069	5271	5075	5189	4924	4795	5205	5068	5175	5365	5162	4892	5155	5245	5060	5224	5054	4810	4904	4940	5077	4979	4838	4666	4519	4678	4612	4601	4401	4345
0.116667	4739	5088	4698	4751	4624	4416	5304	5129	4890	4805	4830	4517	5264	5035	5020	5032	4840	4625	5043	4976	5051	4901	4930	4552	5006	4948	5048	4940	4780	4464	5083	5212	4994	5036	4705	4613	4839	4828	4751	4882	4822	4408	4372	4500	4511	4479	4360	4133
0.133333	4491	4838	4474	4494	4469	4290	5072	4988	4802	4726	4652	4292	4935	4904	4852	4816	4681	4493	4933	4897	4871	4872	4688	4414	5097	4841	4765	4809	4597	4342	4612	5056	4708	4837	4656	4466	4593	4733	4772	4529	4485	4387	4380	4248	4503	4254	4196	4028
0.15	4587	4600	4494	4455	4245	4140	4748	4761	4662	4636	4536	4316	4820	4882	4778	4663	4501	4368	4788	4787	4595	4664	4533	4356	4756	4483	4744	4673	4584	4390	4810	5004	4828	4796	4408	4351	4440	4552	4563	4558	4449	4394	4379	4130	4275	4222	4256	3973
0.166667	4406	4758	4384	4365	4142	4299	4690	4616	4340	4376	4386	4304	4580	4476	4710	4506	4444	4291	4544	4596	4468	4623	4424	4176	4645	4588	4646	4607	4522	4288	4508	4942	4531	4695	4312	4176	4524	4410	4451	4382	4311	4092	4164	3972	4248	4086	4146	3884
0.183333	4304	4540	4410	4364	4086	4044	4557	4396	4346	4475	4044	4084	4546	4572	4577	4427	4347	4168	4440	4552	4300	4385	4244	4008	4631	4379	4481	4360	4300	4184	4491	4831	4352	4304	4241	4037	4257	4307	4324	4251	4333	4021	4007	4156	3918	4086	3992	3892
0.2	4258	4481	4307	4284	4038	3990	4378	4471	4262	4360	4211	4064	4369	4408	4463	4230	4219	4013	4592	4412	4321	4333	4261	3975	4333	4351	4303	4235	4233	4033	4227	4792	4396	4496	4132	4046	4188	4145	4142	4185	4140	3998	4044	4068	3801	3945	3944	3896
0.216667	4498	4696	4784	5431	4103	3992	4383	4490	4184	4132	4044	4027	4306	4442	4216	4434	4158	4056	4340	4288	4137	4149	4092	4100	4345	4287	4176	4399	4052	4043	4188	4780	4260	4292	4022	3948	4120	4179	4074	4020	3970	3972	3910	4030	3857	3805	3884	3752
0.233333	5490	5151	6904	7652	3968	4316	4509	4168	4192	4205	3912	3948	4292	4255	4119	4222	4147	4020	4307	4212	4132	4207	4010	3941	4272	4180	4155	4151	4114	3983	4177	4680	4213	4233	4012	4045	4042	4096	4038	4029	4071	3859	3858	3833	3938	3848	3849	3666
0.25	7520	7154	9173	9759	4035	4953	4243	4429	4112	4002	4058	3832	4228	4203	4224	4060	4076	3906	4037	4130	4121	4158	4107	3842	4164	4195	4053	4131	3998	3952	4022	4812	3946	3972	3973	3993	3972	3999	4064	3904	3921	3903	3747	3948	3836	3819	3864	3672
0.266667	9496	9659	11561	11843	4371	5754	4386	4312	3968	3981	3772	4281	3991	4208	4052	4002	3936	3850	4060	4064	4079	4024	4042	3825	4135	4099	4001	4017	4043	3880	3970	4922	4040	4184	3824	3844	3992	4080	3925	3900	3822	3857	3725	3956	3864	3840	3844	3712
0.283333	12163	12151	14560	14608	5074	7556	4264	4000	4184	3938	3900	4338	4087	4028	4031	4013	3957	3704	4163	4045	3982	4108	3857	3839	3970	4076	3863	3856	3891	3756	4040	4765	3973	4035	3777	3715	3867	3930	3827	3887	3867	3720	3684	3796	3719	3783	3603	3596
0.3	15049	14600	14548	17347	6055	9551	4070	4217	4216	4002	3860	4972	4012	4171	3988	4068	3758	3884	4011	4016	4006	3780	3855	3872	4057	4102	3944	4013	3924	3780	3916	4608	3969	3996	3755	3731	3936	3935	3886	3814	3808	3759	3766	3769	3808	3668	3746	3704
0.316667	17524	17716	18656	21692	7883	11624	4472	4462	4320	4210	3786	5878	3956	4048	3815	3970	3729	3723	4097	3922	3897	3783	3720	3742	3947	3980	3844	3912	3865	3816	3940	4668	3895	3948	3860	3743	3875	3789	3706	3688	3750	3660	3710	3755	3668	3798	3609	3642
0.333333	21259	18864	20944	22870	9792	14130	4990	5983	4765	4510	4023	6901	3998	3892	3854	3857	3870	3643	3902	3975	3816	3669	3796	3758	3889	3904	3951	3870	3732	3734	3754	4693	3908	3892	3673	3771	3780	3831	3806	3890	3635	3657	3739	3692	3718	3624	3607	3676
0.35	25333	22790	25126	26184	12148	16496	6482	8086	5451	5056	4715	8336	4058	3932	3937	3896	3714	3648	3976	3956	3841	3779	3790	3720	3815	3860	3711	3774	3734	3641	3722	4609	3806	3850	3807	3641	3814	3927	3802	3742	3793	3708	3678	3707	3716	3636	3729	3617
0.366667	30034	24820	29480	31987	14463	18924	8439	10134	6347	5580	6162	9788	3764	3896	3980	3880	3639	3804	3820	3878	3745	3588	3656	3666	3772	3834	3831	3769	3829	3616	3923	4752	3780	3910	3620	3790	3711	3860	3821	3752	3740	3707	3678	3667	3690	3711	3661	3688
0.383333	36499	29195	31544	37004	16924	21461	10377	12372	7545	6898	7965	11579	3960	3820	3755	3836	3698	3641	3794	3825	3709	3704	3763	3619	3792	3796	3680	3892	3846	3658	3782	4623	3782	3747	3684	3772	3756	3692	3749	3780	3767	3741	3659	3668	3588	3621	3676	3530
0.4	45942	33540	36292	45961	19590	23745	11980	13123	8968	8103	9587	13248	3904	3968	3904	3892	3707	3612	3782	3708	3769	3632	3470	3684	3872	3670	3757	3746	3648	3744	3905	4604	3738	3885	3624	3729	3755	3711	3785	3790	3800	3664	3628	3668	3578	3584	3548	3565
0.416667	54672	40815	47751	50324	21858	26022	13174	16383	10512	9851	11592	14664	3820	3995	3819	3838	3649	3632	3824	3790	3660	3701	3671	3599	3836	3787	3618	3827	3576	3708	3751	4547	3606	3838	3693	3611	3702	3687	3726	3675	3611	3657	3632	3688	3618	3596	3611	3722
0.433333	56580	47907	53481	56384	24420	28076	15986	18101	11996	11536	13667	16571	3904	4292	3867	3805	3707	3652	3738	3696	3632	3531	3588	3488	3765	3742	3642	3730	3547	3716	3700	4643	3642	3852	3556	3668	3721	3733	3810	3765	3645	3691	3574	3624	3623	3705	3572	3594
0.45	58125	53034	57595	56895	26441	29561	18385	21095	13693	12969	15560	17886	3881	5193	3903	4376	3579	3762	3752	3725	3643	3712	3540	3560	3668	3734	3635	3694	3625	3591	3692	4503	3676	3736	3524	3595	3578	3689	3696	3584	3698	3564	3649	3704	3598	3576	3600	3676
0.466667	59666	55812	59890	60964	29077	32444	20336	22818	14703	14702	18752	19877	4226	6587	4260	4797	3588	3876	3927	3677	3736	3670	3513	3696	3654	3597	3694	3604	3660	3661	3672	4519	3591	3672	3537	3710	3704	3666	3550	3668	3776	3646	3638	3672	3584	3540	3634	3625
0.483333	58272	57023	60762	60321	30949	34096	23825	24320	16491	16126	21127	21832	4621	7898	5106	5797	3660	4096	3988	3748	3764	3468	3579	3472	3656	3606	3728	3688	3741	3524	3607	4407	3713	3792	3445	3704	3656	3728	3640	3700	3746	3584	3547	3827	3640	3675	3510	3584
0.5	58200	55968	60168	59668	33538	36441	24783	29239	17808	17541	23311	23822	5662	9672	6087	7121	3696	4529	4618	3704	3768	3540	3483	3610	3784	3668	3533	3644	3605	3628	3626	4557	3544	3808	3576	3524	3764	3571	3605	3547	3573	3593	3564	3758	3597	3540	3469	3671
0.516667	59068	57252	61020	60224	35647	38006	28851	32549	19029	18992	26521	25951	7269	10783	7757	8625	3875	4868	5520	3892	3598	3688	3632	3564	3530	3672	3657	3612	3524	3620	3576	4408	3573	3812	3468	3615	3656	3627	3700	3668	3666	3610	3451	3740	3568	3546	3467	3612
0.533333	59177	57114	60691	58645	37562	39860	33136	36072	20821	20385	28971	27460	8460	11830	9375	10144	4243	5435	6650	4075	3589	3604	3644	3656	3557	3579	3618	3676	3585	3593	3576	4306	3660	3648	3465	3522	3555	3662	3679	3704	3710	3580	3640	3628	3611	3614	3524	3594
0.55	58974	56656	62088	59975	39613	42535	37932	38768	21644	21676	31184	29510	9907	13200	10656	10398	4763	6648	7980	4704	3472	3584	3635	3896	3585	3612	3627	3599	3560	3606	3657	4392	3627	3755	3554	3639	3556	3584	3616	3548	3572	3537	3573	3613	3559	3612	3582	3528
0.566667	60336	56269	60609	58185	43058	44476	40992	44228	22635	22620	32760	31541	10479	15337	11392	12721	5646	7696	8918	5476	3694	3510	3682	3912	3681	3582	3557	3676	3535	3554	3664	4533	3601	3597	3608	3524	3581	3547	3393	3753	3628	3512	3532	3709	3633	3616	3529	3572
0.583333	58273	56938	61351	58397	44152	45918	43440	44555	24472	23512	35041	32818	11501	16179	12805	12581	6854	8775	9953	6489	3767	3632	3543	4205	3647	3675	3625	3631	3506	3447	3615	4348	3540	3668	3360	3512	3617	3596	3586	3492	3648	3567	3592	3547	3458	3640	3623	3499
0.6	58584	56604	60601	60626	45600	47340	43116	45775	25129	25151	38224	34312	13162	17573	13523	15636	8116	9218	10524	7712	3632	3483	3562	4600	3639	3478	3569	3669	3618	3620	3616	4284	3675	3644	3492	3656	3627	3571	3663	3613	3618	3411	3703	3692	3506	3586	3510	3546
0.616667	58780	55964	61156	60280	49006	48908	44044	45572	25912	26322	40124	35416	15029	19354	16796	16780	9108	10413	11253	8636	3580	3689	3490	4672	3471	3674	3456	3612	3714	3554	3602	4331	3600	3692	3570	3615	3595	3665	3617	3537	3438	3701	3585	3553	3628	3492	3388	3548
0.633333	57632	56771	59580	60780	50344	49540	43516	45827	27355	27068	40973	36490	16471	19714	17270	17707	10039	11630	11948	10027	3476	3562	3723	4948	3648	3561	3678	3575	3594	3486	3604	4432	3563	3603	3496	3477	3489	3510	3540	3532	3544	3698	3460	3642	3648	3660	3590	3500
0.65	59420	57186	61256	59284	51856	52234	44397	46413	28544	28214	42268	37708	17516	21707	18782	20216	10794	12852	13056	10663	3644	3636	3623	5071	3516	3707	3576	3593	3608	3548	3634	4390	3577	3592	3375	3696	3631	3640	3612	3675	3598	3544	3526	3605	3506	3702	3420	3597
0.666667	57998	56556	61416	58513	52674	53568	44375	47027	29369	28644	42783	39613	18986	22828	20144	21281	11948	14000	13876	11596	3666	3661	3782	5757	3623	3602	3544	3566	3464	3515	3551	4388	3524	3560	3452	3521	3584	3632	3544	3689	3467	3576	3484	3582	3591	3545	3495	3517
0.683333	58347	56532	60568	59740	53593	54680	45154	47032	30791	29816	43918	40634	20090	23172	22251	23039	13012	16001	15218	14144	3705	3680	3792	6508	3633	3540	3715	3592	3646	3581	3464	4489	3529	3637	3452	3576	3571	3658	3738	3474	3644	3595	3556	3548	3574	3612	3464	3544
0.7	60075	55612	59940	59716	54009	56372	45567	47697	31528	30672	43836	41524	21571	25742	24063	24771	14781	17272	18634	14278	3912	3952	3950	7298	3656	3550	3608	3631	3507	3376	3537	4364	3555	3599	3426	3488	3547	3608	3574	3557	3564	3392	3563	3526	3600	3504	3564	3517
0.716667	58869	56923	60035	62272	54475	57240	45069	46909	32468	31580	43831	42076	22986	26586	24400	25641	16126	18064	18056	15847	3883	4288	4242	8039	3686	3522	3860	3653	3488	3452	3471	4349	3463	3655	3324	3620	3478	3586	3576	3600	3612	3453	3500	3694	3556	3592	3589	3440
0.733333	58073	56564	60252	61348	55020	57531	45506	46300	33576	32613	45306	43327	24271	28158	26132	27172	16887	19581	19349	17180	4202	4688	4583	8517	3690	3626	3888	3744	3497	3424	3564	4312	3584	3695	3459	3496	3527	3549	3624	3569	3590	3600	3420	3573	3560	3448	3496	3475
0.75	58716	57094	61190	60372	54036	58328	45124	46455	34004	33448	44592	43345	25331	29898	28147	28764	18227	20912	20147	17952	4798	5248	5167	9676	3983	3620	4286	3781	3556	3354	3531	4272	3432	3608	3509	3540	3627	3492	3662	3507	3545	3504	3568	3488	3548	3612	3567	3439
0.766667	58782	56969	60203	60088	54581	58756	45578	46876	35436	33852	45082	44024	27228	30667	29228	30034	19312	21616	22042	19914	5530	5972	5916	10510	4292	3670	4555	4084	3444	3486	3516	4355	3550	3700	3525	3552	3526	3647	3487	3540	3471	3606	3536	3608	3529	3612	3425	3457
0.783333	59852	56432	60193	62775	54012	58429	45345	46130	36147	34702	44806	44405	28426	31872	30440	31138	20498	22480	23081	20372	6318	6884	6627	11860	4665	3924	5046	4408	3485	3526	3632	4334	3545	3614	3540	3592	3632	3626	3611	3466	3609	3634	3556	3602	3596	3587	3492	3492
0.8	59284	56968	61249	59444	55037	59300	45743	46248	36696	35448	44793	44800	29242	32344	31603	31978	21259	23465	23839	21568	7156	7956	7452	12382	5255	4283	5522	4963	3596	3503	3581	4441	3460	3738	3406	3487	3543	3488	3549	3600	3580	3456	3579	3665	3516	3554	3453	3420
0.816667	58012	56850	61920	62887	56368	59054	45292	46700	37370	36219	44739	44946	29957	32411	32967	33256	22516	24835	24908	22751	7557	8718	8277	13933	5832	4786	6316	5440	3534	3610	3582	4260	3667	3635	3464	3489	3430	3499	3519	3516	3580	3540	3403	3443	3543	3492	3532	3489
0.833333	58648	57911	61927	63403	56278	59497	44781	46416	38337	35771	45411	45056	30874	33644	33807	33454	23388	25328	24843	23448	8982	9512	9368	14085	6336	5408	7081	5979	3496	3462	3524	4451	3515	3584	3434	3492	3653	3459	3593	3558	3616	3518	3474	3588	3656	3556	3452	3408
0.85	59661	56999	63416	61835	55507	59724	45816	47363	38744	37165	44556	45265	31177	33890	34122	34137	24300	26413	26524	24388	9284	10223	10519	16603	7078	6068	7916	6587	3446	3640	3560	4234	3543	3638	3411	3549	3578	3546	3552	3590	3467	3466	3516	3429	3508	3529	3569	3419
0.866667	59364	56227	61899	63617	56027	60411	46068	45897	39331	37871	45780	45856	32277	33898	34054	35351	24952	27204	27476	25784	10664	10931	10810	16352	7420	6744	8616	7496	3487	3546	3472	4363	3580	3605	3548	3576	3572	3562	3610	3456	3487	3526	3415	3542	3459	3557	3469	3592
0.883333	59800	58079	61978	61914	56064	60720	44672	46352	40552	38184	45236	45463	32578	34481	34677	35209	25454	27831	27776	26162	11511	12136	12774	18047	7949	7348	9390	7938	3482	3485	3566	4376	3528	3564	3464	3623	3548	3571	3604	3499	3600	3451	3432	3440	3524	3509	3473	3371
0.9	60275	58616	63860	63904	56265	61043	46539	46017	40926	38800	45865	45820	32848	34124	35273	35493	26454	28356	27432	27172	12184	12801	12737	19068	8700	8049	10092	9197	3531	3476	3567	4499	3414	3623	3297	3592	3463	3553	3581	3670	3542	3512	3326	3616	3444	3553	3495	3468
0.916667	59171	58280	62500	62182	55990	60728	45504	47131	41446	39133	46225	46522	33415	34728	35760	35838	27662	28717	28450	27785	12462	14127	14058	20038	9264	8799	11105	10108	3426	3643	3661	4540	3425	3610	3424	3468	3491	3578	3478	3676	3523	3584	3408	3499	3392	3384	3495	3465
0.933333	60064	57906	62198	64608	55855	60451	46320	46122	41952	39573	45654	46291	33710	34623	35820	36048	27659	29140	28888	27626	13439	14369	14766	20589	9896	9840	11476	10980	3492	3637	3544	4446	3490	3707	3392	3625	3392	3525	3576	3417	3404	3477	3281	3476	3514	3502	3522	3485
0.95	60427	57279	63611	62888	56788	59836	45908	47226	42809	40327	45356	46237	33948	35001	35977	36065	28208	29787	29016	28532	14658	15795	15990	21486	10235	10089	12661	11908	3672	3662	3608	4425	3477	3458	3304	3620	3525	3552	3546	3668	3424	3528	3459	3464	3459	3500	3589	3396
0.966667	61112	57688	63478	64979	56842	61174	45365	46632	42804	40608	45787	46348	34380	35669	36368	36363	28532	30664	29667	28870	15396	16651	17557	22075	11147	11280	12495	12592	3488	3664	3479	4540	3531	3570	3524	3484	3466	3432	3489	3418	3524	3538	3495	3540	3453	3555	3304	3433
0.983333	60462	58351	63963	63137	57639	60647	46496	46719	42873	40936	45640	46409	33991	35378	36034	35993	29061	31396	30714	29496	15855	17514	17537	22657	11474	12268	13984	13381	3603	3648	3662	4807	3438	3579	3507	3519	3464	3589	3580	3548	3564	3536	3497	3397	3557	3469	3575	3531
1	61375	59094	63162	63796	57028	60946	45692	47534	42845	41696	46020	46317	34217	34821	36606	36936	29248	31558	30226	29889	17013	18186	18937	23633	11904	11853	14820	13488	3644	3603	3622	4832	3589	3578	3441	3492	3519	3568	3654	3440	3530	3445	3359	3474	3525	3450	3703	3396
1.01667	62320	57064	64804	64297	56266	61003	46694	46031	44138	41904	45680	46638	34384	35188	36424	36804	29754	31951	31058	29664	17841	18826	19155	23572	12536	13256	15672	13678	3848	3846	3571	5002	3520	3609	3375	3549	3538	3671	3582	3497	3479	3430	3493	3479	3632	3480	3558	3554
1.03333	60504	58940	65498	64891	56516	60875	46090	46379	44111	42232	46118	46299	34376	35683	36406	37104	29823	32189	30948	30384	18520	19657	20722	24560	13211	13828	14865	15324	3891	4232	3648	5220	3478	3540	3456	3508	3522	3495	3564	3526	3423	3464	3528	3619	3542	3480	3516	3474
1.05	59952	58581	64696	63812	56014	60268	46644	46625	44563	42376	46012	46968	34638	35288	36825	36662	30381	32016	31655	30216	18631	20337	21002	24983	13650	14641	16644	16101	4229	4556	3751	5492	3564	3608	3535	3540	3542	3517	3480	3492	3612	3500	3512	3484	3550	3432	3432	3491
1.06667	60697	59168	64160	64246	57656	60355	45892	47180	44486	43068	46039	46514	34853	35522	36727	36622	30382	32468	31300	30689	19487	21280	21496	25868	14346	15352	17482	16960	4498	4837	3854	5682	3434	3615	3451	3516	3452	3466	3477	3424	3527	3462	3435	3538	3470	3589	3478	3409
1.08333	61867	59452	64074	65103	57017	60467	46200	47254	44722	43275	46643	46684	34721	35545	36718	36899	30638	32722	31014	30957	20603	21660	22571	26057	14740	15856	17268	17145	4968	5479	4113	6105	3415	3597	3437	3450	3473	3404	3576	3541	3561	3415	3432	3602	3417	3512	3388	3409
1.1	62185	59501	64242	64924	57408	59904	46615	46476	45402	43611	47121	46324	34634	35488	36674	36826	30910	33379	31235	30782	20783	22481	22436	26874	15424	16601	18367	17823	5380	5968	4340	6443	3460	3532	3600	3419	3498	3495	3516	3419	3594	3511	3519	3631	3528	3408	3354	3473
1.11667	61695	58186	66202	64002	57272	60423	46775	46412	45764	43775	46288	45673	35005	35273	36824	37218	31212	33505	31060	30852	21171	22771	23108	27077	15903	17009	18978	18780	5865	6311	4684	6939	3491	3624	3484	3510	3484	3514	3552	3530	3476	3397	3463	3524	3419	3430	3561	3451
1.13333	60945	59037	64529	65595	57126	59829	46970	47177	45956	44192	46862	46907	35446	35001	36843	37780	31038	33339	31684	30776	21766	23432	24265	27579	16188	17530	19199	19200	6408	7197	5259	7641	3413	3524	3470	3535	3487	3543	3508	3588	3505	3504	3386	3476	3456	3511	3412	3460
1.15	61898	59084	65481	65516	56348	60141	46982	48286	46464	44388	46976	46572	35384	35116	36608	36906	31255	33481	31759	31137	22248	23889	24160	27681	16843	18205	19388	18895	7034	7699	5664	8168	3487	3655	3476	3607	3528	3547	3555	3446	3478	3576	3472	3717	3554	3481	3316	3434
1.16667	63340	60346	64964	64632	56277	59976	47411	48274	46193	45224	47353	46274	35436	35663	36643	37285	31690	33669	31311	31664	22352	24350	25011	28028	17410	18289	20044	19608	7556	8212	6298	8609	3546	3567	3491	3758	3549	3536	3547	3554	3558	3490	3376	3759	3374	3316	3417	3424
1.18333	62506	58776	64603	63644	56476	60237	47268	47375	46414	44398	46806	46664	35495	35486	37201	37668	31535	34240	31733	31587	22952	24639	25374	28163	18060	18880	20245	20470	8141	8695	7108	9096	3449	3572	3444	3456	3479	3505	3612	3433	3688	3450	3607	3742	3500	3443	3340	3440
1.2	61488	60519	64272	67089	57456	59212	47197	47968	47008	45700	47524	46501	35709	35787	37228	37228	31644	34237	32131	31672	23144	25251	25804	28573	18571	18865	20789	20998	8852	9368	7321	9837	3571	3643	3577	3563	3474	3561	3531	3480	3424	3598	3420	3949	3384	3508	3476	3509
1.21667	62026	57596	65690	64796	57556	59648	48140	48206	47037	46008	47518	47135	35552	35692	37312	37345	31399	34013	31873	31583	23491	25584	26052	28511	18889	19690	21030	21325	9360	10128	7709	10332	3453	3482	3483	3552	3402	3379	3674	3625	3539	3448	3342	4126	3405	3488	3520	3378
1.23333	63170	59164	64768	66649	57571	59725	48476	48345	47081	46227	47590	46624	34716	35638	37508	37416	31556	34020	31356	32021	24307	26302	26054	29124	19251	19922	21727	20646	9987	10970	8345	10964	3497	3654	3434	3592	3457	3518	3474	3534	3612	3488	3394	4400	3444	3458	3521	3454
1.25	61760	59561	65241	65531	57063	58860	47436	47902	47280	45645	47411	47057	35661	35624	37252	37878	31645	34274	32462	31484	23927	26317	26380	29568	19810	20317	21716	21874	10547	11512	8735	11836	3384	3661	3513	3490	3462	3617	3560	3476	3500	3372	3353	4577	3456	3419	3448	3518
1.26667	62478	58879	64679	66599	57304	60515	47603	47990	47956	45872	48584	46716	35413	35219	37709	36940	31676	34597	31643	31874	24405	26412	26342	29338	19212	20078	21584	22735	11103	11841	9437	12191	3396	3640	3462	3639	3562	3529	3492	3422	3409	3491	3318	4897	3521	3478	3472	3560
1.28333	61963	59701	65660	66353	57581	60151	48212	47829	47706	46818	48577	46623	35600	35165	37564	37316	31632	34332	31924	31625	25003	26611	27430	29655	19160	20572	21632	22730	11688	12554	9996	13042	3532	3647	3492	3760	3549	3422	3492	3444	3535	3431	3368	5009	3464	3476	3344	3412
1.3	62315	57996	66080	65877	58016	59692	49380	48354	48017	46621	47693	46599	35540	35867	37514	37600	31950	34476	31924	31316	24975	26554	27197	29902	20882	20760	21868	23093	12382	13326	10471	13620	3569	3745	3579	3895	3580	3598	3629	3496	3572	3503	3400	5384	3461	3546	3266	3442
1.31667	61759	59556	65511	66167	57951	59575	48642	48339	47828	46371	48160	46611	35243	35571	37352	37279	31796	34330	31329	31884	24797	27200	27460	30090	20679	21248	22534	22589	13114	13141	11268	14218	3561	3993	3450	4132	3482	3568	3568	3465	3488	3366	3493	5752	3463	3491	3401	3428
1.33333	62737	58616	64944	66556	57426	59919	48125	48432	48361	46507	47797	46636	35828	35596	37733	38239	32251	34688	31917	31368	25113	27460	27785	30048	20851	21644	22564	23412	13789	14181	11804	14634	3507	4335	3457	4243	3516	3424	3605	3585	3544	3579	3436	6072	3437	3551	3429	3537
1.35	63282	58018	64854	66243	57563	59316	48824	48495	48423	47156	48113	47256	35664	35288	37030	37492	32331	34369	31894	31820	25051	27154	27350	30254	21356	21321	22746	23614	13842	14473	12076	15440	3579	4900	3468	4654	3562	3482	3572	3393	3470	3435	3356	6042	3451	3484	3392	3456
1.36667	64208	60587	65068	67356	56636	59468	48897	47546	48372	46976	48675	47084	35762	35485	37521	37878	31932	34947	32693	31880	25633	27256	27671	30359	22055	21596	22230	23004	14438	14808	13132	15675	3600	5672	3371	5038	3406	3463	3590	3598	3368	3561	3345	6329	3370	3444	3480	3472
1.38333	62661	60144	65534	65244	57314	60028	49455	49347	48909	47928	48471	46876	35632	35610	37795	38200	32320	34746	32721	31995	25528	27501	27740	30308	21772	21603	22963	22973	15014	15294	13320	16189	3495	6067	3412	5393	3544	3440	3584	3460	3531	3416	3428	6591	3422	3413	3384	3348
1.4	62045	58587	64854	66690	57701	59220	49892	48208	49330	47934	48073	46814	35700	35677	38192	38180	32370	34686	32482	32316	25245	27440	28204	30675	22176	21884	23210	23499	15695	15612	13752	16606	3532	6837	3436	5614	3525	3516	3511	3397	3440	3504	3435	6942	3476	3422	3359	3460
1.41667	61629	59564	66119	65763	56796	60000	49452	49149	49118	47231	48580	47267	35810	35617	37944	38333	32205	34852	31555	31988	25396	27774	28183	30590	22186	22127	22870	24500	16236	16108	14420	17105	3600	7902	3493	6052	3512	3454	3442	3577	3490	3406	3370	7268	3463	3443	3494	3524
1.43333	62406	59798	65015	66217	57336	59951	49642	49118	48475	47423	48501	46881	36024	35231	38491	38267	32264	35073	32251	31832	25875	28036	28352	30808	22257	22184	23177	24430	16108	16460	14852	17016	3713	8780	3445	6360	3428	3518	3604	3528	3479	3600	3520	7378	3468	3453	3635	3291
1.45	63140	60130	67121	65336	57428	58477	49711	48876	49022	47688	48859	47170	35498	36089	38180	38415	32334	34946	32630	32289	25525	27968	28276	30888	22793	21944	23605	24361	16180	16392	15776	17128	3646	9710	3434	6747	3506	3499	3538	3459	3516	3388	3428	7771	3487	3450	3534	3339
1.46667	63744	59719	65180	66059	58172	59163	50983	47819	49148	48140	48394	46542	35920	35657	37339	38135	32684	34984	31767	32011	25963	27799	28693	30993	22486	22236	23688	24522	16771	16959	15844	17764	3598	10120	3465	6944	3601	3668	3468	3468	3496	3623	3504	7882	3422	3455	3350	3411
1.48333	62898	59095	65744	66582	57555	60078	50639	49253	49081	47922	49171	47459	35584	35537	38551	38290	32456	34528	31894	32074	25842	28132	28359	31201	22608	22227	23743	24821	17001	17113	16338	18064	3411	10635	3658	7464	3585	3498	3464	3512	3656	3471	3388	8180	3333	3414	3336	3516
1.5	63444	59961	65795	68162	58167	59851	50794	49032	48722	47674	49494	46640	36049	35829	38718	38573	32730	34756	31807	31904	25596	28456	28668	30959	22584	22748	23380	24740	17136	17137	16731	18206	3554	11232	3503	7488	3626	3392	3452	3579	3479	3524	3328	8631	3492	3404	3405	3441
1.51667	63472	59646	65436	65608	56574	60294	51080	49155	48921	48086	48344	47147	36280	35305	37944	37587	32675	34724	32447	32482	26169	28554	28472	30908	22813	22881	23878	24546	17412	17621	17333	18516	3615	12092	3480	7652	3509	3414	3445	3485	3440	3432	3476	8779	3432	3387	3576	3323
1.53333	64332	59397	65629	65769	57199	59407	51584	49084	49410	48276	49684	47113	35485	35092	39332	38937	32993	34547	32211	32563	26192	28565	28669	30829	23368	22916	23917	24837	17655	17585	18032	19095	3740	12842	3596	8023	3615	3545	3477	3594	3593	3579	3348	9154	3398	3469	3458	3501
1.55	63828	59860	65748	68571	57856	59357	50998	48793	49081	48194	48553	46160	35496	35124	38468	38659	32286	35005	31701	32564	25742	28607	28789	31121	23018	22647	24012	24958	18049	17788	18234	18875	3754	13251	3639	8176	3640	3500	3498	3547	3485	3554	3401	9390	3452	3384	3496	3311
1.56667	62644	60575	64899	67050	57468	59528	50730	49040	49372	48627	49525	46563	35905	35630	38727	38947	32707	34747	32380	31892	25630	28592	28624	30893	23376	23008	24066	25428	17948	18333	18614	19123	3875	14284	3515	8330	3659	3410	3672	3517	3621	3438	3490	9623	3429	3386	3468	3388
1.58333	64135	60384	66243	68374	58274	59041	51381	49558	48700	47934	49412	46490	35888	35495	39106	39004	32681	34424	31922	32113	25981	28698	28956	30813	23155	23104	23819	24918	18328	18444	19129	19463	4029	14080	3630	8768	3709	3540	3361	3389	3413	3481	3458	9953	3434	3434	3365	3457
1.6	63223	60711	66230	67009	58162	60280	51930	49223	49346	48130	49608	46692	35032	35534	38825	39298	32747	34933	31795	32460	25876	28634	29068	30708	23710	23084	23673	24621	18202	18476	19600	20064	4012	15121	3656	8992	3768	3620	3417	3541	3504	3544	3466	9985	3580	3481	3461	3485
1.61667	63672	59364	65497	65498	57534	59168	51521	49278	49510	47830	49761	46520	35841	35613	38680	39036	33271	35179	32135	32524	26076	28647	28637	30917	23336	22958	24017	24164	18528	18326	19741	19572	4115	15664	3760	9238	3804	3488	3521	3441	3510	3420	3415	10568	3504	3468	3456	3441
1.63333	64138	60147	67664	65680	57344	59295	50946	49438	49392	49182	49763	46766	36610	35875	38432	39583	32896	35090	32222	32528	26487	29288	28752	32084	23538	23121	24074	24785	18796	18861	20277	20057	4072	15728	3950	9234	3956	3388	3596	3550	3583	3522	3438	10744	3463	3514	3445	3462
1.65	64252	60564	66400	67544	56828	59590	51588	50653	49872	48415	49333	47005	36224	35584	38804	39737	32898	34909	32278	32089	25937	29386	29108	31447	23472	23252	24139	24868	18888	19053	20473	20228	4419	16599	3886	10036	4138	3436	3466	3480	3563	3549	3417	11138	3385	3508	3485	3443
1.66667	64906	60627	66829	67631	58596	59982	52171	51184	49728	49016	49666	47887	36195	36192	39062	39644	33425	35146	32604	32770	25909	29185	29113	30965	23405	23148	23942	25236	18747	19504	20440	20563	4466	16978	4114	9977	4211	3558	3492	3578	3447	3449	3319	11359	3401	3410	3483	3500
1.68333	64392	60984	66522	67080	57744	60365	52239	50215	49653	48199	49838	47262	36307	36263	39168	39648	33359	34735	32152	32252	26287	28711	29426	30857	23523	22991	23736	24966	18680	19223	20782	20591	4634	17557	4267	10214	4196	3648	3492	3492	3480	3453	3377	11636	3388	3403	3421	3386
1.7	64836	60725	65400	66350	57976	58567	51904	50226	49924	48106	49354	46962	36633	35737	39229	39378	33246	34730	31740	32689	26332	29307	29082	31594	23706	23648	24047	25179	19308	19253	21114	20744	5077	17684	4620	10461	4428	3557	3540	3420	3463	3413	3349	11946	3452	3424	3539	3368
1.71667	64164	60692	67131	68776	57894	58765	52434	50159	49239	48946	49135	47075	36418	36307	39308	39856	33188	35457	32174	32745	26241	28742	29452	31508	23858	23023	23970	25169	19232	19422	21100	20088	5408	17860	5171	10526	4649	3593	3445	3403	3490	3480	3442	12144	3393	3458	3506	3388
1.73333	64196	61027	67228	68127	58219	59768	52443	50286	49521	48439	50076	47956	36361	35836	39032	40312	32402	35480	32011	31948	26325	29123	29519	31190	23700	23143	24240	25228	19541	19592	21668	20677	5576	18362	5549	10876	4888	3571	3440	3536	3434	3523	3416	12321	3519	3454	3384	3420
1.75	64087	59781	66589	67482	57571	59967	52580	50576	50151	49408	49860	47088	36226	36272	39448	39899	33232	35200	32555	32943	26323	28734	29005	31244	23878	23318	24199	24977	19421	19460	21628	20458	6104	18372	5801	10843	4900	3540	3480	3572	3458	3580	3392	12823	3455	3456	3416	3520
1.76667	64425	61054	66124	68385	57644	59713	52441	50573	49500	47968	50719	46908	36503	35891	39770	40464	33296	35737	31955	32857	26044	28898	29100	31660	23305	23370	23848	25314	19133	19617	21873	20720	6726	18787	6195	11167	5192	3412	3556	3444	3494	3362	3487	13258	3488	3477	3580	3303
1.78333	64276	60220	66396	66839	57711	59865	51917	50080	49577	49341	49978	47088	35628	36879	39600	40498	33837	35464	32328	33312	26133	29240	29423	31692	23898	23492	24322	25286	19503	19667	21336	20736	7150	18999	6640	11462	5580	3472	3540	3340	3535	3454	3307	13002	3436	3490	3424	3360
1.8	63780	60793	67500	67851	58564	59906	52632	50057	48926	48668	50636	47160	36282	36566	39740	40360	32704	35497	32454	32543	26637	29276	29519	31176	23512	23274	24006	25576	19813	19557	21683	21156	7632	19094	7227	11580	5758	3564	3596	3476	3388	3600	3271	12981	3446	3491	3416	3419
1.81667	63361	61408	66483	69144	57887	59534	52500	50444	49421	49705	50469	47091	36324	36723	40419	40276	33362	35413	32348	32475	26455	29266	29638	31634	23990	23694	24554	25248	19692	19503	22505	20650	7993	19364	7631	11582	6216	3595	3641	3498	3541	3439	3345	13205	3322	3328	3401	3502
1.83333	64679	60150	66862	68541	58228	58535	52877	51028	49144	49092	50444	46985	36252	36416	40128	40380	33107	35572	31844	32509	26297	29218	29367	31640	23708	23492	24259	25252	19776	19769	22276	20916	8515	19494	8033	11576	6657	3488	3828	3499	3464	3500	3464	13273	3445	3496	3413	3366
1.85	63431	61471	67036	69770	58174	60668	52860	50592	49476	49099	50314	47446	36480	36429	40140	40809	33755	35102	32024	33045	26734	28983	29888	31184	24081	23524	24076	25608	19897	20208	22267	21281	9173	19714	8628	12005	7198	3618	3896	3536	3535	3356	3400	14005	3499	3451	3504	3380
1.86667	63912	61379	67290	68164	58255	59932	53444	51142	49485	49028	50324	47365	36366	36148	39930	40859	33060	35840	32521	33156	26200	28876	28993	31722	23814	23614	24056	25615	19473	20043	22483	21214	9560	20141	8839	12317	7699	3451	4024	3583	3496	3425	3564	13896	3488	3470	3312	3371
1.88333	64252	60391	67444	67984	57878	60623	53016	51604	50023	49235	50714	47431	36575	36829	40280	40440	33721	35519	32304	32903	26441	29064	29982	31442	24166	23391	24366	25125	19904	19681	22477	21551	10251	19874	9321	11956	8160	3552	4432	3683	3526	3443	3470	14064	3383	3456	3356	3314
1.9	65337	60883	68140	67362	58408	60251	53280	51898	49085	49748	50156	48148	36189	36548	40544	40637	33516	35676	32080	33580	26393	29185	29317	31891	24201	23965	24351	25452	19968	19897	22725	21590	10919	20042	9954	12415	8384	3490	4836	3568	3434	3374	3517	14348	3379	3407	3329	3408
1.91667	63605	61861	68139	67745	58500	60132	52296	51086	49760	48968	50260	47059	36500	36472	40792	41088	34262	35955	32799	32931	26356	29312	29707	31904	24376	23220	24444	25563	20072	20546	22459	21497	11180	20552	10275	12528	8751	3533	5376	3749	3530	3521	3440	14532	3444	3512	3305	3416
1.93333	63576	60952	66764	67532	59168	60410	53348	52299	49794	49009	50716	47260	37311	36580	40869	40484	33869	36000	32287	33093	26072	29038	29419	31572	24033	23076	24210	25571	20042	20177	23191	22064	11755	19913	11025	12524	9076	3577	6101	3782	3516	3514	3377	14444	3339	3563	3350	3478
1.95	65888	60780	67809	67510	57697	58964	53183	51488	48556	49197	50639	47294	36592	36052	40689	40884	33740	35801	32903	32907	25916	28989	29364	31498	24113	23709	24529	25168	20000	20233	23044	21533	12604	20595	11195	12778	9218	3558	6669	4003	3508	3445	3344	14675	3480	3497	3367	3538
1.96667	65573	60851	66184	68292	56904	60044	52848	51689	49484	49502	50121	47264	36751	36784	40304	40392	33346	35554	32756	32859	26168	29056	29190	31706	24060	23718	24230	25486	20368	20301	23016	21587	12900	20445	11576	12665	9582	3627	7104	4312	3484	3504	3357	14845	3380	3336	3541	3384
1.98333	65067	61230	67509	68048	58215	59483	53179	51661	49899	48636	50548	47547	36982	36693	40640	41259	33785	36140	32656	33488	26432	29541	29464	31659	24376	23800	24261	25255	20186	20012	23338	21520	13292	20823	12247	12770	9999	3684	7614	4860	3476	3475	3405	15072	3387	3485	3466	3404
2	64095	60948	67012	68662	58225	59674	52880	51687	49436	48875	50484	47672	36613	36386	41033	41002	33737	35992	32553	33055	26028	29331	29751	32152	23920	23860	24028	25232	20049	20469	23172	21614	13806	20496	12526	12880	10341	3590	8032	5415	3476	3425	3426	15063	3387	3420	3480	3378
2.01667	65286	61594	67492	68680	57970	59980	52501	51872	49139	49396	50471	47195	37053	37510	40585	41152	33400	36211	32561	33188	26351	29189	29679	31523	23989	23692	24284	25269	20092	20111	23315	21232	13921	20571	12904	13032	10775	3794	8264	6124	3436	3414	3385	15435	3438	3418	3529	3428
2.03333	64997	62104	67729	68009	58763	59309	52616	51968	49482	49316	50888	47408	36978	36908	40869	41216	33675	36586	32669	33347	26388	29272	29062	31642	24140	23552	24156	25555	20290	20218	23681	21264	15056	21028	13184	13072	10879	3998	8767	7025	3460	3626	3370	15076	3380	3510	3554	3380
2.05	66659	61003	66794	67849	58257	59503	53750	52815	49820	49926	50329	47758	37171	37273	40852	41468	33540	35646	32570	33214	26652	29460	29883	31654	24358	23595	24450	25444	20260	20099	23299	22112	15169	20691	13424	13171	10853	4203	9084	7873	3503	3514	3419	15433	3404	3489	3378	3306
2.06667	64721	60020	68603	70114	58590	60704	53374	52411	49675	48405	50888	47487	37185	37100	40817	41563	33615	36481	32643	33316	26319	29292	29542	32019	24100	24022	24568	25460	20623	20444	23484	21140	15815	21100	14257	13180	11523	4795	9621	8156	3456	3474	3353	15840	3433	3394	3382	3373
2.08333	65852	62030	67528	70127	57404	59906	54286	51965	49276	48911	50768	47935	37020	37152	40941	40980	33667	36148	32652	33583	26482	29663	29353	31534	24062	23408	24627	25700	20439	20719	23135	21980	15496	20803	14055	13488	11863	5206	9799	8535	3427	3543	3400	15676	3459	3331	3389	3449
2.1	66336	61071	67788	69772	59520	59402	53184	51648	49105	49009	50411	47388	36598	37352	41028	41532	34017	36176	32781	33419	26037	29773	29588	31372	24172	23688	24436	25849	20355	20200	24021	21777	16480	21072	14355	13562	11704	6005	10229	8963	3452	3334	3372	15719	3476	3388	3372	3453
2.11667	65682	61836	67864	67087	58432	59665	52856	52508	49388	48963	50820	47903	36827	37355	41332	40837	33804	36129	33012	33184	26558	29284	29773	31598	24780	23608	24565	26126	20255	20446	23456	21791	15985	20919	14466	13531	12466	6539	10620	9217	3571	3565	3522	15923	3461	3513	3414	3378
2.13333	65911	61186	68020	67908	58292	59544	52826	52379	49372	50009	50426	48179	37127	37913	41193	41271	33742	36012	33257	33222	26369	29969	29576	31933	24307	23357	24588	25277	20562	20609	23376	21478	17068	20906	14900	13904	12417	7267	10935	9464	3358	3486	3392	16182	3434	3480	3420	3467
2.15	65885	61381	67903	68100	58726	60320	53216	52563	50005	50484	50748	47373	37285	37340	41067	40988	33527	36035	33175	33242	26428	29384	29325	31864	24034	23937	24196	25920	20620	20654	23558	21692	16693	21176	15052	13859	12502	7563	11523	10212	3527	3598	3417	16148	3484	3489	3428	3450
2.16667	65460	62014	68434	68158	58448	59587	53134	52300	49423	49225	51007	48424	36701	37701	40854	41073	34060	36444	32652	33737	26522	29490	29569	32115	24068	23542	24175	25600	20360	20442	23196	21619	17184	21035	15285	13838	13060	7808	11616	10424	3555	3561	3488	16416	3364	3364	3388	3373
2.18333	65356	62508	67541	68150	58880	60709	53360	53268	49908	49684	50622	47676	37034	37541	40871	41396	33673	36692	33036	33116	26233	29460	29661	31847	24427	23704	24936	25792	20925	20211	23851	21380	17160	21340	15497	13971	13625	8060	12380	10993	3539	3634	3404	16547	3388	3391	3430	3396
2.2	66391	61216	68561	69110	58392	59471	53838	52207	49682	48939	50308	47312	37150	37832	41284	41231	34047	36426	33388	33804	26303	29556	29081	31616	24568	23754	24630	25244	20670	20523	24061	21644	17687	21276	15704	14107	13891	8656	12252	11304	3417	3717	3464	16350	3420	3366	3552	3488
2.21667	65096	61670	68297	68810	58958	59455	53617	52732	49649	49884	51004	47124	37173	37884	41577	41843	33964	36311	33047	33492	26236	29304	29404	31683	24280	23835	24850	25671	20517	20852	23591	21252	18376	21027	16044	13808	14040	8992	12952	11560	3533	3613	3345	16446	3537	3472	3387	3452
2.23333	65456	61981	67864	68730	57832	59241	53844	52440	50166	49227	50136	47180	37076	37868	41517	41447	33807	36365	33056	33097	26232	29588	29614	32004	24735	23329	24496	25552	20337	20410	23860	21834	17724	20948	15856	14202	14429	9380	13136	12409	3551	3736	3482	16807	3450	3420	3448	3379
2.25	66132	61821	68717	68870	58692	59443	54177	51932	49980	49196	50634	47000	37126	38159	41518	40775	33793	35905	33319	33363	26175	29064	29134	31724	24217	23668	24709	25670	20600	20256	23871	21316	18125	20903	16222	14220	14604	9724	13409	12665	3515	3816	3416	16740	3400	3447	3447	3324
2.26667	65692	62205	67836	70289	58840	59808	53824	52991	49544	49745	50700	47624	36986	37956	41451	41394	34045	36097	33878	33700	26665	29308	29232	31851	24568	23720	24388	26039	20332	20481	23439	21745	18352	21019	16382	14171	14554	10079	13442	12837	3420	3874	3407	16836	3352	3438	3494	3402
2.28333	65833	61392	67524	69352	58176	59833	54060	53517	50008	48826	50550	47394	37348	37708	41156	41718	33712	36724	33297	33274	26864	29339	29282	31432	24623	23986	24526	25333	20329	20468	23923	21806	18416	21299	16348	14127	15012	10683	13964	13391	3507	3900	3367	16743	3363	3385	3370	3523
2.3	65502	61443	68224	70589	58651	60224	53935	52770	50072	49500	50548	46931	36582	38468	41592	41220	33964	36484	33468	33143	26809	29397	29780	32104	24563	23741	24640	25876	20337	20697	23519	21696	18564	21248	16264	14179	15082	11029	14273	13644	3456	3854	3459	17009	3472	3332	3466	3375
2.31667	66200	63253	68508	68845	59452	60324	53372	52894	50563	49879	50150	47519	37506	38602	40965	41880	34610	36647	33422	33417	26113	29237	29575	31992	24364	23476	24784	25916	20672	20766	24248	22153	19080	21299	16568	14218	15541	11546	14418	14017	3504	3992	3502	16906	3425	3524	3500	3386
2.33333	66694	62066	69138	68092	57600	59753	53605	52237	49517	49804	50655	47438	37889	38322	41784	41436	33953	36548	33025	33432	26542	29792	29062	31872	24149	23886	24694	25933	20700	20743	23297	21872	18760	21548	16145	14540	15617	11947	14114	14462	3511	4088	3386	17023	3365	3580	3496	3364
2.35	66039	60688	67415	67078	58488	59932	54248	52437	50117	48984	50832	47374	36640	38308	41457	41818	33704	36716	33188	33635	26357	29968	29533	31806	24131	23599	24760	25695	21041	20841	24431	21712	18760	20772	16679	14608	15452	11967	14861	14367	3481	4211	3492	17095	3413	3521	3522	3390
2.36667	66610	60934	68311	68900	58878	60026	54079	53009	49968	49569	51467	47046	36580	38612	41520	41492	33668	36612	33330	33718	26432	29656	29451	31945	24105	23555	24630	25356	20660	20510	23766	21728	19323	20926	16700	14340	16070	12633	14615	14820	3288	4344	3466	17059	3580	3483	3405	3428
2.38333	66542	61897	68168	68744	58444	60448	53764	53440	50356	49310	50400	46681	37440	38151	41747	42020	34452	36165	32882	33382	26135	29343	29380	31744	24039	23380	24838	25869	20830	20875	23963	22092	19668	21124	17184	14639	15924	13140	14800	15121	3536	4501	3336	17241	3421	3546	3401	3461
2.4	66208	62071	67768	69323	59220	59717	53620	53400	49935	49830	51121	47420	36796	38859	41182	41658	34232	36488	32806	33605	26479	29129	29332	31869	24614	23764	24699	25488	20524	20741	23676	22259	19844	20611	16719	14940	16125	13300	15407	15301	3489	4478	3379	17232	3462	3443	3360	3461
2.41667	66603	62586	67903	68075	57089	60035	53401	54255	49805	49734	51059	47936	36901	38464	41924	41979	34128	36716	33251	33604	26025	29890	29802	32288	24335	23697	24337	26128	20482	20991	24177	21933	19423	20944	16842	14506	16537	13668	15522	15341	3564	4581	3397	17233	3366	3475	3459	3391
2.43333	65955	62297	68293	68166	59068	60451	54045	53535	49483	49436	50906	47241	37026	38947	41880	41487	33664	36515	33256	33609	26428	29370	29306	32025	24326	23636	24672	26205	20929	20824	23448	22000	19541	20922	16876	14732	16220	13892	15105	15716	3480	4782	3460	17550	3420	3545	3492	3368
2.45	66590	62656	68287	67648	58922	59423	53780	52329	50024	49122	51374	47714	36900	38600	41246	41696	34547	36608	33258	34016	26316	29517	29320	31804	24283	23548	24574	26092	20781	20340	23914	21972	19973	20948	17145	14828	16602	13960	15730	15755	3411	4866	3492	17408	3588	3410	3430	3328
2.46667	66634	62934	68483	67528	58879	59938	54228	54045	49413	49000	50911	46831	37065	39223	41387	41762	33616	36924	33331	33602	26369	29640	29824	32100	23976	23875	24612	26053	20839	20572	24203	21582	19672	21096	16742	14819	16339	14633	15519	16161	3444	4932	3485	17445	3453	3456	3428	3445
2.48333	67606	62442	68725	68324	58603	60743	54435	53446	49411	49439	50903	47724	37352	38799	41624	41383	34448	36435	33472	33407	26072	29595	29240	31987	24196	23471	24809	26192	20781	20808	23786	22036	19885	21063	16640	14713	16873	14575	16011	16404	3507	5058	3376	17290	3446	3439	3443	3394
2.5	67744	62281	68797	69654	58366	60280	54457	54160	49845	48112	50265	47283	37029	39088	41560	41204	33855	36788	33266	32780	26581	29792	29863	32121	24284	23671	24927	25860	20900	20786	23964	21838	19788	20744	16861	14640	16816	14927	15905	16553	3562	5076	3491	17538	3401	3396	3438	3430
2.51667	67094	63301	68727	69782	59484	60521	54330	53662	49996	48859	51433	46928	36717	39044	42211	41724	33844	36400	33721	33629	26366	29977	29652	32043	24358	23657	24534	25872	20468	20680	23739	21336	19948	20845	16889	14827	16795	15165	15969	16493	3298	5157	3539	17556	3416	3410	3528	3504
2.53333	66480	62325	68860	69204	59252	60288	53747	54021	49023	49400	51027	47842	37056	39288	41373	42102	33757	36374	33651	33645	26323	29844	29647	31629	24307	23632	24404	25798	20681	20438	24136	21592	19796	20748	17000	14946	16940	15277	16117	16838	3520	5508	3501	17654	3344	3499	3412	3368
2.55	65890	62521	68306	69952	59121	60216	54043	54216	49680	48609	52059	47707	37722	39144	41560	42056	33612	36598	33425	33399	26340	29463	29543	31515	24521	23727	24898	25889	20307	20741	24116	22058	20131	20820	16924	14773	17045	15703	16252	16959	3560	5630	3475	17775	3410	3524	3372	3413
2.56667	65615	62976	68342	66780	58570	59816	54273	54753	49354	48418	51416	48266	36606	39172	41888	41464	34705	35971	33752	33438	26686	29548	29033	31916	24472	23971	24505	26200	20784	20412	24009	22240	20108	21044	17270	14944	17405	15585	16584	16782	3560	5468	3391	17956	3432	3462	3345	3473
2.58333	66547	63068	67806	69060	58922	60260	54654	53944	48766	49327	50920	47248	37201	39273	41188	41240	34182	36612	33439	34083	26148	29718	29414	32105	24231	23318	24616	26104	20601	20648	23856	21329	20360	20685	16878	14878	17118	15728	16412	17103	3550	5682	3383	17661	3477	3427	3431	3330
2.6	66705	62853	68658	69615	58764	60079	54219	53537	50360	49008	51225	47725	37130	38995	41456	42287	33934	36656	33380	33768	26083	29235	29783	31992	24633	24249	24751	26331	20565	20967	23664	21984	20316	21049	16844	14872	17103	16185	16291	16943	3457	5840	3517	17734	3429	3352	3393	3332
2.61667	66699	63022	67720	69336	58261	58844	55356	54113	49680	49408	51593	48020	36763	39843	42092	41967	34666	36699	33215	34150	26031	29869	29676	32074	24384	24096	24667	25935	20580	20611	23745	21774	20232	20541	16972	14931	17242	16045	16263	17294	3450	5922	3350	17628	3329	3584	3415	3394
2.63333	66784	62731	69790	67792	59143	59929	54190	54604	50046	49108	51056	47153	37132	39668	42023	42209	34367	37084	33823	33222	26711	29467	29536	32135	24315	23906	24653	26036	20618	20645	23481	21901	20224	20985	17124	15028	17560	16836	16506	17421	3554	6073	3470	17353	3367	3421	3361	3336
2.65	66130	63552	68025	69507	59168	59941	54955	54885	49368	48686	51632	48076	37094	39156	41884	42371	33960	36676	33648	33877	26676	28924	29568	31908	24556	23940	24669	26451	20410	20736	24004	21726	20489	20454	16780	14827	17388	16558	15986	17533	3643	6218	3472	17697	3486	3504	3345	3449
2.66667	66943	63039	68135	68756	59736	60016	54581	53990	50171	48644	51648	46820	37312	39737	42101	42100	34132	36833	33808	33157	26639	29628	29455	32341	24304	23867	24967	26216	20838	20730	23996	21844	20438	20762	16953	15097	17567	16521	16718	17453	3532	6222	3535	17556	3437	3448	3526	3497
2.68333	66396	63512	69397	69183	59546	60360	54517	53541	49604	49906	51268	47194	37436	40028	41789	41948	34348	36754	33708	34008	26315	29507	29510	32096	24734	23768	25276	26125	20808	20491	24005	22095	20450	20946	16655	15210	17319	17127	16502	17636	3528	6230	3548	17886	3472	3508	3388	3332
2.7	67158	62861	69256	69328	59015	60700	55224	54545	49676	48974	51739	47298	37501	39600	41637	41740	34160	36648	33788	33608	26564	29694	29444	31584	24307	23795	24647	25911	20694	20787	23596	22130	20378	20644	17001	15406	17488	17025	16774	17692	3486	6456	3422	18025	3373	3458	3486	3348
2.71667	68238	63942	69209	68892	58672	60507	53750	53732	49551	49023	51885	47396	36680	39776	42089	42014	34280	37045	33576	33190	26466	29028	29344	32337	24691	23632	24724	26008	20634	20612	24108	21673	20370	20790	17165	15065	17744	17036	16437	17690	3462	6544	3532	17900	3442	3396	3331	3396
2.73333	65961	63117	69844	70417	59140	60752	53924	53560	49876	48601	51144	48383	37325	40084	41832	42242	34101	36706	33660	33600	26650	29406	29673	31921	24603	23770	24799	26148	20877	20661	23811	21777	20298	20515	17071	14775	17808	17419	16449	17791	3616	6554	3475	17981	3439	3419	3474	3448
2.75	65599	63044	70613	68464	59331	60152	53959	54034	49840	49647	51424	46555	37370	39733	41758	41928	33912	36136	33802	33853	26327	29216	29391	32247	24358	23992	24978	26120	20655	20635	24112	22046	20600	20682	17081	15308	17596	17124	16736	17612	3416	6554	3550	18085	3373	3555	3492	3467
2.76667	67532	62740	68403	70119	58905	59936	54686	54560	49365	48744	51204	47555	37044	40074	41946	42055	34313	36844	33343	33536	25957	29483	29768	31665	24734	23963	25032	26384	20311	20618	24044	21521	20656	20566	17332	15273	17671	17487	16334	17683	3468	6708	3508	18302	3419	3592	3360	3391
2.78333	67652	62448	68891	69528	59608	60160	54440	54320	49232	49391	51113	47078	37002	40027	42324	42090	34092	36663	33818	33732	26469	30245	29587	31857	24543	23799	24451	25900	20741	20815	23731	21820	20305	21124	17184	14850	17894	17159	16629	17944	3542	6839	3585	18063	3612	3560	3435	3512
2.8	67655	63400	67864	69925	59760	60023	54480	54854	48450	48570	51271	47740	37577	40572	42236	41625	34119	36959	33756	33765	26723	29771	29620	32187	24338	24065	24660	26340	20907	20947	24180	21683	20645	20672	16991	15030	17795	17702	16445	17979	3584	6891	3496	18152	3543	3436	3516	3352
2.81667	67709	63105	68780	69576	58597	59944	54391	54297	49422	48296	52083	48001	36936	39661	41756	42075	34128	36001	33631	33541	26724	29398	29576	31900	24459	23797	24730	26476	20443	20970	24011	21328	20311	20728	17245	15050	17598	17815	16577	17998	3507	7087	3602	17751	3427	3385	3468	3449
2.83333	67912	64104	68661	70330	59863	59494	53904	54799	49438	48194	51678	47639	36704	40252	42337	42119	34131	36692	33584	33284	26623	29364	29841	31931	24343	23791	24792	26092	20614	20838	23600	21524	20541	20761	17077	15229	17644	17497	16527	17673	3508	7183	3595	17948	3379	3373	3409	3328
2.85	68167	63263	70727	69402	59198	59143	54294	54863	49476	48534	52170	47602	37140	39906	42141	42802	34241	36948	33435	33444	26211	29485	29633	31929	24286	23949	24815	26100	20798	20542	23942	21655	20436	20560	17572	14737	17896	17931	16680	17909	3568	7252	3634	17971	3572	3454	3508	3373
2.86667	67080	64327	68918	70993	58832	59952	54864	54840	50120	49614	52159	47203	37476	40216	42288	42012	33911	36944	33665	33971	26434	29756	29699	32608	24629	23984	25103	26188	20839	20600	23644	21910	20547	20699	17301	15064	17856	17832	16867	18043	3541	7501	3567	17935	3572	3460	3520	3408
2.88333	67931	63436	69331	69663	58930	60732	54511	54645	49654	48972	52020	48120	37020	40456	41892	42108	34156	36473	34176	33164	26588	29652	29813	32148	24332	23936	25272	26414	20750	20860	24101	22044	20230	20429	17370	15173	17505	17980	16548	17744	3385	7563	3590	18027	3500	3595	3371	3369
2.9	66969	63882	69191	70460	59512	60436	53907	54935	49258	48780	52176	47098	36835	39665	42210	42064	34858	36948	33475	33415	26553	29201	29712	31875	24435	23957	25001	26376	20596	20431	23732	21535	20081	20452	17251	15251	17892	17974	16521	17740	3532	7550	3744	18119	3435	3401	3351	3370
2.91667	66801	63731	68444	69583	59725	60968	55010	54715	48925	48762	51839	47676	37055	39772	42270	41996	33900	36864	34441	33760	26599	30104	29887	31949	24525	23742	24688	26686	20732	20836	23608	21506	20889	20675	17333	15275	17948	18256	16675	18163	3764	8039	3765	18086	3486	3564	3535	3435
2.93333	68030	64120	70208	70777	59952	60752	53616	55359	48688	48684	51508	47699	37711	40096	41908	42145	34090	36700	33874	33908	26878	29815	29961	32086	24334	23883	24836	26445	21107	20477	23339	21718	20228	20445	17344	15088	17933	18087	16796	17948	3708	7938	3780	17972	3593	3490	3357	3404
2.95	67535	63548	68975	69247	59795	60085	54328	54491	48886	49142	51665	46772	36905	40217	42566	41798	34884	36838	33928	34287	25985	29429	29508	31836	24744	23821	24912	26925	21024	20764	23892	21814	20642	20257	17008	15048	17759	18004	16581	17792	3588	8269	3967	17944	3590	3461	3435	3385
2.96667	67866	63016	70247	69265	59065	60768	54436	54626	49306	49201	51626	47108	36894	40584	41950	41728	34128	36709	33945	33256	26132	29683	29724	32171	24841	23938	24868	26564	20676	20734	23756	22038	20511	20515	17327	14776	17599	18300	16423	17926	3609	8099	4059	18098	3597	3544	3314	3407
2.98333	67539	63091	69304	70865	59168	59008	54333	54902	49327	48115	51608	47518	36841	40909	42700	41570	34120	36574	33825	33879	26192	29784	29748	32199	24411	24529	24912	26272	20833	20805	23913	21679	20511	20608	17208	15039	18068	18034	16716	17913	3709	8423	4163	17920	3411	3497	3462	3416
3	67335	64024	69906	70476	59510	60170	54164	54744	49586	48523	51587	47399	37108	40632	42143	41877	34224	36768	34024	33493	26105	29949	29920	31628	24365	23950	25096	26348	20954	20710	23304	21636	20382	20178	16783	14989	17660	18210	16077	17732	3712	8428	4371	17921	3556	3485	3422	3476
3.01667	67194	64500	69653	69307	59087	60436	54625	54896	48696	49061	52144	47376	37258	40175	42317	41966	34430	37078	33983	33533	26422	29496	29534	32348	24644	24280	25137	26504	20731	21133	23851	21809	20186	20401	17259	15165	18235	18120	16332	17980	3694	8726	4455	17729	3632	3498	3632	3373
3.03333	68416	63722	69996	70439	58628	60760	54540	54784	49173	49348	51790	47708	36634	40655	42515	42145	34458	36820	33622	33931	26260	29699	29854	32427	24251	23783	24858	26896	20867	20928	23950	21943	20708	20239	17038	15175	17987	18123	16464	17751	3740	8710	4584	18008	3573	3538	3416	3330
3.05	66992	64085	69364	69580	59823	60708	54706	55284	49346	48451	51902	47772	36896	40558	42331	41762	34156	37157	33959	33853	26568	30057	30036	32236	24704	23977	25200	26704	20680	20837	23936	21689	20330	20284	17451	14993	18063	18250	16588	17450	3728	8973	4945	18369	3732	3553	3552	3360
3.06667	67802	63892	69956	69358	58798	60256	54451	55637	49777	48441	52355	47341	37522	40448	42056	42471	34609	37140	33716	33736	26393	29828	29683	32014	24654	23968	25076	26720	20505	20833	23768	22140	20561	20545	17334	15222	17893	18023	16327	17737	3726	9177	5167	17800	3527	3464	3485	3360
3.08333	67944	64209	70493	70159	59553	60688	54815	54851	49319	48570	52127	47456	37360	40493	42503	42391	34285	36801	34369	33824	26052	29831	29466	32187	24415	24063	25002	26828	20956	20953	24117	21935	20671	20308	17395	14821	17976	18484	16249	17956	3920	9220	5363	17718	3739	3596	3588	3371
3.1	68320	64048	70237	69842	59797	60421	54273	55449	49355	49294	51828	47784	37025	40531	42408	42112	34288	37048	33597	34152	26269	29608	29979	31942	24580	24029	25060	26443	20796	21082	23494	21894	20292	20030	17284	15187	17878	18053	16528	17895	3786	9374	5671	18194	3766	3359	3564	3266
3.11667	69008	63749	69563	70148	59210	60352	55047	54728	49653	49428	51754	48053	37326	40750	42228	42267	34906	37067	33922	33802	26236	29648	29828	32075	24879	24011	25092	26789	20964	20636	23644	21813	20416	20309	17316	15461	17779	18828	16184	17908	3919	9469	5882	18244	3646	3622	3612	3327
3.13333	68079	64355	69082	70220	59945	60224	55288	55612	49433	48153	52106	47399	37078	41191	41628	42308	34569	36772	33752	34043	26390	29650	30009	32108	24770	24326	24740	26500	21030	20508	23711	21744	20186	20226	17193	15227	17942	18141	16385	18049	3977	9936	5931	17749	3775	3620	3549	3613
3.15	68162	64387	69203	70716	59424	60575	54460	55533	49792	48818	52606	47644	37060	40778	42836	42525	34335	36727	33971	34021	26228	29708	30036	32317	24632	24087	25263	26649	20791	20489	23900	21634	20228	20048	16919	15104	18168	18096	16236	17697	3941	9612	6320	17738	3980	3600	3568	3407
3.16667	68115	65044	69687	69640	59146	59978	54946	54589	49615	50064	52055	47159	37332	41224	42413	42402	34375	36534	34672	33428	26088	30080	29805	31993	24778	24065	25279	26696	20859	20801	23813	21630	20625	20551	17143	15230	17728	18117	16443	17522	4075	9985	6446	18088	3940	3605	3569	3371
3.18333	68556	64886	69448	70156	59227	60972	54199	54397	49112	49033	52005	47108	36955	40995	42506	41713	34027	36600	33773	33836	26325	29996	29799	31638	24492	23816	25167	27042	20811	20847	23674	21973	20104	20440	17580	15044	17784	18438	16398	17596	4173	9990	6558	18294	3944	3596	3589	3532
3.2	67783	64734	69481	70572	59798	59996	54695	55541	49197	48901	51844	48000	37520	40877	42598	42340	34632	36629	33958	33593	26377	30100	29671	31693	24596	24286	25130	26465	20643	20768	23714	21695	19915	20037	17223	15210	17572	18133	16394	17721	4357	10249	7039	18040	4094	3609	3596	3416
3.21667	67888	64036	68696	69352	59598	60584	55268	55095	49300	49704	51948	47377	37249	40504	42176	41556	33974	37105	34222	33770	26114	29788	29376	31953	24784	24716	25374	26849	20883	20944	23922	21678	20343	20411	17116	15245	17881	18120	16405	17404	4410	10276	6971	17943	4190	3633	3615	3372
3.23333	67763	64638	70180	69436	59952	59986	54698	54756	49144	49526	51981	47336	36844	41048	42700	42352	34167	37076	33906	33841	26292	29707	29982	32226	24786	24169	25014	27046	20616	20944	23501	21891	20496	20240	17433	14952	17745	18070	16296	17208	4629	10312	7383	17912	4264	3648	3660	3443
3.25	68920	65224	68272	70461	59200	60508	55234	55611	49345	49196	51824	47853	36943	40503	42778	41772	34002	36948	33924	33784	26284	29743	30029	32179	24761	24162	24988	26548	20970	20866	23674	21586	20084	20262	17092	15101	17956	18403	16165	17348	4833	10629	7307	18040	4300	3819	3619	3475
3.26667	68810	64352	70800	70987	59967	60606	53900	55603	49508	49283	52776	47916	37520	41152	42260	42473	34297	36590	33836	34114	26348	29698	30088	32120	24596	24213	24938	26964	20951	20670	23140	21259	19804	19950	17332	15124	17864	18106	16268	17479	5066	10435	7560	17976	4671	3787	3568	3362
3.28333	68546	64222	69122	69474	60901	60896	54541	55148	49123	49168	51868	47987	37112	40808	42043	42232	34224	36467	34250	33925	26157	29430	29836	31720	24704	24264	25277	26630	20659	20750	23815	22052	20606	20194	17174	15028	17632	18109	16176	17736	5176	10748	7853	18128	4612	3856	3648	3405
3.3	69196	65110	69740	69862	59163	59868	54535	55303	49306	49310	52088	46844	37026	41297	42813	42132	34231	36732	34253	33012	25980	30016	29608	31468	24698	24000	25373	26984	20768	20561	23839	21526	19908	20089	17218	14840	17519	18143	16330	17353	5348	10974	7967	17880	4657	3847	3776	3429
3.31667	68770	64427	70868	68980	59934	61350	54959	55577	49185	49722	52526	46979	37047	41448	42395	42677	34053	36926	34496	33943	26197	30188	30001	31924	24634	24511	25028	26840	20913	20596	24308	21656	20187	20304	17487	15202	17843	18226	16126	17455	5525	11207	8181	18329	4940	3972	3880	3396
3.33333	68721	64466	70726	70950	59593	60178	54939	55008	49523	49658	52155	47455	37097	40874	42448	41732	34057	37200	34525	33944	26417	29862	30003	31890	24479	24192	25215	26619	21048	20995	23616	21376	20163	20291	17385	15178	17601	18045	16205	17060	5807	11184	8657	17823	5019	3861	3696	3408
3.35	68903	64901	70298	70966	60465	60766	55337	55376	49372	49662	52340	47100	36849	41403	42328	42480	34525	37096	34320	33856	26534	30045	30266	31554	24474	24297	24916	26798	20657	21034	23502	21729	20196	20174	17567	15362	17828	18008	15944	17010	6020	11498	8638	18218	5069	3960	3832	3475
3.36667	69193	64275	69716	70243	59416	60621	54796	55312	50062	49476	52951	47680	36937	40519	42059	41992	34387	37214	34331	33869	26276	29884	29679	31957	24922	24177	25336	26780	20696	20886	23583	21692	20272	20543	17215	15178	17712	18066	16294	17286	6292	11701	8720	18209	5239	4047	4120	3507
3.38333	69027	64277	69472	70304	60060	60283	54788	56316	49254	49268	52036	47916	36788	41185	42222	41848	34424	37343	33880	33469	26584	30030	29914	32148	24741	24353	25395	26959	20663	21092	24006	22118	19954	20096	17179	15269	17687	18280	16198	17250	6652	11468	9092	18008	5495	4233	4131	3406
3.4	68766	64900	70448	70452	59730	60837	54660	55117	49775	48518	52064	47548	36988	41772	42429	41959	34229	36875	34666	34260	26136	29518	30160	31780	24571	24429	25218	26511	20717	21149	23870	21866	19826	20262	17255	15135	17766	17812	15892	17710	6613	11704	9327	17553	5430	4339	4104	3412
3.41667	68605	64058	70156	71421	59440	61292	54423	56554	48756	49725	53173	47456	36794	41073	42280	42425	34170	36657	34306	33571	26242	29867	30156	31555	24373	24212	25008	27191	20810	21356	23960	22042	20335	20151	17237	15314	17548	18014	15966	17156	6840	11394	9321	17652	5835	4384	4254	3487
3.43333	68660	65602	69576	71166	60008	61177	55102	56586	49520	48196	51782	47136	37491	41342	42490	42200	34325	37061	33690	33716	26507	29863	29910	32482	24724	24200	25080	26852	21038	20981	23796	22058	19892	20021	17183	15122	17945	18326	15848	17124	7016	11544	9762	18460	5884	4520	4508	3522
3.45	69012	66032	70121	71098	59531	61044	54862	55882	49021	48532	52367	47483	37452	41638	42296	42399	34750	36542	34199	33492	26070	29909	30204	31811	24714	24453	25196	26780	21067	20712	23761	21943	19980	20136	17233	15279	17646	18185	16138	17037	7294	11998	9840	17923	5856	4689	4604	3405
3.46667	69592	64120	70162	70143	60077	60964	54045	56679	50065	49231	52370	48144	37659	41334	42180	41957	34232	37118	34096	33941	26280	29702	30144	32070	25040	24087	25244	26611	21057	20582	23981	21478	20179	20235	17335	15281	17561	18015	16060	17321	7398	11897	10103	18064	6103	4804	4782	3445
3.48333	68917	65738	69616	70544	58891	60836	54402	55912	49851	48236	51697	47638	37132	41054	41999	42740	34344	36928	34128	33956	26414	29819	30441	32148	24500	24496	25364	26992	21095	20941	23519	21787	19802	20054	17189	15173	17667	17966	15908	17412	7670	11685	10150	17938	6238	5000	4732	3524
3.5	69736	65561	70594	70146	59544	61193	54419	56303	49544	49903	52692	46833	37350	41664	42321	42758	34292	36571	34312	33884	26462	29661	30368	31818	24762	24032	25200	26953	20543	20803	24128	21948	20036	19959	17333	15201	17672	17858	16045	17240	7837	12069	10568	17922	6378	5200	5143	3418
3.51667	69153	65037	70339	71044	60398	61188	55044	55572	49489	49076	51636	47714	36718	41501	42358	42678	34482	37018	34466	34044	26021	29928	30016	32036	24794	23986	25409	27236	20628	20932	23788	21588	20040	20412	17327	15355	17727	18348	16195	17450	8024	12125	10760	17826	6643	5369	5009	3564
3.53333	70134	64853	70887	69707	59865	60538	55463	55760	49651	49753	52359	48242	37137	42312	42458	41977	34299	37334	34478	34265	26252	30054	29924	32256	24998	24135	25283	26862	20856	20984	23705	21732	20097	20153	17463	15136	17651	18204	15996	17083	7977	11824	10548	17583	6643	5464	5324	3497
3.55	69073	64684	71123	70681	60288	61168	55324	55997	49652	49331	52479	47416	37343	41443	42022	42381	34735	37228	34134	33868	25928	30008	30124	31792	25219	24376	25345	27322	20785	20725	23673	21612	19973	19833	17448	15232	17522	18004	16100	17068	8376	12096	10952	17975	6746	5603	5502	3580
3.56667	69247	64012	71341	71045	59310	61490	54885	56349	50261	48180	52104	47050	37204	41494	42488	42183	34960	37334	34701	34011	26162	29856	30004	31500	24658	24239	24985	26681	20836	20968	23571	21747	19702	20220	17360	14987	17805	18152	16132	17492	8281	12188	10813	17797	6927	5782	5454	3460
3.58333	69980	65046	70492	72340	59829	60347	55303	54887	50221	48768	52783	47820	36913	41564	42535	42490	34160	37172	34488	33367	26318	29664	30060	31622	24782	24380	25176	26592	21213	20819	23604	21923	20019	20140	17713	15386	17588	17827	15863	16878	8601	12097	11141	17868	7114	6032	5854	3676
3.6	68964	66116	70994	70704	59709	61532	55492	55077	49526	49512	52921	47783	37324	41678	42612	42237	34362	37248	34647	34146	26602	30161	30004	31891	24593	24247	25583	26839	21016	20682	23688	21860	20092	20232	17416	15138	17773	17697	15960	17087	8707	12176	11367	17905	7293	6295	5900	3676
3.61667	69182	65599	70161	70204	60299	61133	55933	56482	50101	49369	52655	47236	37523	42288	42290	42522	34229	36952	34694	33660	25971	29848	30080	31732	24796	24498	25442	26755	20777	20532	23468	21850	20097	19715	17356	14933	17696	18092	15825	17178	8770	12238	11266	17608	7424	6278	5960	3720
3.63333	68915	65740	70620	71189	60080	61541	55190	55780	49297	49057	52642	48207	37041	41964	42475	42812	34813	36784	34460	34013	26274	30117	30300	32259	25076	24315	25295	26768	21194	21217	23788	22011	19841	19889	17499	14951	17745	17728	16076	17048	9095	12043	11652	17897	7540	6336	5993	3712
3.65	69541	65140	72292	71101	59425	61264	54004	55930	49756	50245	52557	48088	37201	41746	42462	42473	34685	37083	34511	34047	26400	29510	30056	32007	25127	24738	25029	27200	20928	20953	23939	22005	19742	20124	17287	15258	17407	18288	15924	16931	9316	12132	11757	17860	7800	6690	6075	3834
3.66667	68916	65200	70120	71192	60457	61191	55309	56272	49458	49121	52759	47780	36835	42390	42451	41830	34223	37414	34607	34113	26591	29760	30448	31880	24349	24395	25436	27227	20825	20820	23860	21736	19873	20277	17364	15115	17369	18118	15828	17080	9260	12367	11740	17955	7458	6668	6541	3841
3.68333	69180	66356	70667	72194	59831	61144	55523	55463	49828	49149	53481	47772	37204	41518	41961	42168	34447	37389	34868	33948	26358	30127	30254	32088	24958	24602	25444	26858	20743	20908	24208	21686	20239	19821	17389	14811	17768	17987	16179	17224	9245	12424	11668	17746	8016	6864	6524	3832
3.7	69164	65405	71010	72291	61128	61046	54941	56425	50084	49608	52280	47126	36715	42122	41923	41865	34756	36787	34339	33801	26404	29415	29692	32536	24901	24292	25329	26986	20955	21039	23556	21823	19742	20043	17281	15128	17340	18056	15900	16997	9724	12218	12044	17479	8068	6980	6546	3958
3.71667	69165	65616	70557	71793	60375	61068	55057	55639	49185	49602	52733	47844	36864	42008	42465	42712	34613	36984	34864	33763	26515	29584	30096	32338	24943	24594	25298	27350	20717	21104	24224	21992	19480	19992	17400	14860	17691	17910	15932	16947	9654	12299	11996	17705	8290	7056	6745	4046
3.73333	69176	65566	71191	71978	59994	60733	54865	56150	49544	49723	52771	47642	37273	42127	42448	42348	34454	37242	34752	33636	25883	29860	30188	31549	24984	24464	25584	27444	20923	20998	23808	21917	19608	20087	17534	15024	17372	17883	15832	16982	9881	12587	12244	17900	8381	7440	7118	4048
3.75	70543	65000	70672	71485	60475	60444	55426	56556	49601	48178	52701	47229	36784	42063	42199	42472	34531	37112	34780	33792	26435	30070	30009	32123	25100	24472	25652	27348	20991	21192	23939	22043	19879	20363	17012	15159	17496	17907	15900	16994	9888	12492	12213	18072	8572	7274	7083	4348
3.76667	69975	65648	69992	71676	60533	61773	55704	56356	49822	48897	52638	47672	37276	41448	42505	42217	34693	36908	35354	34153	26364	29987	29758	32102	24954	24456	25424	27284	20752	21167	23997	21932	20069	19913	17478	14920	17482	17689	15874	16876	9912	12348	12326	17672	8721	7401	7120	4410
3.78333	69932	66201	70924	72337	60918	60925	54673	56005	50018	50182	53133	48036	37625	41840	42298	42329	33976	37398	34225	33884	26332	30105	30248	32118	24688	24219	25437	27173	21034	21316	23471	22164	19757	19888	17288	14528	17274	17794	15688	17168	10144	12550	12724	17962	8980	7758	7221	4487
3.8	69336	65717	70828	70867	59905	61381	55679	56552	50304	48655	51870	46947	36935	42090	42027	42672	34676	36595	34502	34172	26226	29290	30582	32344	24726	24329	25497	26709	21135	21268	23546	21737	19696	20075	17084	14893	17252	17597	15496	16561	10073	12395	12288	17738	8948	7963	7425	4600
3.81667	69392	66344	71979	70910	60226	61062	55789	56075	49636	48689	53220	47174	36631	42576	42364	42291	33911	37019	34860	34036	26460	30049	29871	32165	24808	24492	25495	27219	21148	20680	23748	21704	19493	20157	17421	14933	17760	17827	15689	16852	10133	12472	12725	17642	9206	7945	7817	4932
3.83333	70148	65559	70680	70427	60136	60818	55560	55692	50708	49535	52498	48173	36974	42525	42406	42150	33724	37147	35212	33921	25727	30010	30520	32049	24993	24319	25935	27080	20695	20744	23891	21744	19572	19770	17616	14709	17431	17870	15632	17018	10155	12430	12523	17946	9145	8148	7728	4948
3.85	70636	64838	71821	71058	60209	61431	55212	56713	50340	49776	52776	47529	37279	42252	41908	41965	34253	36928	34857	33987	26321	29424	30554	31969	25081	24420	25339	27198	21061	20718	23797	21861	19808	19669	17403	15004	17305	17928	16150	16858	10318	12459	12789	17983	9616	8004	7933	4989
3.86667	69236	66301	71374	71312	60300	61725	55310	56718	49462	48167	52371	47596	36981	42455	42925	42334	34299	36957	34692	34084	26353	30069	30010	31963	24816	24101	25620	27237	20983	20949	23860	21819	19685	19840	17167	14862	17440	17562	15644	16918	10460	12508	12669	17599	9921	8556	8138	5051
3.88333	69690	65709	71638	70384	58987	60799	55452	56420	49600	49572	53301	47552	37370	41938	42511	42652	34361	36765	35150	34023	26446	29649	30172	32084	24643	24462	25740	27451	20862	21172	23525	22021	19841	20140	17129	14969	17308	18182	15562	16972	10552	12668	12739	17718	9876	8798	8167	5204
3.9	69710	66509	70739	71448	60344	61833	56123	56689	50594	48340	53431	47935	36828	42536	42296	42021	34353	36878	34700	33868	26289	29566	29939	32048	25217	24344	25355	27272	21106	20730	23897	21815	19975	20075	17623	14750	17580	17706	15566	16942	10448	12454	12934	17841	10122	8804	8411	5380
3.91667	69412	66208	71145	72011	60224	61492	54483	56692	49023	49651	52624	48052	37215	42100	42620	42560	34836	37264	34975	33688	26500	29845	30265	32166	24932	24458	25688	27570	20875	20958	23407	21927	19961	20156	17292	14736	17446	17561	15379	16744	10780	12484	12742	17675	10527	8906	8640	5658
3.93333	69504	66878	71248	72430	60468	61583	55651	56872	49670	48504	53132	47577	37412	41824	42763	42547	34270	37258	34820	33978	26233	29774	30679	32151	25120	24188	25750	27282	20936	20791	23481	21803	19504	20045	17140	14786	17334	17700	15651	16734	10635	12578	12995	17827	10472	8866	8807	5638
3.95	69514	65489	72136	70454	60081	61202	55844	56483	49840	47847	53312	47763	36900	42144	42520	42637	34575	36902	35076	33978	26329	29900	30305	32760	25284	24536	25736	27655	20998	21170	23822	21554	19936	19509	17496	14704	17511	18104	15875	16851	10707	12720	13169	17472	10520	9047	8941	5984
3.96667	70068	65708	71404	72356	60244	60937	55041	56140	49631	49525	53257	48027	37141	42448	42401	42901	34752	36708	34444	34384	26184	29818	30413	32134	24258	24206	25348	27358	21201	20906	23600	21790	19875	20049	17208	14599	17370	17512	15835	16625	10654	12504	12684	17938	10640	9191	8905	6144
3.98333	69440	66448	70960	71528	60186	61013	56449	56404	49711	47647	53355	48205	37359	42136	42325	42009	34348	37619	35195	33997	26372	29782	29984	31784	24952	24594	25630	27376	20800	21095	23849	21569	19712	20045	17121	14682	17259	17540	15615	16965	10684	12640	12990	17864	10766	9228	9004	6142
4	68776	66652	71657	71192	60644	60488	55603	56630	49756	48410	53666	47509	37044	42512	42516	42858	34333	37175	34598	34146	26079	29321	30052	31788	24748	24515	25622	27316	20978	21036	23656	22119	19920	19901	17451	14823	17072	17559	15811	16715	10679	12828	13138	17614	10997	9552	9340	6240
4.01667	70672	66840	71472	72220	60420	60796	54892	56632	49829	49317	53468	47963	36900	42459	42666	42476	34424	36478	35151	34388	26375	30073	30186	31968	25064	24292	25923	27300	20884	21104	23823	21699	19597	19839	17456	15152	17422	17756	15978	16712	10703	12761	13173	17661	10884	9571	9322	6560
4.03333	70406	66523	72193	72094	60803	61504	55314	56972	50519	48290	53944	48640	37128	42422	42492	42277	34281	36712	35503	34121	26076	29864	30166	32092	25247	24548	25948	27419	20852	20996	23798	21680	19934	20061	17278	14833	17600	17476	15372	16798	11023	12824	12878	17627	11346	9800	9424	6808
4.05	70492	66840	72130	72673	60592	60646	55088	57204	50461	48857	53538	47395	37168	42619	42712	42516	34156	36461	35605	34490	26191	29640	30144	31795	25060	24613	26015	27375	20962	21180	24166	21528	19678	20124	17363	14816	17444	17736	15731	16406	11050	12678	12976	17851	11680	10043	9549	6853
4.06667	69876	65429	71338	71971	61037	60804	55076	56402	49759	47933	53012	48168	37382	42304	42506	42348	34305	36648	35772	33920	26148	29657	30327	32219	25243	24660	25791	27714	20696	20646	23498	21770	19735	19728	17524	14927	16936	17556	15808	16481	10826	12680	13330	17846	11653	10162	9488	6895
4.08333	70462	66523	71832	71060	60392	61118	55895	56952	49736	48597	52532	47682	36704	42354	42598	42383	34489	37488	35701	33810	26546	29460	29662	31953	25520	24726	26195	27341	21207	20800	24069	21887	19680	20066	17248	14788	17262	17799	15513	16512	11000	12568	13120	17812	12039	9856	10021	7171
4.1	71096	66334	69920	71421	59980	61314	56143	56438	49616	49173	53290	48468	36939	42651	42529	41808	34411	37368	35093	34399	26138	29817	30170	31715	25069	24748	25815	27760	21207	20983	24004	21825	19564	19565	17470	14644	17497	17527	15781	16867	11172	12521	12804	17734	12060	10214	9894	7225
4.11667	69818	65949	71684	71860	60604	62136	55372	57080	49817	48012	53224	47746	37519	41771	42440	41849	34206	36957	35255	34187	25961	29668	30415	32152	25152	24436	25513	27363	20893	21023	23652	21600	19215	20213	17435	14672	17236	17769	15532	16800	11162	12799	13365	17664	12466	10396	9844	7322
4.13333	71324	65704	73287	71369	60920	62005	55844	57300	50060	48660	53785	47870	37128	42093	42439	42796	34508	37238	35636	33633	26236	29764	30048	31780	24998	24194	25660	27672	20790	21329	23708	21774	19714	19912	17866	14672	17000	17564	15764	16648	11064	12918	13487	17633	12412	10591	10240	7572
4.15	70208	67080	72910	72032	60722	61887	56040	56892	49372	48982	53264	47588	37222	42316	42326	42065	34715	36704	35257	34276	26401	30269	30180	31811	24980	24328	25586	27432	21115	21329	23876	21706	19602	19739	17242	14632	17473	17513	15607	16490	11314	12708	13106	17961	12770	10672	10164	7612
4.16667	70518	66599	72752	71216	61172	61148	55556	57097	50348	48932	53672	47484	37344	41906	42348	42568	34472	37085	35350	33995	26717	30166	30044	31749	24995	24591	25830	27676	21034	21075	23642	21901	19806	20188	17384	14678	17164	17654	15915	16501	11000	12662	13486	17580	12628	10704	10289	7800
4.18333	70292	67126	71861	71160	60417	61888	55720	57002	49741	48098	52998	48251	37265	42794	42488	42556	34774	37336	34911	34689	26317	29648	30544	32179	24528	24546	26058	27592	21006	21096	23029	21837	19457	19836	17358	14570	17203	17294	15360	16692	11169	12670	13437	17564	12898	10804	10584	7848
4.2	70386	66287	72597	73866	60644	61300	55399	57227	49531	48477	53444	47979	37300	42400	42747	42612	34779	37244	35380	34242	26272	29893	30385	32144	24774	24569	25616	27655	20811	20704	24038	21615	19869	19888	17460	14757	17206	17596	15417	16696	11234	12796	13040	17539	13232	11056	10624	8155
4.21667	69206	66516	72318	72035	61054	60889	54737	57418	50107	48610	53615	48126	37607	42291	42401	43136	34218	37148	34840	33828	26416	29465	30198	32135	24928	24682	25893	27415	21360	21026	23552	21944	19665	19934	17395	14503	17008	17364	15767	16506	11086	12584	13510	17339	13400	11136	10781	8422
4.23333	71367	66630	70578	73013	60422	61389	55756	56372	49719	49104	53944	47923	37029	42740	41998	42851	34992	37068	34764	34106	26179	29954	30189	32179	25372	24587	25940	27202	21034	21112	23649	21940	19462	20218	17528	14985	16912	17759	15557	16214	11335	12749	13663	17432	13408	11264	10681	8416
4.25	70840	67250	72457	71116	60652	61104	54924	56508	49522	48610	53535	48380	37264	42731	42519	42940	34472	36992	35282	34024	26421	29580	30039	32343	24957	24784	26108	27508	20796	21162	23544	21737	19642	20020	17712	14380	17036	17729	15577	16399	11334	12754	13252	17610	13556	11230	10650	8359
4.26667	69846	66616	71702	72345	60580	60912	55756	56953	49852	48909	53672	47550	37394	42167	42388	42516	34396	37049	34994	33823	26402	29760	29698	31812	25117	24243	25834	27296	20708	20963	23728	22097	19622	19958	17270	14544	17086	17247	15459	16404	11504	12770	13552	17556	13787	11359	10718	8727
4.28333	71124	66658	71283	71121	60728	62112	55854	57380	49208	47918	52745	48140	37664	42512	42500	42714	34333	36574	35482	34227	26567	29643	30096	31966	25099	24612	25964	27512	20850	21075	23531	21784	19588	19908	17220	14704	17331	17208	15708	16394	11302	12759	13213	17452	13858	11512	11193	8488
4.3	71000	67904	71968	71325	60135	61104	54856	57672	50304	48680	53135	47106	37208	43071	42263	42796	34616	36661	35429	34468	26375	29872	30042	32252	24782	24709	25880	27376	20704	21060	23791	21819	19691	19744	17552	14516	17213	17352	15638	16448	11317	12906	12720	17497	13961	11603	11085	8804
4.31667	70004	66554	70620	72905	60805	61029	55670	57184	50453	47436	53773	47595	36839	42930	42291	42574	34905	37041	35393	34319	26390	30136	30540	31681	25392	24336	25758	27422	20808	21087	23864	22055	19600	19679	17523	14589	17271	17217	15844	16462	11258	12587	13324	17452	13829	11620	11176	8856
4.33333	70628	66112	71803	72161	60906	60985	55403	56596	49519	48488	53119	47304	37667	42924	42534	42938	34764	36952	34689	34126	26171	29820	30162	32062	25247	25012	25965	27396	21322	21091	23731	21662	19574	19980	17327	14532	17396	17551	15368	16455	11329	12468	13717	17356	14102	11517	10986	8836
4.35	70529	67154	72132	72216	60110	62196	55812	57707	49618	47410	53052	46488	37428	42398	42460	42100	35121	37056	35230	34318	26129	29604	30247	31843	25148	24281	25548	27364	21128	21071	23820	21971	19488	19758	17339	14572	17068	17004	15510	16380	11493	12597	12946	17493	14576	11554	11419	9053
4.36667	70800	66465	72880	71833	60831	62256	55542	56632	50048	49392	53517	47836	37120	42755	42691	43181	34387	37195	35571	34119	26194	29269	30136	32396	25181	24548	26020	27791	20831	21316	23573	21402	19430	19619	17636	14806	16932	17484	15371	16426	11526	12857	13182	17379	14456	11596	11319	8928
4.38333	70847	66636	72726	71871	60485	62204	55428	57550	50649	47902	53163	47476	37654	43203	42495	43039	34484	37014	35356	34144	26237	29637	30164	31908	25044	24252	25856	27326	20941	21620	23708	21907	19188	19660	17372	14500	17163	16911	15912	16762	11312	12612	13362	17246	14396	11544	11564	9156
4.4	71087	66276	71736	72915	60199	62164	55996	56930	50547	49592	53648	47617	37215	42972	42123	42147	34622	37253	35322	34200	26556	29604	30490	31734	25176	24504	25679	27320	21138	20560	23956	21445	19312	19600	17307	14697	17591	17297	15351	16361	11351	12826	13398	17489	14623	11739	11386	8975
4.41667	70888	66498	71595	72026	61147	61838	56026	56675	49824	48845	53799	47919	37537	43416	42846	42706	34422	36933	35240	34633	26903	30035	29776	31671	25322	24707	25999	27494	20852	21240	23790	21748	19632	19720	17166	14367	16871	17340	15598	16417	11363	12967	13316	17255	14336	11871	11564	9476
4.43333	70963	66481	71045	72888	60312	62680	55961	57069	49616	48228	53264	47368	37501	42796	42482	42464	34472	36780	35637	33952	26335	29076	30248	32235	25254	24568	26128	27640	20692	21322	23496	21820	19166	19607	17460	14814	16994	17325	15648	16112	11227	12586	12872	17396	14760	11996	11591	9424
4.45	70106	66892	71914	71075	60414	61831	55532	57029	50047	48840	52768	47990	37216	42635	42580	43093	34479	37068	35353	33784	26220	29928	30574	32557	25206	24292	26044	27519	20864	21067	23610	21836	19568	19772	17248	14828	17086	17020	15545	16193	11352	12614	13598	17512	15024	12076	11626	9443
4.46667	71800	65672	71654	72257	60495	61923	55754	57004	48924	48332	53468	47972	37435	42944	42933	42676	34360	37156	35948	34113	26527	29722	29856	32156	24884	24806	25732	27394	20818	20784	23813	21739	19286	19824	16944	14645	16937	16904	15136	16376	11445	12717	13269	17286	15526	11721	11441	9817
4.48333	71792	67154	72512	72432	60756	62736	56168	57063	50052	49400	53792	48052	37223	42892	42037	42511	34164	36896	35812	34322	26206	29922	30150	32111	25551	24762	26152	27677	20828	21388	23548	21492	19496	19770	17616	14740	17092	17096	15359	16162	11588	12781	13509	17372	15304	12175	11745	9342
4.5	71834	66428	72709	72825	60295	61559	55442	56915	50320	48907	54596	47879	37377	42670	42593	42740	34577	36969	35320	34533	26204	29937	29996	31954	24823	24580	25894	27744	20767	20973	23634	21834	19456	19546	17323	14432	17266	17084	15603	16277	11332	12623	13396	17478	15503	12149	11560	9711
4.51667	70692	66956	72209	72595	60039	61128	55454	57637	50312	48794	53904	46913	37493	42844	42196	42448	34356	36823	35599	33992	26170	29642	29863	32073	25036	24558	25934	27592	21093	21024	23656	21796	19642	19929	17331	14795	16958	17167	15414	16440	11486	12922	13755	17380	15567	12416	11730	9942
4.53333	71236	66683	72310	71494	61440	61321	55851	56522	49812	48702	53913	47830	37360	42852	41916	42837	34576	36991	35546	34222	26155	30053	30290	32011	25206	24448	25872	27352	20800	21268	23746	21931	19632	19489	17346	14615	16898	17304	15454	16300	11313	12480	13254	17288	15626	12249	11840	9657
4.55	71486	67528	71787	72104	61300	61703	55845	56877	49793	48420	53384	48314	37224	42868	42806	41989	34328	36981	35968	34508	26086	30206	30231	32056	24870	24832	25721	27288	20919	20914	23574	21770	19171	19787	17300	14620	17027	17082	15678	16378	11332	12749	13512	17500	15443	12328	11739	9464
4.56667	71006	66168	71745	72670	60901	61283	55302	56557	49691	48044	54263	48274	37581	43097	42448	42496	34236	37128	36087	33914	26244	29839	30581	31744	25172	24129	25608	28100	21206	21339	23781	22003	19518	19626	17228	14440	17140	17019	15595	16369	11252	12879	13354	17676	15424	12066	11975	9935
4.58333	71084	66961	71601	72877	60693	61262	55328	56946	50652	48292	53966	47914	37680	42436	42616	42932	34457	36118	35300	34546	26044	29422	30308	32415	25106	24364	25824	27624	20954	21026	23569	21900	19225	19650	17137	14716	16901	17125	15314	16429	11422	12872	13194	17013	15739	12020	11894	9694
4.6	71346	66516	72278	71141	61036	62264	55634	56981	50180	48996	53449	47066	37430	43067	42544	42334	34775	36532	35711	33882	26472	29938	29917	31834	24860	24642	25818	27472	20868	20812	23902	21935	19438	20144	17585	14480	16946	16725	15416	16545	11150	12424	13570	17488	15762	12268	11897	9859
4.61667	71804	66476	71344	72037	61386	61970	55291	56904	49837	47792	53392	47716	37381	43655	42293	42318	34488	36871	35568	33765	26387	29803	30280	31825	25132	24540	26246	27607	20822	21258	23648	21756	19073	19395	17230	14539	16792	17020	15190	16079	11419	12668	13058	17506	15756	12335	12114	10012
4.63333	70015	67593	72187	72421	61054	62404	55492	57684	49882	48518	53579	48172	37818	43306	42699	42184	34872	36475	35669	34369	26568	29625	30516	31706	25202	24412	25785	27468	20733	21030	23516	22016	19600	19928	17401	14778	16964	16636	15286	16480	11564	12617	13375	17420	15840	12521	11681	10063
4.65	70581	67493	73840	72091	61192	62368	55713	58061	49845	48398	54139	48119	37466	42908	42737	42380	34245	36321	35800	34496	26148	29789	30175	31919	25473	24320	25725	27129	20964	20892	23587	21576	19225	19639	17412	14556	16878	16979	15256	16398	11437	12774	13396	17492	16001	12608	12178	9708
4.66667	71924	67723	71614	72303	60307	62525	55752	57850	50909	48660	53822	47959	36907	43456	42362	43284	34768	36802	35647	34365	26143	29582	30212	31560	25236	24927	25959	27616	21169	20995	23501	21682	19348	20028	17298	14589	16968	17036	15304	16432	11433	12964	13150	17332	16228	12517	11942	9934
4.68333	71106	66888	72130	73850	61026	62139	55322	56769	50886	48548	54154	48254	37044	43294	42071	42172	34016	36875	36034	34243	26053	29390	29908	32040	25140	24737	25905	27188	21173	21199	23789	21710	19355	19820	17564	14374	17084	16906	15460	16038	11324	12720	13581	17448	16386	12876	12128	10180
4.7	72256	68502	73026	71797	60660	61623	55826	57235	49935	47916	54217	48277	36932	43478	42134	42549	34438	36886	35339	34648	26177	29811	30569	31880	25196	24808	25773	27547	20992	20850	23636	22020	19519	19348	17321	14606	16804	17123	15494	16391	11583	12783	12952	17299	16258	12604	12067	10178
4.71667	71432	67493	71926	71628	60944	61832	56835	57269	50479	49246	54979	47697	37076	43434	42560	42902	34465	36589	35649	33936	26412	30035	29920	31558	25466	25206	25886	27410	21156	21120	23952	21628	19233	19588	17239	14427	16884	16867	15263	16578	11464	12884	13695	17213	16183	12795	12117	9976
4.73333	71482	66541	72391	73032	61343	61760	55499	57126	50207	49112	53781	48013	37234	43322	42324	42691	34687	36791	35278	34260	26968	30007	30073	32298	25044	24791	25854	27481	21143	20984	23610	21757	19300	20068	17515	14462	16898	17032	15408	16222	11455	12732	13171	17357	16620	12737	11872	10139
4.75	70932	66916	72902	73588	61138	61872	55936	57854	50951	49011	54196	47988	36692	43355	42455	42668	34725	36508	36279	34363	26622	29874	30156	31844	25361	24572	25838	27904	20852	21036	24072	21780	19686	19590	17658	14436	16882	17030	15507	16126	11225	12895	13487	17410	16307	12752	12212	9954
4.76667	71566	67100	72306	72821	61004	61810	55687	56738	50060	47677	54485	47508	37198	43758	43000	42217	34548	36719	35902	34326	25985	29638	30352	31392	24800	25133	25244	27488	21033	21036	24051	21824	19176	19771	17749	14584	16942	16873	15304	16139	11421	12732	13275	17484	16521	12728	11983	10310
4.78333	70747	67854	71374	72282	61201	62462	56410	57040	49706	48493	53728	47846	37081	43033	42180	42265	34280	36520	35775	34282	26454	29842	30771	31410	25174	24694	25960	27959	21159	21187	23759	21924	19642	20107	17495	14376	16941	16873	15369	16186	11486	12703	13455	17228	16545	12978	12072	10247
4.8	71272	67280	72084	72041	60993	61980	55942	57079	50313	48544	53761	47958	37132	43419	42204	42625	34166	36657	35484	34612	25993	29569	30230	31624	25408	24902	26143	27428	21212	21368	23345	21599	19348	19906	17242	14459	16682	16814	15236	16373	11890	12651	13176	17282	16438	12806	12419	10056
4.81667	71155	67009	72826	73380	60359	61524	55707	57292	50622	47273	54126	47866	37356	43520	42479	42529	34352	37009	35944	34479	26092	29940	30094	31279	25240	24736	25535	27442	21342	21193	23430	21741	19280	19831	17314	14432	16846	16738	15548	16586	11525	12692	13078	17134	16420	12708	12151	10132
4.83333	71036	67178	72374	71094	61438	61938	55464	57515	50006	49488	53542	48129	37256	43757	42374	42812	34245	36829	35700	34071	26208	29685	30363	31918	25235	24557	26020	27844	20960	21211	23405	21739	19695	19556	17175	14672	16878	16627	15219	16092	11508	12756	13276	17170	16361	12688	12022	10224
4.85	72435	67885	71862	73015	61396	61196	55534	56637	50640	48912	53605	47736	37285	43447	42468	42686	34515	36616	36029	33745	26416	29399	30810	31440	25515	24556	25844	28165	21004	21049	24048	21953	19380	19756	17179	14586	16679	16997	15070	16291	11677	12710	13234	17207	16285	12571	12194	10451
4.86667	72087	67244	72849	70901	61868	61993	55302	57618	50652	48974	53192	47640	37662	43088	41862	42394	34404	36996	35800	34093	26016	29728	30834	31408	25581	25188	25613	27596	21240	21231	24079	22124	19318	19529	17340	14568	17002	16995	15201	16349	11443	12972	13060	17047	17015	12748	12123	10265
4.88333	72284	67316	73180	72602	61472	62268	55727	57216	50512	49228	53748	47781	37548	43508	42064	42988	33964	36366	35680	34648	26490	29664	30215	31755	25540	24792	26325	27817	20805	20782	23753	21698	19048	19657	17238	14536	16579	16723	15568	16377	11748	12860	13292	16975	17112	12852	12248	10353
4.9	71196	66780	71351	73345	61464	62500	55669	57310	50776	49017	53831	48060	37308	43361	42703	42534	34244	36807	35653	34227	26620	29634	30765	31610	25194	24769	25748	27374	20987	20964	23644	21719	19186	19916	17251	14472	16812	16596	15432	16168	11424	12737	12986	17124	17099	13074	12142	10667
4.91667	71045	67166	72412	72456	61242	61197	55819	57194	51571	47968	54133	47468	37648	43751	42328	42204	34676	36496	35356	34095	26341	29723	30628	31706	25304	24410	26055	27595	20988	20894	23792	21651	19128	19785	17388	14382	16608	16628	15540	16333	11581	12907	13408	16840	16596	12844	12012	10325
4.93333	72197	67162	72468	73137	60932	62176	55596	58122	50841	48268	54030	47743	37642	43475	42049	42373	34414	36512	35807	34284	26415	30011	30586	31427	25431	24477	25440	27849	21343	20482	23245	21788	19375	19561	17130	14448	16781	16740	15264	16012	11420	12760	13308	17120	16712	12972	12300	10475
4.95	71532	67980	72737	71901	61122	61973	56092	58007	50398	48973	54136	47511	37630	43382	42499	42434	34519	36638	35746	34208	26295	29748	30182	31736	25416	24821	25972	27901	21338	20924	23449	21972	19255	19813	17428	14349	16739	16450	15294	16176	11516	12764	13321	16747	17026	12915	12304	10368
4.96667	70937	66743	71860	72480	60821	62236	56072	57962	49622	49608	54009	47656	37418	43474	42037	42406	34799	36634	36033	34320	26418	29983	30253	32076	25444	24571	25913	27703	20822	20791	23679	21853	19144	19560	17584	14457	16457	16612	15382	16145	11436	12761	13136	16703	17064	12761	12621	10326
4.98333	71596	67676	72136	72245	61081	61957	55638	58192	50862	49360	53908	48104	37210	43972	42348	42534	34211	36659	35780	34652	26542	30050	30831	31640	25472	24884	26024	27805	21135	20864	23633	21622	19240	19834	17192	14137	16656	16730	15217	15976	11516	12608	13284	17000	16415	12816	12193	10393
5	72894	68198	71895	72596	61461	62054	55986	57515	50443	49124	53186	48075	37124	43420	42128	42769	35029	36552	36130	34254	26431	29651	30193	31060	25287	24688	25589	27845	21187	21024	23527	21719	19207	19634	17476	14693	16918	16510	15368	16187	11284	12749	13065	17175	17135	12871	12329	10341
5.01667	72256	66772	71520	71396	61968	62184	56144	56968	50490	48753	54392	47992	37632	43430	42376	42684	34130	36565	35782	34008	26529	29733	30078	31426	25244	24787	26128	28098	20807	21142	23672	21618	19262	19654	17710	14234	16296	16924	15168	16240	11482	12799	13120	16956	17197	12914	12323	10414
5.03333	72020	67579	72359	72274	61339	61640	56072	58111	50691	49364	53709	47644	37076	43334	42532	42858	34556	37001	35578	34230	26167	29948	30230	31176	25582	24784	25945	28144	21101	21164	23633	21864	19278	19331	17070	14291	16700	16689	15312	15890	11408	12497	13169	16848	17264	12956	12096	10406
5.05	72584	68043	72816	72737	62495	62275	55858	57376	50350	48231	53686	48248	37452	43753	42364	42472	34665	36705	36032	34610	26813	29956	30036	31758	24920	24769	25432	27504	21204	20939	23955	21840	19056	19645	17388	14195	16349	16756	15332	16011	11468	12705	12928	17040	16883	12988	12505	10230
5.06667	71747	67821	72155	73272	61133	62718	56096	58076	50094	48828	53785	48014	38003	43876	42304	42828	34221	36444	35884	34649	26336	30004	30768	31673	25446	24984	25735	27560	21239	21032	23469	21956	19435	19552	17099	14456	16606	16708	15032	16409	11499	12618	13173	16810	17236	13005	12209	10436
5.08333	72288	67749	72313	72107	61608	61774	56227	57944	49100	49234	53819	47466	37176	44003	42586	42811	34591	36328	36287	34379	26434	29713	30392	31788	25375	24709	25718	27360	20984	21089	23702	21509	19164	19983	17084	14221	16308	16833	15088	16032	11456	12688	13292	17049	17232	12968	12373	10486
5.1	70866	66860	72704	72648	61263	62048	55648	57535	49831	49363	54051	48224	37445	43264	42563	42312	34511	35702	35852	33791	26352	29955	30616	31944	25313	24779	25688	27776	20912	21036	23457	21867	19419	19415	16923	14028	16771	16696	15184	16315	11364	12673	13106	16674	16746	12875	12345	10384
5.11667	71472	67973	73358	72624	61934	61456	55393	57978	50345	49436	52975	48360	37038	43501	41759	42232	34749	36444	35984	33662	26333	29913	30788	31718	25084	24383	25382	27958	20844	20760	23764	21830	19054	19641	17210	14253	16587	16762	15338	15954	11431	12784	13049	16890	16880	13131	12411	10495
5.13333	72096	67346	73304	72670	61260	62098	56546	57505	50183	47920	53156	47662	37662	43788	41980	42257	34604	36351	35888	34001	26691	29829	30562	31713	25250	24685	25618	27883	20884	21096	23841	21522	19405	19290	17178	14104	16660	16348	15092	16179	11434	12596	13186	17257	17303	12569	12340	10578
5.15	71260	68254	72177	73032	61451	62486	55398	57273	50688	49687	54192	47497	37570	43571	42517	42680	34332	36356	35981	34409	26493	30104	30608	31499	25312	24789	25760	27394	20748	20766	23580	21735	19427	19496	17409	13923	16502	16136	15130	15948	11703	12484	12854	16768	17315	12843	12284	10508
5.16667	72262	67834	71636	73041	60912	62709	55653	57902	50299	48173	53444	48122	37460	43861	42285	42213	34212	36357	36411	34268	26202	29586	30419	31739	25520	24636	26077	27612	20808	21298	23827	21864	19428	19609	17124	14394	16996	16541	14865	16274	11319	12803	13387	16871	17464	13093	12400	10601
5.18333	71468	67818	73721	72101	61062	62784	56028	57931	50956	48539	53947	48075	37104	43888	42617	42187	34784	36608	36611	34210	26360	29852	30425	31400	25129	24588	25811	27704	20992	20535	23548	22048	19439	19452	17409	14476	16498	16421	15472	16046	11546	12766	13082	16854	17371	12791	12392	10280
5.2	72449	68516	72512	72220	60082	62125	55873	57854	50688	49779	53232	48260	37865	43499	42528	42192	34518	36701	35970	33662	26525	29554	30246	31950	25116	24973	26051	27939	21040	20987	23552	22147	19439	19302	17168	13989	16452	16652	15200	16116	11210	12511	13498	16707	17512	12886	12490	10552
5.21667	72125	67596	73591	72962	61136	62460	56566	57255	50512	48204	54107	48803	37676	44156	42514	42388	34228	36159	35776	34225	26022	29839	30571	31745	25373	24357	25601	27903	20617	20904	23924	21397	19427	19600	17390	13966	16748	16448	15256	16028	11402	12797	12897	16767	17154	12811	12421	10488
5.23333	72101	67108	72623	72832	61507	61831	56559	58165	50215	49295	53349	47588	37166	43441	42463	42192	34376	35993	36093	33641	26475	29352	30744	31813	25301	24604	26037	27605	20860	21015	23587	21888	19107	19491	17380	13886	16454	16274	15226	15990	11685	12564	13096	16813	16931	12840	12455	10546
5.25	71764	67780	71640	72783	60682	61828	55890	57808	49900	48204	53764	48066	37106	43758	42352	42469	34254	36286	35712	33857	26513	29767	30638	31648	24972	24537	25983	27467	21142	21021	23570	21457	19145	19363	17427	14075	16724	16602	15151	16241	11508	12650	12984	16960	17452	12837	12320	10556
5.26667	72728	67907	73360	73306	61356	62948	55857	57698	50801	48343	54017	47857	37403	43711	42333	42851	34364	36389	35565	34297	26594	29995	30723	31582	25275	24750	25984	27171	21184	20996	23666	21504	19373	19677	17382	13932	16684	16420	15304	16064	11267	12783	13141	16788	17253	12732	12124	10575
5.28333	71748	67200	71621	71259	60601	62752	56564	57987	50492	48320	53760	47626	37091	44319	42299	42211	34600	36489	35974	34026	26439	29684	31272	31172	25074	24768	25810	27537	21188	21242	24027	21933	19384	19664	17268	13868	16670	16408	15380	16161	11586	12774	12992	16755	17256	13191	12364	10552
5.3	71184	68233	72700	70753	61136	62203	56284	58361	50315	49243	54296	47986	37420	43499	42629	41904	34597	36432	35616	34462	26448	29992	30268	31739	24949	24690	25871	27788	20759	21166	23840	21531	19474	19419	17117	13762	16381	16110	15130	15913	11342	12768	13016	16780	17168	12939	12250	10636
5.31667	72549	66784	72037	72790	61070	62219	54844	57606	50797	48135	54108	47623	38004	43740	42056	42343	34836	36693	36423	34360	26733	29557	30780	31656	25396	25027	25801	27875	20862	20879	23527	21768	19190	19641	17015	13569	16632	16384	15289	16041	11483	12576	13006	16708	17656	12923	12515	10415
5.33333	72512	67396	72602	71733	60874	62238	55514	56996	51080	49436	53655	48428	37712	44025	42262	42012	34217	36373	36491	34167	26748	29686	30788	31572	25243	24809	25645	27599	20557	20744	23826	21873	19220	19472	17435	13557	16463	16240	14996	16040	11310	12440	13216	16554	17481	12983	12106	10741
5.35	72689	67534	72732	72436	60430	61943	56387	57667	50576	48726	53612	48504	37362	43448	42250	42173	34318	36200	35867	34170	26528	29728	30448	31544	25264	24170	25608	27840	20983	20777	23799	21763	19207	19932	17038	13469	16543	16552	15156	16189	11512	12636	12968	16492	17655	12955	12182	10261
5.36667	72160	68111	72973	72536	61030	62284	56247	58496	50516	48208	53887	48040	37452	44048	42090	42126	35011	37184	36510	34176	26411	29961	30448	31180	25473	24641	25296	27280	20982	21150	24064	21759	19608	19727	17222	13046	16272	16523	15328	16028	11524	13052	12968	16681	17261	12771	12237	10387
5.38333	72673	67854	72148	72152	61781	62185	54828	57824	50401	48793	53647	47364	37551	43876	42189	42348	34905	36742	36069	34085	26907	30140	30497	31760	25446	24779	26082	27604	21249	20895	23915	21781	19199	19735	17371	13201	16667	16284	15100	16312	11444	12651	13052	16445	17648	13023	12273	10609
5.4	71891	68168	73816	73169	61532	62028	56125	57317	50732	48869	54488	47375	37521	44110	42392	42159	34308	36708	35943	34627	26742	29836	30913	31574	25444	24940	26193	27982	20996	21121	24140	21632	18814	19642	17519	12990	16473	16208	15276	15957	11324	12479	13269	16560	17403	12768	12205	10577
5.41667	72087	67956	73064	73394	60896	63160	55774	57946	50655	49444	53411	48212	37913	43957	42613	42096	34217	36528	36247	34282	26489	29985	30832	31763	25754	24447	25420	28018	21291	21182	23436	21875	18986	19639	17655	12708	16186	16342	15345	15949	11457	12744	13017	16716	17621	12884	12282	10621
5.43333	72847	67496	72132	72595	60755	62772	55818	57289	50532	49361	54343	48056	37543	43672	42398	42471	34570	36516	36370	34472	26724	30070	30472	31537	25643	24600	25968	27611	20985	20877	23987	21634	19275	19874	16973	12778	16372	16338	15251	16286	11381	12510	12863	16856	17655	13152	12272	10680
5.45	72736	67893	73186	71818	61772	62330	56020	58121	51188	49107	54002	47999	37693	43868	42515	42358	34283	37375	37191	34256	26328	29682	30672	31383	24992	24547	25636	27715	20955	21131	23517	21651	19372	19838	17270	12588	16473	16224	15310	16203	11402	12707	12996	16699	17536	12628	12352	10534
5.46667	72389	67995	72748	73003	61528	62638	56271	58084	50045	49255	53684	48241	37477	44182	42253	42787	34695	36680	36172	34488	26324	29617	30748	31520	25516	24448	25864	27437	20990	21391	23571	21987	19270	19738	17368	12203	16254	16573	15064	15850	11540	12614	13244	16924	17408	13141	12432	10509
5.48333	72855	68389	73860	72826	60914	62639	56780	57981	50718	48616	54381	46726	37288	43728	41680	42183	34655	36491	36392	34506	26404	30340	30898	31338	25189	24698	26248	27850	21084	20856	23548	21764	19164	19579	17364	12237	16491	16282	15146	16154	11565	12684	12964	16664	17183	12884	12372	10673
5.5	72220	67828	73168	72883	61520	62913	56056	58520	50257	49216	54288	47864	37461	43280	41964	42728	34663	36947	36595	34340	26452	29785	30621	31612	25626	24528	26246	27829	21284	20834	23820	21648	18950	19685	17456	12024	16127	16444	15075	16097	11568	12668	13040	16612	17475	13058	12264	10584
5.51667	73088	67840	72180	72784	61338	62724	56904	58480	49989	49393	54337	48075	37247	44356	42790	42252	34605	37230	36261	33776	26752	29699	30348	31689	25624	24708	26030	27548	21145	20912	23754	21996	19075	19639	17612	12104	16331	16536	15346	15709	11572	12689	13096	16559	17821	13152	12413	10524
5.53333	72867	68244	73297	73308	61241	62222	56384	57848	50697	49015	53800	48500	37428	44148	42330	42257	34328	36927	36528	34668	26952	30023	30860	31305	25412	24992	26120	27484	21006	21130	23428	21636	19119	19656	17451	11971	16456	16324	15307	16018	11407	12457	12868	16652	17574	13049	12508	10754
5.55	72096	68896	73598	72584	62142	62988	55972	58066	50625	49715	54211	48183	37684	44373	42498	42105	34700	36104	36788	34702	27102	30241	30684	31590	25325	24811	25777	27846	21179	20962	24092	21688	19324	19825	17608	11943	16428	16400	15127	15924	11381	12751	13013	16720	17789	13220	12292	10656
5.56667	72084	67682	73698	71881	61210	63005	55837	57568	50602	49550	54361	48328	37341	44004	42087	42566	35200	36965	36572	34612	26592	30200	30726	31499	25624	24641	25755	27572	21190	21174	23419	21863	19444	19726	17252	11452	16502	16520	15289	15812	11470	12612	13002	16579	17262	13002	12230	10510
5.58333	72040	68382	72727	73658	62190	62703	55877	58313	51184	48940	54064	48264	37224	44402	42148	42562	34826	36964	36365	34590	26779	30104	30448	31828	25492	24883	25778	27806	20902	21308	23541	21808	19184	19464	17228	11529	16396	16334	15442	16377	11412	12557	12731	16434	17144	12842	12381	10629
5.6	72668	67761	73787	72627	61624	62379	56269	57654	50636	48635	54752	48608	37336	44339	42430	42816	34536	36681	36833	34072	26568	30143	30839	31364	25456	25004	26315	28175	21007	21197	23633	21676	19360	19542	17106	11519	16511	16642	15034	15904	11459	12644	13145	16378	17823	12910	12459	10626
5.61667	72235	67709	74285	72646	61086	63025	56848	57583	50796	48289	53608	48120	37744	44599	42734	42118	34820	36965	36108	34298	26745	29988	30512	31988	25473	24720	26161	27662	20807	21233	23680	21670	19020	19558	17500	11281	16559	16251	15310	15952	11393	12724	13034	16524	18179	12593	12324	10518
5.63333	72185	68034	72788	73364	62325	62454	56215	58811	50995	49000	53324	47821	37312	44375	41740	42028	34341	36917	36060	34796	26828	29502	30740	31961	25585	24638	25927	27710	21176	21185	23704	22122	19168	19580	17222	10940	16284	16210	15237	16210	11437	12492	12600	16410	17962	12762	12708	10628
5.65	72640	67427	73319	72671	62612	62456	55878	58313	51447	49032	54409	48184	37470	44187	41908	42423	34288	36113	36521	34324	26802	29641	30573	31552	25489	24904	25979	27511	20728	21111	23532	21971	19216	19488	17336	11289	16416	16280	15384	15694	11517	12605	13082	16708	17522	13030	12412	10676
5.66667	72801	68459	74234	72995	62836	63199	56065	57759	50838	49222	54644	48296	37719	44026	42476	42046	34312	36591	37022	34635	26750	29640	30615	32213	25795	24722	25845	27828	21070	21368	23509	21834	19081	19601	17413	11320	16302	16214	15097	16114	11439	12457	13009	16476	17108	12752	12111	10408
5.68333	73779	67640	73856	72983	61600	62744	56240	57980	50956	49608	53906	47774	37807	44623	42012	42528	35032	36767	36420	34401	26698	30120	30987	31177	25322	24834	26495	28124	21116	21021	23709	22320	19296	19438	17510	11267	16304	16172	14909	16035	11513	12632	12960	16112	17295	12985	12543	10548
5.7	72300	68236	73200	72723	61924	62637	55694	58351	51109	49941	54000	48080	37545	43569	42706	42646	34970	36622	36711	33927	26543	30352	30552	31509	25449	25031	26152	27743	21314	21060	23556	22203	19244	19723	17146	11520	16368	15843	15029	15883	11289	12483	12905	16307	17931	13088	12566	10622
5.71667	72556	68143	73582	73179	61680	62408	56595	57825	50645	48973	54218	47709	37416	44474	42698	42191	34808	37050	36970	34882	26727	29889	30824	32268	25585	24278	26230	27784	21166	21144	23956	22004	19294	19714	17284	11517	16269	16163	14994	15976	11484	12599	12865	16597	18061	13084	12657	10552
5.73333	73352	68234	73832	73584	62291	63144	56611	58959	50476	48876	54103	48705	37432	44197	42667	42518	34690	37322	36843	34668	26833	29970	30887	31576	25416	25128	26468	27936	21257	21459	23624	22415	19222	19408	17521	11488	15797	16169	14952	15710	11417	12598	13136	16483	17720	13056	12190	10524
5.75	72452	68245	73205	73939	61324	63500	56200	58651	50945	49504	54401	47542	37244	43885	42110	42169	34536	37335	36702	34601	26661	30169	30699	32065	25259	25013	25925	28112	21400	21132	23558	22244	19456	19692	17191	11647	16039	16437	15233	15715	11352	12622	13036	16696	17284	13119	12348	10626
5.76667	73231	69757	72748	73847	60809	62534	56329	57866	50650	49553	55238	48388	37740	43846	42498	42773	34727	36696	36504	34428	26612	30219	30966	32169	25923	24772	25876	27932	21311	21139	23854	22008	19216	19561	17278	11480	16340	16005	15227	15956	11438	12713	12940	16464	17694	13134	12394	10521
5.78333	72554	67956	73588	72482	61176	62800	56270	58288	50791	48628	54347	47948	38300	43610	42868	42474	34739	36504	36669	34138	26552	29932	30885	32203	25637	24989	26277	28209	21160	21018	23656	21780	19073	19708	17177	11612	16442	16130	15233	16056	11592	12403	12996	16231	17841	13021	12424	10562
5.8	73525	68082	74264	73080	62620	62380	55953	57895	50662	48438	54580	48061	37240	43940	42279	42755	34666	37304	37000	34434	26765	29419	30946	32000	25472	25012	26373	27957	21188	20987	23718	22022	19147	19427	17253	11424	16345	16384	15180	15972	11420	12672	12944	16224	18080	13019	12442	10530
5.81667	72812	68055	74728	72575	61072	62644	56121	57504	51304	49458	54444	47996	37845	44280	42528	42604	34511	36807	37100	34882	26925	30044	30818	32116	25346	24938	26030	27997	20975	21401	23756	21814	18777	19736	17244	11380	16448	16163	15114	15611	11480	12308	12946	16595	17367	12887	12168	10383
5.83333	72963	67985	74494	72628	62082	63728	56184	58418	51319	48708	54640	48628	37424	44463	42248	42194	34368	36662	37068	34214	26414	30347	30746	32159	25540	25108	26260	28400	21372	20981	23491	21888	19190	19464	17456	11404	16427	16012	14855	16130	11332	12462	12840	16272	17552	13213	12520	10569
5.85	72984	68908	74079	71511	62294	62261	56263	58374	51190	49558	54608	48320	37542	43940	42603	42548	35135	36864	36926	34424	26736	30062	30379	31872	25698	24644	25994	27772	21504	21000	23648	22274	19407	19429	17248	11239	16445	16223	15026	16076	11422	12476	12893	16551	17852	13101	12256	10677
5.86667	73180	68379	74321	72634	61272	62272	56565	57984	51656	49013	54879	48236	37297	43991	41843	42634	34835	36644	37182	34700	26794	29939	30684	32380	25094	24668	26409	28072	21051	21087	23808	21984	19164	19547	17341	11292	16154	16056	15168	15795	11385	12626	12826	16301	18358	13103	12367	10785
5.88333	73153	68156	73212	73025	62782	63025	56335	58250	51030	49158	54726	48202	37460	44294	42591	42389	34615	36822	36844	34778	26396	29808	30506	32229	25354	24508	26092	28098	21280	20913	23615	21969	19062	19640	17392	11249	16313	16035	14820	15725	11608	12372	12800	16216	17542	13031	12327	10281
5.9	72372	68141	73534	73700	61684	62379	56703	58900	50184	50157	54239	48687	37184	43797	42150	42544	34920	36838	36950	34655	26779	29956	30183	31686	25672	24778	26055	28042	21414	21165	23861	22223	19130	19474	17369	11181	16200	16088	15170	15848	11441	12395	12891	16424	17172	13083	12277	10524
5.91667	72387	68543	74156	73841	61873	63284	56820	57925	50992	48872	54317	48354	37689	44171	42161	42313	34610	36893	36734	34272	26498	30116	30611	32008	25530	24886	26020	28097	20999	21328	24199	22057	19033	19281	17109	11056	16178	16214	15132	16085	11705	12681	12788	16218	17367	12767	12467	10624
5.93333	72879	69167	73219	73741	62418	62857	56797	58821	51108	49952	54012	47435	37731	44954	42375	42720	34851	36867	37076	34488	26968	30812	30930	32006	25561	24704	26045	28260	21208	21160	23538	22069	18970	19616	17560	11173	16233	15988	15018	15991	11432	12486	12732	16095	18496	12839	12434	10655
5.95	73691	68385	73262	74382	61172	62867	57395	58638	51543	48652	54050	48752	37628	43933	42623	42624	34388	36400	37039	35011	26876	30069	31107	31646	25707	24930	26216	28231	21213	21039	23818	22013	19293	19576	17137	11313	16517	15983	14920	15836	11388	12557	12954	16040	18109	12790	12513	10478
5.96667	72810	68327	74363	73277	61617	62774	56232	58336	51139	48804	54272	48086	37544	44523	42156	43062	34682	36456	36932	34651	26792	30169	31120	32243	25244	24752	26267	27769	21222	20952	23921	21652	18955	19399	17209	11173	16375	16019	15021	15804	11339	12612	12868	16348	17160	12674	12614	10564
5.98333	73728	68041	73787	73865	62177	62902	56436	58231	51661	48897	54438	47970	37699	44148	42727	42696	34620	36900	36959	34810	26817	30241	31062	31875	25984	24908	26255	28433	21340	20961	23531	22009	19210	19197	16996	11093	16021	16060	15066	15948	11517	12564	12972	16104	17535	12859	12359	10456
6	73154	68416	73853	73424	61174	62084	55824	58424	51301	49458	54160	48097	37428	44632	42469	42427	34524	36742	37037	34250	26735	29945	30340	31960	25388	25247	26533	28207	21232	21236	23608	21758	19400	19731	17468	11139	16138	16276	14970	15923	11256	12331	12782	16363	18047	13052	12499	10676
6.01667	72279	68564	73417	74116	61890	61990	56511	58884	50431	48697	53636	47825	37272	44384	42264	41567	34623	36670	37174	34243	26970	30214	31100	32188	25556	24884	26474	28230	21091	20827	23350	21565	19049	19708	17299	10791	16006	15935	15052	15828	11548	12498	12830	16281	17869	12556	12365	10554
6.03333	73060	68729	73485	74161	62563	62801	56376	58736	50739	49429	54390	48184	37150	44630	42103	42676	35077	36851	37016	34294	26872	30450	31331	31744	25425	25213	26067	28181	20868	21257	23862	21700	19274	19505	16948	11038	16187	15920	14964	15788	11495	12535	12745	16156	17416	13105	12354	10418
6.05	73992	68649	73786	74941	61607	62761	56680	58403	50944	49586	54376	48352	37506	44580	42466	41885	34719	36906	36790	34516	27052	30152	30498	32076	25623	24651	26072	28100	21248	21283	23581	22176	19142	19630	17225	11091	15900	16070	15021	16009	11372	12517	12977	16213	17372	13064	12033	10321
6.06667	73960	69048	74380	74214	61344	63105	56186	57578	50970	49568	54708	48388	37679	44048	42532	42288	34694	36868	36768	34336	27178	29955	30602	32112	25560	24900	26321	28101	21090	21216	23827	22162	19225	19671	17110	11340	15963	15816	15160	15609	11520	12332	12832	16268	18106	13034	12400	10532
6.08333	73257	68629	72436	72726	61216	62795	57221	57552	51728	50796	54043	49048	37465	44308	42894	42992	35155	36382	36652	34936	26772	30155	30639	31728	25444	24764	26273	28026	21353	21104	23836	21830	19100	19740	17257	11210	16245	15924	15113	15999	11292	12632	12733	16057	18263	13069	12373	10604
6.1	73264	67603	73295	74486	62613	63046	57284	58026	51723	50005	54809	47745	37201	44249	42595	42517	34012	37028	37064	34440	26916	30016	30144	32002	25597	24936	26312	28477	21443	21067	23484	22051	19394	19340	17375	10764	16055	16036	15368	15799	11504	12715	12693	16398	17332	12715	12284	10520
6.11667	72708	68719	74454	74256	61852	63233	56940	57666	51204	49571	54725	48802	37617	44385	42066	42240	34400	37219	36783	34821	26548	30304	30408	31724	25652	24901	26511	28286	21244	20636	23602	21826	19097	19439	17258	10771	16304	16008	15087	15974	11350	12552	13034	16288	17592	13080	12334	10452
6.13333	73643	68380	73924	72818	63007	63032	55604	58378	50327	50330	53687	48104	37570	44736	42634	41915	34443	36591	37238	34145	27218	30311	30799	31851	25376	24960	26689	27915	21260	21564	23645	22213	19212	19255	17188	10936	16148	15753	14917	15690	11431	12475	12816	16314	17608	12928	12244	10599
6.15	73156	68307	73572	73932	61849	62281	56242	58636	51520	49539	54572	48413	37858	44289	42410	42744	34833	36042	36842	34290	26857	30243	30748	31977	25634	24746	26324	28284	21149	21219	23803	21934	19278	19373	17322	11032	16002	15888	14919	15564	11487	12511	12732	16068	18261	12940	12463	10425
6.16667	72869	69124	73508	72901	62371	63191	57063	58863	51623	49567	54603	48741	37552	44684	41700	42371	34304	36718	36840	34339	26729	30284	30583	31968	25893	25008	26396	28320	21307	20990	23584	22468	19547	19458	17386	10902	16146	15900	14901	16076	11427	12356	12876	16235	18057	12940	12161	10560
6.18333	73880	69190	74241	73417	62243	62258	55975	59160	50826	50025	54770	48843	37500	44824	42037	42560	34396	36723	36970	34436	26971	29873	30568	31662	25708	24680	26406	28368	21091	21282	23850	21846	19224	19407	17512	11083	16144	16073	14975	15850	11548	12648	12850	16288	17174	12844	12473	10261
6.2	73226	68960	73716	74408	62259	62570	56173	58551	51485	48888	54611	48164	37270	44611	42234	42512	34268	36574	37055	34455	26721	30121	31066	31816	25949	24676	26468	28757	21059	21192	23998	21815	19178	19464	17182	10907	16049	15852	14709	15792	11311	12769	12919	16193	17942	12770	12333	10451
6.21667	73109	68833	74348	74160	62042	62101	57104	59291	51579	49457	54304	48536	37560	44024	41924	42658	34971	36790	37164	34482	27071	30527	31028	32217	25787	25138	26302	28350	21460	21240	23876	22050	18756	19406	17489	11083	16156	16408	15265	15884	11479	12510	12662	15868	18193	13032	12213	10466
6.23333	73444	68191	74069	74182	62052	63416	56856	58868	51067	50376	55154	47651	37876	44429	42345	42545	34684	37154	37101	34796	26589	30007	30622	31843	25982	24768	26356	28709	20934	21197	23652	22180	19195	19451	17348	11273	16119	15906	14756	15831	11458	12478	12564	16196	17438	12933	12303	10515
6.25	72707	69118	74046	73094	62504	61701	56056	59164	50775	49285	54559	48024	37632	44615	41387	42423	34527	37028	37153	34715	27056	30183	30588	31805	25540	25077	26663	28028	21034	21112	23786	22007	18908	19504	17328	11100	16004	15971	15126	15668	11518	12514	12608	16153	17192	12963	12344	10334
6.26667	73347	68371	74330	74394	62680	62068	57258	58728	50183	49512	54503	48612	37844	44514	41901	42313	34727	37118	36749	34873	27080	30280	30772	32067	25580	25040	26296	27852	21212	21052	23648	21620	19183	19204	17119	10861	15970	15573	15090	15834	11408	12474	12868	16116	18308	12894	12384	10771
6.28333	73392	68625	72767	73099	62760	62852	57120	59040	50746	49444	54667	47859	37528	43568	42196	42228	34372	37260	37183	34437	26756	30341	30552	31568	25815	24744	26225	28016	21394	21201	23856	21697	19183	19572	17486	10931	15899	15995	14943	15772	11465	12345	12784	16032	18154	12676	12366	10646
6.3	73465	68270	74960	74565	62008	62824	56151	58851	51998	49252	54156	47953	37377	44936	42457	42222	34748	36662	36596	34356	26867	30127	30536	32128	25819	24970	26328	28436	20894	21484	23757	21804	18949	19220	17164	10809	15596	16122	14826	15832	11355	12560	12817	16024	17306	12780	12213	10496
6.31667	74030	67849	74444	74440	62091	62244	56424	58892	51301	49839	54857	49392	37482	43763	42432	42652	34327	36766	37105	34144	27057	30064	31029	32339	25713	24748	26647	28476	21239	21430	23821	21990	19151	19565	17280	10898	16251	16131	15028	15765	11448	12462	12827	15968	17266	12909	12150	10488
6.33333	73858	68715	73183	73826	62191	61895	55519	58198	51739	48816	54537	48566	37363	44060	42526	42646	34610	36351	37211	34292	27028	30241	31007	31820	25606	24944	26276	28104	21234	21444	23801	21877	19323	19401	17302	10623	16001	15946	14985	15774	11457	12600	12788	16412	18115	13015	12250	10680
6.35	74000	68653	74655	73787	61796	62248	56507	58883	50886	50273	54630	49204	37426	44310	42193	42494	34812	36596	36587	34408	26612	29844	30581	31521	25664	25044	26768	28322	21448	21272	23350	22472	19070	19751	17250	10885	15892	15875	14981	15642	11403	12450	12715	16013	18609	12966	12275	10454
6.36667	73443	68655	73676	73656	61878	62444	56676	57833	51108	48708	55080	48616	37688	44179	42503	42392	34244	37184	37392	34427	27083	30277	30060	31920	26526	25148	26186	28217	21184	21156	23950	21676	19126	19628	17051	10889	16165	15995	14906	15909	11176	12548	12591	16156	16700	12862	12123	10737
6.38333	73054	68669	74557	73974	61442	61543	57260	58257	51467	49501	54374	48212	37495	44047	42407	42256	34568	36546	37247	34500	27054	30409	30876	31723	25591	25024	26175	28143	21315	21068	23365	21895	19151	19223	17196	11163	15980	15924	14814	15650	11688	12444	12560	15737	17416	12848	12541	10848
6.4	72334	68618	74866	74952	61937	62693	56541	58873	51107	49516	54285	47785	37473	44346	42190	41689	34327	36042	37054	34512	26903	30380	30456	32326	25488	24572	26464	27939	21158	20844	23717	21855	19378	19140	17272	10574	15788	15624	14751	15692	11570	12498	12722	15983	18617	12912	12231	10634
6.41667	72936	68126	74616	73207	61455	62792	56164	58220	51304	48957	54932	47972	37544	44765	42616	42362	34673	36508	37083	34391	27020	30521	30774	31947	25660	24948	26553	28468	21345	21344	23942	22187	19193	19259	17388	10736	15946	15354	14880	15441	11419	12356	12601	15928	17276	13057	12241	10593
6.43333	73472	69353	74373	73508	62725	62762	56589	57980	51833	49694	54677	48705	37744	44636	42127	42166	35043	36836	37359	34658	26813	30600	30448	31968	25628	25028	26260	28061	21226	21207	23396	21634	19016	19432	17292	10938	16064	15645	15050	15831	11139	12375	12545	16085	16236	12704	12363	10759
6.45	73684	69342	74560	74228	62086	61403	56500	58692	51400	49626	54833	48490	37992	45048	41926	42503	34976	37289	37510	35003	27638	30184	30972	31620	25676	24671	26530	27857	21136	21082	23751	21638	18980	19164	17253	11115	15644	15818	14968	15591	11058	12593	12600	16003	17596	12976	12429	10450
6.46667	73910	68606	73911	73088	61820	61728	56519	58327	51684	50075	53916	48029	37685	44447	41572	41991	34755	36888	36878	34812	27089	30580	30908	31219	25580	25104	26268	28471	20984	21068	24036	21908	19345	19572	17394	10968	15646	16002	15066	15770	11436	12606	12565	15915	18629	13016	12276	10688
6.48333	73462	68191	74540	73526	62265	62672	57084	58427	51757	49710	55039	48520	37691	44236	41961	42911	34083	36764	37065	34880	27485	30532	30248	32151	25773	25128	26323	27997	21192	21082	23788	21858	19036	19401	17045	10640	15916	15803	14931	15729	11511	12543	12674	16088	16712	12791	12145	10516
6.5	73228	68926	74117	74474	61748	62624	56539	58152	51277	49713	55142	48874	37220	44360	42755	42179	34232	36665	37518	34510	26865	30492	30592	31542	26069	25028	26346	28272	21345	21108	23702	21916	18853	19640	17155	10752	15768	15641	14757	15885	11638	12446	12731	16275	16805	13069	12275	10502
6.51667	73897	69898	74209	74076	62375	62208	56668	58564	51228	49500	54235	48252	37623	44483	42225	42394	34135	36760	37294	34673	26866	30276	30942	31532	25841	25085	26469	28362	20984	21168	23996	22017	19051	19570	17482	10668	15744	15735	15117	15691	11441	12311	12727	16018	18743	12736	12433	10565
6.53333	74060	69353	74461	73848	61958	62836	56328	58512	51372	49782	54932	48645	37660	44661	42047	42311	34668	37205	37348	34559	27208	30317	30452	32384	25522	24896	26323	28566	21328	21248	23545	22140	19240	19205	17420	10774	15552	16108	15061	15753	11211	12411	12697	15945	17270	12865	12548	10826
6.55	73333	69262	74310	73900	62196	62800	56244	58852	50980	48680	54235	48488	37563	44301	42814	42243	34274	36760	37032	34998	27185	29912	30778	32073	25952	25064	26261	28302	21084	21211	23564	21699	19104	19581	17342	10591	15920	15713	14935	15831	11160	12567	12483	16006	16682	13059	12382	10586
6.56667	73728	69344	74286	72304	61730	62077	56611	59316	51284	49408	54883	48287	37723	44711	42496	42759	34835	36673	36878	34957	27394	30504	30824	31315	25720	24880	26165	28511	21443	21224	23751	22089	19083	19456	17218	10801	15780	15712	15033	15836	11343	12446	12437	16067	17951	12859	12373	10570
6.58333	73809	67916	74101	73633	61824	62743	56817	58577	51304	48705	54816	48627	37688	45061	42404	42733	34918	36418	36839	34886	27328	30360	30617	31676	25905	24880	26068	28380	21304	21224	23628	22291	18977	19261	16975	11000	15804	15700	15190	15792	11588	12270	12700	16046	18212	13143	12260	10467
6.6	74476	69244	73986	73240	62872	62227	56104	58177	50876	48023	55295	49092	37573	44323	42613	42354	34573	36944	37037	35092	27049	30791	30606	31818	25667	24732	26588	27898	21479	21272	23443	22011	19149	19416	17240	10963	15464	15831	15004	15712	11558	12204	12592	15816	16532	12747	12257	10631
6.61667	73787	68707	73507	74033	62151	62640	56798	58311	51859	50789	54792	48884	37825	44529	42864	42440	35064	36664	37097	34926	26636	30160	30889	31474	25901	24433	26676	28356	21276	21197	23606	22158	19142	19372	17336	10597	15659	15750	14891	15536	11376	12480	12511	16200	17843	13016	12212	10424
6.63333	74283	68155	74297	72684	62589	63012	56130	58965	50626	49799	54722	48424	37752	44604	42662	42699	34660	36385	36895	34788	27283	30499	30748	32184	25896	24993	26264	28354	21135	21162	24157	21938	19107	19296	17003	10647	15582	15827	14798	15737	11436	12523	12912	15891	18212	13103	12534	10684
6.65	73607	69056	74747	73182	61888	62664	56273	59031	51648	49203	55096	48965	38066	44500	42989	42968	34291	37101	36997	34880	26925	29776	30810	31212	25828	24648	26275	28308	21527	20962	23521	22246	18926	19306	17608	10942	15927	15830	14723	15262	11344	12436	12852	15877	16870	12997	12345	10504
6.66667	73590	68449	75347	74045	62336	62322	56357	58052	51136	49828	54624	48258	37554	44324	42325	42586	34132	36652	37241	34816	27020	30100	30919	31939	26273	24628	26282	28208	21358	21228	23347	21952	19044	19457	17095	10631	15456	15836	15124	15832	11501	12489	12699	16102	17934	12984	12251	10470
6.68333	74460	68868	74433	74147	63623	62716	56949	58316	50610	49048	54957	48744	38076	44624	42090	42500	34464	36869	37488	34940	27088	30209	30581	31847	25630	24779	26617	27912	21272	21160	23731	22155	19152	19420	17135	11321	16045	15635	14882	15941	11391	12331	12652	15795	17916	12898	12388	10629
6.7	74152	68496	74321	75463	62436	62807	56029	58984	51762	49577	54000	48315	37868	44686	42511	42752	34652	36855	37008	35237	27080	30271	30396	32647	25496	24857	26384	28488	21233	20976	23848	22340	18983	19628	17239	11018	15439	15791	14720	15715	11500	12324	12684	15932	16794	12794	12200	10260
6.71667	74081	67962	74123	73877	61592	63152	57034	58692	51736	49155	54547	48485	37530	44384	42857	42978	34714	36902	37329	34955	27005	30292	30626	31796	25796	25010	25880	28432	21474	21406	23548	21732	19224	19279	17309	11045	15860	15730	15120	15692	11559	12513	12540	15857	18526	13119	12460	10834
6.73333	74355	68440	73786	75228	61705	63408	56212	58656	51251	51379	54256	48695	37251	44404	42331	42061	34934	36744	37516	34549	27172	30208	30887	31866	25797	25054	26310	28176	21437	20909	23517	21772	18976	19258	17016	10840	15662	15924	15011	15949	11556	12212	12543	15768	17192	12964	12398	10467
6.75	73977	68488	73079	72837	62670	62100	56896	58882	51114	48680	54504	47704	37555	44736	42384	42761	34803	36381	36840	35252	27043	30378	30814	31615	25663	25079	25924	28320	21240	21067	23725	22321	19131	19456	17126	11012	15607	15512	15040	15746	11317	12554	12922	15805	16639	12924	12555	10615
6.76667	73248	69478	73912	74238	62817	62978	56716	57876	51346	48771	54629	47938	37632	44252	41995	42029	33833	36737	37169	34709	26946	30669	30668	31675	26144	24884	25984	27907	21630	21112	23508	22061	19340	19435	16911	10814	15588	15676	14902	15612	11127	12231	12657	15700	18335	12812	12256	10578
6.78333	73776	69213	74645	73529	62749	62834	56723	58323	51488	49568	54615	48225	37528	44294	42559	42284	34709	36689	37024	35092	27091	30693	30708	31638	25482	25086	26073	28292	21173	21122	23780	21942	19112	19290	16976	10985	15794	15641	14923	15695	11563	12283	12412	15884	16831	12610	12218	10489
6.8	74252	68923	74821	73438	63064	62904	56352	59181	51261	48960	54816	47876	37860	44454	41842	41998	34261	36426	36974	35271	26880	30280	30729	31546	25888	24963	26436	28404	21212	21246	23882	21930	18935	19358	16944	10741	15837	15906	15270	15496	11515	12363	12709	15950	17495	12846	12391	10562
6.81667	74281	70023	74869	73503	61345	62850	56375	58114	52826	49274	55298	47756	37539	44509	42070	42300	34701	36711	37048	34797	27064	30286	30857	32280	25268	24716	26243	28396	21217	21089	23421	21979	19129	19207	17088	10565	15535	15979	14584	15631	11404	12444	12750	15880	18032	12972	12237	10304
6.83333	74803	67833	74799	73184	63326	62433	55956	58611	51434	49214	54404	47812	37530	44673	42477	42586	34357	36472	37201	34634	27035	30237	30736	31908	25864	25020	26337	28456	21320	21017	23772	21602	19036	19241	16972	11246	15511	15445	14980	15805	11529	12286	12437	16016	17138	12928	12296	10612
6.85	74876	69356	75015	74365	62486	62944	56340	59152	52059	48872	54691	48036	37412	44564	42387	42297	34599	36742	37075	34707	27687	30728	30447	31868	26018	25134	26432	28398	21109	21129	23691	21688	19094	19389	17068	11096	15559	15729	14630	15646	11494	12389	12364	15928	17880	12911	12336	10440
6.86667	74112	68582	75355	74937	61930	62419	56259	58984	51091	49916	54428	47968	37312	44276	42681	42312	34309	36485	36849	34744	27059	30476	30783	31709	25831	24973	26190	28056	21394	21074	23858	22324	19162	19414	16948	10992	15801	15600	14587	15803	11208	12340	12754	15911	17124	12927	12289	10869
6.88333	73776	69341	74704	73431	61853	63084	56286	58013	52101	49543	55085	47679	37867	44448	42636	42726	34606	36520	37324	34569	26946	31055	30568	31842	25775	24702	26620	28419	21072	21330	23657	22130	19150	19202	17630	10900	15922	15768	14917	15726	11356	12392	12426	15793	17516	12912	12279	10582
6.9	73694	68911	74091	74464	62444	62931	56472	58628	51476	49224	54172	47475	37832	44135	42225	42392	34517	36412	37221	34953	27271	30382	31413	31901	25814	24760	26450	28409	21311	21019	23802	21805	19266	19505	17165	11050	15716	15613	14780	15476	11412	12335	12484	16081	17772	12952	12230	10470
6.91667	73480	68508	75064	73883	62219	63284	57023	58448	51400	48996	54365	47997	37331	44140	41921	42337	34418	36361	37197	35203	26884	30110	30937	31986	25812	24791	26049	28317	21540	21026	23694	22210	18870	19725	16952	10920	15546	15821	14844	15571	11351	12589	12510	15618	17491	12944	12471	10423
6.93333	74813	69349	74415	73616	63175	63172	56378	58101	52102	50736	54860	47807	37925	44614	42476	42576	34794	36413	37270	34860	27165	30278	30936	31292	25668	24952	26152	27939	21316	21101	23416	21842	19044	19477	17007	10991	15372	15676	14784	15764	11580	12461	12762	15688	18036	13036	12188	10460
6.95	74374	69688	75417	73225	62556	62291	56552	58434	51713	50495	54848	48008	37715	44943	41539	42476	34577	36397	37064	34934	26993	30558	30619	31685	26306	25143	26319	28268	21169	20929	23931	22045	19107	19296	17151	11231	15503	15388	14639	15554	11193	12306	12544	15948	17205	12953	12248	10429
6.96667	74038	68339	74552	73622	62733	62788	56964	58491	50952	48804	54724	48298	37457	44572	42434	42341	34468	36813	36775	34947	27066	30573	30688	31540	25748	25179	26378	28074	21292	21147	23912	22018	19143	19504	17254	11428	15477	15476	14825	15931	11542	12502	12587	15288	17956	12807	12282	10491
6.98333	74046	68883	74884	74028	61960	63145	56610	58739	51701	49966	54380	48133	37648	44973	42664	42045	35169	36672	36939	34863	26981	30492	30850	31397	26088	25433	26152	28324	21475	21035	23516	22049	19066	19238	17305	11041	15634	15561	14858	15613	11276	12544	12666	15913	17604	13069	12369	10608
7	74514	69002	74772	73264	62140	62013	56322	58627	51240	49566	55099	48357	37476	44316	42472	42775	34856	36415	37108	34460	27070	30655	30222	31525	26039	24950	26067	28717	21148	20920	23478	21738	19036	19428	17304	11217	15808	15924	15022	15304	11455	12340	12736	15854	17850	12906	12033	10356
7.01667	74321	69577	74568	74486	62893	62968	56412	58824	52014	50305	54679	48790	37708	44240	42231	42532	34383	36774	37300	34564	27255	30465	30892	31912	25654	25346	26355	28249	21224	21260	23834	21841	19000	19327	17224	10915	15459	15709	14877	15388	11403	12520	12429	15801	17658	12892	12248	10508
7.03333	73838	69571	74075	73755	62035	63564	57028	58701	52025	49931	54509	47680	37692	43925	42816	42656	34492	36811	37658	35016	27205	30252	30593	31852	25857	25083	26296	28156	21363	21192	23767	21746	18672	19592	17171	11056	15524	15500	14651	15701	11278	12188	12816	15940	17806	12995	12147	10404
7.05	74474	69094	74257	74334	61940	62714	56772	58906	51512	49278	54086	47643	37680	44848	42652	42148	34332	36332	37228	34752	26881	30223	30720	31736	25528	24943	26296	28286	21122	20873	23440	21702	18804	18926	17163	11112	15566	15716	14828	15556	11612	12498	12788	15881	17868	12945	12343	10621
7.06667	73997	69240	74768	73378	62458	62658	56380	58324	51073	48768	54503	48588	37669	44491	42415	42081	34764	36257	36996	34546	27350	30240	31026	32074	25804	25208	26496	28037	21344	21260	23548	22268	19139	19404	16920	10880	15466	15737	14962	15736	11382	12319	12664	15772	17540	13182	12179	10452
7.08333	74946	69056	74380	74084	62528	62151	58048	58934	51676	50294	54295	48211	37627	44465	42054	42225	34481	35872	37061	34657	27103	30527	30412	31420	25757	25027	26164	28488	21023	20957	23434	21719	19040	19246	17274	10865	15602	15523	14854	15658	11385	12696	12767	15507	17984	12863	12500	10695
7.1	75281	68989	74556	73782	61508	63020	57458	58203	51123	49607	54801	48160	37817	44345	42384	42368	34394	36292	36805	34768	26535	30035	30552	31790	26243	24820	26303	28436	21193	20876	23916	21988	18912	19205	17068	10932	15656	15788	14934	15252	11612	12580	12429	15712	17437	12896	12336	10387
7.11667	74335	68220	74745	73801	62220	62862	57200	58447	51560	49942	54472	48060	37780	43913	42152	42188	34478	36470	37728	34399	26976	30747	30848	31874	25806	25039	26192	28272	21224	21142	23395	21839	19071	19105	17250	11108	15444	15678	14783	15593	11536	12400	12654	15981	17669	12893	12256	10704
7.13333	75636	68576	73979	74216	61604	63015	57184	59073	51700	49290	54320	47828	37578	44902	42127	42366	34386	36312	37139	35236	26807	30637	30633	31691	25511	24834	26200	27906	21440	20958	23696	22319	19046	19552	17561	10919	15542	15501	14809	15531	11292	12688	12372	15849	17579	12724	12268	10516
7.15	74182	69195	74404	73517	63086	63350	56987	58731	51812	48871	53888	48142	37714	44888	42256	42078	34746	36421	36904	34808	27180	30521	30864	31788	26112	24990	26232	28440	21103	21281	23972	22032	19172	19389	17112	10875	15414	15573	14665	15549	11507	12732	12707	15769	17693	13056	12233	10637
7.16667	73754	69149	74988	74831	62456	62240	56849	58535	50416	50224	54773	48660	37254	45045	42207	42307	34176	36754	37433	34772	27494	30307	30740	31255	25560	25049	25813	28026	21507	20885	23838	22119	19197	19360	17005	10794	15546	15296	14791	15642	11256	12529	12584	15794	18140	12990	12402	10640
7.18333	74786	68416	73904	72805	62212	63640	56169	58096	52316	49638	54732	48368	37712	44624	42143	42208	34551	36619	37035	34772	26780	30478	30768	31681	26066	24705	26184	28102	21444	20874	23505	22106	19300	19403	17218	10691	15800	15426	14683	15654	11343	12782	12456	15755	17628	12872	12319	10546
7.2	74524	69808	74753	73174	61764	63173	56879	58771	52056	50063	54806	47865	37525	44865	41876	42368	35001	36652	36510	34776	27385	30351	30943	32064	25876	24775	26119	28134	21590	21096	23753	22039	19236	19552	17227	11153	15393	15885	14623	15524	11623	12726	12617	15598	17797	12773	12274	10407
7.21667	74612	68548	74665	74252	62841	62714	56940	59087	52164	49436	54315	47898	37702	45235	41988	42864	35028	36572	37693	34298	27236	30235	30699	31952	25885	25260	25941	28154	21234	21209	23708	21932	18891	19456	17146	11016	15645	15520	14668	15642	11358	12590	12637	15792	17792	12886	12110	10653
7.23333	73847	68692	74270	74036	61916	63442	56523	57786	51521	49974	53760	49105	37628	43678	42323	41943	34923	36170	36984	35007	27137	30266	31017	32272	26031	24624	26336	28150	21015	21041	23733	22236	18971	19300	17231	10814	15621	15391	14639	15793	11236	12804	12810	15908	17923	12764	12481	10555
7.25	74367	69745	74285	73092	62801	63441	56741	58470	51889	49417	54558	47892	37468	44325	42122	42461	34726	36456	37268	34621	26566	30072	30886	31962	25932	24973	26056	28032	21383	20924	23927	21851	18732	19356	17407	11210	15511	15584	14764	15551	11433	12606	12893	15757	17837	13050	12079	10643
7.26667	74893	69751	74756	73574	61254	64013	57302	58628	51434	49684	54565	48126	37416	44838	42181	42809	34492	36764	37684	34749	27408	30148	31438	31758	25786	25029	25884	28232	21172	21475	23825	22073	19200	19259	17119	11486	15452	15532	14712	15609	11512	12597	12364	15626	17807	12936	12700	10604
7.28333	74332	68928	75165	73609	62200	62563	56626	58203	51617	49428	54281	48048	37364	44938	42533	42694	34534	36849	37104	34950	26870	30172	30900	31911	25495	25126	26642	28415	20876	21150	23276	21881	19142	19177	17006	10957	15724	15480	14972	15259	11292	12658	12527	15710	17792	12906	12071	10572
7.3	74345	68754	75239	74022	62545	63888	56550	58857	51651	48607	54432	49067	37507	44520	41684	42851	33960	36770	36755	34642	27166	30332	30308	31611	25984	25276	26173	28538	21291	21401	23724	21900	18710	19103	17142	11011	15682	15726	14946	15331	11351	12589	12368	15862	17696	13116	12380	10631
7.31667	74620	69033	75052	73952	62785	63557	57089	58600	51368	49069	54658	49020	37544	44433	42105	42436	34387	37160	37472	34884	27136	30345	30926	31855	25754	25060	25710	28524	21096	21282	23898	21884	19091	19327	17293	11029	15520	15627	14704	15384	11266	12820	12538	15428	17980	13029	12413	10624
7.33333	74631	70064	76123	73655	62915	63386	56668	59215	51679	49196	54342	47742	37076	44804	42315	42267	34731	36630	36972	35069	26943	30272	30636	31743	25876	25078	25984	28600	20978	21214	23584	22156	19090	19390	17264	11066	15580	15664	14512	15332	11336	12269	12652	15775	17848	12868	12307	10485
7.35	75328	68612	74524	74352	62444	63533	56733	58360	51648	50462	54535	47607	37555	44064	42564	42868	34440	36784	37472	34528	27036	30436	30980	31747	25946	24679	26143	28099	21213	20898	23793	22160	18864	19308	16999	10890	15566	15744	14843	15528	11288	12532	12651	15884	17740	12756	12333	10408
7.36667	74684	69336	75084	73460	62744	63388	56964	58470	52250	50160	54012	48379	37512	44236	42130	42334	34412	36451	36966	34874	27088	30319	31020	31641	25690	24791	25851	28048	21198	21092	23587	22317	19028	19242	17141	10945	15319	15615	14770	15451	11383	12409	12415	15695	17850	12808	12247	10632
7.38333	75157	69513	75489	73253	62285	63273	57170	58375	52476	49862	54272	47836	37655	44660	42075	42048	34473	37015	37133	34623	27401	30443	30514	31558	25979	25678	25941	27914	21209	21324	24001	22080	19082	19357	17078	11018	15583	15440	14956	15565	11378	12672	12520	15605	17621	12713	12208	10367
7.4	74820	70408	74597	73388	62767	63907	57144	58396	51992	49820	54134	47842	37711	44460	42888	42334	34500	36560	37800	34620	27056	30176	30715	31179	25987	25358	26045	28341	21468	20993	23676	21872	19228	19189	17240	10910	15438	15512	14937	15600	11170	12615	12527	15539	18032	12868	12200	10559
7.41667	74853	69491	74581	73726	62974	63480	56938	59077	52054	48571	54324	47392	37424	44692	41728	42225	34499	36400	37780	34634	27322	30716	30673	31861	26072	25241	26084	28084	21056	21311	23592	22149	18947	19301	16999	10910	15424	15470	14628	15346	11224	12768	12563	15695	18022	13055	12261	10615
7.43333	74667	68680	74896	72763	63089	62997	57058	58513	51651	49542	54428	48284	37804	44407	42313	42780	34486	36321	37135	35105	27784	30030	30731	32156	25814	24277	26223	28176	21228	20980	23633	22035	18896	19120	17164	10994	15344	15320	14710	15475	11392	12704	12427	15406	17691	13124	12378	10641
7.45	74721	69350	75156	72822	63467	62187	57227	58327	52240	50043	54332	48093	37865	44448	42132	42478	34551	36256	37590	34875	26612	30449	30512	31808	26216	25060	26196	28210	21471	20880	23743	21714	18899	19294	17103	11088	15678	15419	14639	15395	11504	12720	12553	15455	17909	12856	12213	10481
7.46667	75169	69487	75304	75084	63205	63585	57024	59086	52109	49205	54544	47719	37228	44708	42445	42064	34678	36380	37618	35092	26918	30791	30759	31819	26068	24924	26056	28656	21406	20930	23664	21864	19095	19456	17304	11048	15375	15568	14872	15536	11120	12551	12215	15366	17653	13177	12176	10663
7.48333	74329	69601	74859	73020	62260	63314	57026	58693	52209	50188	54568	47972	37720	44034	42025	42467	34690	36592	37472	34840	26960	30491	31047	31908	25965	25005	26062	28489	21073	21052	23332	21955	18932	19168	17355	11096	15158	15551	14652	15587	11451	12612	12497	15742	17848	12968	12296	10568
7.5	74834	69492	74896	73310	62416	63134	56996	59310	52584	49608	54438	48816	37619	44488	42068	41894	34298	36532	37634	35188	27280	31064	31132	31728	25946	24572	26218	28118	21291	21258	23885	21965	19028	19238	17003	10844	15428	15520	14660	15516	11550	12784	12489	15408	17846	13148	12406	10652
7.51667	74772	69178	74614	73311	62324	63132	56971	58532	51992	49529	53964	48352	37453	44328	42350	42536	34751	36380	37196	35153	27134	30359	30916	31419	25704	24951	26111	28053	21440	21261	24038	21709	18917	19384	16992	10975	15351	15553	14576	15248	11228	12524	12492	15681	17754	12832	12516	10649
7.53333	74320	69249	74889	72878	62814	63469	56582	58941	52230	50339	54629	47984	37584	44412	42184	41990	34751	37102	37339	35238	27276	30616	30923	31986	26079	25488	26478	28742	21352	20888	23666	21811	18926	19338	17073	11094	15550	15523	14646	15345	11440	12748	12566	15594	17611	12948	12257	10618
7.55	74418	69208	74332	74014	63478	63541	57388	58692	52014	49928	53933	48304	37446	44486	41805	41619	34626	36808	36993	34892	27065	30583	31170	31986	26111	25001	26365	28335	21271	20985	23640	21759	18807	19199	17505	11469	15276	15397	14580	15449	11330	12610	12471	15525	17704	12940	12424	10661
7.56667	74706	69507	74928	73412	62165	63125	57392	58912	51860	49223	54142	47456	37260	44791	42463	41957	34245	36389	37061	35147	27254	30592	31282	31760	26142	25002	26328	27715	21104	20953	23723	21790	19132	19068	17140	11012	15325	15585	14688	15488	11377	12624	12430	15688	17760	12740	12351	10612
7.58333	75017	68967	75604	73995	62324	63620	57106	59246	51988	48996	55039	48078	37484	44805	42427	42300	34226	36592	37230	35012	26881	30283	31459	31792	25997	25162	26419	28123	21044	21205	23752	22062	19124	19336	17384	11294	15439	15414	14432	15256	11374	12520	12719	15512	17720	12955	12398	10582
7.6	74025	69302	75307	74275	62036	62592	56282	58871	51438	49666	54604	48969	37447	44633	42566	42461	34401	36445	37688	34760	27052	30404	31352	32025	26073	25384	26367	28144	21196	20961	23525	21772	19084	19207	17344	10978	15128	15473	14936	15360	11785	12770	12276	15489	17923	12718	12447	10792
7.61667	74074	68949	74359	73371	62672	63818	57176	58843	51940	50554	54478	48394	37394	44260	41538	41690	34572	36151	37560	34763	26711	30018	31219	31136	25851	25035	26428	28296	21564	20921	23536	21644	19058	19430	17150	10897	15246	15416	14668	15335	11237	12501	12565	15418	17638	12800	12259	10614
7.63333	75807	68812	75482	73300	62263	63736	56931	58969	52712	49735	54652	48499	37447	45349	41809	42572	34862	36522	37628	34891	27437	30440	31249	31896	26320	25113	26460	28244	21436	21410	23869	22203	18824	19450	17371	10953	15477	15554	14802	15373	11282	12781	12599	15554	18011	12697	12380	10436
7.65	74404	70382	74946	74268	62696	63710	57616	59716	52442	48933	55201	48463	37407	44821	42048	42810	34698	37116	37311	34468	26891	30789	30929	32188	25908	25063	26587	28010	20934	21295	23556	21919	19229	19217	17028	10589	15609	15581	14642	15107	11364	12529	12405	15778	17669	13216	12446	10719
7.66667	74922	69248	74631	74364	61730	63053	57247	58096	51629	50010	53748	48357	37613	44378	41782	42641	34872	36607	37432	34801	27345	30629	30996	31716	25916	25256	26232	28341	20987	21160	23668	21657	18892	19523	17228	10728	15514	15450	14626	15470	11423	12676	12297	15520	17694	12774	12232	10591
7.68333	74382	69427	74812	73534	62305	62912	57109	58518	51555	49832	54814	49584	37555	45125	41719	42726	34697	37037	37660	35085	26943	30391	30786	32372	26009	24955	26487	28496	21704	21120	23500	21656	18952	19024	17285	10800	15480	15460	14935	15372	11213	12718	12227	15767	18015	12788	12237	10539
7.7	73868	69831	74520	74045	62760	63534	57454	58972	52738	50532	54833	48541	37516	44492	42321	42387	34498	36740	37324	34758	27007	30664	31012	32288	26256	25097	26249	28283	21157	20999	23742	22110	18809	18875	17365	11146	15492	15296	14930	15264	11451	12923	12427	15549	17572	12821	12408	10641
7.71667	73864	69961	74248	73835	62625	63577	57121	58531	52425	49824	54982	48221	37356	44952	42641	42346	34476	36454	37655	35066	26762	30480	30981	32314	25759	25320	26435	27734	21148	21132	23241	21888	18975	18940	17236	11044	15411	15655	14786	15619	11290	12426	12410	15768	17625	13140	12257	10660
7.73333	74768	69132	75320	73704	62884	63987	57239	59342	52411	49893	54996	48235	37140	44736	42072	41998	34472	36629	36642	35191	26903	30567	30995	32124	26136	25288	26899	28413	21373	21170	23634	22204	18907	19206	17148	10723	15366	15520	14576	15503	11441	12504	12432	15706	17683	13024	12296	10537
7.75	74871	68709	74827	74564	62022	62960	57120	59048	52109	49802	55425	49020	37928	44700	42099	42568	34754	36676	37604	35032	26867	30437	31426	31937	25877	25130	26594	28097	21631	20853	23815	21776	18816	18888	17400	11060	15440	15440	14496	15420	11447	12638	12351	15532	17879	12945	12365	10644
7.76667	74507	69120	74912	74102	62668	63629	57142	58920	52336	50463	54847	48255	37292	44292	42561	42144	34440	36654	37693	34718	27301	30476	31162	31864	26284	25101	26638	28489	21316	21120	23765	21497	19196	19471	17108	10996	15412	15340	14660	15574	11377	12549	12288	15644	17820	12987	12288	10481
7.78333	74206	69299	75540	73920	63218	63263	56968	59152	52552	51381	54751	48137	37386	44999	42358	41932	34504	36996	37847	35034	27126	30383	31056	32190	26584	24625	26224	28372	21440	21055	23372	21888	19188	19057	17194	10649	15469	15324	14931	15152	11340	12838	12462	15908	17771	12894	12409	10530
7.8	74680	69535	76285	73948	62262	62653	57176	58601	51535	49867	55247	49191	37332	45052	42422	42200	34386	36900	37323	35158	27013	30428	31018	32288	25968	24712	26659	28323	21412	20877	24015	21984	18980	19049	17434	10769	15464	15606	14575	15172	11393	12631	12620	15655	17656	13064	12154	10332
7.81667	75539	68621	75852	73996	63780	62812	56786	59400	52077	50076	55328	48783	37658	44310	42497	42306	34532	36572	37628	35283	27292	30827	31022	32168	26152	25425	26445	28417	21076	21028	23873	22064	19069	18933	17310	10960	15423	15396	14488	15520	11532	12302	12452	15662	17539	12869	12240	10548
7.83333	75392	69763	75001	74613	62848	63332	57440	58649	51411	51148	55420	48283	37866	44745	42301	42334	34704	36833	37697	34879	26697	30724	31000	31717	26080	25124	26595	28005	21025	20876	23660	22150	18808	19220	17025	10814	15455	15370	14586	15500	11233	12709	12503	15400	17721	12788	12197	10559
7.85	75376	68461	75552	74326	62727	64122	56742	58848	52016	50347	54648	48547	37625	45064	41956	42290	34670	37345	37513	34914	27160	30732	31328	31809	26048	24860	26597	28158	21447	21390	24088	21970	18924	19423	17152	11040	15440	15534	14710	15379	11480	12331	12528	15400	17710	13224	12401	10600
7.86667	74955	69159	75644	75193	62650	63627	57572	58705	51456	50908	55695	47800	37675	44750	42501	42502	34486	37258	37836	34833	26820	30463	31335	32492	25924	25066	26900	28616	21123	20924	23188	21983	18961	19092	17213	10729	15320	15479	14787	15235	11274	12500	12325	15536	17770	12838	12252	10841
7.88333	74737	69172	76325	74108	62674	63591	56583	58513	51696	50738	54822	48590	37062	44836	42025	41687	34716	36445	37842	35330	27170	30316	31267	31940	26380	24787	26693	28363	21080	21238	23999	22215	19270	19356	17050	11028	15286	15514	14492	15337	11357	12660	12507	15247	17680	13003	12588	10740
7.9	75503	68883	75397	74205	63093	62904	57700	59592	52190	49658	54546	48488	37836	44721	42684	41944	34752	36956	37683	35073	27254	30166	31322	31994	26135	24788	26724	28320	21286	21325	23458	21960	18751	19420	16772	10890	15219	14988	14772	15414	11459	12689	12552	15343	18000	12711	12357	10943
7.91667	74599	69544	74732	74274	62096	63306	56419	58848	52244	50113	56052	48950	37976	44934	42241	41966	34622	36425	37888	35448	27192	30797	31163	32055	26149	25188	26256	28472	21604	21044	23592	22029	18600	19242	16918	11027	15348	15488	14606	15277	11591	12620	12548	15539	17508	12618	12174	10587
7.93333	75072	69744	75308	74908	62587	62653	57540	59528	52007	50918	54718	48280	38295	44578	42568	42645	34600	36682	37736	35183	27841	30471	30903	32104	26252	24860	26854	28571	21432	21253	23764	22107	18805	19304	17339	10684	15351	15409	14848	15430	11312	12440	12763	15514	17639	12932	12575	10698
7.95	74056	70100	74181	74185	62913	63239	57422	59553	52422	50065	54095	47772	37621	44263	42419	43180	34569	36696	38020	35006	27574	30225	30991	32387	25981	24964	26640	28043	21272	20983	23688	21929	19078	19073	17204	10781	15392	15575	14723	15292	11168	12532	12374	15534	17778	12792	12382	10592
7.96667	74857	69572	75964	74644	62650	63440	56843	58528	52474	50942	54796	48410	37387	44835	41904	42573	34392	36502	37855	34687	27365	30865	30894	32237	25917	25124	26719	28511	21115	21440	23707	22222	19104	19192	17036	10796	15366	15481	14765	15429	11397	12471	12433	15512	17968	12984	12357	10587
7.98333	75875	70066	74755	74772	62069	63532	58020	59176	52023	49686	54775	48085	38039	44556	42533	42772	34308	36192	38018	34449	27498	30182	31363	31856	26064	25010	26566	28471	21153	21601	23920	21996	18752	19195	17157	10827	15206	15413	14682	15224	11344	12498	12371	15434	17525	12945	12267	10676
8	75201	69108	75206	75606	62413	62869	57713	59101	52414	51277	54870	48530	37524	45042	42337	42175	34340	37337	38474	34969	27598	30628	30920	31579	25849	25050	26500	28333	21268	21321	23918	22058	19164	19376	17252	11027	15248	15569	14689	15255	11468	12531	12518	15512	17438	12800	12356	10467
8.01667	75250	69624	75022	73716	62964	62616	57905	58042	52070	50671	55411	48002	37574	44851	41884	41869	34524	36738	37788	35324	27136	30528	31182	31789	25911	25388	26781	28207	21507	21200	23752	22135	18840	19072	17185	10865	15314	15122	14736	15431	11236	12476	12544	15469	17681	12844	12324	10993
8.03333	75665	68609	75740	74029	63091	63453	56732	58343	51755	50128	55484	47961	37738	44914	42172	42164	34437	36467	38044	34950	26938	30351	31129	32261	25995	25136	26587	28616	21476	21228	23778	22317	18952	18978	17272	10776	15208	15211	14728	15516	11068	12533	12464	15422	17624	12950	12115	10572
8.05	74754	69445	75116	74294	62636	63682	57281	59080	52574	50763	55115	48624	38235	44981	42643	42592	34228	36804	37999	35646	26700	30434	31142	31972	26713	24912	26372	28525	21013	21547	24076	22316	19275	19054	17148	10558	15229	15449	14829	15455	11280	12413	12436	15289	17772	12887	12404	10568
8.06667	74962	69261	75643	74656	62267	63592	57496	58760	52082	50972	55196	48656	37282	44288	41924	42092	34723	36636	37856	34647	27385	30379	30951	32300	26272	25035	26831	28597	21400	21387	23815	22268	18872	19360	17307	10684	15389	15321	14740	15791	11379	12814	12359	15556	17792	12880	12492	10589
8.08333	74672	69604	74804	74156	62372	64324	57696	59305	52662	50144	54726	48645	37825	44680	42374	42501	34968	36985	37382	34780	27630	30450	31154	32121	26272	25315	26488	28286	20972	21224	23902	22096	18944	19232	17161	10560	15356	15459	14508	15288	11397	12475	12396	15410	17520	12837	12430	10489
8.1	75309	69300	75534	74446	62578	63097	56732	59631	52544	49828	55410	48732	37956	44244	42224	42380	34515	37036	37948	35284	27384	30061	31237	32189	26292	24719	26640	28772	21326	21164	23788	21611	18946	19357	17092	10680	15171	15230	14572	15280	11334	12640	12344	15470	17461	12806	12441	10844
8.11667	75044	68573	74711	75316	62764	63664	57940	58687	51966	51344	54967	48492	37614	45096	42228	42358	34675	36803	37468	34592	26700	30469	30764	31965	26152	24976	26416	28271	21347	21064	23332	22065	18873	19564	16997	10652	15454	15315	14537	15008	11355	12509	12619	15396	17712	12721	12259	10711
8.13333	75277	69676	75135	75016	63147	62935	57283	59130	52291	51520	55080	49116	37866	44580	42438	42417	34421	37050	38350	34728	27268	30748	30691	32198	26292	25078	26393	28376	21512	21559	23649	22118	19224	19267	17083	10749	15266	15452	14645	15416	11415	12531	12476	15620	17616	12933	12188	10655
8.15	75164	69640	74697	74916	63182	64100	57196	59163	51675	50836	54984	49264	37616	45560	42283	42204	34598	36931	37564	35735	26907	30180	31083	32168	26039	24820	26674	28445	21310	21074	23682	22435	19012	19254	17273	10863	15334	15461	14550	15400	11472	12634	12648	15447	17876	12843	12041	10523
8.16667	75857	69859	76470	74543	62888	62999	56564	58861	52093	50170	55032	48382	37890	44706	42284	42257	34730	36617	37850	35285	26783	30556	30832	32089	25788	25042	26852	28353	21604	21560	23785	22287	18931	19074	17148	10952	15351	15320	14425	15109	11512	12720	12454	15312	17614	12961	12422	10652
8.18333	75028	69768	74596	74764	63514	63595	57341	58929	52196	51093	55075	48613	38003	44968	41996	42024	35195	36732	37772	34937	26880	30520	30806	32283	26457	25147	26421	28108	21246	20933	23390	21927	18588	19412	17285	10534	15377	15192	14669	15481	11343	12473	12406	15461	17434	12988	12332	10583
8.2	75595	70145	75710	74931	64112	63632	57241	59000	52995	50712	55485	48304	37712	45280	42346	41741	34435	37020	38284	35108	27321	30225	30872	32205	26104	24958	26888	28500	21732	21306	24016	22083	18896	18898	17344	10790	15196	15345	14451	15473	11320	12616	12412	15388	17633	12930	12371	10445
8.21667	74740	70559	75289	74281	62739	62400	57218	58974	52528	52268	54556	47931	38236	44579	42297	42785	34603	36975	38210	35185	27441	30194	31405	31884	26086	24864	26484	28207	21379	21372	23596	22116	19122	18983	17276	10772	15484	15413	14669	15248	11165	12668	12660	15452	17664	12836	12398	10515
8.23333	76026	69125	75575	75056	62449	63702	57411	59298	52532	50981	54870	48937	38280	44983	42561	42256	34552	36912	37996	34430	27041	30520	31217	31329	26291	25089	26719	28520	21641	21159	23708	22004	19036	18878	17183	10936	15531	15539	14664	15294	11387	12682	12291	15368	17767	12941	12200	10580
8.25	75987	68948	75456	73816	63425	63316	57530	58607	51885	50635	54636	48589	37632	44863	42643	43369	33990	36927	37916	34732	27019	30488	30835	31992	26409	25106	26902	28607	21480	21364	23702	22088	18810	19389	17056	10738	15107	15413	14623	15512	11151	12579	12352	15429	17539	12956	12229	10741
8.26667	76130	69112	74870	75144	62250	63132	58080	58152	52894	50984	54642	48575	37706	45356	42454	42685	34551	36604	38152	35149	26896	30646	30580	31998	26363	25160	26908	28559	21083	21319	23536	22253	18800	19333	17233	10612	15324	15420	14456	15353	11432	12640	12294	14972	17853	12584	12431	10613
8.28333	74920	69187	75338	74707	63312	62498	57768	58151	51583	49308	54860	48693	37784	44732	42464	42047	34880	36356	38183	35062	27307	30455	31016	31764	26516	25022	26656	28436	21221	21260	23661	22172	18924	19261	17401	10530	15192	15519	14331	15448	11460	12540	12412	15253	17586	12788	12340	10794
8.3	75631	69663	75100	74548	62346	63567	57132	58940	52715	51064	55283	49394	37440	45096	42348	43176	34684	36732	38015	35116	26907	30304	30556	32202	26091	24798	26991	28632	21374	21129	23338	21839	18995	19026	17047	10554	15293	15004	14528	15576	11374	12505	12293	15522	17937	12759	12318	10658
8.31667	75914	69929	75478	74004	63760	63863	57594	58862	53311	51324	54728	47924	37850	44399	42240	42661	34776	36544	38098	34923	26824	30471	31026	31802	26260	24659	26823	28383	21544	21059	23309	22084	18991	19293	16995	10504	15521	15256	14567	15192	11238	12504	12418	15158	17664	13038	12384	10564
8.33333	75566	69268	74912	74487	64126	62926	58210	58899	52218	51144	54727	49074	37552	45206	42344	42650	34696	36320	37914	34982	27616	30519	30616	32152	26356	25026	26528	28362	21497	21529	23786	22395	18613	19230	17084	10412	15184	15125	14915	15424	11263	12696	12228	15373	17651	12844	12400	10585
8.35	75352	69934	74688	74544	62727	63380	57809	58570	52350	50864	54998	48095	37232	44902	42564	42812	34666	36693	38048	34976	26926	30735	30998	32221	26432	24904	26704	28725	21417	21132	23421	22028	18772	18998	17336	10600	15199	15267	14632	15183	11412	12457	12536	15215	17652	12803	12360	10558
8.36667	75824	69958	75867	73840	62244	62996	57699	59613	52411	50551	55372	48304	37761	44682	42014	42264	34761	36751	37640	34648	27037	30770	30958	32484	26281	24853	26890	28392	21470	21432	23567	22450	18771	19298	17111	10616	15295	15112	14564	15328	11224	12480	12145	15658	17646	13022	12309	10587
8.38333	74788	70060	75372	74712	62408	63541	57537	58686	52344	50492	55067	48106	37728	45137	42291	42486	34140	36608	37916	35105	27286	30279	30680	31804	25901	24937	26574	28250	21178	20928	23996	22175	18996	19042	16893	10958	15205	15532	14927	15430	11375	12466	12393	15421	17379	12848	12351	10406
8.4	75795	69989	75307	74310	62784	63110	57956	59960	52208	50550	55348	48498	38178	44752	42617	43243	34673	36953	38307	35830	27417	30908	30844	31635	26278	25151	25971	28363	21332	21359	23792	22392	19259	19330	17436	10764	15148	15318	14650	15446	11476	12492	12433	15324	17701	13040	12273	10683
8.41667	74911	69604	75737	74700	63676	63067	56836	58961	52516	50833	54907	48571	37984	45552	42131	42542	34685	37156	37516	34772	27148	30200	30826	32333	26578	25084	26635	28563	21568	21135	23991	21897	18780	18982	16908	11024	15243	15063	14905	15313	11508	12566	12613	15146	17604	13172	12214	10768
8.43333	75913	69109	75292	74876	62974	63351	58096	58776	51971	50356	54873	48343	37414	44185	42564	42764	34736	36876	37800	34838	27387	30677	31204	32318	26318	25329	26468	28854	21318	21200	23468	21764	18943	19231	17108	10805	15091	15488	14680	15336	11505	12920	12514	15604	17938	12773	12240	10504
8.45	76475	69594	76170	75014	63492	62452	57273	58671	52647	50924	55004	49067	38153	45072	42776	42343	34544	36822	38134	35309	27279	30096	31055	31826	26280	24741	26754	28568	21580	21381	23466	21924	19007	19137	17065	10534	15300	15389	14475	15383	11440	12464	12628	15644	17780	13036	12433	10551
8.46667	75196	69860	75280	74804	62775	63590	57316	59070	51879	50703	54684	48280	38024	44614	42024	42377	34826	36688	38137	35023	27088	30625	30567	31804	26336	25232	26931	28849	21689	21329	23859	22230	18905	19297	16933	10538	14868	15195	14780	14985	11088	12688	12389	15564	17552	12991	12526	10536
8.48333	74812	68712	75799	74766	63316	63359	56772	59193	52247	51018	55172	48505	37337	45512	41992	42619	35122	36908	38138	35630	27330	30838	31123	32184	26226	25258	26919	28276	21529	21378	23800	22227	18739	19018	17289	10648	15492	15084	14611	15204	11216	12448	12411	15339	17660	12969	12508	10642
8.5	75422	70274	76352	75052	62927	62767	57598	58631	52563	51297	54879	48540	37884	44515	42584	42736	34538	36607	38090	35094	27666	30983	30680	31888	26092	25017	27074	28361	21141	21283	23437	21972	19239	19246	16992	10556	15434	15353	14634	15167	11437	12515	12743	15240	17731	13022	12149	10692
8.51667	75646	69728	75208	75412	62824	63474	57121	58504	51853	50379	55077	48256	38116	44687	42626	42597	34959	36296	37940	35352	26898	30504	30944	31637	26066	24902	26745	28223	21186	21193	24064	22320	19005	18806	17144	10610	15267	15272	14507	15108	11326	12417	12558	15429	17501	13082	12415	10803
8.53333	75398	69943	75408	75541	63515	62766	57111	58641	52407	51496	54488	48448	37552	45049	42486	42870	34390	36368	37976	35039	27025	31122	31092	31865	26560	25358	26549	28683	21456	21365	23913	21761	18975	19302	17196	10921	15344	15422	14553	15059	11444	12384	12577	15327	17861	12853	12279	10612
8.55	75988	70399	75888	75360	63172	63868	57223	59824	51793	50456	55064	49025	37676	44589	42493	42216	34524	36728	38171	35372	27017	30351	31600	31379	26523	25159	26313	28585	21515	21190	23246	22255	18776	19089	17416	10712	15034	15260	14732	15321	11369	12556	12413	15332	17568	12680	12540	10792
8.56667	76368	69056	75188	74228	62852	63580	57105	59047	52386	51040	54650	48852	37612	44952	42310	42435	34351	36699	38031	34972	27336	30316	30965	31878	26209	25119	26684	28877	21512	21291	23780	22142	18791	18976	17018	10618	15012	15600	14308	15130	11466	12786	12280	15619	17769	12927	12384	10838
8.58333	75988	69826	75321	74968	63113	62728	57255	59142	51519	51383	54412	47940	37720	44512	42407	42660	34128	36905	37749	34939	27365	30451	30855	31933	26428	25513	26559	28886	21073	21113	23632	21776	18944	19151	17205	10752	15236	15364	14516	15111	11264	12421	12496	15530	17491	12967	12231	10432
8.6	76555	70381	74841	74838	63978	63281	58396	59453	52357	50667	55195	48696	37399	44535	42626	42625	34689	36652	37742	35390	27269	30531	30989	31468	26260	25044	26536	28787	21271	21238	23584	22291	18959	19076	17100	10452	15201	15327	14624	15380	11258	12458	12348	15308	17728	13011	12284	10558
8.61667	75130	69587	75175	74467	62033	62424	57876	59093	52048	51056	54578	48127	37855	44592	42333	42679	34384	36079	37698	35473	27440	30677	31084	31666	26314	25014	26554	28490	21280	21332	24130	22010	18614	19408	17296	10626	15112	15276	14226	15238	11511	12474	12623	15499	17597	13164	12495	10652
8.63333	75884	69630	75524	75384	62999	63428	56572	59356	51986	50913	55279	48868	38058	43966	42689	43180	34598	37379	37996	34963	27348	30787	30878	31924	26367	25325	26838	28459	21138	21270	23840	22238	19108	18860	17080	10591	15389	15335	14441	15105	11472	12486	12438	15420	17579	12799	12269	10474
8.65	75192	69764	75628	74592	62933	63199	57599	58935	52223	50295	55512	48175	37516	44984	42504	42160	34998	37398	38025	35489	27324	30388	30514	31918	26577	25172	26471	28397	21443	20912	23283	22104	18787	19333	17281	10816	15047	15402	14384	15416	11514	12552	12458	15230	17523	12767	12271	10513
8.66667	75445	70340	75941	74336	63157	62782	57485	58036	52088	50892	55210	48908	37742	44633	42172	42753	34272	36747	37876	35040	27288	30370	31579	32234	26185	24716	26812	28452	21521	21202	23909	22058	19087	18936	17203	10556	15151	15238	14318	15310	11436	12582	12484	15409	17619	12901	12501	10649
8.68333	75967	69898	75209	76006	63719	62897	57305	58838	52372	50041	55768	47958	38052	44436	42444	42555	34556	36716	37678	35418	27149	30172	30761	31716	26248	24882	26934	28713	21336	21417	23595	21895	19154	19208	16982	10602	15329	15227	14581	15500	11414	12616	12389	15244	17761	12974	12261	10368
8.7	74958	69610	75692	73931	63597	62351	57407	59150	52051	50566	54876	48918	37323	44990	42982	42764	35123	36959	38272	35607	27602	30864	31076	32036	25848	25320	26736	28784	21292	21266	23600	21798	18881	19084	16940	10562	15015	15223	14754	15202	11553	12384	12428	15339	17589	13044	12344	10572
8.71667	76790	70086	75308	74150	62944	63082	57352	59304	52349	51725	54399	48442	37831	45083	42456	42461	34958	36795	37789	35164	27079	30996	31034	31835	26031	24913	26421	28884	21635	21491	23724	21833	19128	19207	17077	10653	15292	15496	14646	15034	11548	12218	12372	15250	17495	12861	12192	10649
8.73333	75080	68860	76246	74534	63405	62823	56962	59431	52316	49860	54910	48657	37930	44245	42221	42903	34784	36595	37904	35085	27110	30363	30784	31730	26198	24980	26379	28754	21221	20928	23461	22083	18722	19307	17190	10586	15319	15391	14484	15160	11252	12396	12272	15194	17760	12931	12444	10678
8.75	76171	70669	76084	74507	63473	62595	57558	58579	51998	50652	55248	48857	37078	44376	41917	42336	34873	36909	37422	34936	27119	30305	30984	32228	26472	25223	26732	28584	21445	21179	23689	21957	18665	19028	17443	10640	15335	15091	14189	15172	11498	12594	12326	15219	17840	12948	12439	10484
8.76667	75687	70896	75634	73440	63493	63031	57413	58912	52530	50976	54692	47920	37897	45266	42817	42584	34856	37012	38158	35380	27308	30135	31239	31428	26339	24992	26972	28815	21555	21197	23837	21949	18881	19399	17195	10544	15172	15496	14812	15291	11397	12525	12260	15280	17591	12836	12504	10849
8.78333	75177	70073	75165	75323	62632	63156	57148	59204	52548	51733	55566	48708	37712	44692	42640	42825	34973	36406	37893	35900	26992	30788	30827	32060	26447	25088	26239	28666	21331	21031	23184	22109	19051	18822	17227	10899	15331	15424	14404	15132	11263	12605	12392	15104	17531	12772	12231	10739
8.8	76328	69600	75400	73708	62922	62945	57681	58828	52954	50020	54755	48552	37712	44339	42150	42629	33947	36504	38145	34956	26759	30484	30888	31680	26601	24966	26535	28794	21383	21080	23562	22078	18596	19447	17369	10754	15338	15000	14514	15422	11476	12320	12457	15327	17813	13186	12432	10604
8.81667	76268	70091	74866	74975	62500	63123	57469	58799	52438	50922	54848	48856	37827	44982	42308	42980	35255	36431	37884	35130	27092	30703	30629	31893	26008	24912	27103	28772	21641	21296	23640	22056	19160	19112	17232	10642	15415	15472	14380	15353	11477	12573	12452	15318	17656	13091	12339	10545
8.83333	76001	70089	75740	74602	62773	62909	57516	58804	52709	50680	54993	48383	37967	44588	42159	43251	34235	36812	37931	35640	27051	30382	31322	31520	26550	24848	26436	28401	21372	21205	23481	22032	19034	19100	17457	10611	15065	15292	14455	15280	11266	12521	12443	15409	17747	13037	12061	10589
8.85	76246	69540	76063	74949	63140	62841	58077	59570	52265	50921	54810	48694	37842	45300	42910	43012	34582	36779	38020	35602	27152	30291	31065	31417	26277	25224	26685	28519	21559	21137	23400	22426	18842	19218	16956	10647	15025	15345	14654	15424	11313	12545	12547	15420	17708	13153	12356	10551
8.86667	75470	69420	76390	74184	63337	62840	58073	58767	52163	50437	55004	48989	37932	44761	42138	42510	34736	36986	37938	35408	27373	30446	31129	31889	26336	25100	26524	28407	21101	21035	23700	21924	19000	18722	17249	10789	15114	15420	14603	14980	11241	12402	12600	15447	17556	12783	12334	10690
8.88333	75000	70100	75328	74872	62993	63442	57883	58915	52061	50704	55081	48460	38193	45475	42297	42956	34868	36660	37804	35028	26953	30305	30736	31698	25892	24972	26602	28504	21297	21172	23822	22139	19044	19307	17082	10665	15016	15152	14468	15208	11200	12187	12267	15227	17524	12905	12098	10831
8.9	76218	69747	75828	74043	62659	63145	56991	59632	52728	50899	54654	48544	38332	44708	42569	42093	34471	36288	37695	34763	26860	30088	31400	31490	26460	25217	26768	28744	21133	20782	23719	21951	18624	19076	16838	10656	15360	15255	14510	15480	11520	12520	12423	15236	17388	12946	12564	10675
8.91667	76168	71170	75867	74140	62808	63066	56808	58944	52674	50984	54619	47941	37959	44868	41977	42751	34566	36694	37974	35435	27375	30522	31056	31780	26453	24766	26218	28146	21304	20987	23789	21808	18916	19360	17072	10804	15076	15107	14415	15228	11233	12465	12512	14964	17575	13000	12482	10344
8.93333	75344	69820	75642	74128	62386	62615	56740	58820	52903	50824	54354	48164	37976	45004	42233	41724	34715	35774	37918	35628	27185	30836	30736	32225	26075	25329	26540	29049	21610	21367	23500	21943	18926	19321	17068	10831	15244	14964	14671	15184	11421	12432	12602	15389	17480	12908	12256	10392

## Sheet: 4B
time (h)	10 µM	10 µM	10 µM	10 µM	7.95 µM	7.95 µM	7.95 µM	7.95 µM	6.32 µM	6.32 µM	6.32 µM	6.32 µM	5.02 µM	5.02 µM	5.02 µM	5.02 µM	3.99 µM	3.99 µM	3.99 µM	3.99 µM	3.17 µM	3.17 µM	3.17 µM	3.17 µM	2.52 µM	2.52 µM	2.52 µM	2.52 µM	2 µM	2 µM	2 µM	2 µM	1.59 µM	1.59 µM	1.59 µM	1.59 µM	1.27 µM	1.27 µM	1.27 µM	1.27 µM	1.01 µM	1.01 µM	1.01 µM	1.01 µM	0.8 µM	0.8 µM	0.8 µM	0.8 µM
0	7196	7199	7264	7235	7273	7327	7388	7392	7268	7285	7434	7365	7189	7436	7344	7448	7577	7471	7061	7065	7236	7369	7327	7347	7253	7310	7362	7271	7491	7398	7068	7316	7573	7432	7521	7409	7090	7523	7314	7355	7396	7293	6727	6878	6790	6974	7045	6683
0.0166667	6329	6754	6440	6621	6679	6788	6632	6828	6636	6796	6758	6894	6688	6752	6817	6939	6948	6988	6358	6678	6807	6836	6896	6760	6606	6769	6883	6655	6734	6882	6494	6932	6933	6783	6986	6826	6471	6706	6850	6902	6798	6744	6072	6355	6441	6386	6448	6129
0.0333333	5793	5951	5894	5949	6166	5968	6044	6227	6232	6413	6530	6433	6182	6378	6424	6476	6580	6530	6039	6326	6436	6292	6494	6435	6189	6292	6528	6526	6482	6507	6048	6299	6406	6561	6448	6415	6032	6478	6244	6432	6316	6379	5619	5881	5876	5892	5884	5768
0.05	5368	5530	5538	5705	5513	5742	5598	5939	5906	6021	5892	5996	5652	5846	6044	5923	6155	6148	5531	5857	6078	5992	6139	6140	5550	6004	5948	6048	6068	6257	5748	5978	6049	6201	6280	6060	5559	5926	5961	6012	5922	6106	5432	5659	5583	5652	5816	5688
0.0666667	5172	5349	5270	5488	5557	5676	5324	5420	5568	5489	5592	5660	5246	5528	5717	5662	5626	5835	5192	5604	5639	5752	5739	5657	5321	5526	5824	5948	5696	5785	5384	5800	5804	5828	5684	5757	5264	5636	5564	5673	5621	5628	5316	5502	5444	5664	5632	5540
0.0833333	4984	5147	5156	5323	5542	5586	4973	5254	5292	5416	5407	5452	5015	5112	5343	5480	5552	5595	5000	5184	5349	5520	5349	5511	5025	5381	5372	5478	5383	5608	5077	5336	5528	5432	5356	5541	5239	5398	5325	5372	5404	5485	4984	5192	5273	5318	5282	5224
0.1	4708	5159	5180	5261	5336	5255	5059	4866	5020	4903	5311	5374	5000	4999	5081	5140	5278	5428	5072	5037	5084	5108	5260	5323	5207	5004	5260	5190	5392	5455	5385	5355	5202	5279	5248	5376	5064	5346	5370	5273	5667	5674	4648	5030	4872	5113	5080	4932
0.116667	4479	4907	4996	5022	5071	4994	4876	5036	4824	5083	5418	5327	4981	4981	4777	5069	5391	5408	4881	4784	4903	5047	5272	5390	5045	5088	5082	5130	5343	5527	4954	5218	5320	5428	5564	5420	4777	5264	5273	5450	5334	5549	4552	4917	4699	4744	4848	4744
0.133333	4312	4652	4792	4732	4626	4742	4592	4803	5032	5068	5176	5018	4716	5082	5091	5261	5132	5152	4749	5235	5067	5216	5268	5268	4644	5099	5206	5440	5296	5441	4641	4936	5168	5366	5316	5257	4611	4964	5192	5094	5191	5122	4280	4674	4603	4668	4665	4572
0.15	4109	4615	4569	4638	4564	4658	4508	4724	4782	4852	5005	4956	4590	4929	5059	5076	4978	4974	4603	4959	4993	5142	5045	5092	4467	4932	5040	5124	5238	5136	4499	4858	4988	5123	4984	5187	4493	4806	4874	4916	4899	4945	4147	4472	4413	4433	4566	4516
0.166667	4021	4314	4432	4474	4555	4428	4316	4544	4630	4687	4720	4679	4285	4665	4863	4944	4982	4762	4332	4819	4886	4990	4848	4923	4510	4729	4864	4894	4908	4769	4497	4728	4915	4920	4921	4815	4301	4612	4860	4688	4919	4696	4015	4233	4363	4375	4476	4286
0.183333	4049	4356	4148	4369	4360	4287	4312	4466	4523	4615	4658	4456	4296	4451	4764	4745	4693	4700	4324	4453	4813	4827	4690	4831	4282	4542	4827	4858	4913	4684	4197	4578	4708	4708	4578	4688	4212	4409	4562	4544	4668	4669	3995	4146	4152	4398	4219	4186
0.2	4025	4092	4085	4364	4320	4202	3988	4280	4370	4487	4360	4429	4176	4360	4701	4562	4602	4522	4062	4389	4632	4494	4660	4552	4242	4446	4555	4561	4599	4638	4108	4385	4397	4582	4590	4579	4201	4437	4448	4316	4496	4517	3858	4107	4134	4145	4016	4167
0.216667	3788	3948	4069	4254	4132	4077	4018	4173	4368	4324	4264	4190	4153	4168	4499	4431	4404	4544	3976	4219	4370	4430	4437	4495	4034	4181	4323	4472	4485	4420	4084	4178	4354	4465	4324	4376	4018	4101	4420	4338	4230	4464	3898	4035	3867	4088	3991	3989
0.233333	3840	4012	3947	4028	3944	4135	3975	4254	4184	4102	4202	4281	3996	4162	4256	4258	4340	4374	3870	4200	4312	4262	4410	4363	3892	4207	4351	4329	4445	4339	4017	4094	4299	4273	4322	4445	3834	4133	4337	4191	4288	4158	3894	3821	3924	3911	3952	3924
0.25	3779	3925	3879	3906	3972	4057	3876	3950	4080	4100	4157	4154	3879	4069	4100	4181	4186	4354	3904	4118	4214	4266	4334	4418	4035	4104	4291	4265	4363	4231	3921	4013	4200	4097	4328	4190	3856	3982	4163	4172	4251	4188	3716	3934	3759	3924	3892	3891
0.266667	3737	3814	3933	4067	3903	3883	3909	3936	3952	4056	4054	4068	3838	4014	4162	4202	4187	4230	3806	3986	4024	4141	4090	4248	3837	3868	4160	4224	4222	4206	3941	3847	4178	4207	4180	4147	3747	4093	4025	3987	4143	4145	3720	3786	3771	3864	3920	3854
0.283333	3880	3754	3908	3888	3920	3787	3748	3865	3822	3992	4003	3878	3784	3838	3957	4132	4063	3987	3756	4017	4033	4055	4128	4064	3738	3954	4099	4174	4091	4165	3758	4008	4008	3995	3911	4247	3791	3996	3944	3887	4008	4067	3716	3841	3740	3777	3864	3769
0.3	3846	3852	3633	3837	3828	3876	3875	3837	3840	4056	3848	3858	3675	3819	4047	4041	4049	3886	3644	3852	3985	4101	4152	4072	3833	3964	3945	4109	4020	4116	3648	3767	3953	3901	4000	4134	3810	3838	3861	3866	3902	3878	3604	3680	3746	3808	3860	3554
0.316667	3895	3719	4008	3949	3801	3773	3789	3843	3800	3701	3915	3836	3676	3714	4000	3974	4071	3977	3703	3766	3856	4004	4024	4060	3831	4048	3836	3934	4019	3951	3665	3853	3840	3824	3834	3964	3736	3956	3812	3844	3792	3838	3619	3823	3580	3672	3835	3768
0.333333	4069	3667	4109	4130	3696	3699	3630	3707	3748	3784	3898	3910	3650	3830	3836	3871	3945	3918	3540	3665	3916	3865	3955	3960	3648	3778	3920	3770	3924	4040	3671	3684	3943	3782	3972	3927	3661	3892	3856	3761	3885	3961	3552	3679	3646	3709	3686	3595
0.35	4208	3722	4093	4313	3739	3652	3724	3655	3553	3748	3694	3732	3700	3756	3745	3867	3870	3900	3576	3816	3781	3956	3880	4031	3595	3684	3809	3867	3976	3804	3588	3689	3766	3848	3712	3859	3660	3812	3727	3696	3872	3907	3653	3689	3584	3573	3613	3510
0.366667	4697	3743	4549	4652	3920	3832	3667	3691	3461	3752	3872	3712	3560	3659	3794	3782	3665	3868	3572	3695	3716	3720	3805	3943	3548	3680	3744	3920	3781	3771	3522	3612	3617	3771	3876	3786	3627	3675	3796	3704	3797	3850	3500	3646	3573	3587	3652	3664
0.383333	5468	3620	4970	5308	4436	3951	3560	3707	3598	3511	3652	3677	3585	3593	3636	3652	3772	3800	3464	3666	3684	3780	3765	3656	3522	3676	3792	3743	3721	3858	3528	3712	3710	3737	3847	3747	3560	3778	3604	3682	3809	3728	3451	3556	3621	3652	3704	3616
0.4	6517	3741	5588	5860	5404	4559	3601	3548	3529	3735	3668	3605	3558	3614	3764	3806	3679	3666	3512	3668	3779	3659	3703	3782	3612	3615	3682	3692	3760	3728	3568	3494	3627	3508	3635	3704	3636	3580	3719	3623	3751	3672	3477	3596	3580	3581	3608	3528
0.416667	7777	3985	6630	7018	6636	5750	3693	3660	3540	3592	3578	3637	3492	3612	3526	3673	3622	3622	3452	3476	3669	3552	3601	3684	3462	3564	3571	3715	3766	3694	3542	3474	3498	3785	3609	3681	3509	3670	3505	3698	3645	3696	3512	3545	3483	3486	3600	3557
0.433333	9334	4416	7755	8039	7494	6894	3693	3587	3567	3579	3548	3449	3453	3520	3561	3678	3545	3675	3478	3464	3656	3623	3571	3858	3513	3520	3688	3617	3548	3594	3389	3609	3568	3624	3606	3627	3485	3614	3617	3514	3584	3748	3570	3513	3460	3576	3558	3485
0.45	11293	4874	9295	9731	9108	7879	3752	3629	3532	3594	3627	3472	3462	3479	3580	3601	3605	3630	3407	3505	3534	3488	3520	3665	3403	3553	3700	3663	3695	3492	3518	3620	3532	3556	3600	3622	3588	3631	3694	3597	3675	3496	3474	3445	3393	3644	3553	3439
0.466667	13343	5700	10989	11260	10144	9122	3838	3565	3576	3599	3510	3584	3489	3468	3617	3501	3490	3560	3412	3465	3612	3592	3688	3684	3417	3486	3566	3560	3662	3537	3412	3556	3595	3629	3614	3674	3496	3574	3626	3590	3648	3626	3409	3514	3512	3578	3575	3488
0.483333	15030	7044	12732	13194	11350	10077	3931	3598	3492	3701	3563	3588	3458	3548	3630	3568	3428	3581	3419	3476	3552	3670	3540	3599	3398	3415	3502	3557	3769	3472	3491	3477	3476	3580	3531	3638	3539	3493	3612	3530	3604	3504	3477	3477	3449	3448	3523	3525
0.5	16691	8698	14189	14479	12741	11495	4176	3587	3468	3722	3595	3470	3395	3450	3500	3563	3548	3563	3444	3471	3341	3494	3644	3551	3413	3540	3515	3528	3631	3453	3386	3540	3547	3577	3483	3538	3509	3447	3468	3466	3544	3523	3386	3571	3460	3481	3640	3390
0.516667	18002	10580	15889	16404	13341	12900	4755	3804	3431	4023	3667	3756	3484	3468	3520	3444	3503	3504	3432	3480	3572	3392	3488	3549	3400	3475	3429	3600	3588	3463	3432	3441	3372	3599	3393	3537	3491	3507	3463	3470	3522	3672	3518	3356	3430	3610	3513	3432
0.533333	20241	12404	17317	18007	14927	14529	5355	4005	3434	4199	3664	4028	3432	3472	3565	3630	3532	3562	3405	3293	3505	3409	3456	3404	3492	3506	3484	3547	3612	3528	3433	3429	3444	3464	3553	3540	3578	3488	3602	3458	3516	3559	3520	3458	3418	3596	3536	3372
0.55	21556	14248	18995	19951	16445	15847	6261	4257	3426	4388	3984	4508	3368	3388	3477	3448	3467	3410	3472	3374	3413	3363	3490	3405	3373	3526	3471	3465	3528	3551	3401	3487	3511	3475	3463	3540	3459	3540	3442	3588	3650	3699	3556	3494	3515	3482	3464	3565
0.566667	23084	16201	19968	20778	18198	17516	7372	4922	3397	4800	4204	5449	3455	3466	3560	3494	3556	3464	3256	3404	3507	3417	3512	3450	3402	3456	3464	3400	3490	3448	3324	3452	3481	3455	3552	3428	3404	3488	3504	3405	3537	3507	3617	3412	3360	3515	3489	3424
0.583333	24812	17802	21728	22148	19168	18888	8860	5663	3436	5103	5107	6055	3376	3482	3464	3448	3494	3343	3291	3405	3334	3417	3399	3539	3360	3408	3382	3506	3545	3432	3447	3432	3454	3509	3496	3526	3540	3432	3483	3503	3592	3411	3540	3386	3424	3365	3401	3444
0.6	26165	19452	22997	23838	20613	20552	10081	6733	3416	5551	6090	6635	3491	3688	3562	3410	3331	3502	3340	3368	3409	3413	3380	3472	3396	3450	3536	3338	3494	3349	3448	3503	3544	3500	3509	3524	3484	3446	3442	3450	3568	3488	3476	3482	3425	3542	3493	3461
0.616667	27351	21047	23813	25246	22100	21459	11599	8220	3534	6098	7075	8013	3466	3715	3404	3475	3400	3431	3364	3372	3419	3424	3385	3443	3360	3452	3415	3408	3444	3433	3448	3354	3374	3546	3504	3396	3473	3542	3577	3476	3504	3444	3592	3468	3375	3468	3472	3372
0.633333	28459	22514	25785	26574	23283	23741	12895	9719	3654	6894	8245	8633	3500	4057	3487	3466	3427	3468	3380	3416	3319	3248	3476	3485	3487	3475	3431	3555	3516	3396	3685	3461	3370	3526	3609	3504	3446	3506	3516	3324	3515	3423	3627	3524	3469	3399	3447	3477
0.65	29620	24074	26572	27233	24634	24700	14350	10846	3680	7719	9571	9811	3477	4715	3508	3411	3466	3424	3376	3368	3397	3388	3373	3427	3469	3536	3340	3441	3414	3392	3508	3383	3512	3574	3440	3407	3505	3476	3548	3432	3562	3509	3624	3510	3503	3502	3484	3421
0.666667	30808	25593	27527	28758	25832	26308	15783	12568	3677	8306	10028	10440	3640	5506	3603	3380	3434	3356	3368	3467	3388	3277	3446	3506	3418	3351	3419	3481	3476	3465	3589	3416	3433	3420	3472	3405	3522	3549	3489	3570	3530	3425	3617	3547	3555	3560	3532	3507
0.683333	31472	26732	28868	29761	26198	27771	16667	13876	3992	9274	11009	10820	3720	6224	3630	3548	3406	3458	3464	3329	3434	3456	3459	3422	3497	3477	3528	3400	3372	3417	3340	3491	3408	3501	3528	3472	3472	3457	3581	3527	3624	3478	3664	3591	3544	3553	3514	3534
0.7	32462	28205	30034	29867	28168	28837	18400	15250	4301	10097	11008	12293	3812	7249	3505	3481	3530	3462	3359	3359	3462	3317	3369	3476	3491	3388	3324	3465	3496	3532	3580	3306	3504	3491	3574	3552	3548	3462	3399	3489	3461	3465	3687	3585	3444	3465	3528	3377
0.716667	33201	29596	30377	31478	28700	30403	19433	16381	4531	11012	13305	13063	3826	7957	3622	3516	3455	3444	3531	3433	3396	3436	3390	3393	3398	3448	3379	3418	3492	3464	3561	3291	3406	3496	3508	3494	3554	3692	3480	3382	3618	3493	3660	3583	3541	3558	3541	3620
0.733333	34312	30625	31665	32304	29878	31432	20840	17460	4994	12110	13746	13448	3967	8408	3604	3656	3411	3508	3433	3392	3511	3408	3329	3529	3605	3342	3552	3554	3523	3431	3509	3367	3371	3666	3480	3440	3522	3502	3472	3563	3699	3388	3600	3564	3467	3556	3683	3625
0.75	34747	31540	32314	33463	31028	32834	21853	18714	5732	13128	14716	14475	4210	9363	3712	3556	3442	3516	3426	3388	3504	3415	3405	3552	3567	3360	3492	3470	3642	3620	3693	3432	3458	3474	3554	3519	3588	3612	3548	3724	3584	3552	3692	3597	3712	3642	3668	3594
0.766667	35729	32392	33412	34052	32601	34428	22731	19756	6399	13745	15230	15783	4177	9859	3719	3729	3490	3570	3444	3444	3427	3399	3422	3452	3626	3510	3360	3536	3497	3490	3644	3500	3596	3560	3559	3442	3457	3588	3564	3583	3703	3563	3672	3667	3520	3635	3620	3463
0.783333	36297	32976	33820	34833	33928	35125	23621	20977	7232	14621	17102	16055	4531	10622	3811	3684	3364	3615	3372	3404	3545	3371	3460	3427	3557	3435	3525	3483	3424	3593	3712	3548	3484	3642	3571	3514	3456	3707	3547	3508	3668	3584	3683	3544	3532	3553	3556	3596
0.8	36751	34533	34848	35854	34175	35708	24490	21981	8232	15412	17882	16770	4784	11452	3744	3758	3522	3564	3496	3428	3454	3347	3472	3428	3519	3392	3521	3476	3566	3513	3632	3379	3446	3515	3506	3515	3483	3647	3654	3489	3649	3533	3673	3681	3740	3644	3696	3573
0.816667	37991	35131	34985	36441	34917	36271	25710	22866	9187	16485	18424	17796	5099	11752	3844	3928	3484	3795	3428	3463	3600	3376	3562	3484	3547	3448	3662	3575	3598	3552	3666	3606	3571	3652	3528	3619	3573	3603	3590	3560	3686	3628	3684	3641	3524	3635	3685	3586
0.833333	38554	35887	35288	36440	34570	36290	26202	23840	10162	16978	19886	18739	5468	12776	4027	3852	3692	4021	3440	3524	3427	3460	3430	3544	3578	3560	3564	3579	3432	3532	3672	3556	3511	3640	3593	3611	3544	3702	3575	3642	3744	3631	3647	3521	3614	3668	3643	3580
0.85	39190	36344	35479	37726	35083	36296	26689	24698	11042	17680	20130	19171	5964	13353	4166	4056	3687	4364	3475	3554	3484	3386	3451	3475	3538	3587	3503	3476	3679	3544	3686	3524	3609	3646	3715	3652	3527	3748	3601	3504	3737	3724	3760	3644	3500	3590	3567	3612
0.866667	39755	37449	36623	38748	34511	36323	27660	25598	12002	18728	21444	19473	6581	13550	4132	4116	3590	4867	3608	3644	3441	3440	3489	3680	3577	3575	3552	3558	3524	3549	3623	3558	3502	3609	3550	3695	3616	3628	3620	3581	3723	3633	3816	3558	3636	3709	3700	3561
0.883333	40403	38108	36899	38761	35857	36616	28252	26108	13031	18889	20784	19726	6980	15011	4355	4440	3700	5191	3811	3620	3701	3361	3452	3571	3574	3480	3536	3582	3573	3661	3674	3477	3525	3592	3630	3601	3552	3686	3644	3564	3803	3653	3621	3665	3669	3668	3696	3664
0.9	41332	38912	37322	39373	36123	35931	28744	26440	13712	19748	21747	21063	7737	15714	4492	4625	3929	5669	3736	3774	3504	3358	3401	3587	3529	3629	3564	3512	3608	3490	3552	3480	3525	3624	3541	3543	3571	3571	3600	3556	3771	3711	3670	3684	3583	3635	3650	3597
0.916667	41965	39082	37456	40080	35616	36943	29326	27341	14578	20368	23082	20984	8411	15804	4694	4741	4067	6220	3867	3815	3435	3399	3453	3627	3496	3513	3589	3559	3731	3655	3618	3624	3541	3515	3668	3692	3512	3659	3680	3531	3748	3598	3552	3578	3629	3572	3628	3603
0.933333	42224	39784	38206	40410	35751	36976	29976	27916	15491	21072	23786	22550	9073	16640	4972	5302	4445	6793	4005	4080	3503	3485	3568	3625	3575	3574	3590	3571	3725	3621	3543	3629	3629	3639	3708	3631	3444	3708	3628	3576	3599	3651	3654	3571	3535	3618	3680	3555
0.95	42995	40690	38473	41132	35466	36962	30543	28732	16195	21556	23596	22644	9839	16608	5380	5718	4881	7619	4342	4040	3476	3420	3401	3554	3571	3518	3650	3468	3669	3575	3655	3537	3488	3590	3588	3686	3481	3600	3620	3693	3730	3712	3640	3720	3470	3659	3683	3663
0.966667	43452	41285	38889	41164	35975	36680	31275	29054	17050	22136	24666	22188	10479	16868	5810	6104	5260	7693	4728	4404	3513	3536	3491	3697	3687	3478	3485	3559	3739	3665	3664	3526	3586	3584	3642	3672	3537	3529	3576	3631	3577	3556	3669	3673	3642	3643	3770	3576
0.983333	44314	41984	39425	41500	35757	37217	32092	29782	17468	22445	25244	23888	11130	17648	6178	6645	5670	8637	5376	5019	3517	3401	3488	3577	3446	3623	3574	3644	3672	3553	3619	3586	3657	3592	3545	3638	3688	3701	3591	3568	3780	3578	3611	3641	3659	3716	3589	3597
1	44233	41998	39517	42787	35288	36711	32444	30013	18140	23088	26628	23548	11845	17836	6780	7168	6188	8804	5734	5744	3569	3501	3488	3683	3481	3552	3539	3489	3607	3480	3576	3681	3603	3665	3643	3662	3557	3596	3514	3639	3644	3692	3524	3836	3666	3602	3588	3460
1.01667	45031	42868	40800	43193	35889	37229	32631	30470	18633	23105	26740	24026	12313	19451	7401	7842	6568	8985	6302	6023	3448	3462	3604	3546	3450	3563	3584	3648	3571	3500	3630	3472	3512	3615	3524	3541	3557	3522	3608	3595	3787	3574	3737	3495	3638	3732	3708	3484
1.03333	45140	43126	40798	43444	36026	36978	33299	30667	19348	23422	26900	24830	12824	19272	8072	8480	7029	9926	6812	6700	3584	3572	3620	3633	3633	3620	3612	3592	3740	3544	3630	3584	3600	3586	3652	3556	3518	3668	3593	3476	3858	3592	3540	3613	3719	3668	3619	3498
1.05	45528	43463	41234	43704	36358	37484	33338	31637	19820	24448	27501	24784	13650	19596	9032	9258	7752	10095	7432	7305	3575	3440	3612	3601	3536	3497	3532	3502	3636	3581	3636	3476	3544	3655	3505	3737	3571	3668	3545	3814	3691	3677	3636	3599	3606	3588	3591	3477
1.06667	46100	44448	41900	43822	35736	36929	34316	31789	20640	24728	28095	25200	13959	20269	9417	9911	8119	10272	7735	7804	3584	3612	3732	3720	3480	3564	3539	3487	3625	3652	3607	3468	3488	3671	3641	3584	3509	3571	3552	3606	3715	3516	3569	3603	3671	3639	3617	3577
1.08333	45782	44809	41205	44944	36573	37468	33950	32202	20655	25020	28703	25782	14714	19714	10264	10612	9179	11576	8308	8481	3605	3634	3684	3884	3492	3505	3541	3348	3556	3685	3531	3556	3523	3550	3633	3699	3446	3688	3474	3653	3666	3628	3553	3549	3580	3735	3648	3408
1.1	46648	45592	41358	45200	35902	37550	35016	32833	21529	25392	28201	26232	15084	20676	10739	11366	9374	11859	9107	9023	3882	3766	3700	4180	3447	3520	3456	3484	3656	3508	3524	3575	3615	3483	3550	3613	3520	3521	3561	3468	3546	3651	3533	3628	3580	3569	3575	3488
1.11667	47242	45894	42272	45032	35541	37421	35023	32968	21282	25273	29066	27497	15452	21685	11521	11977	10044	11193	9738	9462	3892	3808	3608	4386	3488	3494	3534	3494	3599	3493	3565	3412	3495	3620	3600	3584	3580	3696	3608	3551	3568	3635	3520	3582	3508	3596	3700	3416
1.13333	47352	46402	42871	45778	36419	37380	36086	33303	22056	25948	29064	26964	15934	21510	12161	12696	9790	12416	10259	10043	4259	3862	3633	4800	3543	3526	3579	3472	3619	3497	3630	3507	3571	3528	3556	3537	3532	3621	3576	3463	3657	3580	3523	3480	3484	3555	3544	3452
1.15	47749	45893	42392	46195	35797	37386	36276	33604	22580	26290	29735	28085	16575	21528	12655	12919	10902	12486	11182	10800	4389	4108	3806	5155	3403	3556	3506	3524	3502	3500	3515	3522	3660	3536	3479	3608	3500	3518	3548	3563	3604	3686	3451	3598	3552	3624	3589	3428
1.16667	47737	47332	42556	45860	35640	37471	36292	34183	22797	26454	29872	27520	16915	22433	13088	13297	11143	12849	11046	11385	4753	4472	3827	5490	3438	3403	3508	3524	3496	3503	3550	3600	3581	3481	3453	3548	3501	3458	3502	3412	3652	3590	3379	3551	3452	3572	3474	3539
1.18333	47633	47264	42641	46674	35903	36426	36844	33967	23348	27089	29474	27297	17239	21888	13461	13876	11615	13344	11604	11685	5400	4612	3985	5739	3437	3492	3516	3572	3604	3508	3444	3500	3402	3505	3566	3575	3487	3467	3665	3648	3588	3627	3449	3612	3418	3626	3557	3377
1.2	48602	47595	42596	46434	36419	37113	37152	34188	23482	26502	29539	27582	17549	21797	14184	14347	12178	14068	12425	12352	5826	5068	4160	6152	3344	3504	3480	3516	3566	3444	3516	3448	3471	3569	3532	3531	3458	3436	3572	3436	3672	3560	3514	3517	3409	3472	3394	3484
1.21667	48625	48034	43149	46442	35633	36490	37492	34968	23902	26779	29464	27391	17874	23551	14864	15412	12704	13804	12693	12809	5878	5565	4455	6497	3565	3445	3493	3487	3599	3510	3499	3521	3553	3508	3476	3510	3579	3518	3516	3566	3660	3512	3540	3547	3532	3584	3619	3404
1.23333	48751	48206	43410	46825	35769	37224	37638	35847	24208	27654	29885	27972	18195	22993	14984	15403	13770	14304	12841	13036	6189	5866	4841	6975	3390	3511	3517	3460	3519	3418	3525	3425	3404	3515	3547	3454	3479	3603	3507	3478	3600	3512	3373	3454	3559	3467	3489	3539
1.25	49176	48254	44139	46823	35866	37854	38240	35718	24467	27669	30085	28100	18383	23511	15396	15886	13376	14827	13288	13492	6643	6092	5079	7491	3395	3540	3478	3448	3431	3575	3468	3443	3408	3590	3574	3616	3474	3683	3518	3442	3536	3548	3516	3375	3500	3492	3456	3405
1.26667	49908	48359	44112	46394	35425	37160	38527	36086	24599	27978	30404	29020	19076	23584	16180	16225	13536	15260	13283	14355	7309	6790	5635	7825	3423	3431	3364	3541	3522	3559	3480	3472	3485	3478	3460	3454	3527	3514	3530	3533	3552	3456	3489	3575	3513	3538	3444	3424
1.28333	49870	48583	44322	47389	35392	37400	38978	36760	25249	27784	29950	28671	19620	23277	16240	16804	13624	14630	13705	14866	7524	6970	5762	8140	3504	3503	3450	3532	3425	3433	3412	3395	3563	3375	3484	3600	3376	3456	3484	3466	3556	3600	3464	3551	3463	3572	3476	3388
1.3	49608	48384	44204	47367	35238	37621	39356	36970	25181	28099	29448	28995	19676	23691	16947	17054	14068	15096	14728	15148	7705	7139	6159	8383	3444	3494	3490	3590	3400	3521	3530	3387	3504	3508	3424	3456	3452	3516	3621	3527	3616	3448	3435	3502	3482	3462	3529	3367
1.31667	49376	48393	44869	47190	35830	36932	38577	37358	25579	28532	30184	28361	19984	23736	17460	17216	14810	15502	15040	14986	8560	7588	6415	8665	3452	3430	3468	3433	3488	3601	3276	3540	3482	3436	3464	3426	3550	3504	3386	3486	3436	3579	3504	3551	3505	3517	3595	3284
1.33333	49737	48470	45023	47760	36626	37527	39109	37254	25716	28754	29436	28746	20096	23389	17682	17871	15256	16081	14780	15816	8890	7995	6879	9202	3424	3443	3360	3420	3455	3424	3467	3481	3475	3456	3500	3564	3511	3469	3370	3410	3574	3564	3480	3506	3492	3515	3521	3268
1.35	50181	48466	45159	47675	36392	37388	39531	37160	25912	28976	30043	29190	20404	23583	17983	18028	14856	16480	16060	15532	8914	8480	7048	9472	3352	3394	3373	3389	3496	3504	3454	3518	3264	3406	3419	3432	3507	3463	3514	3549	3527	3536	3400	3495	3547	3587	3536	3376
1.36667	49194	48220	44755	47774	35506	37265	39965	38002	26356	28685	30730	29071	20644	24684	18352	18516	15502	16235	16097	15778	9390	9036	7070	10011	3400	3434	3421	3526	3510	3420	3339	3449	3432	3436	3457	3389	3501	3485	3457	3340	3613	3506	3328	3436	3412	3437	3481	3414
1.38333	50304	48142	44703	47656	35867	37124	39876	37877	26549	28941	30439	29353	20763	23964	18723	18776	15147	17057	15785	16622	9692	9206	7785	10077	3367	3459	3468	3452	3444	3509	3384	3425	3484	3532	3442	3416	3410	3569	3394	3552	3535	3576	3384	3436	3444	3531	3477	3280
1.4	49980	48486	45092	47092	36332	37454	40323	37600	26764	29337	30920	29968	21167	24260	19010	18948	16595	17237	17148	17134	10192	9717	7786	10510	3376	3419	3360	3504	3484	3371	3411	3454	3422	3487	3525	3440	3458	3436	3533	3577	3502	3448	3344	3528	3410	3398	3583	3354
1.41667	50109	48278	45475	47763	35290	37492	40844	37999	26956	29415	31053	29936	21299	24122	19286	19292	16688	16738	17224	17664	10638	9976	8105	10509	3491	3365	3360	3348	3431	3453	3355	3396	3369	3459	3315	3360	3486	3510	3479	3448	3474	3542	3450	3402	3436	3465	3472	3321
1.43333	50160	48867	45347	47564	35995	37187	40872	38436	27334	29332	30647	29338	21226	24658	19739	19325	16560	17708	17281	17311	11199	10358	8740	11496	3391	3518	3350	3407	3536	3481	3488	3409	3414	3531	3488	3466	3456	3427	3573	3533	3509	3499	3372	3412	3485	3506	3480	3387
1.45	50382	48660	45012	47834	35923	37832	41047	38414	27215	29516	31091	29281	21873	23973	19888	19866	16267	17648	17812	17820	11268	10717	8758	11856	3323	3460	3351	3417	3566	3516	3380	3493	3360	3349	3288	3440	3533	3476	3470	3516	3484	3404	3461	3443	3447	3477	3381	3390
1.46667	49858	48281	45359	47540	35992	37692	41052	38324	27624	30057	30280	29658	21856	24416	20344	20059	17036	18512	16984	18037	11472	10937	9132	11675	3450	3371	3367	3361	3360	3500	3470	3396	3521	3411	3469	3345	3451	3467	3453	3510	3496	3442	3314	3434	3404	3576	3508	3257
1.48333	50196	48356	45762	47513	35766	37849	41116	38075	27692	30100	30792	30144	22484	24437	20800	20380	17004	17641	17913	17965	11954	11186	9608	11995	3426	3374	3400	3462	3457	3392	3510	3441	3376	3366	3422	3484	3433	3452	3533	3476	3516	3594	3268	3448	3313	3552	3554	3283
1.5	50083	49248	46023	48310	35602	37558	41728	38167	27496	30398	30914	30420	22172	24571	21086	20360	17292	18457	17498	18350	12099	11844	9658	12405	3529	3407	3350	3511	3401	3449	3412	3372	3352	3476	3425	3434	3458	3444	3494	3539	3528	3470	3448	3460	3360	3439	3352	3360
1.51667	50717	48968	45632	47874	35988	37429	41755	38561	27629	30156	31221	29840	22440	25741	21370	20688	18744	18533	18364	18654	12668	12456	9895	13780	3371	3364	3452	3488	3573	3421	3374	3498	3493	3399	3508	3378	3500	3483	3366	3404	3352	3347	3306	3393	3369	3528	3460	3272
1.53333	50206	48752	46168	47852	35968	37111	42427	38638	28055	30159	31087	30401	22753	24569	21564	20927	18781	18473	19199	18879	12516	11924	10161	13638	3415	3425	3417	3377	3449	3378	3412	3349	3405	3344	3489	3488	3359	3448	3444	3488	3392	3538	3467	3403	3425	3360	3448	3233
1.55	51088	48916	45920	47868	35732	37839	42359	38811	28209	30319	31594	29555	23219	25132	21430	21416	18258	18830	18432	19376	12688	12785	10757	13786	3471	3436	3405	3480	3432	3427	3311	3384	3268	3508	3408	3396	3418	3500	3441	3422	3427	3574	3405	3425	3397	3413	3388	3356
1.56667	50329	49218	45572	47008	36096	37545	42335	39236	28124	30584	30196	30635	23387	25259	21334	21382	18259	18027	19598	19643	13264	12543	10636	13920	3597	3474	3385	3508	3508	3316	3394	3388	3396	3519	3372	3477	3417	3487	3421	3288	3454	3535	3441	3316	3340	3404	3382	3326
1.58333	50632	48860	45831	47572	36254	37988	42923	39610	28852	30409	31232	30180	23091	24632	21257	21802	18658	19116	19328	19314	13200	13387	11562	14506	3497	3436	3514	3420	3418	3304	3401	3471	3424	3461	3534	3352	3285	3433	3530	3343	3360	3455	3350	3440	3355	3410	3321	3467
1.6	51572	48702	45486	47513	36084	37424	43181	39654	28766	30384	31245	30790	23215	25648	21652	21589	18182	19871	18884	18786	13289	12848	11477	14731	3555	3412	3452	3484	3516	3390	3318	3397	3399	3379	3425	3375	3478	3444	3456	3479	3430	3400	3471	3523	3322	3420	3378	3309
1.61667	50412	49260	45832	47804	35436	37067	42882	39900	28756	30760	31147	30571	23260	25222	22381	22024	19137	19994	19830	19922	13408	13168	11415	15678	3656	3380	3380	3464	3443	3445	3350	3358	3366	3408	3461	3394	3379	3423	3571	3361	3403	3500	3286	3370	3224	3344	3395	3259
1.63333	51100	48092	45799	48009	35845	37817	42462	40263	28776	31157	30766	30876	23541	26457	22383	22444	19185	19212	19483	20184	13999	13993	11551	15080	3704	3358	3365	3473	3460	3416	3338	3423	3391	3440	3431	3452	3427	3308	3460	3374	3408	3413	3325	3536	3374	3431	3215	3247
1.65	51267	48504	45582	48052	36556	37434	42626	40279	28606	30534	31090	30413	23627	25893	22328	22122	19325	19552	20156	20136	14724	14405	11841	15623	3752	3434	3332	3566	3396	3392	3482	3368	3252	3368	3505	3421	3383	3450	3399	3492	3424	3463	3448	3301	3463	3412	3434	3350
1.66667	51044	48400	45610	48336	36824	37432	43324	40119	29090	31292	30932	31044	23989	25684	22445	22272	19497	19927	20026	20300	14759	14424	11991	14755	3951	3397	3380	3630	3476	3340	3410	3396	3380	3333	3360	3307	3341	3287	3444	3511	3399	3507	3341	3432	3328	3452	3356	3267
1.68333	51619	48720	46008	47144	36730	36960	42196	40520	29290	30916	31521	30696	23988	25376	22831	22628	19060	19889	20476	20764	14483	14788	12077	15228	4088	3365	3332	3590	3254	3406	3364	3530	3296	3448	3388	3429	3376	3293	3512	3376	3440	3548	3303	3340	3286	3425	3332	3327
1.7	51728	48585	46410	48207	36894	37516	42915	40468	29500	31260	30699	30776	23956	25755	22999	22852	20420	21088	20436	20030	14700	15028	12675	15603	4209	3412	3406	3647	3365	3363	3401	3424	3472	3273	3284	3379	3412	3396	3421	3417	3430	3446	3369	3469	3279	3438	3356	3372
1.71667	50804	48775	45848	47823	36120	36910	43372	40667	29512	31033	31278	31195	24082	25585	22928	22877	20213	19318	20194	20440	15047	14674	12970	16591	4654	3400	3399	3844	3411	3280	3389	3444	3355	3457	3462	3375	3352	3308	3325	3443	3440	3422	3343	3440	3412	3344	3482	3449
1.73333	51215	48133	46217	47875	36553	37016	43286	40682	29535	31484	30852	31232	24302	26086	23009	23012	19775	20768	20466	20620	15080	15226	13395	16228	4760	3408	3304	3832	3368	3385	3432	3356	3372	3388	3398	3475	3465	3390	3433	3360	3372	3455	3350	3325	3384	3382	3450	3265
1.75	51572	47824	46364	47739	35920	37638	43117	40940	29591	31312	30983	31377	24520	25997	23052	22915	20126	20008	20807	21135	15156	15193	13345	15727	5041	3396	3389	3811	3411	3462	3274	3327	3438	3373	3375	3361	3406	3353	3337	3462	3372	3433	3389	3410	3325	3416	3381	3336
1.76667	51133	48784	45749	47658	36500	37026	43461	40842	29851	31598	31081	29974	24309	25622	23441	23415	20688	19844	21052	20734	15138	15632	13397	16616	5161	3486	3537	4026	3405	3337	3460	3341	3430	3476	3364	3412	3418	3409	3397	3470	3348	3551	3374	3314	3305	3403	3434	3346
1.78333	51419	48696	46120	47633	36209	37376	43720	40786	30080	31137	30250	31440	24536	26149	23248	23338	20263	20486	20683	20644	15405	15181	13202	16363	5432	3398	3412	4391	3448	3314	3387	3579	3300	3361	3427	3444	3383	3420	3372	3462	3411	3528	3228	3436	3318	3363	3414	3282
1.8	50903	48683	46583	47835	36422	37132	43564	41217	29404	31392	31301	31830	24652	25668	23475	23473	20852	20250	21059	21040	15460	15774	13460	16354	5467	3473	3474	4627	3396	3351	3463	3260	3324	3460	3317	3274	3436	3403	3471	3476	3361	3411	3334	3424	3358	3397	3389	3250
1.81667	51488	48827	46457	47650	36824	37184	43576	41296	30007	31247	30930	31263	24941	26236	23694	23614	21079	20124	21111	21247	15763	15756	13921	16135	5928	3475	3533	4811	3429	3190	3402	3364	3306	3405	3300	3433	3405	3364	3384	3364	3448	3389	3483	3364	3375	3376	3273	3379
1.83333	50921	49048	46064	48205	36562	37547	43607	41334	30023	31325	31116	31440	24930	25977	23814	23556	21040	20908	21680	21457	15728	16128	14504	16759	6228	3539	3510	5060	3420	3340	3276	3334	3325	3405	3414	3314	3360	3427	3456	3300	3470	3368	3436	3501	3370	3296	3346	3282
1.85	51320	48726	46144	47760	36683	37380	43299	41031	30104	31495	31127	31381	24768	25189	24204	23556	20890	20949	21320	21440	15424	16120	14380	17238	6571	3636	3512	5546	3426	3293	3348	3321	3269	3462	3358	3497	3364	3408	3429	3329	3362	3372	3389	3358	3324	3388	3373	3273
1.86667	51434	48323	46473	47620	37046	37460	43976	41399	30370	31189	31631	30780	25161	25452	23944	23720	20622	21752	21429	21956	15867	16291	14368	16564	7055	3628	3554	5788	3459	3314	3336	3364	3335	3319	3286	3392	3331	3335	3457	3393	3388	3394	3267	3372	3412	3424	3289	3280
1.88333	51435	48348	45429	46997	36464	37199	43497	41133	30214	31720	31253	31455	25149	25690	23839	23990	21333	20584	21588	21406	16206	15990	14465	17755	7379	3738	3603	6168	3376	3344	3320	3392	3321	3400	3335	3392	3439	3381	3484	3369	3252	3283	3465	3459	3264	3412	3408	3328
1.9	50868	48861	46147	47926	36112	37620	43853	40991	29948	31367	31328	31805	24974	25746	24012	23698	20928	20522	21808	21653	16295	16548	14952	17544	7488	3717	3616	6620	3482	3352	3477	3332	3460	3256	3386	3366	3347	3344	3423	3388	3291	3301	3212	3442	3353	3331	3331	3284
1.91667	50818	48232	45703	47335	36398	37861	43420	40980	30481	31358	31438	30619	25313	25419	24073	23560	21004	21681	21906	22380	16508	16628	14816	17688	7847	3854	3538	6911	3360	3350	3384	3456	3273	3466	3351	3419	3278	3343	3423	3428	3468	3378	3327	3359	3354	3439	3320	3316
1.93333	51675	48847	46094	47422	36670	37648	42826	41849	29900	31468	31506	31581	25437	26016	24096	24026	22171	21588	21654	21925	16688	17164	14989	17480	8025	4169	3750	7159	3526	3439	3438	3401	3406	3433	3360	3314	3216	3400	3369	3461	3260	3400	3316	3421	3275	3350	3350	3231
1.95	50556	49103	46072	47458	36687	37348	43296	41280	30760	31362	31482	31274	25145	25657	24256	24277	21478	20560	22415	22372	16275	16584	15297	17373	8476	4303	3740	7571	3432	3328	3387	3279	3386	3345	3387	3440	3352	3435	3435	3308	3456	3397	3382	3446	3354	3387	3413	3313
1.96667	51127	48942	45742	47657	36344	38191	43574	40491	30576	31474	31228	31754	25324	25626	24196	24201	21636	21426	21765	22224	16415	16957	15780	17583	8629	4668	3985	8180	3399	3387	3326	3466	3302	3376	3360	3192	3292	3332	3396	3362	3537	3376	3363	3346	3271	3302	3323	3328
1.98333	51360	48680	45435	47702	36561	37566	43775	41010	30520	31572	31377	31271	25525	25376	24376	24084	21302	22204	21880	21921	16584	17275	15653	17719	8972	4800	4266	8528	3392	3392	3308	3377	3324	3564	3389	3462	3360	3297	3349	3417	3368	3459	3348	3412	3372	3391	3364	3271
2	51478	47975	45660	47580	37052	37367	44110	41410	30620	31833	31668	31655	25207	26098	24069	24209	21938	20750	22000	22332	16652	16450	15844	17699	9169	5045	4440	8770	3383	3435	3402	3355	3259	3452	3356	3388	3320	3372	3514	3364	3413	3405	3361	3348	3379	3383	3404	3298
2.01667	50960	48870	45664	47327	36098	37764	43712	41483	30572	31404	31559	31502	25450	25968	24349	24288	21492	22106	22352	22212	16545	17138	15560	17864	9327	5266	4727	9144	3403	3401	3409	3395	3284	3404	3415	3264	3421	3227	3364	3392	3415	3382	3302	3335	3252	3328	3341	3270
2.03333	51359	48734	46083	47350	36880	37772	43492	41199	30559	31608	31420	32201	25697	25890	24277	24344	21260	21415	22464	22736	17059	17200	16520	17129	9936	5640	4809	9664	3369	3457	3332	3406	3404	3275	3339	3484	3301	3297	3435	3391	3313	3381	3356	3345	3356	3455	3325	3340
2.05	50598	48549	45841	47872	36444	37657	43422	40690	30872	31908	31210	31792	25940	26001	24340	24239	21836	21724	22276	22060	16982	17560	16507	17770	10145	5920	5011	9849	3384	3422	3368	3403	3278	3493	3372	3346	3276	3228	3336	3360	3419	3482	3364	3458	3282	3387	3275	3395
2.06667	51558	48639	45568	46982	36463	37689	43758	40889	30707	31740	31163	32080	25463	25790	24518	24403	21819	21780	22591	22697	17077	17741	16766	17748	10527	6145	5208	10297	3338	3257	3282	3361	3317	3340	3456	3310	3403	3416	3210	3478	3411	3276	3312	3386	3218	3428	3244	3328
2.08333	50775	48763	45142	47369	36899	37908	43721	41329	30982	31683	31392	31404	25676	25973	24395	24534	22172	21974	22430	22600	16968	17271	16261	17492	10296	6522	5570	10758	3413	3399	3381	3450	3368	3377	3426	3385	3431	3404	3364	3368	3340	3454	3306	3488	3298	3367	3260	3295
2.1	51518	48800	45141	48016	36677	37808	43358	40776	30608	31537	31448	31553	25448	26142	24328	24553	21696	21308	22462	22941	16844	17327	16191	17697	11136	6873	5666	11185	3371	3440	3295	3420	3376	3435	3384	3400	3435	3356	3388	3305	3387	3417	3330	3440	3362	3270	3300	3360
2.11667	51096	48668	45639	47788	37030	37878	43620	40824	30822	31806	31232	30728	25432	25911	24628	24800	21386	20792	23020	22681	16796	17764	16235	17785	11121	6869	5910	10909	3424	3426	3242	3418	3252	3384	3384	3396	3437	3463	3401	3388	3369	3430	3348	3314	3426	3357	3421	3348
2.13333	51372	48576	45144	47712	37188	38177	43669	40996	30588	31671	31605	31313	25739	26653	24455	24602	21163	21380	22804	23130	16865	17077	16737	18509	11187	7189	6248	11367	3414	3462	3405	3413	3245	3395	3456	3402	3408	3448	3429	3320	3364	3385	3253	3305	3319	3483	3411	3229
2.15	50670	48630	45138	47236	36752	38390	44161	40828	30652	31583	31350	32113	25308	26599	24636	24512	22397	22056	22629	23041	17070	17543	16257	17302	11788	7342	6640	11824	3364	3495	3349	3432	3308	3364	3325	3212	3393	3440	3460	3250	3311	3401	3308	3358	3273	3378	3387	3359
2.16667	50727	48560	45052	47480	36784	37676	43780	41290	30966	31636	31676	31177	25778	26184	24639	24732	21454	21840	22936	23290	16900	17728	16676	18576	11376	7954	6900	12067	3586	3592	3336	3313	3448	3342	3344	3307	3360	3358	3393	3447	3312	3439	3342	3354	3433	3282	3394	3380
2.18333	51256	47948	45151	47708	36376	37466	44055	41191	31188	31679	31309	31276	25532	26645	24746	25034	21552	21352	22384	23404	16893	17605	16516	18368	11645	8343	7336	12361	3390	3597	3427	3428	3332	3419	3388	3339	3277	3370	3433	3371	3284	3447	3399	3339	3258	3316	3338	3292
2.2	50479	48359	45343	47690	36664	37829	43259	41004	30612	31372	31231	31411	25627	25924	25100	25180	22051	22247	22650	23522	16916	18109	16371	18420	12156	8259	7740	12753	3403	3693	3436	3546	3386	3371	3397	3367	3328	3304	3402	3530	3278	3302	3372	3447	3212	3332	3332	3210
2.21667	50941	48279	44968	47256	37164	37723	43741	40532	30987	32004	32025	30750	25763	26055	24914	25020	21768	21803	22446	22820	17084	17857	17469	18172	12253	8580	7928	13156	3528	3874	3487	3438	3376	3398	3374	3459	3353	3393	3355	3451	3481	3396	3252	3405	3454	3288	3240	3331
2.23333	50775	48471	45784	47724	36925	38028	43901	41298	31628	31623	31404	31347	25587	26564	25114	24864	22276	21964	22702	23265	17412	18564	16842	18003	12290	8503	8260	13002	3368	3881	3408	3467	3359	3517	3327	3332	3348	3406	3460	3447	3460	3413	3264	3324	3280	3314	3396	3160
2.25	51143	48513	45010	46967	36576	38021	43690	40894	30992	31572	31092	32293	25757	26540	24721	24731	23098	21848	22609	22727	17071	17623	17376	18683	12352	9503	8769	13380	3483	4017	3327	3417	3230	3375	3328	3329	3405	3575	3400	3336	3420	3416	3247	3272	3298	3279	3294	3308
2.26667	50904	48282	44914	47863	37290	37791	43636	40986	30654	31836	31134	30957	25823	25747	24649	24728	22535	21978	22744	22867	17290	17605	17344	18299	12919	9564	8720	13413	3445	4173	3335	3450	3328	3401	3319	3340	3288	3319	3392	3332	3328	3447	3221	3333	3356	3248	3340	3253
2.28333	50914	48826	45592	47898	36694	38000	43754	40862	30502	31353	31688	31544	25794	26056	24776	24562	22358	20839	22359	23099	17083	17471	17145	18914	12648	9624	9295	13444	3358	4435	3409	3532	3275	3337	3236	3377	3396	3240	3392	3468	3438	3433	3343	3387	3302	3340	3379	3217
2.3	50576	49146	45650	47886	36860	38120	43567	40716	31209	32113	30769	31769	25619	26620	24857	24817	23101	21796	22956	23424	17196	17856	17562	18853	13040	10218	9639	13874	3503	4662	3325	3436	3359	3376	3354	3336	3198	3264	3379	3370	3392	3332	3252	3359	3305	3452	3340	3324
2.31667	50878	48388	45391	47231	36512	38076	43341	41205	31139	31744	31053	31999	25715	26087	24961	24716	22064	22456	22536	23420	16981	18183	17363	17632	13576	9676	9480	14110	3465	4699	3401	3530	3316	3247	3284	3406	3267	3414	3368	3295	3423	3385	3314	3467	3254	3494	3367	3330
2.33333	50992	48669	44664	47223	37246	38678	43400	40633	31236	31854	31678	32525	25812	26532	24839	25037	22780	22385	22449	23340	17094	17812	18146	18197	13336	10551	9869	13960	3379	4916	3331	3546	3412	3284	3320	3404	3271	3373	3359	3300	3386	3418	3267	3370	3284	3361	3293	3304
2.35	50932	48378	44872	47189	37060	37894	43688	40341	31204	31847	31596	31911	26180	26676	24750	24796	22904	22176	22992	23073	16860	17966	17560	18765	13609	10972	9732	14494	3374	5257	3334	3589	3393	3427	3396	3324	3355	3387	3321	3379	3352	3240	3203	3424	3392	3392	3312	3294
2.36667	50520	48387	44773	47870	36675	38150	44045	40312	31168	31561	32047	31762	25949	26379	24648	24736	22010	21855	22790	23290	17271	17760	18344	19019	13689	10223	10388	14242	3438	5640	3444	3696	3324	3317	3288	3317	3296	3289	3367	3339	3274	3329	3330	3260	3212	3390	3309	3334
2.38333	50833	48321	45104	47753	36718	37948	43564	41120	31399	31556	31467	32847	25955	26405	25158	24631	22623	22308	23026	23132	17074	18557	18244	19072	13764	10790	10674	14708	3419	5838	3305	3650	3339	3393	3333	3412	3314	3312	3438	3290	3416	3488	3336	3304	3332	3419	3415	3295
2.4	51061	48699	45809	47111	36927	38200	44118	40496	31047	31941	31535	31945	25781	25888	24888	25161	22914	22169	23102	22911	17343	17807	17521	19208	13955	11545	11015	14624	3368	6072	3284	3627	3264	3434	3437	3342	3237	3414	3344	3443	3410	3368	3408	3309	3279	3389	3296	3344
2.41667	50172	48064	44712	47232	37260	38204	43253	40424	31137	32005	30772	31229	25590	25925	24856	24976	23015	22867	22923	23487	17732	18112	18452	18996	13707	11420	10903	14767	3519	6257	3275	3768	3265	3356	3308	3445	3363	3436	3415	3506	3393	3351	3358	3314	3163	3408	3371	3284
2.43333	51440	48606	45594	47496	37016	38067	43220	40509	31488	31911	31903	31640	25759	25896	25412	24975	22693	22830	23068	23026	17195	18076	17841	18417	14041	11205	10728	14577	3445	6596	3324	3776	3369	3306	3260	3364	3275	3304	3344	3376	3299	3424	3316	3348	3251	3387	3224	3192
2.45	50519	48149	45080	46903	36472	38264	43323	40992	31277	31888	31870	31998	25565	26952	24881	24719	22431	21942	23021	23044	17805	17680	17990	19221	14024	11756	11031	15184	3467	6820	3303	3825	3312	3350	3460	3388	3389	3388	3419	3384	3501	3332	3328	3308	3392	3253	3388	3233
2.46667	50950	48331	45660	47320	37125	37816	43940	40687	31469	31875	31868	31861	25761	26761	24909	24939	22452	22768	23128	22602	16884	18916	17737	18867	13926	12660	11372	15068	3549	7260	3348	3764	3338	3320	3327	3388	3301	3375	3400	3429	3373	3376	3111	3444	3272	3272	3280	3350
2.48333	50603	48664	45249	47623	37420	38567	43421	41398	31119	31892	31295	31284	25609	26146	24711	25219	22536	22646	22858	23481	17055	18445	18452	17614	13856	11800	12198	15307	3528	7391	3455	3920	3371	3459	3331	3437	3350	3286	3382	3532	3447	3420	3360	3317	3444	3390	3326	3177
2.5	50748	48150	45428	47296	37324	38404	43467	40601	31185	32093	31740	31968	25898	26427	24741	24972	23085	22969	22794	23277	17645	18526	17392	18535	14707	12609	11528	15181	3559	7880	3420	3919	3329	3385	3349	3318	3353	3347	3557	3337	3253	3342	3463	3476	3215	3330	3279	3286
2.51667	50768	48780	45424	47922	38091	37932	43504	40262	31273	31768	31812	31599	25376	26582	24708	24805	22915	21819	22908	23561	17580	18199	17860	18704	14549	12414	11104	15185	3452	8131	3337	4010	3323	3400	3344	3437	3309	3417	3418	3436	3339	3433	3358	3439	3239	3348	3319	3300
2.53333	50587	48280	44775	48099	37284	38182	43720	40752	31425	32235	31736	31967	25557	26431	24528	24611	23237	22320	22774	23720	17665	18325	18004	18021	14522	12277	12312	15260	3496	8593	3260	4056	3202	3254	3368	3438	3489	3452	3452	3408	3321	3385	3403	3330	3270	3403	3286	3207
2.55	50951	48885	44996	47402	37028	37370	43260	40801	31240	32134	31572	31212	25909	27050	24869	25086	23124	22740	23017	23835	17590	18292	18593	18865	14193	12948	12979	15718	3458	8704	3369	4487	3363	3283	3468	3620	3373	3346	3396	3386	3381	3350	3254	3293	3418	3464	3250	3347
2.56667	50584	50051	44533	47221	37208	38342	43067	40396	31356	31857	31678	31975	26135	26196	25060	24743	23550	22324	23106	23318	17745	18100	18444	18240	14269	13080	12341	15484	3681	9056	3368	4460	3337	3302	3369	3472	3447	3343	3388	3477	3361	3416	3190	3393	3228	3346	3326	3367
2.58333	50576	49608	44924	47673	37322	37899	43290	40760	31479	32115	31572	32416	25738	26307	24864	24655	23172	22509	23002	23347	17772	18198	18508	18608	15244	12980	13447	15820	3550	9284	3452	4588	3344	3362	3256	3516	3236	3270	3496	3507	3316	3337	3292	3401	3329	3303	3328	3228
2.6	50617	49003	44928	47552	37072	37289	43444	41150	31225	32048	31670	31785	25892	26517	25093	24652	22478	22766	23020	23312	17597	18605	19071	18596	15064	13623	13005	15660	3737	9945	3454	4948	3356	3336	3431	3514	3321	3423	3386	3572	3375	3460	3332	3320	3199	3296	3267	3226
2.61667	50670	49686	45240	47616	37762	38348	43400	40891	31368	32060	31602	31905	25973	26319	24509	24602	22913	23387	22920	23266	17124	18256	18281	18395	14415	13625	13380	15613	3693	10221	3414	4996	3371	3268	3417	3593	3324	3329	3464	3537	3420	3253	3137	3326	3319	3344	3480	3252
2.63333	50567	48928	45014	47626	37492	38154	43376	40988	31173	31852	31698	32215	26046	26300	24998	24485	22969	23060	22425	23500	17066	18640	17881	18920	14463	13328	13888	15702	3641	10287	3349	5225	3342	3486	3520	3546	3328	3318	3436	3466	3338	3352	3308	3328	3346	3356	3371	3240
2.65	50828	49581	45486	47878	37297	38108	43916	40792	31557	31772	31044	32165	25864	26972	24472	24764	22053	22743	22962	23652	17432	18210	18743	18157	15039	13296	13438	15605	3772	10748	3303	5493	3388	3336	3423	3832	3366	3307	3373	3551	3376	3372	3214	3349	3317	3252	3310	3252
2.66667	50858	49553	45172	47620	36959	38017	43030	40485	31255	31948	31780	32637	25798	26527	24560	25049	22940	22794	22971	23409	17577	18505	18650	18068	14766	13813	13204	15671	3828	10789	3296	5484	3300	3398	3422	3839	3290	3400	3498	3673	3352	3437	3324	3280	3301	3274	3420	3312
2.68333	51263	49784	45252	47251	37678	37743	43826	40480	31456	32076	32056	31788	25460	25856	24855	24847	22864	22002	22927	23456	17412	18557	18822	19094	14790	13885	12796	15830	3998	11488	3360	6060	3354	3518	3452	3674	3332	3317	3432	3584	3396	3291	3224	3306	3320	3422	3370	3156
2.7	50736	49415	44832	47209	36705	38797	43753	40986	31494	31908	31744	32816	26310	25679	24611	25091	22861	22772	23194	23512	17387	17810	19226	18318	14626	13662	13300	15725	4054	11673	3380	6024	3317	3286	3508	3956	3354	3356	3524	3657	3428	3277	3240	3308	3225	3358	3268	3200
2.71667	51037	49374	44828	47660	37450	38516	43250	40544	31407	31688	31308	32640	26137	25806	24811	24842	22416	22673	23381	23416	18008	18448	18754	18303	14740	13266	14397	15613	4180	12120	3424	6188	3393	3429	3415	4007	3328	3332	3458	3718	3366	3357	3237	3235	3239	3310	3270	3217
2.73333	50699	49348	45420	47558	37697	38269	42873	40474	31157	32286	31412	32391	26282	26436	24984	24925	23315	22794	23344	23671	17614	18326	18328	19184	15078	14069	13830	15661	4466	11912	3232	6312	3424	3513	3536	4109	3352	3304	3544	3956	3457	3397	3287	3341	3127	3296	3316	3262
2.75	50968	49428	44646	47283	37431	38121	43155	40845	31476	31835	31644	31272	26032	25864	24732	24846	22399	23028	23179	23583	17536	18496	19024	18793	15322	13898	14263	15752	4584	12611	3477	6908	3332	3534	3382	4112	3330	3336	3562	3928	3347	3319	3256	3273	3271	3236	3322	3292
2.76667	51043	49808	44742	47416	37892	37827	42924	40264	31275	31796	31588	31927	25618	26282	24871	24924	23208	23500	23051	23037	17653	18700	18709	18320	14678	13915	14076	15792	4793	12783	3329	7060	3426	3484	3566	4340	3298	3264	3528	4018	3304	3586	3259	3353	3304	3303	3276	3218
2.78333	50540	49547	44988	47398	36709	38428	42649	40668	31316	31796	31792	32217	25589	26271	24749	24612	23676	23137	22833	23509	17802	18615	18184	19349	15342	13531	13743	15968	4917	13096	3465	7290	3395	3359	3460	4412	3359	3353	3552	4208	3506	3324	3245	3324	3292	3268	3245	3244
2.8	50535	50424	44918	47493	37476	37948	42633	40472	30895	31904	32079	32054	26282	26558	24778	24708	23961	23089	23341	23682	17418	18752	18440	18354	14956	13481	14304	15992	5127	13226	3458	7413	3383	3484	3406	4565	3321	3503	3639	4395	3342	3355	3313	3204	3239	3329	3339	3332
2.81667	50308	49800	44654	47129	36809	38232	43420	40768	31429	31884	31876	32369	25545	26597	24682	25096	22961	23020	23207	23689	17212	18716	18601	18187	15196	14147	14856	16003	5342	13616	3396	7699	3476	3472	3561	4721	3288	3338	3730	4511	3388	3392	3281	3369	3256	3311	3294	3228
2.83333	50400	49775	45557	46959	36651	38008	43328	40565	31288	31648	31830	33092	25982	26137	24772	25264	23581	23395	23136	23309	17105	18772	18579	18320	14610	14764	14364	16134	5642	13664	3329	8077	3436	3451	3398	4868	3296	3347	3848	4674	3432	3222	3411	3318	3280	3350	3258	3284
2.85	50992	49292	45136	47016	37813	38217	43254	40728	31056	31948	31460	32381	25776	26265	24970	25205	22973	23425	23737	23452	17572	18127	19160	18452	15245	14746	14609	16320	5668	13682	3407	7848	3449	3527	3449	5336	3252	3295	3800	4753	3291	3396	3289	3374	3402	3156	3263	3242
2.86667	51148	49562	44759	47526	37748	38920	43476	40768	31472	31548	31276	32525	25894	26398	24953	24818	22657	22435	22412	23569	17536	18332	18710	18480	14974	14180	14868	16127	5860	14050	3392	7943	3382	3610	3637	5646	3423	3376	3832	4850	3404	3440	3304	3255	3259	3253	3387	3208
2.88333	51165	48958	44274	46449	37487	38065	43278	40819	31043	31722	31972	32646	25841	26189	24754	24623	23239	23619	23192	23127	17448	18185	19126	18232	14575	14733	15076	16538	6388	14200	3327	8259	3380	3663	3592	5904	3289	3381	4137	4865	3408	3417	3409	3360	3264	3336	3180	3343
2.9	50659	49360	44690	47421	37342	38568	43097	40320	31216	31928	31900	32393	25691	26483	24848	24803	23345	23131	23263	23731	17930	19059	19989	18433	15364	14069	14848	16132	6465	14561	3395	9122	3379	3540	3566	6203	3306	3436	4064	5021	3391	3356	3219	3236	3320	3327	3276	3396
2.91667	50550	49190	44885	47072	37734	38088	43426	40432	31639	31883	31858	33027	26240	26209	24476	24851	23081	23420	23404	23620	17739	18637	18928	18328	15158	14760	14691	16016	6842	14416	3466	8726	3327	3716	3505	6669	3359	3430	4193	5146	3370	3323	3312	3384	3226	3289	3367	3346
2.93333	50644	49252	44453	47733	37775	38332	43538	40640	31510	32074	31988	33188	26461	26102	24501	24833	23148	23672	22783	23930	17490	18421	18536	18816	14733	14643	15422	16074	6759	14747	3468	8983	3364	3669	3613	6950	3363	3388	4280	5245	3424	3477	3279	3331	3285	3184	3341	3228
2.95	50416	49682	45008	47305	37464	38075	43339	40313	31134	31607	31569	32750	26502	26205	24967	24308	23571	23333	23327	23573	17835	18573	19305	18703	15376	15015	14992	16404	7047	14944	3466	9319	3448	3688	3627	7268	3271	3416	4560	5453	3380	3256	3306	3307	3248	3467	3256	3304
2.96667	50324	49552	45029	47731	37240	38340	42928	40616	31432	31798	31535	32813	26242	25635	25108	24800	22846	23816	23321	23380	17240	18733	19208	18932	15205	14601	14572	15984	7128	15141	3444	9208	3328	3608	3666	7517	3338	3456	4424	5483	3243	3454	3217	3361	3256	3322	3388	3344
2.98333	51245	49281	45339	46881	37600	38353	43250	40642	31144	32091	31939	32625	26045	26202	25036	24632	23826	22970	23084	23636	17339	18831	18752	19388	15432	15187	15261	16246	7586	15346	3496	10005	3456	3796	3742	7961	3327	3371	4578	5412	3332	3404	3314	3302	3362	3380	3293	3303
3	50642	49810	44586	47796	37892	38016	42439	39984	31108	32167	31799	32680	25807	25730	25000	24168	23762	23498	22751	23636	17578	18691	18843	19107	15580	15024	15336	16438	7428	15381	3452	9808	3504	3876	3645	8160	3302	3498	4684	5624	3451	3444	3300	3373	3223	3398	3294	3367
3.01667	51349	49952	45524	48155	37144	37788	43020	40496	31424	32052	31346	32626	26204	26414	24679	25092	23336	23940	23658	23776	17164	18874	18196	18906	15440	15201	15381	16325	7503	15574	3483	10133	3583	3709	3722	8589	3352	3368	4821	5764	3412	3427	3326	3426	3289	3297	3351	3388
3.03333	50252	49469	44880	47646	37089	38242	42817	39872	31960	31842	31707	32731	26106	26317	25095	24916	23756	23289	22845	23935	17516	18302	19416	18696	15624	15545	15086	16482	7936	15761	3484	10385	3587	3878	3602	8855	3212	3429	4996	5708	3285	3444	3253	3336	3312	3346	3168	3190
3.05	51367	49369	45085	47619	36884	38127	43067	40625	31552	31764	31873	32408	26121	26412	25340	24891	22600	22724	22516	23070	17438	18255	18980	17996	15449	15227	15180	16342	8004	15597	3582	10512	3534	4010	3752	9177	3366	3500	5173	5934	3310	3430	3327	3335	3264	3324	3316	3198
3.06667	50639	49514	45598	46936	37572	37844	43077	40647	30984	31989	31492	32257	25703	26126	25187	24410	23554	23551	22907	23576	17271	18953	19529	18544	15561	15337	15530	16556	8005	15606	3548	10376	3515	4068	3748	9651	3354	3403	5137	6011	3392	3436	3402	3368	3348	3382	3228	3241
3.08333	50920	50151	44739	47572	37720	38638	42742	40449	30809	32003	31512	31832	25987	25789	24990	24461	22918	22737	23001	23631	17660	18891	18591	18713	15091	15321	14958	16288	8281	16047	3660	10285	3600	4171	3744	9851	3272	3592	5292	6224	3461	3412	3440	3282	3298	3344	3307	3212
3.1	51280	49849	44890	47144	38259	38414	43261	40487	31210	31675	32251	32364	26097	26463	24750	24480	23104	23498	22784	23569	17179	18569	19259	18932	15407	15510	15515	16385	8723	16207	3611	10490	3573	4230	3768	9905	3248	3580	5462	6022	3356	3432	3302	3377	3226	3229	3260	3172
3.11667	50445	49806	45454	47213	37979	37764	42385	40436	31126	32284	31711	33241	25909	26142	24999	24401	23242	22754	23256	23468	17669	18448	18680	18731	15782	14832	15317	16204	9196	16154	3628	10624	3696	4367	3763	10203	3233	3521	5518	6424	3383	3512	3256	3251	3241	3331	3252	3190
3.13333	50736	49600	45403	47892	37803	37720	42728	40677	30881	31991	31248	33238	26058	26244	24992	24698	23864	24067	23112	23604	17610	18317	18573	18525	15624	15482	15644	16671	8683	16032	3716	10880	3813	4480	3940	10448	3274	3581	5615	6356	3600	3513	3366	3330	3272	3360	3288	3193
3.15	50844	49506	44915	47468	37612	38733	43150	40408	31335	32374	31863	32380	26012	25888	24824	25039	22563	22850	23197	23480	17651	18464	19008	19098	15396	15082	15623	16711	9237	15824	3767	10835	3863	4725	3857	10885	3379	3582	5587	6554	3360	3588	3268	3314	3287	3339	3241	3344
3.16667	51170	50784	45290	47738	37737	37765	42538	40466	31380	32055	31561	32369	26074	26268	24864	24912	23832	23536	23120	23608	17412	18721	18210	18404	15829	15714	16020	16364	8928	16244	3927	11186	3811	4847	4019	11027	3352	3756	5755	6679	3411	3502	3393	3352	3238	3340	3369	3304
3.18333	50042	49212	45750	47180	37016	37963	42768	40746	31762	32576	31974	33255	26209	26119	25246	24976	22827	23198	23138	23316	17797	18552	19156	19012	15207	15265	15772	16340	9139	16203	4156	11150	3936	5024	3953	11516	3279	3726	5986	6844	3452	3647	3316	3298	3291	3169	3339	3234
3.2	51198	50212	44885	47537	37468	37735	42744	40366	31439	32283	31946	32292	26000	26435	24792	24894	22962	23552	23256	24172	17450	18826	19932	18984	15835	15288	15296	16343	9611	16566	4392	11244	3998	5216	3960	11581	3292	3786	5927	7100	3356	3649	3262	3376	3189	3318	3367	3302
3.21667	50687	49627	45118	47619	37016	38533	42772	40488	31433	32362	31848	32194	25695	26140	25280	24959	23379	23369	23069	23436	17590	18214	18819	18719	15736	14958	15716	16126	9397	16256	4512	11729	4160	5279	4022	11725	3341	3767	6200	7008	3416	3623	3333	3266	3348	3322	3340	3337
3.23333	51012	49514	45728	47527	37436	38559	43098	40647	31456	32177	31804	32771	25899	25895	24912	25034	23454	23008	22864	23871	17569	18341	19126	18508	15547	15204	15736	16576	9881	16041	4829	11224	4236	5451	4204	12221	3346	3839	6347	7136	3395	3670	3183	3354	3228	3400	3375	3234
3.25	50459	49418	45638	47164	37940	38059	42708	40724	31486	31917	31720	32245	26320	25906	24612	25171	23463	24255	23342	23131	17452	18004	18749	18640	15593	15555	15966	16356	9754	16294	5008	11642	4248	5469	4120	12252	3425	3976	6435	7248	3496	3776	3356	3360	3235	3296	3300	3367
3.26667	51588	49112	45283	47491	37741	37945	42812	40693	31350	32051	31931	31703	26002	25832	24823	24357	22903	23265	23040	23800	17642	18459	19116	18956	15816	15079	15434	16849	10293	16512	5263	11849	4469	5680	4141	12296	3296	3906	6644	7603	3453	3864	3323	3450	3287	3406	3365	3179
3.28333	50625	49031	44801	47387	37315	38280	42807	40818	31317	32272	32055	32676	26040	25941	25217	24740	23253	23464	23083	23442	17324	18799	19227	18162	15623	16112	15869	16364	10375	16480	5348	11859	4542	5903	4131	12553	3341	4141	6537	7734	3377	3868	3296	3366	3161	3224	3304	3346
3.3	50854	49549	45074	47388	37308	38100	42767	40422	31268	31880	31679	32532	26003	26309	25328	24986	23419	22994	23028	23767	17565	18498	19603	18905	15764	15776	16090	16225	10120	16381	5428	12040	4534	5923	4225	12668	3324	4150	6779	7846	3576	4024	3238	3373	3260	3348	3354	3360
3.31667	50856	49899	45099	46980	37357	38716	42600	40751	31460	31891	31869	32547	26104	26116	25188	25019	23251	23225	22892	23337	17612	18452	19980	18903	15804	15468	15991	16556	10220	16267	5616	12003	4938	6026	4316	13023	3278	4289	6957	7728	3549	4202	3331	3479	3285	3284	3301	3326
3.33333	50614	50092	45079	47218	37999	38392	42779	40150	31175	31864	32373	31809	25940	26024	25040	24766	22908	22411	23045	23497	17450	18354	19103	19082	15391	15908	15672	16645	10247	16093	5980	12147	4886	6254	4367	13188	3354	4469	7020	7888	3459	4199	3379	3470	3350	3353	3276	3250
3.35	51206	50077	45235	47368	37352	38516	42838	40325	31393	32156	31871	32396	26307	25936	25221	24853	22949	23212	22806	23482	17335	18636	18972	18731	15739	15682	15802	16723	10393	16510	6347	12184	5044	6344	4491	13553	3400	4360	7136	8041	3505	4405	3400	3465	3296	3336	3351	3278
3.36667	50960	49906	45146	47532	38144	38901	43298	40363	31114	32113	32061	31627	26105	26000	24777	24723	23322	23237	22957	23400	17577	18400	17930	18480	15640	15828	16259	16680	10213	16389	6293	12506	5226	6451	4599	13543	3275	4515	7183	8151	3492	4564	3475	3412	3341	3348	3346	3295
3.38333	51300	50060	45746	47441	37562	38576	42978	40771	31277	32399	31923	31548	26104	25825	24596	24858	22832	23056	23312	23351	17881	18800	18248	19409	15843	15327	15781	16361	10472	16260	6503	12602	5458	6592	4849	13736	3436	4709	7490	8431	3608	4534	3349	3287	3179	3397	3444	3388
3.4	50812	49852	45781	47520	38281	38390	42895	40849	31265	32081	32072	31948	26124	26091	25113	24588	22854	23012	22903	23432	17504	18776	18836	18863	15554	15487	15983	16392	10756	16701	6887	12546	5521	6738	4894	13648	3363	4659	7441	8368	3651	4687	3392	3254	3244	3359	3435	3228
3.41667	50824	49440	45267	48013	37712	38457	42584	40104	31294	32338	31832	32148	25969	25801	24680	24248	23751	23320	23044	23340	17276	18516	19710	19078	15259	15190	15824	16710	10548	16672	7076	12422	5668	6916	5003	14185	3309	4812	7886	8557	3768	4807	3388	3394	3293	3446	3379	3242
3.43333	50811	49850	45521	46978	37559	38605	42319	40388	31972	32066	32286	32508	26357	26201	24826	24657	24280	23492	22727	23782	17438	18452	19481	18737	16037	15277	15991	16728	11015	16633	7113	12886	5773	7025	5396	13796	3498	4954	7879	8545	3650	4780	3308	3453	3232	3344	3404	3388
3.45	51226	50662	45015	47020	37260	38579	42266	40508	31607	31928	31770	32692	25856	26468	25006	24731	23236	22086	23014	23533	17902	18668	19139	19116	15836	15724	15770	16366	10331	16617	7568	13050	6026	7072	5536	14261	3295	5030	8186	9024	3803	4970	3376	3281	3337	3311	3354	3246
3.46667	50376	50003	44631	47476	37606	38220	42179	40480	31748	32201	32200	31788	26100	25424	24883	24182	22968	22967	23317	23804	17309	18440	19273	18930	15656	15378	15848	16466	10892	16448	7488	12977	6248	7347	5733	14547	3539	5171	8078	9227	3956	5092	3423	3457	3249	3327	3384	3420
3.48333	51038	49597	45816	47349	38126	38561	42711	40772	31420	32080	31945	32235	26237	26256	24776	24632	22794	23467	22452	23078	17348	18448	19336	19046	15492	15453	15966	16510	11069	16625	7708	12392	6319	7533	5950	14401	3376	5297	8411	9245	3872	4987	3232	3350	3264	3356	3420	3386
3.5	51056	50272	44723	47412	37784	38115	42684	40554	31765	32208	32025	31712	26402	25790	24767	24855	23458	22844	22729	23516	17359	18618	19564	18996	15475	15464	16020	16726	10933	16418	7828	12508	6487	7424	5976	14648	3454	5244	8365	9338	4023	5204	3418	3424	3333	3270	3441	3248
3.51667	50653	49137	45765	47536	37279	38356	42982	40409	31366	31944	32365	31695	26161	26468	24916	25010	22865	22721	22599	23125	17700	18396	18924	18160	15749	15922	15390	16506	10831	16425	8315	12871	6545	7648	6145	14430	3408	5455	8425	9530	4089	5150	3384	3437	3248	3365	3546	3277
3.53333	50535	49008	45310	47047	37703	37779	42888	40740	31463	31936	31976	32566	26253	25969	24934	24759	23734	23954	22445	23719	17508	18192	19371	18458	15500	15971	16039	16652	10946	16553	8092	12663	6920	7816	6334	14397	3390	5616	8635	9676	4172	5269	3371	3457	3184	3276	3298	3336
3.55	51161	50348	45102	47312	37568	38522	42896	41256	31216	32152	31903	33093	26018	26495	24887	24764	23258	23209	23293	23568	17450	18890	19864	18985	14830	15846	16199	16553	11636	16441	8755	12569	6899	8003	6665	14609	3311	5484	8750	9725	4431	5496	3424	3356	3321	3337	3448	3280
3.56667	50449	49656	46028	47960	37880	38612	42696	40343	31391	32356	32016	32400	25830	26052	24539	24530	23061	22786	22918	23060	17638	18805	18796	19212	15951	15991	16069	16488	10985	16660	8478	12791	6941	8000	6778	14739	3438	5612	8984	9940	4344	5568	3439	3440	3313	3510	3485	3432
3.58333	50957	49680	45436	47508	37780	38150	42562	40832	31603	32039	32277	32197	26293	26227	24970	24600	23698	22952	22951	23590	17518	18584	19021	18976	15562	15842	15608	16362	11374	16468	9039	12806	7051	8170	6951	14904	3425	5664	9036	9778	4437	5624	3362	3424	3338	3316	3472	3393
3.6	50331	49573	45576	47436	37556	38484	42547	40268	31621	31790	31996	32957	26224	26196	24566	24740	23589	23520	22791	23492	17400	18461	19356	18514	15996	16219	16123	16328	11684	16624	9176	12989	7252	8159	7133	14627	3379	5784	9387	10268	4559	5770	3460	3410	3292	3315	3484	3432
3.61667	50785	49794	45374	47217	37838	38182	42481	40486	31132	32052	31488	32170	26091	26644	24782	24404	23568	23188	22697	23280	17304	18624	19064	19222	15759	15874	15980	16556	11807	16887	9629	12816	7441	8245	7188	14730	3403	5900	9279	10024	4731	5798	3388	3416	3253	3440	3407	3436
3.63333	50589	49348	45258	47867	37614	37799	42396	40388	31523	31804	32366	32705	26186	25711	24905	24824	24169	23492	23319	23492	17442	18532	18995	18881	15483	15808	15515	16641	11784	16546	9084	12811	7596	8509	7343	15075	3353	5764	9339	10350	4747	5988	3235	3440	3205	3368	3508	3391
3.65	50740	49443	45301	46960	37775	38430	42452	40372	31819	32340	32263	32646	26187	25590	24773	24824	23484	22542	22923	23355	17754	18565	19780	19310	15218	15448	15780	16747	11697	16686	9560	12923	7696	8687	7530	15187	3372	5946	9664	10370	4892	6005	3428	3424	3217	3438	3490	3354
3.66667	50870	50130	45248	47954	38128	38508	42671	40457	31569	32194	32073	32255	26216	25978	24804	24276	23159	22740	22581	23320	17476	18806	19040	18872	15418	15692	15401	16587	11480	16556	9671	13072	7812	8727	7672	15088	3504	5929	9768	10356	5031	6365	3479	3464	3292	3304	3568	3348
3.68333	50952	49332	45900	47886	37536	38248	43298	40482	31706	32308	32208	32070	26339	25803	24958	24659	22956	23128	22704	23538	17740	18512	19078	18522	15649	15233	15295	16361	11270	16818	9851	12626	7744	8772	7541	15313	3460	6262	9861	10531	4960	6072	3433	3416	3300	3470	3628	3515
3.7	50788	49764	45192	47353	38223	38177	42854	40932	31479	32318	32502	32455	26468	26357	24112	24314	22925	23318	22276	23156	17592	18180	19676	19248	15340	15777	15528	16380	11489	16809	9974	13216	7971	8936	7865	15202	3422	6149	9941	10296	5279	6270	3477	3450	3278	3395	3522	3472
3.71667	50507	49915	45845	47694	38288	38240	42767	40178	31268	31905	32616	32082	26190	26255	24684	24129	23768	23276	22552	23384	17596	18425	18824	19166	15610	15680	15982	16379	12017	17023	9970	13513	8140	8858	8038	15191	3468	6284	9982	10680	5216	6511	3520	3593	3280	3404	3550	3478
3.73333	50601	49167	45375	47795	37755	38481	42729	40320	31272	31846	32042	32174	26551	26285	24913	24653	24098	23411	23112	23562	17536	18501	19656	17855	15812	15833	15469	16912	11604	16688	10128	12761	8242	8908	8136	15019	3424	6452	10342	10767	5271	6469	3447	3476	3308	3370	3617	3508
3.75	49652	50095	45264	46806	37586	37977	42588	40787	31776	32020	31765	32600	26141	26237	25019	24268	23084	22875	22666	23380	17750	18331	19109	19024	15656	15970	15586	16564	12466	16956	10167	12707	8301	8740	8159	15368	3580	6642	10133	10828	5477	6503	3595	3508	3196	3331	3697	3508
3.76667	51066	49484	45503	47295	37976	38124	42636	40634	31668	32362	32229	32113	26053	25921	25060	24323	23453	22932	22952	23321	17410	18470	18441	18660	15795	15664	16095	16652	12386	16862	10830	12965	8386	8883	8430	15279	3396	6594	10309	11048	5494	6776	3520	3476	3230	3351	3632	3546
3.78333	50344	49758	45742	47401	37482	38765	42944	40543	31079	32056	32240	32702	26491	26048	24499	24254	23831	23672	23172	23344	17862	18457	19148	18207	15462	15740	15878	16485	11480	16778	10255	13182	8536	9282	8611	15238	3499	6638	10520	10816	5616	6847	3497	3488	3198	3356	3658	3593
3.8	51438	49576	45446	47612	37466	38707	42856	40704	31574	31876	32224	32969	26650	25735	24859	24704	23305	23576	22300	23409	17649	18390	18703	19530	15693	15493	15892	16424	11794	16652	10593	13108	8472	9418	8608	15281	3573	6811	10360	10990	5564	6975	3545	3546	3231	3382	3694	3620
3.81667	50759	49140	44857	47399	37718	38024	42260	40878	31436	32157	32701	31653	26209	25524	24680	24626	23456	23472	23103	23338	17524	18462	19340	18896	15832	15829	15403	16522	11799	16850	10893	12841	8527	9584	8751	15172	3523	6978	10476	11151	5766	6992	3701	3560	3268	3432	3798	3542
3.83333	50516	49949	45419	47010	38441	38509	42739	40884	31219	31914	32172	31785	26296	25960	24761	24498	23104	22359	22990	23325	17465	18512	18448	18990	15695	15644	15752	16598	11937	16652	10711	13022	8636	9365	9016	15812	3572	6984	10512	11387	5731	7019	3652	3688	3325	3364	3861	3645
3.85	51422	49716	45444	47546	38311	38399	42864	40608	31461	32145	32322	33012	25866	25906	24800	24276	23185	22790	23184	23734	17754	18621	19172	18781	14770	15751	16163	16738	12070	16624	10676	12662	8845	9673	9023	15568	3556	6916	10777	10911	5768	7112	3630	3653	3300	3439	3817	3620
3.86667	50321	49945	45278	47547	37875	38670	42269	40504	31350	32582	32224	32737	26343	25628	25003	24264	23098	23616	22812	23347	17379	18470	19005	19200	15373	15940	16233	16424	11758	16570	10819	13202	8679	9495	9244	15412	3477	7143	10721	11453	5971	7402	3714	3643	3240	3439	3840	3644
3.88333	50789	50346	45916	47548	37838	38605	42680	40056	31619	32037	31977	31905	26085	26183	25199	24453	23305	22724	22856	23364	17476	18285	18956	18169	15847	16156	16029	16791	11844	16625	11059	12899	8784	9728	9265	15525	3627	7435	10741	11168	6084	7386	3695	3623	3327	3423	4090	3657
3.9	50327	49575	45770	47642	37723	38260	42755	40317	31176	32070	32044	31996	26223	26327	24983	24849	24054	23235	23134	23564	17400	18602	19001	19247	15756	15532	15957	16445	11624	16802	10832	12693	8712	9667	9308	15386	3683	7297	11038	11187	5952	7509	3685	3616	3178	3348	4012	3745
3.91667	50426	49802	45510	47443	37528	38318	42332	40612	31176	32014	32139	32260	26142	25857	25144	24424	23470	23699	23031	23400	17491	18520	18744	19048	15558	15929	15940	16556	12071	16604	11137	13346	8845	9637	9351	15366	3708	7534	10752	11640	6153	7744	3812	3724	3265	3360	4184	3756
3.93333	50467	49394	46180	47252	37897	38080	42340	39875	31160	31753	31855	31761	26670	25930	25175	24137	22296	22892	22829	23192	17365	18205	19152	19132	15572	16362	16048	16792	12079	16774	11401	13455	8956	9731	9373	15704	3833	7564	11112	11243	6284	7799	3969	3599	3144	3462	4138	3906
3.95	49883	49622	45511	47840	38201	37710	42814	40932	31687	32188	31878	32390	26304	26000	25340	24317	23473	23288	22816	23388	17573	18566	18533	19053	15336	15624	15808	16508	11792	17004	10619	13364	8915	9552	9642	15490	3791	7655	10960	11537	6253	7997	3917	3804	3294	3344	4195	3854
3.96667	51729	49979	44876	47936	37716	38739	42656	40693	31537	32424	32045	31882	26117	25596	25184	24132	22958	22880	22900	23590	17575	18292	18862	19136	15976	15916	15504	16866	11977	16707	11592	13191	8994	9866	9856	15665	3856	7760	11213	11464	6400	8124	3896	3848	3276	3447	4286	3962
3.98333	51244	49400	45653	47757	37911	38538	42297	40674	31734	32074	32652	32336	26340	25835	25005	24065	22965	23964	23166	23568	17732	18709	19352	19074	15785	16244	15884	16875	12212	16697	11524	13263	9103	9903	9731	15663	4100	7880	11037	11520	6366	8208	4136	3811	3210	3383	4388	3899
4	50567	50183	46072	47372	37667	37977	42609	41080	31164	32157	32118	32424	26123	26449	24865	24187	22829	22894	22943	23616	17393	18840	19500	18183	15572	16120	15956	16834	11771	16790	11593	13132	9334	10005	9736	15700	4088	7910	11243	11610	6544	8100	4041	3931	3275	3527	4557	4009
4.01667	50793	49578	45135	47372	37830	38858	42494	40162	31492	31916	32252	32246	25931	26195	25014	24603	23422	23110	23004	23363	17864	18969	18824	18736	15864	15805	15777	16520	12048	17120	11578	13292	9170	9828	9754	15796	4122	8087	11252	11595	6611	8274	4185	4066	3386	3454	4597	4034
4.03333	49992	49156	45386	47360	37960	38294	43188	40819	31535	31867	32076	31715	26635	26037	25246	24468	23860	23511	22864	23505	17782	18563	18663	19104	15697	15478	15847	16625	12054	16826	11535	13440	9112	9959	9997	15512	4191	8156	11240	11371	6700	8391	4227	4040	3254	3450	4465	4064
4.05	51794	50404	45320	46902	37661	38286	43266	40384	31755	32298	32395	33031	26344	25846	24960	24593	23108	23292	22610	23683	17554	18620	19086	19161	15454	16013	15340	16788	12137	16635	11192	13091	9215	9883	10121	15691	4287	8097	11412	11766	6794	8519	4326	4157	3293	3512	4783	4240
4.06667	50602	50370	45851	47309	37792	38759	42457	40607	31471	32210	32187	32476	26476	25875	24961	24003	23373	23491	22564	23763	17604	18491	19483	18846	15740	15210	15737	16911	12027	16881	11960	13085	9317	9879	9895	15733	4645	8312	11411	11608	6736	8709	4544	4252	3228	3460	4813	4264
4.08333	50751	49276	45947	47806	37923	38568	42415	40594	31572	31892	32154	32188	26446	26242	25156	24468	22849	23616	22600	23120	17510	18880	19116	18805	15670	16033	16153	16620	12669	16814	11595	13076	9319	10184	10006	15635	4489	8176	11552	11706	6836	8820	4456	4421	3185	3546	4867	4346
4.1	51284	49670	45967	47332	37668	38324	42383	40647	31395	32296	31760	32777	26454	26065	24996	24188	23342	22108	22502	23352	17431	18489	18960	18736	15852	15839	15807	16824	12181	16747	11528	13261	9352	10280	10036	15774	4659	8394	11303	11715	7108	8860	4672	4359	3296	3603	4983	4335
4.11667	50202	50132	45764	47537	37855	38549	42338	40181	31412	32236	31835	31517	26217	25808	24801	24458	23032	22596	22628	23578	17637	18458	18898	18422	15484	15294	15882	16639	12536	16576	12083	13124	9323	10183	10014	15672	4702	8527	11719	11712	7076	8811	4583	4423	3160	3636	5119	4448
4.13333	50820	49584	45938	47317	37712	38463	42953	39981	31513	31441	32437	32352	26408	26158	25314	24356	22928	23384	22632	23198	17186	18712	19358	18711	15645	15727	15991	16744	12355	16960	11515	12917	9359	9976	10237	15607	4877	8458	11628	11870	7036	9046	4714	4528	3283	3592	5145	4463
4.15	50620	49589	46147	47587	38409	38368	42554	40544	31727	31920	32268	31900	26042	25662	24946	24037	23693	23526	22657	23528	17528	18580	19140	19184	15438	15828	15999	16655	12348	16613	11935	13608	9183	10092	10298	15684	4927	8392	11420	11611	7274	9259	4809	4684	3322	3637	5115	4642
4.16667	50768	49588	45522	47328	37804	38440	42990	40717	31452	32113	31738	31554	26411	26064	25219	24208	23725	23198	22836	22936	17524	18943	19039	19012	15589	15592	15867	16662	12447	16624	12190	12961	9412	9975	10108	15748	4929	8692	11720	11713	7354	9076	5028	4745	3310	3634	5252	4603
4.18333	50994	49513	46032	47072	37392	38516	42617	40212	31205	31936	32184	32515	26608	26181	25085	24426	23131	22640	22748	23200	17764	18771	18863	18652	15484	15776	15924	16614	12513	16739	12046	13308	9587	10286	10266	15744	5309	8588	11690	11903	7530	9319	4925	4830	3258	3705	5349	4938
4.2	51174	49597	46045	47641	38124	38406	42495	40553	31541	32360	32004	33007	25907	25785	24971	24591	23558	22831	22814	23406	17814	18747	19118	19383	15922	15709	15918	16529	12414	16568	12081	13256	9588	10035	10150	15660	5257	8795	11500	11656	7563	9264	5067	5096	3293	3611	5553	4992
4.21667	50291	49937	45754	47075	36669	37830	42528	40525	30990	32432	32185	31940	26364	25876	25190	24732	22892	22786	23096	23435	17444	18401	17790	18704	15669	15663	15933	16709	12068	16810	11976	13179	9375	10208	10200	15764	5367	8688	11589	12063	7868	9228	5210	4976	3228	3769	5629	5052
4.23333	51115	49788	46529	47587	38075	38563	41851	40420	31587	31765	32565	32102	26103	26216	24866	24657	23682	23663	22570	23480	17700	18516	18282	18788	15949	15353	15944	16707	12513	16814	11982	13579	9386	10204	10376	15513	5338	8801	11694	11958	7900	9512	5146	5174	3140	3706	5616	5158
4.25	50633	48987	46509	47673	37668	38012	42785	40644	31565	32147	32490	31704	26124	26504	25292	24228	23266	23672	22711	23536	17661	18847	18693	18536	15600	15431	16038	16793	12790	16610	11932	12827	9594	10332	10324	15548	5549	8982	11559	11859	7841	9424	5225	5169	3423	3724	5752	5365
4.26667	50560	49884	45518	47585	37899	38156	42214	40447	31564	32450	32265	32300	26550	26310	25067	24242	22999	23692	22849	23672	17657	18452	18600	19047	15977	16045	16043	16776	12572	16831	12066	13365	9592	10246	10324	15740	5568	8913	11760	11924	7881	9465	5260	5373	3197	3787	5905	5444
4.28333	50796	49968	45789	47240	37842	39074	42614	40263	30763	32048	31455	31766	25976	25988	25249	24265	22808	23286	22432	23299	17571	18515	19145	18977	15616	16199	16073	16564	12601	16536	12325	12936	9514	10263	10509	15650	5505	8904	11596	11809	7942	9487	5327	5496	3323	3877	5934	5384
4.3	50550	49808	45946	47843	38041	38581	42737	40381	31560	32046	32399	31918	26148	25948	25454	23851	23449	23515	22636	23661	17659	18512	18847	18611	15320	15866	16061	16733	12532	16544	11800	13224	9648	10363	10542	15833	5792	9122	11544	12004	7937	9683	5475	5661	3213	3915	6040	5500
4.31667	50989	49894	45472	47755	37431	38208	42457	40112	31800	32351	32230	31901	26546	26015	24860	24343	23259	22621	22606	23167	17476	18634	18676	18589	15096	15413	16084	16588	12660	16686	12432	12969	9511	10236	10355	15505	5677	8995	11614	11788	8152	9724	5224	5523	3238	4044	6231	5603
4.33333	50215	50409	45938	47191	38101	38514	42593	40633	31442	31931	32190	32132	26407	26464	24971	24578	23448	23384	23020	23472	17800	18656	18488	18578	15673	15416	15765	16777	12808	16876	12264	13084	9536	10209	10496	15732	5588	9047	11800	11831	8208	9688	5551	5628	3302	4096	6147	5716
4.35	51676	49908	46340	46836	37757	38160	42392	40142	31550	31858	32388	31626	26032	26314	25128	24300	23092	22811	22694	23591	17663	18626	19175	18555	15620	15806	15831	16849	12864	16854	12174	13395	9633	10268	10483	15704	5921	8932	11849	12101	8142	9900	5552	5802	3234	3991	6311	5624
4.36667	50468	49644	45956	47548	38292	38598	42424	40256	31248	32177	32175	31668	26306	25495	25077	24361	23531	23165	22718	23598	17568	18211	18784	18921	15532	15739	15988	16996	12305	16572	12155	12455	9520	10438	10654	15408	5863	9323	11704	11858	8270	9640	5462	5862	3242	4168	6454	6010
4.38333	50640	50184	45777	47668	37659	38476	42727	40004	31546	31956	32392	31823	26664	26310	24980	24036	23667	22804	22796	23831	17291	18906	18605	18862	15323	15816	15804	16758	12598	16981	12072	13181	9711	10295	10425	15888	5898	9144	11607	11917	8472	10143	5701	5815	3168	4136	6432	5922
4.4	50345	49526	45836	47844	38382	38361	43011	40220	31511	31951	32872	32235	26403	26517	24923	24511	23506	23344	22784	23298	17356	18977	18980	18277	15432	15664	16107	16824	12701	16664	12089	12942	9573	10227	10416	15738	5900	9184	11978	12062	8240	9769	5539	6132	3295	4307	6575	5971
4.41667	50525	49952	47051	47310	38184	38496	42020	40184	31144	32707	32101	32504	26313	25924	24762	24081	23198	23968	22596	23383	17593	18552	18435	19292	15216	15799	15975	16723	12648	16687	12080	13264	9557	10403	10678	15828	5808	9451	11720	12164	8364	9829	5800	5975	3215	4197	6679	6226
4.43333	50403	49445	46945	47716	37962	38252	41971	39926	31360	32144	31992	32352	26328	25908	24858	23933	23396	22772	22481	23140	17773	18618	18596	19078	15486	15612	15777	16447	12755	16888	12088	13303	9610	10449	10642	15718	5962	9300	11764	12013	8807	10268	5676	6096	3246	4324	6793	6318
4.45	50921	49211	46308	47103	38038	37909	42748	40744	31356	32386	32625	31868	26408	26190	24957	24196	23148	23487	22982	23870	17622	18647	19111	18587	15713	15880	16247	16640	12820	16646	12376	13281	9636	10267	10456	15563	6030	9308	11706	12243	8508	10067	5695	6252	3342	4426	7013	6431
4.46667	51310	50045	46700	48008	38229	38428	42294	40412	31105	32280	32588	32315	26220	26098	25105	24248	23079	23242	22836	23490	17821	18933	19152	18278	15317	15828	15898	16740	12428	16455	12710	13324	9448	10465	10729	15634	5971	9229	12029	12160	8836	10221	5605	6466	3358	4500	6974	6612
4.48333	50840	49637	46349	47547	37988	38652	42743	40584	31355	31854	32147	32048	26076	26679	25114	24007	23177	23137	22972	23438	17457	18384	18620	18681	15710	15644	16086	16646	12760	16757	12646	13455	9703	10338	10542	15532	6214	9307	11834	11927	8672	10261	5763	6552	3295	4688	7070	6573
4.5	50681	49504	45977	47838	38097	38564	42736	40190	31176	32432	32196	32425	26481	26328	24776	24147	22907	23417	22929	23398	17320	18740	19036	19432	15556	15562	16202	16607	12852	16534	12699	13376	9649	10597	10372	15527	6233	9295	11820	12168	8728	10084	5788	6586	3213	4739	7087	6484
4.51667	50109	50774	46779	47540	38002	38350	42674	40074	31576	32237	32512	32481	26562	26585	25221	24554	22756	23717	22915	22993	17744	18618	18757	19534	15599	15852	15774	16828	12764	16615	12946	13372	9687	10589	10659	15509	6258	9461	11849	11864	8853	10298	5797	6656	3356	4660	7137	6638
4.53333	51139	49485	46578	47965	37997	39120	41884	40300	31477	32217	32674	32273	26365	25996	24966	24368	23027	23288	22767	23479	17436	18769	19029	19368	15452	15583	15959	16842	12748	16852	12840	13288	9810	10502	10490	15604	6281	9308	11891	12152	9048	10089	5860	6716	3171	4685	7084	6901
4.55	51399	49550	46171	47804	37942	38656	41969	40684	31558	32296	32512	31816	26520	26170	25032	24606	23862	23441	22506	23864	17741	18927	18990	18877	15868	15473	15619	16532	12519	16471	12308	13216	9735	10614	10517	15452	6336	9395	11842	12092	8918	10199	5819	6842	3215	4778	7368	6868
4.56667	50846	49991	47094	48148	37750	38660	42020	40203	31493	32483	31980	31935	26421	26260	25260	24467	22952	22542	22815	23360	17732	18866	18840	19209	15619	15569	15928	16608	12669	16918	12580	12876	9581	10527	10634	15546	6564	9411	11819	11823	8948	10277	6136	6871	3212	4944	7649	7064
4.58333	50785	49885	46355	47191	37672	39011	42343	40190	31274	32175	31821	32266	26574	25764	24757	24719	23036	22948	22998	23514	17459	18774	19168	19191	15828	15722	16332	16718	12584	16413	12837	12818	9786	10545	10676	15598	6341	9581	12133	12100	9084	10412	5968	6950	3232	4983	7510	6930
4.6	51571	49543	46321	47675	37852	38584	42054	40636	31650	31661	32443	32095	26290	25954	24972	24347	23624	23924	22741	22891	17576	18483	19134	18540	15164	16021	15706	16676	12820	16630	12105	13330	9805	10558	10696	15581	6666	9239	11859	12192	9016	10231	5977	7021	3303	5080	7738	7119
4.61667	50200	49252	46726	47968	38010	38508	42448	39979	31539	32068	32338	30776	26619	25976	25004	24523	23948	23209	22454	23465	17764	18693	19177	19410	15345	15420	16119	16730	12613	16736	12370	13247	9705	10403	10621	15588	6686	9644	11889	11868	8927	10304	6113	7124	3271	5380	7669	7123
4.63333	50376	50018	46493	47823	38472	38632	42171	40130	31637	32248	32835	32069	26552	26192	24999	24604	22982	23040	22907	23733	17657	18276	19123	18812	15445	15596	15714	16699	13002	16531	12370	13144	9656	10460	10747	15567	6734	9506	11853	11947	8959	10320	6076	7235	3255	5288	7888	6994
4.65	50452	49885	46501	46762	37842	38224	42110	40704	31349	32303	32310	32794	26165	25805	25195	24703	23631	22534	23266	23223	17457	18417	19229	19487	15621	15698	16370	16707	12656	16701	12476	13348	9663	10771	10734	15571	7032	9412	11931	12207	9233	10312	6178	7220	3245	5390	7969	7288
4.66667	51075	50075	46752	47670	37912	38624	42542	40909	31412	32253	32742	32919	26342	26041	24847	24719	23324	23221	22792	23168	17533	18718	19132	19530	15207	15576	15814	16565	12792	16582	12655	13148	9667	10413	10680	15639	6869	9595	12077	12152	9159	10513	6121	7577	3268	5371	7816	7308
4.68333	50499	49922	46902	47550	37940	38894	42086	40949	31201	32031	31784	32411	26079	25967	24760	24229	22822	23714	22953	23160	17544	18707	18668	18750	15384	15419	15767	16420	12652	16660	12509	13518	9667	10704	10870	15831	7243	9547	11736	11874	9221	10296	6308	7325	3232	5502	8310	7515
4.7	50236	49684	46698	47368	37408	38797	42283	40638	31204	32393	32268	32258	26440	26373	24735	24091	23410	23556	22567	23211	17572	18587	18976	19004	15808	15465	16001	16677	12788	16538	12688	13175	9936	10332	10768	15314	7157	9536	11998	11915	9195	10329	6132	7479	3258	5540	7901	7430
4.71667	51438	49814	46540	46660	37969	38675	41732	40124	31548	32357	32301	32405	26329	25708	25187	24720	22840	23354	22656	23112	17646	18616	19168	19034	15251	15680	15925	16669	12780	16520	12496	13112	9824	10524	10676	15805	7212	9648	12180	11821	9137	10392	6243	7518	3280	5600	8340	7576
4.73333	51093	49722	45944	47804	37803	38363	41933	40514	31963	32132	32196	32269	26396	26019	25020	24648	23708	23108	22780	23066	17521	18458	19163	18663	15843	15616	15911	16347	12556	16652	12828	13180	9795	10721	10492	15562	7289	9564	11923	12012	9236	10331	6204	7715	3325	5743	8192	7656
4.75	50317	49320	46596	47449	37605	39166	41816	40504	31327	32398	32417	32418	26313	25901	25320	24471	23094	23366	22942	23284	17671	18508	18605	19244	15160	15695	15823	16812	12857	16447	12596	12966	9748	10480	10765	15893	7332	9549	11823	11963	9285	10455	6276	7918	3289	5800	8352	7715
4.76667	50270	50264	47046	47289	37928	38553	42449	40409	31358	32434	32805	31844	26262	26306	25256	24615	23224	22972	22816	23828	17575	18525	19005	19295	15236	15917	15811	16663	12753	16688	12401	12890	9760	10649	10759	15410	7325	9597	11912	12156	9264	10574	6231	7917	3208	5992	8230	7832
4.78333	51398	49595	46080	47224	37992	38764	42153	40629	31372	32158	32616	32052	26190	26282	24816	24736	23294	22889	22505	23375	17705	18348	18996	19281	15295	15555	16030	16716	12742	16604	12652	12803	9735	10659	10953	15612	7470	9522	11723	12100	9144	10461	6347	7835	3367	6056	8400	7864
4.8	50762	49868	46840	47923	37748	38401	41849	40535	31445	32007	32148	32080	26461	26134	25038	24745	22804	22914	23127	23372	17799	18526	18853	19217	15314	15987	15822	16679	12892	16568	12699	13138	9630	10596	10755	15277	7683	9571	11867	11954	9354	10500	6434	7889	3096	6145	8473	7915
4.81667	50912	49788	46498	47204	38071	38470	42126	40157	31944	31861	32079	32073	26626	26033	25135	24482	23537	22285	22942	23253	17501	18684	18826	18965	15724	15909	15995	16572	12961	16393	12598	13102	9628	10744	10685	15469	7582	9624	12137	12020	9345	10564	6432	8050	3240	6040	8648	7884
4.83333	50833	50390	46747	46658	37773	38788	42610	40459	31431	32061	32494	32588	26425	26414	24854	24496	22484	23561	23181	23127	17581	18855	19144	19660	15380	16114	16081	16581	12844	16655	12381	13065	9851	10478	10528	15516	7308	9693	11707	11897	9331	10306	6423	8177	3233	6208	8624	7931
4.85	50686	49673	47023	47573	38121	38714	42086	40512	31897	32160	32324	31777	26050	26088	24952	24396	23256	23084	22637	23184	17653	18698	18913	19477	15480	15840	15772	16561	13033	16477	12479	13062	9844	10596	10796	15452	7576	9673	11868	12124	9228	10637	6436	8152	3344	6450	8704	8091
4.86667	51359	49724	46494	47293	37770	38592	41766	39956	31206	32068	32359	32223	26356	26116	25391	24559	22757	22602	22822	23080	17479	18739	19400	19214	15460	15956	15687	16575	12812	16310	12568	12999	9837	10532	10815	15312	7796	9542	11772	12044	9572	10680	6416	8206	3194	6498	8772	8037
4.88333	51390	49398	46952	47322	38009	39106	42407	40272	31560	32226	32254	31905	26447	26626	24703	25295	23199	23026	22384	23011	17558	18598	19511	19031	15224	15982	16008	16738	12932	16439	12708	13448	9860	10432	10689	15418	7788	9572	12251	12282	9238	10600	6482	8287	3328	6513	8568	8398
4.9	51220	49542	46854	47640	37965	38679	41896	40404	31740	32734	32113	32252	26381	26053	24728	24409	23447	22988	22873	23212	17725	18320	19465	19207	15112	15799	16233	16792	13114	16373	12599	13008	9928	10546	11093	15414	7716	9493	12108	12210	9478	10467	6481	8461	3245	6520	8883	8304
4.91667	50137	49963	46575	47352	37940	38482	41739	40353	31688	32428	32348	32128	26400	26071	25176	24580	22772	22785	22433	23377	17656	18522	19460	18865	15619	16399	16300	16730	12828	16779	12558	13340	9697	10475	10996	15677	7988	9710	11880	11788	9534	10692	6562	8377	3308	6660	8656	8363
4.93333	50807	50052	47275	47403	38136	38713	41672	40360	31448	32622	32644	32563	26643	25840	24872	24828	22815	22908	22288	22951	17798	18744	19689	19159	15388	15815	16056	16636	12812	16584	12725	13008	9796	10464	10857	15152	7820	9670	12079	11948	9484	10593	6610	8369	3280	6730	8738	8220
4.95	50954	49710	46996	47340	37936	38416	42364	40549	31120	32381	32567	32308	26363	26284	25321	24760	23117	22831	22752	23075	17756	18556	19700	19464	15483	15938	15868	16725	12787	16390	12646	12984	9792	10456	10795	15578	8149	9702	11864	12002	9541	10680	6544	8436	3282	6866	8911	8433
4.96667	50399	50139	46997	47913	37991	38869	42239	40620	31740	32218	32653	32327	26181	26128	24979	24516	23367	22815	22753	22940	17653	18783	19620	19364	15419	16206	16080	16524	12620	16538	12523	13168	9746	10680	10712	15692	8092	9520	11989	11852	9514	10656	6676	8520	3203	6835	8618	8324
4.98333	51031	49004	46357	47881	38662	38848	42311	40269	32030	32708	32200	31786	26093	25873	25016	24951	22696	22764	22372	22828	17553	18594	19252	18940	15472	16232	15997	16558	12924	16541	12648	13267	9956	10674	10707	15428	8141	9701	12136	12038	9453	10568	6584	8660	3215	7097	8814	8525
5	50744	49321	46632	47048	37922	38882	41739	40408	31979	32643	31980	32266	26232	26076	25221	25081	23498	23599	22532	23480	17800	18984	19649	19356	15760	16161	15948	16791	12636	16873	12646	13256	9844	10430	10648	15555	8345	9491	11732	11827	9530	10764	6708	8423	3241	7073	9161	8613
5.01667	50637	49861	47074	47362	38518	38917	42260	40437	31272	32140	31892	31356	26338	26008	25292	24901	23236	23103	22573	22940	17845	18423	19266	18903	15370	16092	16073	16915	12788	16256	12719	13110	9830	10583	10724	15349	8134	9743	11724	11872	9590	10632	6499	8768	3232	7138	8800	8577
5.03333	51180	50280	47070	47608	38486	38552	41703	40342	31376	31709	31912	32403	26258	26111	25108	24693	23376	23744	22755	23333	17309	18740	19479	19140	15605	15817	15792	16755	12792	16759	12835	12680	9932	10469	10619	15456	8386	9726	11806	11700	9672	10573	6616	8819	3298	7307	9104	8753
5.05	50656	49902	47687	47803	37726	38463	42024	40524	31525	32169	32347	32557	26107	26205	25064	24393	22740	23173	22602	22886	17700	18349	18717	19176	15434	16077	16036	16797	12885	16485	12720	13037	9846	10604	10803	15410	8507	9661	11929	11914	9678	10577	6746	8738	3313	7516	8853	8676
5.06667	50271	49915	47543	47307	37924	38423	41988	40748	31158	31958	32191	31334	26332	26137	25124	24563	22930	22996	22571	23272	17877	18764	19790	19393	15153	16230	15886	16574	12869	16512	12726	13139	9748	10696	10808	15472	8422	9496	12047	11825	9730	10463	6836	8877	3276	7515	8938	8712
5.08333	50534	50005	47032	47590	38275	38594	41788	40355	31440	32502	32418	31874	26517	25990	24829	24877	23248	23313	22443	22988	17727	19018	19376	19716	15534	16276	16158	16825	12712	16457	12690	13091	9804	10710	10805	15212	8389	9628	11900	12140	9518	10707	6619	8982	3260	7612	9248	8778
5.1	50759	49836	47562	47125	38312	38518	42371	40300	31333	32420	32248	32622	26777	26675	24835	24406	23210	23591	22396	23328	17823	18600	19042	19110	15677	15911	15934	16437	12756	16689	12672	13322	9700	10515	10807	15545	8600	9678	12056	11944	9739	10520	6681	8768	3202	7613	9320	9046
5.11667	51737	49786	46743	47676	38681	38701	42063	40041	31560	31932	31951	32400	26443	25749	25088	24899	23271	23027	22524	23182	17424	18460	19397	18895	15582	16296	15684	16991	12758	16179	12764	13222	9796	10700	10665	15215	8452	9698	11797	12058	9612	10634	6797	9072	3287	7908	9448	8743
5.13333	50196	50010	46798	47390	38232	39027	42528	40315	31821	32213	32292	32581	26468	26899	25125	24772	23784	23402	22124	23145	17548	18261	19531	18853	15115	16290	16008	16673	12844	16507	12839	13046	9717	10492	10735	15580	8540	9549	11931	11717	9795	10851	6941	8957	3321	7812	9055	8764
5.15	50837	49540	47318	47436	38412	38985	42481	40404	31462	32328	32548	31822	26435	26020	25012	24895	23292	23463	22536	22815	17676	18551	19453	19391	15261	16400	16264	16703	12894	16543	12896	13161	9854	10560	10560	15346	8692	9712	12044	11960	9542	10712	6817	9080	3244	7752	9184	9187
5.16667	51047	49452	47331	47388	37911	38580	42544	39894	31392	32593	32257	31242	26635	25484	25137	24670	23439	23052	23169	23016	17516	18725	19138	19012	15483	16216	15768	16476	12965	16321	13060	13055	9904	10932	10928	15218	8540	9600	12112	12069	9678	10752	6736	8980	3217	7992	9190	9046
5.18333	50857	49525	47758	47440	38322	38564	42367	40166	31362	32488	32895	32372	26853	25977	24828	24528	22744	23630	22093	22899	17805	18650	19624	19291	15256	16112	15718	16748	12624	16355	12778	13085	9854	10476	10536	15163	8559	9762	11976	12119	9684	10584	6766	8932	3245	8224	9383	9044
5.2	50777	49778	46571	46964	38057	39432	42166	40488	31480	32355	32692	32342	26372	25705	24838	24446	23599	23506	22434	22975	17708	18460	19196	19309	15488	16129	16032	16738	12928	16487	12764	12936	9951	10721	10680	15368	8754	9673	11948	11912	9590	10675	6843	9112	3234	8372	9431	9273
5.21667	51164	49937	47059	47343	37843	38604	42141	40568	31398	32221	32044	32956	26417	26082	25296	24810	23067	23452	22674	22846	17816	18539	19570	19101	15510	16165	16141	16710	12928	16168	12792	13136	9740	10654	10544	15425	8869	9576	12006	11844	9640	10884	6917	9103	3260	8475	9323	8938
5.23333	50503	49812	47371	46858	37861	38691	42488	40292	31652	32481	33133	32064	26588	25706	24899	24503	24012	22815	22449	22935	17742	18840	19184	18866	15326	16450	15844	16687	12941	16363	12679	13077	9921	10655	10697	15383	8711	9524	11984	12131	9688	10653	6771	9203	3180	8212	9086	9120
5.25	51588	50340	47514	47474	38048	39266	41924	40442	31504	32101	32279	31905	26457	26233	24964	24751	23510	23261	22486	22829	17764	18517	19246	19244	15420	16367	15876	16516	12789	16552	12516	13207	9682	10612	10812	15388	8753	9526	11985	12200	9760	10689	6955	9103	3169	8148	9042	9194
5.26667	51088	50319	46880	47038	37892	38452	42572	40609	31128	32000	32570	32390	26258	26084	24958	24735	23462	22876	22173	23009	17702	18816	19326	18912	15298	16017	15984	16526	12803	16434	12746	12948	9753	10485	10913	15288	8807	9556	11783	11878	9686	10608	6799	9242	3327	8276	9288	9167
5.28333	50724	50246	47404	47541	38180	38558	42187	40301	31516	31948	32574	32164	26468	25811	25513	24844	23454	23236	22424	22904	17936	18481	19216	19559	15414	16432	15538	16701	12940	16543	12946	13264	9771	10468	10827	15223	8924	9726	11860	12101	9756	10794	6932	9050	3349	8388	9410	9305
5.3	50602	50088	47479	47317	38190	39044	42809	40408	31401	32103	32493	31883	26644	26403	25248	25379	23617	23306	22632	22850	17874	18461	19506	18937	15483	16020	16010	16602	13006	16325	12882	13498	9749	10525	10822	15520	8789	9924	11695	12104	9631	10724	6890	9302	3269	8716	9619	9317
5.31667	50519	49710	47484	48054	38302	38776	42308	40102	31853	32361	32506	31687	26402	26152	24777	24732	22381	23329	22075	22880	17964	18634	19128	19188	15380	16203	15987	16761	12962	16600	12447	13411	9988	10756	10752	15280	8912	9880	11876	12073	9719	10639	6868	9282	3284	8690	9593	9125
5.33333	50605	49254	46809	47072	37773	38784	42306	40156	31335	32124	32611	31442	26274	26008	25530	25185	23441	23269	22396	22823	17511	18588	19227	19333	15636	16360	16228	16532	13007	16489	12764	13193	9985	10871	10924	15535	8689	9735	12041	12190	9611	10294	6960	9360	3186	8779	9676	9292
5.35	50957	50080	47248	47336	38168	38336	42159	40128	31669	32107	32989	31812	25799	25688	24856	24834	23563	23676	22568	22373	17572	18426	19118	18786	15433	16114	16112	16851	13024	16356	12576	13036	9754	10715	10820	15480	8744	9687	11880	11857	9717	10702	6952	9341	3261	8830	9414	9504
5.36667	51064	50120	47424	47368	38316	39065	42176	40632	31664	32456	32414	31410	26432	26133	25110	24460	23098	23488	22495	22834	17992	18686	19496	19164	15407	16299	15224	16803	12916	16536	12824	13116	9928	10492	10814	15455	8953	9725	11728	12172	9752	10841	6958	9192	3166	8663	9211	9519
5.38333	50052	49968	47088	47517	38679	38218	42392	40728	31618	32004	32824	31958	26238	25977	25254	25044	23760	23424	22248	22848	17708	18682	19455	18809	15691	16221	16450	16577	12899	16384	12728	12868	9825	10491	10837	15447	8940	9708	12003	12060	9920	10600	6875	9244	3220	8748	9324	9534
5.4	51176	50202	47106	47736	38520	38994	42191	40464	31626	32508	32722	32496	26659	26344	25219	24828	22824	23282	21947	23044	17602	18726	19308	19196	15422	16089	16100	16698	12914	16724	12800	13160	9797	10600	10780	15290	8895	9878	11854	11824	9840	10705	7086	9315	3394	8960	9515	9439
5.41667	49679	49852	47556	47012	38101	38551	42463	40119	31446	32296	32778	32607	26393	26016	25153	25065	23484	23124	22093	22736	17679	18650	19502	19093	15520	16309	16287	16646	12893	16544	12885	13139	9928	10640	10909	15082	9000	9758	11782	11889	9652	10478	6976	9440	3229	9372	9433	9495
5.43333	51075	50474	47570	47142	38446	38429	42156	40433	31496	32447	32310	32273	26110	26217	25363	25213	23204	23720	22246	22797	18069	18545	19360	18832	15431	16244	15394	16554	12814	16684	12789	13201	9913	10804	10849	15437	9096	9616	11724	11877	9761	10684	7224	9267	3280	8926	9528	9492
5.45	50712	49081	47399	47584	38175	39107	42244	40287	31314	32427	32592	31424	26392	25896	24995	24636	23584	23347	22212	22690	17432	18455	19245	18856	15623	16333	16101	16700	12809	16220	12673	13223	9803	10768	10612	15065	8894	9815	11866	11883	9603	10738	7094	9243	3155	9058	9582	9673
5.46667	50269	49321	47498	47539	38522	39031	41803	40121	31498	32148	32318	31750	26343	26420	25272	25143	23855	23592	22322	22928	17312	18414	19544	18745	15376	16489	15966	16763	12822	16448	12642	12980	9636	10717	10888	15570	8933	9667	11734	12002	9689	10444	7066	9206	3212	9066	9707	9490
5.48333	50696	49501	47315	47435	38295	38641	42058	40459	31749	32381	32441	31940	26530	25787	25239	25041	23620	23404	22211	22490	17457	18746	19421	18968	15734	16728	16124	16484	13030	16661	12731	13339	9844	10508	10969	15326	9077	9604	11933	11960	9821	10345	7044	9128	3254	9096	9440	9531
5.5	50777	49747	47980	47031	38138	38456	42074	40355	31624	31967	32800	31681	26392	26055	25129	24795	23442	23248	22545	22628	17611	18801	19324	18976	15683	16496	15814	16675	13106	16252	12589	13311	9739	10540	10931	15352	9011	9676	11634	12034	9757	10669	6992	9326	3264	9379	9464	9464
5.51667	50825	49935	47552	48124	37995	38408	42306	40481	31431	32964	32290	31530	26368	26238	24900	25017	23381	23276	22308	22798	17849	18588	19519	18920	15469	16498	15994	16660	12929	16399	12775	12748	9840	10814	10776	15332	9126	9704	11821	11872	10046	10661	7086	9393	3258	9232	9518	9739
5.53333	51445	50037	47780	47559	38432	38789	42132	40165	31584	32244	32247	32204	26506	25912	25021	25103	23412	23556	22791	22520	17840	18334	19315	19524	15482	16262	16198	16589	12989	16345	12750	13004	9791	10544	10785	15520	9211	9744	12008	11944	9734	10444	7189	9257	3316	9331	9704	9740
5.55	51121	49799	47019	47397	38109	39008	42307	40614	31503	32065	32582	32140	26372	26176	25364	24628	23441	23609	22400	22797	17729	18440	19365	18882	15753	16337	15816	16792	12736	16431	12755	12990	9867	10695	10624	15054	9244	9712	11784	11860	9802	10578	6956	9324	3267	9276	9736	9550
5.56667	51622	50188	46822	47805	38463	39016	42102	40900	31317	32571	32484	31410	26560	26355	24728	25236	23148	23240	22366	22377	17716	18308	19448	19064	15510	16627	15904	16318	12892	16240	12787	13103	9730	10615	10723	15284	9276	9708	11967	11835	9772	10534	7144	9335	3326	9172	9856	9657
5.58333	50077	50048	47034	46627	38473	38880	42220	40333	31684	32038	32310	31951	26495	26218	24757	24760	22980	23561	22319	22109	17497	18504	19480	18811	15406	16292	15932	16748	12972	16628	12689	13180	10039	10732	10938	15382	9225	9548	11744	11805	9763	10404	6961	9168	3336	9380	9591	9759
5.6	50603	50284	46862	47609	37922	38948	41772	40311	31911	32632	32524	31920	26217	25731	25126	25113	23262	23328	22591	22720	17704	18513	19448	18663	15365	16309	15944	16565	12972	16489	12898	13327	9967	10700	10754	15360	9050	9780	11686	11982	9736	10676	7212	9439	3342	9360	9515	9694
5.61667	49733	50265	47096	47516	38096	38602	42447	40071	31812	31933	32621	32278	26687	25950	24994	24935	23410	23299	22679	22620	17514	18564	19278	18736	15564	16190	16268	16650	12909	16324	12584	13107	9777	10495	10870	15484	9310	9605	12123	11808	9725	10452	6972	9335	3238	9415	9567	9487
5.63333	50474	50508	47690	47813	38483	38640	42585	40263	31520	32648	32245	31277	26268	25692	24937	25324	23298	23263	22495	22648	17558	18670	19424	19110	15718	16390	15923	16468	13024	16506	12995	13176	10073	10592	10644	15067	9128	9728	11872	11845	9696	10504	7084	9203	3238	9268	9851	9764
5.65	51103	50026	47492	48543	38165	39163	41745	40359	31459	32496	32632	32148	26175	26107	25392	24847	23775	23321	22387	22336	17856	18401	19673	19244	15462	16006	15722	16747	12940	16551	12588	13240	9897	10723	10916	15253	9231	9854	11740	11921	9860	10628	7088	9399	3183	9336	9743	9715
5.66667	51162	50416	47318	47100	37943	38679	42260	40516	31356	32284	31979	32192	26443	26008	25102	24950	23346	23651	22397	22320	17662	18609	19484	19008	15476	16117	15622	16558	12870	16366	12690	12940	9689	10487	10744	15292	9011	9942	11626	12060	9839	10710	7134	9608	3336	9640	9755	9710
5.68333	50147	50141	47636	47594	38501	38637	42371	40174	31588	32180	32844	32499	26345	26090	25148	24772	23542	23549	22360	22370	17771	18535	19851	18901	15427	16259	15732	16830	12868	16448	12981	12869	9829	10580	10616	15181	9036	9597	11874	11870	9709	10675	7226	9551	3396	9602	9728	9904
5.7	51476	49889	47582	47197	37837	38819	42352	40686	31521	32235	32705	32269	26228	25768	25008	24759	23912	23475	22696	22632	17542	18572	19556	18526	15679	16432	16164	16442	12768	16387	12779	13216	9985	10540	10790	15096	9148	9495	11796	11763	9856	10407	7120	9501	3268	9660	9695	9625
5.71667	50473	50151	47502	47144	38118	38680	41850	40117	31548	32135	32182	31900	26429	26253	25009	25008	23829	23529	22423	22505	17679	18425	19520	19275	15756	16315	16033	16410	12990	16281	12924	13060	9817	10678	10692	15338	9184	9379	11877	12078	9761	10506	7232	9458	3213	9598	9740	9886
5.73333	50358	49785	47933	46486	38252	38805	41962	40007	31748	32308	32460	32426	26487	25666	24825	25045	22839	23488	22152	22284	17639	18418	19689	19213	15592	16499	15906	17116	12816	16505	12891	13432	10084	10881	10644	15128	9132	9707	11677	12088	9712	10403	7003	9225	3265	9839	9747	9985
5.75	50808	50512	48281	48054	38165	38893	42761	40024	32009	31865	32485	31451	26292	26184	25144	25186	23813	23565	22196	22620	17667	18387	19230	18835	15516	16486	16116	16924	13118	16548	12700	13005	10023	10668	10870	15241	9237	9760	11981	11790	9704	10626	7235	9460	3232	9904	9885	9984
5.76667	50148	50011	47465	47240	38518	38924	42344	40238	31642	32887	32932	32548	26616	25946	25052	24779	23046	23818	22178	22266	17591	18381	18899	19232	15482	16163	15970	16444	12903	16240	13044	12906	9958	10570	10896	15596	9196	9662	11888	11991	9857	10477	7155	9209	3292	9638	9911	9828
5.78333	50211	50052	46878	47224	38827	38381	41994	40460	31664	31972	32594	32267	26564	26410	25011	24626	23664	23350	22051	22070	17510	18648	19406	18672	15311	16168	16112	16620	12907	16350	12921	12924	9899	10726	10761	15392	9226	9728	11848	11997	9634	10632	7119	9221	3235	9627	9784	9793
5.8	50731	50417	47278	47030	38297	39152	42016	40410	31698	32271	32334	32168	26272	26577	25023	25004	24090	23785	22153	22142	17656	18484	19567	19322	15561	16108	16116	16712	13122	16288	12780	12860	9859	10574	10796	15296	9168	9549	11777	11830	9799	10664	7178	9276	3216	9977	9822	9700
5.81667	50952	49761	47075	47619	37606	39004	42422	40537	31296	32173	32507	32160	26135	25636	24948	24972	22896	23615	22220	22222	17956	18598	19393	18827	15521	16292	16140	16912	12990	16286	12927	13053	9814	10604	10798	15266	9388	9629	11940	11766	9831	10600	7231	9416	3176	9982	9540	9974
5.83333	50774	49570	47233	47251	38247	39681	42151	40472	31852	32312	32635	31945	26180	26273	25243	25163	23593	24033	22014	22322	17517	18415	19138	18999	15551	16236	15893	16820	12822	16858	12752	12947	9697	10606	10620	15215	9252	9628	11880	11822	9741	10514	7216	9636	3216	9627	9848	9782
5.85	50767	50224	47556	47537	38405	38954	41863	40219	31637	32441	32404	31530	26451	26179	24960	24455	23300	23923	22104	22360	17610	18460	19529	18924	15354	16282	16036	16762	12760	16491	12846	12918	9855	10680	10584	15212	9208	9866	11808	11908	9600	10584	7146	9417	3291	9896	9838	9836
5.86667	50888	49618	47498	47751	38220	38627	42521	40441	31776	32604	32736	31780	26611	26005	25009	24759	23352	23625	22054	22268	17584	18401	19224	18693	15384	16153	16060	16848	13044	16084	12867	12902	9970	10485	10925	15216	9007	9665	11850	11945	9696	10408	7168	9297	3259	10299	9726	9872
5.88333	50680	49921	47444	46626	38554	38617	42353	40355	31735	32228	32219	32059	26636	26402	25128	25473	23008	23381	22404	22107	17525	18218	19495	19009	15372	16270	16111	16718	13024	16318	12788	12902	9847	10635	10908	15295	9314	9735	11989	11919	9784	10415	7370	9552	3252	9829	9819	9916
5.9	51536	50188	47741	47596	38172	38931	42486	40067	31172	32326	32257	32331	26477	26342	25004	25023	23356	23743	22211	22301	17609	18384	18953	18900	15414	16196	15886	16634	12823	16336	12636	13077	9738	10724	10731	15190	9385	9494	11792	11938	9568	10443	7372	9208	3372	9818	9924	9911
5.91667	50736	49897	47477	46746	37917	38820	42119	40925	31536	32070	32908	32028	26555	26164	24692	24636	23764	23576	22387	22368	17410	18253	19508	19849	15595	16380	16270	16436	13032	16505	12737	13260	9821	10640	10787	15532	9031	9396	11898	11804	9797	10454	7171	9348	3240	10056	9553	9816
5.93333	49575	49708	46929	47228	37970	38585	41928	40162	31653	32560	32363	31807	26564	26096	25266	24996	22896	23383	22160	22638	17612	18613	19458	18772	15522	16080	15723	16611	12909	16464	13009	12890	9893	10704	10512	15320	9288	9649	11615	12250	9727	10364	7298	9304	3300	10040	9703	9784
5.95	51184	49952	47852	47042	38312	38778	41988	40742	31506	32482	32716	32105	26490	25892	24775	24519	23194	23560	21891	22040	17311	18466	19066	18882	15728	16134	16036	16614	12721	16317	12832	12800	9577	10531	10876	15224	9318	9701	11736	11784	9816	10681	7178	9218	3348	9984	10006	9897
5.96667	50401	50350	47877	47565	38591	39252	42544	40080	31622	32265	32613	32278	26236	26184	24683	24905	23160	23327	22152	22302	17754	18316	19767	19104	15352	16109	15658	16619	12972	16500	12780	13138	10044	10617	10759	15454	9448	9651	11776	11736	9831	10651	7234	9291	3314	10126	9956	10101
5.98333	51082	49836	47200	47356	38286	39117	41985	40472	31784	32270	32929	31374	26672	25934	24895	24639	23855	23477	22208	22329	17644	18288	19923	19360	15416	16194	16192	16888	12736	16264	12836	13144	9785	10640	10912	14989	9250	9706	11752	11824	9906	10466	7336	9439	3356	9840	9957	9910
6	50862	49316	47798	47093	38321	39309	42777	39999	31380	31956	32313	31795	26428	25962	24937	24796	23385	23554	21997	22201	17832	18324	19690	19583	15453	16339	15976	16635	13064	16469	12901	13059	9977	10510	10833	15344	9367	9470	11712	12064	9636	10620	7128	9356	3269	10017	9868	9922
6.01667	49998	50151	47581	47268	38388	38600	41881	40232	31828	32192	32532	31326	26401	26166	25044	24939	23518	24028	22029	22554	17463	18539	19778	18597	15451	16358	15936	16528	12991	16417	12662	12912	9825	10537	10708	15333	9468	9655	11888	11806	9799	10581	7104	9386	3258	10396	9886	9809
6.03333	50773	49645	47501	47746	38144	38844	41924	40713	31562	31946	32464	31992	26443	26524	24992	25024	23402	23204	21950	22369	17361	18556	19385	18560	15687	16212	16077	16660	13056	16184	12748	12830	9831	10727	10812	15104	9255	9604	11632	11863	9867	10425	7132	9390	3297	9957	9545	9830
6.05	50030	49736	47107	47132	38143	39078	42074	40317	31808	32409	32870	32017	26527	25758	24848	24939	23237	23256	22242	22200	17649	18756	19254	19660	15541	16210	16036	16629	12962	16148	13064	12940	9738	10602	10742	15237	9255	9743	11748	11844	9831	10265	7367	9398	3310	9897	10029	9964
6.06667	50711	49576	47668	47363	38623	39213	41832	40556	31437	32200	32201	32001	26050	26163	24584	25140	22741	23528	22109	22303	17914	18712	19470	19070	15432	16412	16042	16811	12907	16595	13144	13035	9788	10599	10776	15385	9452	9623	11876	11852	9734	10507	7179	9455	3465	10485	9848	10121
6.08333	50096	50171	47651	47624	38280	39332	41672	40293	31536	32202	32263	31607	26269	26484	25204	24940	23530	23948	22120	22187	17720	18545	19316	19214	15517	16584	15768	16864	12906	16527	13058	12796	9873	10648	10596	15308	9366	9713	11946	12020	9724	10528	7260	9339	3397	9876	9864	9973
6.1	50300	49840	47954	47193	37885	38749	42556	40100	31351	32004	32589	32060	26316	26284	24708	24724	23353	24130	22330	22247	17728	18549	19457	18710	15440	16385	16304	16496	12902	16298	12995	12939	9924	10672	10708	15312	9253	9536	11976	11971	9880	10461	7208	9370	3294	10024	9693	9903
6.11667	51275	49662	47925	46819	38147	39128	42551	40087	31762	32640	32265	32400	26281	26390	24980	25308	23134	23053	21716	22188	17748	18765	19260	19157	15486	16176	16207	16892	12731	16283	13011	12646	10046	10672	10708	15242	9290	9661	11791	11970	9868	10504	7006	9492	3315	10294	10063	10088
6.13333	51251	49762	47862	46779	37860	38951	42626	40564	31842	32300	32654	31744	26205	26093	25018	24977	22840	23782	22244	21904	17719	18628	19076	18686	15580	16380	16103	16821	13310	16460	12836	13223	9879	10442	10683	15331	9411	9925	11866	11888	9770	10248	7377	9294	3480	9960	10007	9859
6.15	50844	49564	47864	47131	38337	39316	42676	40012	31400	31856	32360	31859	26425	25988	24829	25428	23488	23335	22360	22559	17542	18592	19310	19083	15685	16320	16084	16366	13052	16388	13124	13375	9761	10689	10674	15179	9368	9612	11668	11688	9775	10384	7178	9260	3325	10103	9915	10084
6.16667	50538	50288	47711	47350	38012	38664	41984	40234	31645	32138	32504	31942	26203	25632	25008	24384	23433	24204	22114	22146	17684	18332	19527	18690	15385	16390	15916	16768	13033	16494	13054	13096	10096	10676	10652	15107	9207	9668	11859	11823	9764	10303	7467	9361	3272	10316	9904	9994
6.18333	50746	50419	48052	47355	38291	38842	42270	41144	31374	32119	32653	32497	26314	26219	24776	24580	23197	23367	22084	22392	17544	18521	19774	19387	15608	16401	15936	16736	12890	16561	13073	12855	9964	10556	10892	15343	9296	9716	11738	11901	9600	10512	7308	9625	3292	10221	9823	9910
6.2	51340	49691	47141	47700	38049	39177	42296	40404	31738	32283	32381	31782	26328	26138	24460	25244	23822	23160	22326	22496	17774	18633	19801	19445	15520	16096	16196	16470	13020	15931	12937	13452	10051	10590	10806	15207	9529	9544	11759	12068	9812	10612	7270	9327	3354	10332	10006	9884
6.21667	50968	50234	47716	47016	38231	39552	42612	40804	31658	32039	32576	31659	26524	25858	24698	24624	23535	23195	22309	22460	17302	18400	19142	19219	15628	16167	16061	16406	13033	16413	12887	13033	9896	10704	10712	15027	9389	9688	11774	11909	9702	10492	7291	9538	3350	10137	9913	9856
6.23333	50849	49727	47739	47573	38344	39052	41710	40253	31486	32300	32945	31954	26421	25932	24724	24782	23652	23874	22320	22131	17470	18215	19391	19182	15611	16197	16020	16660	13005	16466	13044	12820	9860	10596	10816	15459	9141	9634	11800	11654	9688	10492	7380	9196	3286	10465	9910	9879
6.25	50360	50352	47270	47836	38124	39128	41858	40140	31935	32000	32581	32157	26684	26316	25228	24880	23721	23668	22064	22321	17632	18356	19285	18971	15429	16136	15816	16852	13081	16219	13031	13008	10135	10473	10711	15021	9276	9611	11683	11580	9883	10516	7192	9384	3416	10309	9915	10212
6.26667	51652	49372	47783	46824	38531	39204	42056	40199	31676	32051	32599	31555	26359	25903	24757	24924	22680	23776	22239	22154	17572	18372	19228	18071	15512	16343	16016	16600	12864	16399	12847	12819	9706	10582	10704	15011	9133	9479	11809	11820	9844	10564	7296	9428	3368	10300	9884	10145
6.28333	50120	49646	47200	47896	38392	38715	41940	40110	31343	32152	32187	32236	26712	26084	24658	24658	23343	23390	22032	22537	17800	18527	19335	19184	15678	16044	15938	16516	13332	16274	12808	13027	9846	10612	10583	15149	9422	9568	11773	11768	9463	10472	7267	9307	3344	10291	9997	10118
6.3	51696	49933	47226	47004	38325	39428	42270	40303	31470	32017	32555	32309	26534	26057	24881	24922	23482	23131	21814	22319	17241	18473	19496	18762	15489	16423	15824	16734	12966	16232	12794	12872	9747	10616	10851	15128	9374	9687	11562	11922	9838	10293	7272	9281	3376	10180	10090	10113
6.31667	50224	50642	48618	47129	39010	39036	41997	40598	31597	32436	32416	31797	26237	26167	24867	25079	23160	23145	21972	22168	17639	18248	19358	18805	15200	16394	16124	16496	12919	16116	12952	12930	9894	10663	10594	15284	9403	9736	11920	11603	9940	10542	7287	9332	3281	10496	9854	9897
6.33333	50988	49908	47963	47438	38840	38868	42240	40159	31284	32371	32414	32040	26384	26073	24682	24905	23038	23306	22107	22428	17825	18493	19548	18775	15388	16656	16464	16861	12870	16396	12934	13260	9925	10651	10568	15182	9385	9591	11704	11866	9784	10526	7466	9276	3422	10396	9828	9911
6.35	50608	49801	48090	47888	38324	38798	41941	40679	31848	32299	32552	32028	26479	26092	24856	24530	23290	23303	22090	22468	17674	18582	19501	19089	15370	16429	16319	16644	12896	16303	12815	13131	9829	10586	10730	15141	9408	9647	11792	11904	9556	10610	7521	9552	3436	10357	10052	10097
6.36667	49618	50429	47199	47649	38165	39113	42239	40416	31683	32098	32396	31425	26404	25996	24597	24924	23257	23332	22182	22439	17533	18128	19604	19052	15380	16250	16130	16771	13021	16297	12985	12939	9796	10529	10812	15146	9404	9616	11754	11956	9866	10605	7496	9466	3377	10569	9952	10172
6.38333	50896	49771	47547	47721	38453	39003	42148	40077	31335	32228	32392	31820	26516	26015	24693	24962	23552	23644	21660	22635	17632	18476	19548	18817	15622	15853	15796	16748	12891	16224	12791	13059	9738	10817	10624	15388	9297	9677	11673	11818	9866	10467	7246	9172	3446	10299	9912	10123
6.4	50670	49720	47758	46950	38368	38875	42124	40393	32115	32420	32949	31791	26639	26230	24751	25148	22870	23447	21840	22254	17393	18519	19224	18632	15225	16159	15691	16565	12864	16392	12968	13436	9886	10684	10656	15020	9417	9589	11765	11760	9869	10556	7296	9545	3439	10564	9661	10138
6.41667	50599	49544	48058	47440	38582	39180	42296	40080	31548	31864	32485	31655	26216	26088	24764	24827	23374	23319	21765	22256	17520	18408	19328	19589	15520	16312	15981	16505	13040	16086	12725	13119	9895	10668	10838	15250	9356	9776	11792	11796	9706	10279	7306	9394	3476	10292	10012	10027
6.43333	51084	49302	48384	47697	38688	39340	42253	40536	31657	31968	32702	31844	26619	26142	24700	24502	23207	23357	21736	22094	17716	18222	19150	19130	15188	16240	16479	16376	12939	16391	13013	13019	9776	10500	10552	14941	9381	9437	12004	11764	9733	10510	7296	9258	3487	10432	9900	10075
6.45	49806	49962	48152	47456	37756	39037	42097	40696	31704	31963	32760	31840	26412	26241	24724	24959	23712	23635	21968	22657	17892	18408	19421	18849	15404	16149	16084	16712	13129	16322	12646	13212	9685	10489	10741	15286	9399	9545	12030	11636	9852	10504	7448	9261	3494	10334	9746	10264
6.46667	50179	50028	47679	46903	37778	38858	42070	40472	31377	32238	33096	32297	26345	26038	24644	24363	23128	23394	22220	22407	17642	18440	19772	18836	15596	16135	15905	16322	13038	16418	12887	13045	9769	10584	10692	15392	9414	9585	11842	11884	9945	10573	7369	9481	3456	10303	10020	10029
6.48333	51520	49900	46702	47280	38465	38952	42178	40648	31189	31629	32708	32250	26357	25667	24630	24640	23256	23275	21944	22148	17505	18476	19424	18450	15711	16066	16228	16444	12924	16307	12808	13017	9907	10516	10715	15124	9274	9708	11476	12095	9733	10315	7292	9340	3484	10052	10140	10140
6.5	49930	50050	48272	47588	38047	38948	42088	40008	31033	32411	32590	30968	26370	25998	24524	24954	23526	23224	22276	22376	17664	18396	19455	18650	15536	16188	16272	16816	13096	16447	12737	12940	9724	10579	10748	15276	9348	9632	11819	11963	9888	10444	7423	9472	3323	10485	9760	10024
6.51667	51368	49949	48148	47327	38227	39523	42057	40522	31590	32385	32437	31660	26451	26108	24603	24808	23271	23040	22320	22761	17946	18289	19441	18576	15419	16440	16420	16561	13028	16263	12992	13149	9846	10744	10864	14984	9437	9556	11758	11866	9871	10544	7452	9567	3388	10279	9980	9944
6.53333	51201	50168	48553	47677	38380	38739	42240	40619	31772	32406	32535	32112	26442	25997	24688	24388	23494	23671	21860	22667	17914	18484	19636	19371	15415	16096	16060	16456	12804	16430	12853	12989	9760	10757	10957	14981	9268	9612	11688	11889	9727	10428	7392	9573	3448	10440	9904	9966
6.55	51360	50901	47594	47275	38360	38677	42856	40256	31767	31815	32661	31948	26060	25632	24799	25101	23613	23560	22000	22757	17667	18524	19710	19218	15419	16258	16411	16672	12968	16668	12871	12823	9902	10764	10660	15252	9408	9594	11707	11663	9756	10285	7376	9411	3472	10316	10136	10147
6.56667	50793	49716	47945	47374	38571	39096	41941	40527	31156	32096	32575	32036	26584	26168	24757	24824	23296	23530	21889	22653	17942	18644	19424	18940	15484	15968	16125	16572	12864	16423	13062	13051	9799	10864	10704	14992	9123	9660	11645	11713	9943	10507	7256	9355	3424	10356	9915	10003
6.58333	50203	49833	47512	46974	38241	39122	41762	40005	31540	31712	32861	31845	26480	26194	24665	25141	23193	24244	22252	22444	17376	18443	19621	19451	15352	16382	16185	16668	12853	16627	12683	13146	9785	10584	10769	15057	9540	9801	11864	11785	9768	10226	7249	9273	3472	10328	9807	10182
6.6	50686	49884	48107	47207	38498	39279	42605	40023	31216	32223	32376	31888	26440	25776	25155	24963	22868	22986	22011	22739	17460	18616	19153	19578	15723	16198	16168	16630	13038	16325	12957	13080	9845	10811	10649	14998	9284	9644	11778	11808	9732	10337	7364	9196	3430	10319	10134	10149
6.61667	50396	50388	48098	47630	38159	39091	42626	40171	31392	32034	32812	32073	26366	25889	24756	25307	22928	23042	21908	22342	17888	18564	19573	18642	15458	16216	16082	16582	12768	16480	13052	12919	9813	10521	10669	15095	9399	9591	11706	11912	9799	10560	7343	9321	3515	10618	9922	10172
6.63333	50540	49486	48175	47463	38549	39335	41778	40427	31230	32296	32988	31658	26109	26124	24883	24880	24012	23617	22323	22388	17881	18564	19772	18986	15488	16080	16219	16466	12804	16100	12980	12928	9716	10660	10666	15053	9398	9554	11732	11737	9644	10443	7338	9232	3409	10302	9792	10224
6.65	49840	50778	47816	47060	38074	38808	41995	40461	31603	32211	32961	31698	26528	25998	25008	24968	23054	23221	21878	22760	17640	18217	19408	18804	15517	16531	16299	16662	13102	16232	12716	13134	9942	10532	10490	15058	9182	9807	11606	11870	9812	10441	7391	9264	3501	10615	9992	10231
6.66667	50893	50266	48692	47156	38021	39314	42373	39738	31532	32503	32503	31924	26390	25936	24858	24756	23181	23399	21650	22496	17855	18390	19580	19003	15565	16037	16261	16404	13046	16165	12718	12946	9576	10631	10584	15140	9288	9866	11718	12038	9883	10429	7487	9508	3500	10574	10020	10172
6.68333	51215	50098	47740	47164	38428	38731	42281	40185	31501	32703	32607	32050	26580	25908	24812	25253	23160	23452	22169	22756	17615	18692	19478	18681	15734	16140	16209	16588	12780	16303	12785	13163	9915	10424	10844	15329	9464	9490	11738	12005	9860	10368	7438	9347	3495	10296	9908	10144
6.7	50648	50260	48144	47522	38456	39200	42541	40305	31722	32179	32693	31700	26352	26122	25010	25073	23178	23608	21887	22504	17549	18552	19394	18992	15514	16198	16450	16734	13047	16388	13038	13257	9853	10624	10796	14943	9276	9738	11489	11965	9911	10473	7557	9430	3647	10473	9886	10310
6.71667	51285	50432	47626	47128	37856	38822	42265	40236	31289	32590	32401	31969	26625	26136	24718	25028	23184	23440	21924	22729	17688	18579	19288	18739	15402	16066	16310	16841	12908	16048	12977	13123	9929	10511	10558	14884	9344	9806	11616	11804	9769	10524	7328	9436	3556	10640	9952	9901
6.73333	50300	50029	47993	47421	38468	39190	42187	40272	31260	32225	32215	32307	26712	26342	24424	25071	23405	23632	21694	22848	17466	18772	19891	19466	15586	16344	16327	16716	12968	16407	12934	13015	9851	10735	10505	15048	9143	9584	11703	11676	9630	10495	7392	9253	3610	10424	10087	10164
6.75	50142	50724	48931	48301	38896	39032	41895	40358	31724	32202	32594	31972	26909	25750	24709	24839	22488	23188	22180	22426	17529	18448	19740	18524	15479	16240	16408	16389	12719	16169	13009	13148	9715	10618	10743	14916	9339	9641	11660	11856	9835	10555	7373	9332	3490	10398	9862	10106
6.76667	51417	50242	48345	47461	37991	38753	42311	40035	31548	32513	32256	31643	26317	25811	24969	24565	22743	23397	21924	22788	17573	18437	19371	19042	15573	16301	15777	16689	12880	16368	13016	12942	9721	10477	10780	14762	9151	9772	11681	11864	9923	10389	7413	9353	3583	10420	9679	9877
6.78333	50742	50457	48678	47462	38347	39024	42174	40084	31736	32614	32604	31536	26329	25453	25112	24635	23392	23025	22089	22580	17524	18308	19261	18668	15561	16311	16288	16630	13146	16216	12691	13004	9965	10766	10546	14814	9367	9674	11673	11828	9668	10332	7416	9419	3603	10501	9963	10040
6.8	50599	50089	48581	47720	38190	39478	42501	40350	31612	32316	32425	31967	26561	26062	24885	24901	23103	23500	22116	22672	17667	18293	19495	19118	15512	16080	16265	16462	12836	16476	12891	12979	9730	10548	10813	14770	9375	9750	11679	11740	9568	10493	7435	9388	3615	10397	9921	10050
6.81667	50264	50200	48512	47121	38337	38824	42342	40089	31360	32190	32458	31844	26433	26158	24844	24400	22864	23245	22132	23142	17547	18602	19579	19209	15598	15894	16411	16893	12535	16490	12740	13102	9800	10692	10867	14828	9225	9369	11724	11451	9778	10481	7437	9424	3662	10574	9862	10217
6.83333	51004	49308	49208	47373	38673	38978	42198	40053	31652	32335	32791	31463	26197	26011	24376	24490	23345	23512	22122	22773	17632	18387	19632	18937	15564	16043	16520	16476	13014	16313	12988	12967	9784	10594	10606	15046	9358	9605	11712	11942	9602	10561	7436	9363	3681	10196	10163	10140
6.85	50272	50099	48207	47538	38337	39450	42091	40369	31548	32344	32708	31689	26348	26083	24558	25085	23520	23755	21724	22837	17874	18273	19612	19357	15691	16440	16405	16767	12857	16340	12892	12897	9821	10481	10628	14887	9348	9547	11532	11804	9876	10668	7335	9196	3761	10346	10101	10108
6.86667	50912	50120	48976	46985	38422	38624	41621	40176	31509	32470	32954	31834	26677	25721	24684	25076	23483	23502	22096	22776	17464	18632	19476	19197	15600	16180	16169	16540	12616	16496	12613	12696	9632	10637	10652	14798	9264	9721	11698	11754	9766	10385	7324	9175	3672	10236	9788	10134
6.88333	49262	49632	49054	47885	38388	39515	42047	40344	31266	32147	32879	31464	26331	26304	25300	25232	23184	23489	21901	23044	17776	18334	19515	19389	15582	16336	16135	16320	12834	16307	12722	13364	9924	10611	10513	15032	9176	9637	11548	11668	9625	10460	7288	9344	3715	10460	10002	10025
6.9	49780	50872	48841	47819	38120	38927	42064	40299	31853	32042	32832	32240	26344	25579	24815	25396	22895	23136	21862	22591	17538	18574	19116	18714	15766	16297	16286	16495	12792	15980	12906	12721	9712	10631	10592	14816	9352	9670	11488	11788	9684	10599	7383	9345	3808	10366	10012	10256
6.91667	50658	50508	49873	47181	38888	38768	41868	40161	31962	32568	33057	31622	26694	25869	24709	24844	23757	23495	22020	23120	17658	18568	19588	19036	15267	16416	16423	16668	12943	16356	12915	13003	9894	10416	10775	14656	9234	9581	11477	11820	9656	10476	7392	9381	3888	10444	10052	9983
6.93333	51284	50045	49772	46872	38118	39106	42422	41020	31654	32314	33032	31816	26488	25486	24628	25177	23163	23144	21832	23364	17687	18584	19744	19209	15391	16418	16552	16822	12946	16332	12794	12981	9620	10708	10750	15036	9418	9649	11745	11831	9564	10423	7339	9395	3893	10284	9884	10028
6.95	51083	50081	49269	47805	38488	39163	42508	40264	31312	31952	32834	31845	26580	25870	24326	24605	22758	23458	21949	22536	18032	18639	19536	18620	15860	16596	16372	16412	12720	16176	13044	13112	9871	10492	10600	14923	9360	9647	11777	11785	9897	10460	7320	9383	3954	10644	10028	9995
6.96667	50160	50119	48735	47319	38687	38832	42271	40359	31344	32274	32965	31260	26595	25991	25177	24834	23195	23560	21960	22673	17818	18687	19686	19118	15625	16291	16600	16780	13094	16430	13018	13102	9756	10576	10598	14640	9260	9698	11976	11754	9737	10492	7335	9488	3928	10318	9988	9927
6.98333	50496	49774	49242	46908	38524	39062	42568	40320	31767	32311	32357	31983	26347	25880	24461	24461	22944	24087	22012	22801	17637	18352	19867	18895	15472	16609	16401	16613	12819	16338	12900	13181	9721	10741	10443	14939	9207	9672	11602	11905	9622	10537	7428	9392	3937	10246	9980	9961
7	50588	50568	48819	47857	38464	39104	42116	40805	31755	32424	32772	31943	26617	25703	25043	25175	22741	23228	21868	23178	17557	18702	19696	19249	15592	16670	16579	16459	12786	16222	12892	13078	9628	10601	10756	14730	9413	9530	11714	11820	9794	10634	7404	9356	4078	10684	10101	10180
7.01667	51068	49667	50177	47620	38678	39520	42569	40204	31575	32298	32841	32273	26826	25734	24732	25097	22749	23496	21722	23108	17616	18358	19512	19553	15459	16636	16277	16720	13022	16312	12967	12795	9711	10692	10728	14766	9271	9608	11624	11571	9705	10108	7448	9353	4218	10140	9971	10103
7.03333	50350	49613	49180	47142	37858	39456	42296	40080	31956	31472	32551	31692	26640	25957	24784	24768	23355	23363	21712	22940	17568	18396	19485	18609	15228	16685	16421	16632	12844	16220	12672	13080	9798	10596	10577	14747	9316	9626	11628	11767	9606	10628	7349	9367	4149	10519	10045	9926
7.05	50999	49548	49120	47205	38545	39543	41902	40180	31378	32624	32877	32214	26588	26198	24620	24879	22944	23400	21707	23477	17464	18552	19500	18772	15327	16178	16372	16546	12988	15904	12853	12890	9671	10576	10788	14788	9228	9726	11711	11715	9734	10468	7503	9440	4240	10498	9995	9968
7.06667	51353	49847	48646	48284	38021	38638	42413	40458	31324	32026	32821	32037	26291	25540	24600	24821	23405	23367	21884	22956	17462	18348	19246	18980	15626	16324	16220	16622	12784	16069	12902	12765	9872	10559	10580	14939	9272	9486	11804	11859	9778	10627	7354	9236	4237	10092	9773	9910
7.08333	50801	49861	49720	46875	38457	39232	42284	40398	31314	32251	32325	32229	26868	25616	24771	25304	23508	23188	21361	23000	17614	18624	19527	19432	15425	16309	16223	16888	12750	16264	12628	13330	9748	10432	10600	15021	9232	9664	11426	11652	9700	10528	7382	9347	4366	10433	9956	10172
7.1	50740	49796	49348	47245	38071	39068	42648	40126	31487	31896	32509	32333	26523	25896	24609	25084	23117	23780	21765	22893	17594	18570	19159	19015	15615	16361	16413	16455	13111	16312	12966	12696	9920	10420	10775	14666	9287	9584	11465	11790	9725	10497	7245	9302	4325	10402	9925	9896
7.11667	50111	49981	49492	47790	38370	38739	42229	40342	31732	32554	32336	31543	26580	26404	24490	24919	22912	23483	21423	22875	17526	18325	19395	19370	15600	16432	16325	16366	13080	16504	12916	12926	9912	10492	10762	14828	9120	9607	11526	11657	9620	10621	7416	9380	4456	10337	9848	9962
7.13333	50056	49474	49308	47726	38160	39390	42029	40321	31603	32149	32330	31956	26662	26005	24562	24877	23111	23565	21796	22999	17615	18687	19625	18852	15617	16357	16306	16676	13109	16198	13068	13145	9744	10550	10711	14990	9337	9664	11774	11667	9590	10540	7256	9392	4431	10380	9760	9908
7.15	50660	50674	49281	47123	38484	38900	42375	40572	31853	32032	32614	32341	26732	26026	24725	24939	22681	23237	21454	22888	17676	18782	19592	18691	15333	16424	16316	16836	12864	15700	12841	13008	9866	10769	10588	14759	9251	9706	11590	11630	9906	10670	7261	9426	4652	10414	9822	9952
7.16667	50432	50315	49000	47250	38258	38991	42172	40234	31591	32344	32536	31648	26344	25906	24799	24893	22668	23290	21680	22980	17880	18622	19680	18690	15453	16438	16337	16468	12938	16432	13060	12932	9752	10532	10816	14753	9132	9648	11760	11688	9550	10512	7383	9261	4581	10176	10051	10020
7.18333	50719	50048	49719	47396	38396	39292	42096	40210	31809	32657	32784	30825	26566	26048	24634	24808	23028	23245	21568	23124	17722	18526	19250	19184	15709	16236	16705	16629	13047	16181	12787	13210	9846	10781	10613	14580	9293	9637	11556	11612	9596	10547	7184	9380	4724	10336	10022	10064
7.2	51456	49453	48954	46921	38064	39145	42028	40221	32220	32286	32716	31244	26560	26170	24812	24932	23364	23383	21552	22752	17666	18544	19750	19479	15563	16438	16380	16603	12933	16092	12726	13004	9967	10332	10659	14602	9332	9728	11612	11934	9792	10549	7267	9282	4901	10492	9941	10022
7.21667	50303	50436	49527	47407	38313	39386	42424	40491	32368	32151	32731	31766	26908	26247	25064	25088	23279	23218	21795	22946	17704	18425	19484	18839	15436	16282	16191	16376	12856	16031	12932	13088	9687	10484	10667	14594	9381	9735	11631	11864	9682	10508	7219	9170	4749	10538	9859	9996
7.23333	49850	50305	49731	47403	38022	39207	42377	40256	31630	32388	32316	32170	27041	25611	24984	25213	22988	23593	21486	22916	17523	18315	19244	18652	15583	16321	16264	16637	12693	15978	12788	12976	9795	10715	10516	14536	9152	9858	11683	11779	9611	10600	7384	9090	4901	10296	9989	9817
7.25	50532	49829	49535	47869	38572	39249	42392	40387	31968	31782	32602	31726	27036	25954	24819	25124	23291	23425	21410	22919	17578	18275	19873	18784	15240	16308	16391	16692	12820	16152	12805	12989	9795	10597	10611	14860	9476	9499	11688	11647	9785	10504	7397	9419	4945	10321	9954	9867
7.26667	50513	49582	49450	47466	38535	38917	42369	40520	31594	32235	32228	32240	26724	25847	24587	25164	23593	23391	21751	22892	17774	18448	19992	19027	15650	16333	16156	16636	13052	16241	12745	12992	9777	10324	10403	14674	9261	9508	11685	11599	9623	10693	7308	9344	4996	10557	9947	9931
7.28333	50647	50047	49568	47013	38436	39679	42522	40440	31737	32180	32501	32276	26600	25792	24626	25024	22944	23357	21419	22684	17712	18739	19752	18796	15411	16214	16305	16428	12994	15911	12778	12753	10060	10555	10600	14659	9158	9599	11671	11756	9718	10482	7434	9226	5179	10422	9800	9896
7.3	49096	49638	50415	47267	38851	38570	42451	40222	31748	31963	32585	32324	26638	25792	25102	25290	23086	23835	21888	22631	17410	18533	19980	19124	15367	16216	16230	16982	12782	16147	12789	12897	9920	10673	10821	14798	9082	9674	11666	11839	9725	10695	7412	9160	5188	10057	9824	9856
7.31667	50162	50290	50588	46978	38121	38864	42298	40375	31870	32645	32616	31331	26580	25502	24862	25326	23486	23802	21259	23134	17749	18687	19838	19111	15704	16261	16857	16524	13079	16177	12777	12734	9797	10664	10713	14617	9105	9454	11621	11756	9800	10579	7319	9311	5313	10505	9804	9984
7.33333	51032	50270	49279	46920	38456	39214	42326	40536	31976	31896	32996	31953	26434	26162	25152	25084	23090	23783	21749	22895	17624	18396	19761	19132	15374	16185	16341	16504	12823	16333	12967	12948	9789	10532	10589	14691	9223	9679	11640	11855	9864	10371	7459	9236	5396	10419	9492	9850
7.35	51044	49660	49900	47944	38012	39225	42195	40274	31447	32384	32225	31564	26549	25476	24587	25172	23150	23354	21588	23093	17640	18506	19484	19268	15373	16431	16456	16488	12798	16188	12764	12820	9847	10554	10460	14422	9405	9598	11564	11919	9672	10412	7184	9169	5456	10289	9915	9880
7.36667	50650	49953	48939	47051	37702	38604	42161	39804	31954	32373	32765	31729	26193	25932	25021	24793	22394	24315	21736	23168	17581	18508	20134	19207	15722	16223	16207	16629	12860	16234	12732	12876	9959	10511	10704	14612	9342	9405	11572	11810	9720	10620	7336	9196	5558	10444	9813	10113
7.38333	50584	50344	49056	47688	38444	38688	41960	40477	31882	31995	32835	31388	26378	25921	24795	25397	23132	23485	21328	23150	17610	18716	20387	19288	15696	16076	16384	16493	13011	16298	12940	13156	9823	10565	10695	14591	9366	9680	11653	11582	9672	10676	7517	9125	5546	10451	9884	9963
7.4	50357	50376	49572	47475	38368	39260	42246	40160	31540	32182	32201	31773	26656	25664	24763	24803	23736	23949	21732	23196	17552	18732	19953	19220	15322	16395	16344	16460	12976	16201	12684	12950	9895	10449	10728	14430	9160	9599	11786	11800	9823	10588	7388	9300	5518	10512	9979	9790
7.41667	50123	50144	49728	47782	37853	39267	41628	40168	31740	32151	32288	31880	26538	26180	25053	25223	22984	23675	21408	22657	17702	18574	20168	19097	15304	16339	16192	16921	13026	16064	12908	13068	9895	10582	10624	14729	9178	9672	11610	11724	9736	10619	7381	9201	5808	10425	9804	9943
7.43333	50426	50283	49824	46872	38435	39586	41776	40198	31728	32496	32138	31802	26731	26192	24842	25132	23289	24172	21696	23212	17533	18678	20040	19196	15744	16440	16099	16400	13051	16073	12731	12939	9636	10460	10656	14557	9383	9400	11721	12026	9646	10517	7308	9305	5747	10356	9616	10076
7.45	50043	50033	49226	47527	38523	39432	42308	40216	31742	32282	32646	31810	26400	26384	24991	24856	23200	23557	21341	22500	17460	18744	19644	19435	15364	16393	16508	16459	12822	16027	12972	13055	9758	10544	10740	14642	9494	9528	11684	11603	9601	10544	7436	9180	5835	10240	9736	9931
7.46667	50481	50427	49777	47180	39077	38944	42326	40273	31712	32168	32431	31867	26126	26123	24803	24828	23048	23882	21472	23091	17375	18439	19792	19268	15543	16343	16664	16548	12771	16084	12953	12917	10098	10485	10660	14564	9403	9713	11678	11609	9666	10448	7220	9267	5970	10479	9976	9884
7.48333	49483	50077	49532	47028	38524	39469	42018	40143	31666	32366	32468	32477	26427	26200	24855	25428	23670	23992	21601	23705	17700	18561	20249	18765	15336	16444	16668	16435	12759	16276	12804	13031	9970	10520	10781	14558	9443	9715	11374	12127	9664	10462	7260	9461	5959	10324	9917	10152
7.5	50126	50424	50186	47998	38295	39406	41847	40482	32252	32224	32653	31970	26812	25860	24832	25424	23545	23685	21788	23533	17472	18319	20237	19011	15556	16218	16132	16763	12890	16007	12812	13145	10119	10574	10705	14728	9354	9609	11677	11824	9749	10372	7376	9237	6013	10262	9794	9808
7.51667	50558	49665	49632	48164	38433	39342	42163	39897	31887	32451	32428	31210	26790	26086	25302	25291	22861	23883	21478	23718	17788	18167	19932	19396	15348	16660	16344	16824	12981	16340	12763	13024	10034	10323	10710	14579	9468	9609	11593	11652	9751	10504	7293	9330	6148	10403	9883	9906
7.53333	50414	50278	49653	47912	38219	39191	42024	40400	31691	32556	32230	31882	26635	25847	24716	24815	23270	23566	21536	23512	17792	18754	19869	19267	15659	16034	16419	17035	12861	16183	12819	12986	9974	10728	10543	14616	9530	9593	11504	12072	9908	10290	7392	9330	6247	10365	9858	10011
7.55	50699	50072	50117	47926	38622	39498	41858	40664	31815	32298	32764	31606	26397	25882	24544	25233	23324	23958	21796	23439	17804	18501	20050	19177	15515	16370	16407	16560	12908	16072	12612	12960	9978	10496	10686	14633	9360	9601	11780	11657	9744	10404	7392	9560	6200	10476	9837	9919
7.56667	50933	50266	49136	48215	38239	39578	42180	40392	31799	32696	32743	30852	26905	26056	24813	25612	23346	23854	21627	23574	17722	18491	20192	19424	15494	16208	16310	16748	12961	16191	12881	13065	9935	10513	10768	14616	9051	9613	11501	11684	9627	10522	7312	9328	6268	10360	9740	9987
7.58333	51169	49916	49503	47611	38959	39282	42388	40092	31749	32174	32152	31577	26846	25899	24680	25153	23516	23717	21808	23453	17582	18767	19906	19036	15457	16288	16433	16596	12843	16152	12732	12648	10150	10785	10788	14433	9285	9603	11550	11776	9689	10496	7377	9488	6417	10381	9737	10007
7.6	50465	50388	49521	47693	38481	39676	42137	40696	31999	32520	32698	32562	26550	25616	24941	25440	24009	24073	21824	23536	17548	18807	19992	19152	15656	16308	16261	16501	12726	16036	12835	13227	10156	10514	10695	14571	9276	9423	11702	11803	9600	10363	7122	9248	6460	10380	9719	9916
7.61667	51019	50830	49957	47224	38626	38850	42440	40348	31864	32310	32628	32062	26506	25402	24785	25506	23741	23909	21556	23579	17764	18261	20030	19419	15458	16388	16387	16512	12966	16180	12679	12992	10145	10641	10770	14727	9408	9517	11443	11520	9746	10466	7362	9249	6412	10497	9627	9851
7.63333	50556	50244	49920	47778	38128	39086	42298	40061	31690	32578	32508	32364	26600	26084	25031	25228	23761	24060	21688	23323	17732	18500	20110	19267	15647	16093	16213	16556	13067	16268	12890	12823	9768	10398	10657	14498	9290	9556	11600	11692	9630	10330	7229	9330	6584	10444	9772	10089
7.65	50136	50915	49424	47441	38236	39089	41248	40214	31711	32044	32676	32032	26678	25741	24747	25566	23528	23815	21639	23188	17671	18662	20036	19016	15053	16404	16504	16840	12985	16134	12617	13094	10069	10570	10596	14580	9175	9628	11567	11892	9628	10593	7506	9467	6548	10372	9648	9946
7.66667	50922	50036	49772	47089	38807	38976	41832	40656	31829	32320	32799	32065	27102	25829	24416	24720	23448	23662	21510	23229	17475	18611	19761	19174	15408	16151	16464	16555	12864	16204	12964	13048	9904	10488	10773	14796	9176	9504	11452	11819	9638	10443	7448	9402	6540	10361	9720	10044
7.68333	49494	50861	49691	47604	39093	38787	42108	40236	31796	32204	32874	31933	26482	25998	24823	25576	23428	23692	21564	23396	17837	18406	19772	19532	15523	16065	16294	16609	12806	16259	12971	13124	10012	10640	10642	14269	9237	9529	11382	11729	9525	10432	7423	9419	6648	10320	9752	9768
7.7	50909	49986	49722	47070	38545	39567	41797	39968	31422	32476	32211	32141	26534	25541	24369	25207	23852	23732	21088	23558	17817	18396	20180	18840	15449	16347	16323	16372	12938	16266	12702	12960	10059	10646	10528	14413	9342	9400	11452	11776	9662	10271	7372	9278	6777	10524	9628	9730
7.71667	49981	50204	50255	46993	38368	38778	42394	40061	32127	31876	32952	32316	26670	26031	24850	25044	23596	23718	21144	23240	17635	18587	19898	19166	15488	16244	16422	16821	13217	16500	12969	12961	10128	10485	10696	14668	9328	9504	11176	11751	9544	10621	7272	9445	6795	10341	9627	9876
7.73333	50388	49827	49991	46640	38416	39184	41798	40313	31626	32254	32876	30917	26739	26202	24830	25311	23574	24105	21464	23219	17632	18638	19195	19207	15399	16185	16220	16700	12916	15973	12946	12859	10033	10492	10780	14578	9339	9607	11775	11577	9755	10420	7157	9235	6852	10299	9724	10137
7.75	49812	49986	49498	47244	38820	39460	41773	40231	31870	31955	32524	31424	26423	25483	25102	25014	23682	24118	21323	23488	17631	18741	19952	19110	15406	16177	16220	16862	12852	16443	12924	12735	9909	10592	10374	14476	9396	9528	11560	11693	9613	10322	7315	9372	6956	10550	9708	9905
7.76667	50039	50247	49688	47416	37805	39640	42366	39958	31861	32159	32669	32248	26643	26132	24663	25553	23666	23702	21389	23712	17636	18456	20027	19055	15380	16456	16640	16762	12854	16041	12656	12937	9989	10392	10728	14351	9364	9580	11609	11786	9697	10328	7285	9406	6927	10482	9880	9660
7.78333	49951	50494	50115	47181	38104	39033	42252	39992	32248	32600	32503	31876	26751	25683	24977	25440	23352	24043	21314	23151	17487	18676	19897	19104	15595	16120	16220	16576	12907	16383	12684	13039	9954	10452	10801	14642	8944	9649	11763	11564	9560	10387	7274	9332	6948	10325	9684	9864
7.8	50240	49931	49754	47144	38408	39759	41341	39449	32068	32262	32387	31332	26962	25900	24910	25420	23623	24016	21436	23454	17454	18685	19534	18975	15289	16300	16807	16441	12746	16041	12980	12802	10014	10616	10543	14529	9221	9608	11481	11664	9775	10195	7321	9310	7102	10212	9780	9617
7.81667	50410	50011	49476	47755	38102	39401	41924	40707	31384	32081	32772	31807	26192	25852	24964	25529	23656	23773	21560	23656	17596	18605	20240	19472	15291	16476	16443	16700	12853	16268	12659	12865	9957	10393	10531	14430	9220	9596	11531	11734	9774	10268	7281	9345	7102	10424	9757	10115
7.83333	50524	50416	49020	47292	38011	39352	42350	40393	31706	31888	32724	31796	26752	26214	24612	25084	23421	23399	21198	23206	17628	18343	19709	19146	15820	16376	16294	16707	13070	15992	12726	12765	9948	10528	10706	14412	9338	9555	11524	11547	9508	10341	7242	9447	7204	10485	9728	9932
7.85	50780	49812	49909	47431	38052	39380	42063	39952	31827	32723	32292	32060	26612	26065	25016	25020	23224	23721	21405	23111	17497	18521	19386	19036	15456	15947	16273	16632	12784	15964	12836	12940	9973	10625	10772	14379	9327	9443	11355	11723	9751	10285	7453	9396	7309	10381	9733	10034
7.86667	49127	50287	50864	47581	38372	39029	42092	39758	31649	32123	32658	31428	26540	25930	24920	25169	23524	23861	21307	23308	17304	18609	19552	19100	15330	16258	16388	16674	13035	16256	12857	12979	9853	10470	10771	14348	9159	9544	11690	11680	9502	10099	7320	9304	7211	10226	9868	9922
7.88333	50872	50284	50118	47430	38370	39548	41532	40040	31861	32432	32293	32249	26685	26336	24980	25239	23606	24163	21272	23583	17716	18610	19876	19635	15620	16067	16489	16286	13104	16173	12947	12839	9784	10444	10812	14560	9273	9332	11546	11589	9716	10287	7364	9414	7186	10295	9792	9903
7.9	50485	50390	50086	46628	38169	39420	41368	40023	31269	32270	32431	31504	27124	25709	24492	25543	23902	23900	21493	22992	17386	18766	19684	19296	15564	16392	16285	16631	12903	16229	12949	13025	9933	10662	10497	14263	9292	9484	11269	11819	9580	10153	7339	9222	7120	10484	9985	9985
7.91667	50543	49933	50178	47653	38685	38941	41934	40208	31551	32530	32432	31968	26708	26264	25117	25625	23408	23752	21307	23093	17549	18313	20111	19095	15260	16448	16185	16584	12709	16336	12796	12710	9844	10335	10700	14283	9422	9516	11527	11819	9650	10111	7242	9457	7302	10358	9866	9937
7.93333	50729	49952	49864	46975	37789	39018	41876	39848	31712	32073	32522	31116	26700	26275	24836	25296	23785	23800	21381	23049	17624	18512	19555	19113	15519	16444	16184	16824	12845	16270	12673	13028	9862	10724	10681	14524	9307	9443	11544	11878	9602	10168	7276	9256	7220	10440	9701	9895
7.95	50442	49528	49736	47104	38992	39524	41661	40303	31888	32437	32704	31284	26913	26095	24911	25458	23692	23964	20988	23143	17736	18676	19672	19069	15603	16627	16360	16698	12927	16190	12754	13100	9976	10443	10691	14693	9422	9528	11659	11678	9554	10392	7235	9275	7307	10346	9828	9960
7.96667	50632	50625	50196	47054	38666	38660	42298	40248	31686	32389	32640	31663	26364	25943	24930	24921	23288	24358	21216	23570	17473	18660	19755	18903	15533	16243	16371	16685	12927	16313	12716	12927	9712	10516	10596	14520	9303	9618	11465	11628	9524	10244	7199	9297	7459	10354	9552	9921
7.98333	50865	49168	50588	47279	38276	39067	41636	40262	32203	32285	32837	31634	26536	25692	24947	25456	23714	23901	21195	23754	17640	18519	19666	19484	15577	16400	16479	16472	12848	15977	12854	13131	9929	10644	10552	14438	9421	9611	11520	11685	9730	10247	7356	9492	7505	10372	9899	9877
8	49459	50016	49451	47530	39414	39088	41521	40103	31720	32217	32779	31421	26600	26388	24816	25383	23375	23966	21383	23352	17330	18673	19710	19725	15566	16344	16180	16862	13013	16164	12939	13047	10020	10500	10445	14528	9304	9715	11384	11813	9684	10386	7265	9246	7518	10190	9942	10063
8.01667	49802	50527	49026	47366	38309	39267	41726	39872	31872	32349	32802	31988	26545	26458	25279	25048	23351	23919	21404	22924	17709	18444	19580	18896	15567	16308	16276	16662	12926	16400	12900	13204	10055	10540	10685	14211	9165	9545	11464	11638	9620	10360	7199	9280	7691	10296	9666	9848
8.03333	50960	50096	49213	47029	38062	39627	41916	40006	32092	31744	32700	32273	26952	25916	24803	25237	23846	23828	20927	22532	17488	18464	19490	19002	15285	16052	16263	16745	13008	16295	12944	12908	9863	10567	10514	14516	9234	9499	11614	11821	9811	10353	7406	9376	7580	10045	9734	9913
8.05	50552	50182	49924	47270	38480	39568	42181	40152	32279	32290	32869	32167	26835	25845	25098	25157	23472	23692	21414	23541	17536	18739	19760	19321	15405	16264	16156	16888	12891	16392	12890	12756	9884	10564	10510	14457	9284	9644	11552	11852	9476	10252	7373	9153	7388	10495	9701	9923
8.06667	50488	50487	49502	47265	38064	39141	41996	40012	31628	31953	32685	31555	26835	25997	24801	25571	23290	24162	21410	23088	17532	18696	19532	19242	15492	16542	16496	16580	12811	16110	12767	12968	10039	10594	10797	14325	9408	9554	11565	11520	9688	10063	7361	9504	7688	10380	9948	10008
8.08333	50758	50142	49964	46747	38275	39354	42048	40097	31862	32232	32532	31199	26588	25900	24904	25129	24198	23837	21152	23504	17568	18626	19770	18779	15334	16408	16513	16620	13016	16100	12790	12925	9620	10695	10682	14449	9276	9528	11616	11682	9845	10237	7372	9235	7694	10608	9848	9996
8.1	50715	49948	50032	47360	38658	39618	41610	39901	32003	32193	32836	32206	26369	26280	24908	25695	24284	23554	21428	23646	17401	18350	19748	19390	15300	16479	16352	16744	12708	16188	13079	12822	9898	10404	10817	14700	9278	9550	11484	11880	9482	10392	7308	9246	7669	10212	9665	9896
8.11667	50148	50737	49448	47428	37632	39793	41703	40126	31744	32166	32726	31640	26766	25998	24622	25143	23420	24219	20860	23387	17515	18244	19984	19383	15359	16305	16027	16700	12794	16072	12732	13246	9971	10419	10393	14193	9242	9488	11512	11651	9580	10187	7356	9328	7575	10294	9696	9867
8.13333	50706	50042	50030	46824	38371	38872	41232	39954	32084	32144	32292	32561	26460	26273	24850	25713	23166	23784	21108	23483	17485	18508	19793	19112	15270	16464	16288	16894	12652	16011	12828	12932	9975	10713	10738	14365	9196	9506	11421	11544	9729	10232	7285	9357	7879	10388	9790	9793
8.15	50138	49620	49811	46884	38252	39283	41936	40244	32163	32416	32839	31207	26467	25462	25224	25320	23448	24192	21362	23398	17539	18508	19677	19095	15513	16356	16148	16766	12556	16014	12846	12794	10084	10504	10594	14464	9257	9500	11559	11781	9569	10221	7184	9257	7593	10360	9559	9786
8.16667	49516	49704	50307	46616	38848	39228	41936	40272	31538	32382	33276	32328	26519	26062	24925	25504	23574	24578	21436	23709	17521	18650	19390	19000	15164	16306	16411	16757	13034	16108	12580	12970	9874	10448	10564	14289	9335	9560	11417	11740	9713	10139	7432	9492	7841	10357	9692	9809
8.18333	50333	49685	49731	47560	37984	39348	41734	40056	31913	32236	33012	31364	26640	26446	24847	25661	23314	23918	21026	23445	17698	18664	20082	18856	15366	16512	16617	16636	12676	16192	12816	12778	9750	10468	10436	14307	9333	9472	11584	11680	9512	10551	7261	9222	7716	10194	9798	9980
8.2	50505	50793	49574	47052	38507	39337	41692	40232	31678	32015	33087	31685	26709	26072	25081	25424	23731	23890	21054	23436	17580	18604	19872	19039	15600	16280	16551	16868	13056	16217	12999	12954	9949	10604	10668	14349	9272	9481	11589	11612	9676	10356	7456	9232	7736	10399	9823	10054
8.21667	50240	50702	49790	47344	38548	39133	41955	40223	31924	32151	32632	31960	26668	25822	25024	25803	23121	24419	21128	23292	17564	18356	19641	18924	15530	16672	16505	16824	12706	16045	12813	12816	9864	10568	10823	14274	9532	9540	11481	11834	9600	10243	7344	9096	7894	10335	9648	9936
8.23333	50509	50387	50711	46836	38379	39352	42319	40161	32083	32044	32722	31724	26414	25891	24921	25659	23340	23732	20824	23555	17357	18690	19768	18874	15511	16131	16318	16456	13056	15901	12850	12948	9846	10484	10469	14272	9360	9349	11351	11586	9622	10241	7435	9164	7786	10398	9797	10076
8.25	50842	49703	49840	46988	38036	39060	41396	40130	31866	32380	32556	31041	26284	25801	24900	25600	23588	23461	20864	23648	17608	18488	19893	19415	15424	16332	16336	16884	12653	16400	12698	12990	9900	10504	10535	14527	9297	9592	11587	11725	9547	10169	7363	9402	7888	10180	9704	9872
8.26667	50523	50108	50333	47923	38164	38732	42142	40099	31972	32778	32642	32000	26806	25684	24721	25119	23010	23653	21172	23363	17633	18617	19812	19080	15296	16078	16252	16524	12826	16288	12779	12972	9884	10360	10714	14396	9314	9589	11608	11561	9680	10219	7504	9167	7979	10444	9629	9960
8.28333	50671	49832	50541	47002	38119	39412	41686	40046	31489	32079	32609	31116	26536	25813	24826	25207	23639	24248	20961	23621	17531	18637	20158	19196	15396	16291	16328	16826	12736	16026	13032	13249	9919	10569	10643	14562	9436	9412	11570	11676	9592	10512	7444	9389	7766	10324	9688	9912
8.3	50940	49372	50145	47472	38248	39262	41518	40319	31880	32327	32413	31836	26516	25988	25058	25208	23372	24577	21300	23528	17716	18362	19981	19252	15236	16148	16392	16373	12795	16218	12780	12842	9916	10300	10842	14211	9296	9516	11662	11386	9548	10358	7320	9281	7824	10371	9827	9839
8.31667	50668	49635	50000	46502	37914	39205	41715	40039	31584	32370	32612	31784	26600	26539	24769	25620	23599	23868	21251	23891	17356	18533	19784	19112	15294	16171	16487	16526	12984	16125	12675	12978	10078	10530	10566	14227	9398	9447	11512	11826	9457	10506	7235	9408	7877	10397	9628	9756
8.33333	50009	49586	49926	46900	38128	39281	42049	39768	31815	32285	32731	31124	26818	25804	24978	25403	23697	24028	21312	23511	17304	18634	19459	19120	15891	16155	16212	17024	12774	16334	12806	12858	9912	10624	10503	14105	9416	9556	11417	11630	9651	10324	7128	9301	8012	10308	9796	9853
8.35	50292	50392	50086	46934	38328	39205	41351	39778	31895	31986	32288	31516	26161	26408	24546	25251	23548	24516	21274	23309	17496	18497	19916	19486	15637	16279	16520	16669	13078	16008	12840	12892	9801	10688	10672	14326	9449	9659	11214	11641	9478	10095	7434	9265	7663	10328	9685	9877
8.36667	50889	50067	49616	47400	38153	39586	41979	40166	32051	32490	32307	31554	26773	25887	25179	25522	22969	23655	21324	23567	17515	18847	19889	19567	15646	16294	16202	16623	12608	15862	12716	13116	10057	10614	10536	14141	9114	9609	11414	11729	9688	10215	7342	9059	7855	10219	9527	9792
8.38333	50330	50504	50230	47070	38691	39390	41674	39870	31572	32415	32592	32371	26547	26394	24949	25526	22982	24201	21391	23294	17726	18736	20019	19309	15471	16479	16774	16754	12784	16137	12830	12908	10079	10452	10565	14419	9453	9605	11382	11847	9579	10244	7302	9355	7892	10297	9769	9881
8.4	50684	49164	49961	47405	38414	39564	42244	40023	32424	32721	32532	32260	26813	25684	25108	25431	23699	24063	21433	23490	17815	18735	19649	19432	15484	16178	16254	16680	13012	16223	12968	13025	9899	10375	10568	14500	8999	9506	11494	11905	9515	10256	7374	9400	8033	10156	9593	9898
8.41667	49884	49905	50533	46760	39177	38975	41566	40013	31630	32343	32679	31341	26743	26477	24863	25659	23354	23632	21235	23538	17760	18704	19712	19396	15402	16533	16505	16772	13129	15976	12944	13139	9916	10627	10686	14309	9318	9461	11510	11676	9538	10388	7261	9352	7944	10113	9552	9835
8.43333	49690	49201	50060	47493	38452	39644	42179	39866	32075	32224	32697	31607	26789	25931	24488	25557	23376	23996	20958	23668	17352	18494	19403	19074	15730	16036	16244	16493	12925	16148	12922	13043	9948	10449	10529	14288	9208	9623	11474	11628	9472	10171	7259	9320	7946	10260	9602	9859
8.45	49735	50068	50757	47034	38782	39416	41769	39785	32204	32047	32671	31953	26688	26073	24721	25451	23660	23727	21344	23698	17544	18528	19538	19332	15605	16197	16125	16388	12757	16119	12866	12931	10068	10440	10760	14297	9242	9583	11409	11524	9409	10060	7416	9217	7948	10237	9616	9823
8.46667	50561	49768	49472	47008	38127	39522	42189	40344	31550	32498	32419	31678	26436	25768	25028	25830	23765	23608	21026	23514	17619	18747	20075	18980	15272	16278	16322	16733	12778	16302	12696	12723	10109	10415	10768	14200	9130	9544	11321	11636	9544	10261	7342	9253	8119	10354	9716	9700
8.48333	50785	49595	50052	47211	38142	39454	41869	39800	31851	31876	32799	32011	26320	26128	25071	25528	23563	24392	21155	23627	17908	18358	19980	19468	15396	16114	16300	16721	12783	16015	12867	12988	9869	10577	10653	14093	9303	9629	11576	11780	9612	10173	7306	9001	7908	10212	9660	9936
8.5	51610	50540	49623	47218	38404	39544	41996	40045	31968	32238	32513	31455	26885	25968	24851	25611	23121	23757	21284	23077	17135	18832	19493	18860	15450	16504	16348	16760	12987	16227	12937	12937	9848	10445	10416	14038	9366	9676	11385	11684	9555	10320	7455	9241	8140	10324	9696	9758
8.51667	50452	49560	50798	47619	38747	39948	42333	40152	31466	32576	32638	32167	26504	25740	24968	25636	23396	23898	21040	23405	17402	18631	19733	18982	15552	16222	16510	16562	13096	16068	12821	12853	9928	10432	10492	14447	9328	9358	11487	11640	9628	10282	7356	9288	8073	10389	9595	9732
8.53333	49599	50492	50426	47826	38455	38798	41720	40164	31892	32094	32283	31812	26811	26120	24438	25476	22986	24309	20920	23520	17412	18422	19675	19312	15632	16224	16460	16608	12909	15951	12750	13156	9710	10400	10636	14174	9378	9494	11268	11670	9556	10209	7284	9323	7959	10383	9674	9774
8.55	51740	49549	50277	47236	38808	39384	42067	40222	31867	32756	32541	31929	26277	26148	24478	25160	23162	23177	21469	23247	17279	18472	19262	19038	15322	16169	16242	16480	12971	16176	12806	13011	9939	10583	10724	14332	9217	9531	11594	11824	9395	10153	7491	9185	7891	10555	9532	9730
8.56667	50699	49292	50037	47136	38100	39621	42116	40290	31770	32532	32626	31240	26671	26028	24569	25333	23425	23585	21218	23164	17670	18606	20061	18904	15383	16506	16225	16556	12840	16124	12816	13057	9928	10524	10604	14452	9223	9616	11361	11744	9391	10346	7312	9284	8107	10190	9560	9908
8.58333	50769	49576	50432	47308	38580	39373	41593	39737	31849	31974	32300	31616	26862	25472	24572	25210	22858	23932	21354	23484	17132	18813	19612	19354	15543	16479	16394	16484	12820	15986	12652	13004	9799	10374	10412	14331	9260	9389	11348	11742	9644	10476	7275	9346	7954	10260	9511	9719
8.6	50815	49230	49760	47264	37842	39328	41923	40197	31701	32040	32632	31281	26847	25104	24928	25580	23613	24018	21306	23173	17402	19056	19650	19133	15445	16353	16477	16754	12894	16106	12876	12973	9908	10581	10668	14488	9227	9630	11504	11801	9604	10464	7368	9360	8000	10186	9660	9896
8.61667	50102	50155	49953	47638	38218	39475	41994	39911	32278	32229	32719	31729	26809	25864	24748	25600	23808	24070	21605	23252	17634	18760	20056	19525	15490	16273	16648	16590	12616	16201	12919	12570	9993	10485	10460	14351	9281	9479	11655	11814	9716	10383	7253	9566	8108	10264	9665	9656
8.63333	51203	49954	50603	48028	38066	38785	41876	39549	32091	31972	32587	30723	26561	25869	24848	25337	22988	23860	21220	23144	17597	18912	19656	19313	15598	15924	16415	16832	12852	15918	12802	13015	10026	10185	10654	14064	9334	9406	11412	11649	9488	10168	7451	9168	7975	10316	9499	9724
8.65	50357	50072	49848	47104	38261	38544	42543	39931	32104	32272	32376	31694	26744	25669	24866	24978	23363	23529	21311	23334	17590	18616	19395	19208	15336	16014	16329	16592	12774	16044	12834	12876	9964	10577	10555	14188	9362	9453	11682	11776	9550	10362	7416	9293	8181	10205	9537	9848
8.66667	50567	50371	50224	48299	38006	39147	42187	40304	32169	32156	32526	32639	26869	26227	24803	25129	24049	23764	21326	23352	17322	18792	19500	18885	15450	16332	16185	16626	13040	16090	12735	12988	9885	10648	10292	14287	9172	9566	11395	11639	9508	10380	7292	9353	8190	10363	9499	9829
8.68333	51213	50110	49584	47551	37937	38709	42117	40292	31928	32576	33095	31236	26856	25843	24737	25614	23753	23377	21122	23499	17468	18623	19642	18663	15260	15960	16346	16528	13016	16044	12613	12948	9841	10425	10596	14196	9218	9411	11539	11563	9672	10249	7245	9191	8066	9903	9456	9675

## Sheet: 4C
time (h)	10 µM	10 µM	10 µM	10 µM	7.95 µM	7.95 µM	7.95 µM	7.95 µM	6.32 µM	6.32 µM	6.32 µM	6.32 µM	5.02 µM	5.02 µM	5.02 µM	5.02 µM	3.99 µM	3.99 µM	3.99 µM	3.99 µM	3.17 µM	3.17 µM	3.17 µM	3.17 µM	2.52 µM	2.52 µM	2.52 µM	2.52 µM	2 µM	2 µM	2 µM	2 µM	1.59 µM	1.59 µM	1.59 µM	1.59 µM	1.27 µM	1.27 µM	1.27 µM	1.27 µM	1.01 µM	1.01 µM	1.01 µM	1.01 µM	0.8 µM	0.8 µM	0.8 µM	0.8 µM
0	13429	13548	13325	13032	12536	12567	13552	13960	13274	13042	12749	12559	13686	13237	13529	13368	13014	12827	13434	12765	12876	13151	12815	12824	13285	13586	13418	13041	12953	12408	13042	13066	13507	13387	12907	12335	13056	12912	12963	12940	12820	12434	12340	12372	12367	12204	12036	11760
0.0166667	11881	12094	11953	11692	11289	11274	12358	12360	11959	12072	11842	11504	12658	12118	12285	12541	11736	11340	12452	12000	11961	12370	11736	11459	12062	12151	12200	12243	11965	11096	11883	12215	12112	11936	11522	11478	12094	12007	11840	11924	11801	11033	11161	11048	11029	11018	10816	11004
0.0333333	10811	10914	10702	10552	10308	10677	11620	11590	11030	11050	11048	10427	11876	11303	11838	11540	10780	10626	11513	10885	11368	11281	10893	10698	11309	11472	11745	11453	11038	10782	11236	11051	11316	11214	10847	10740	11108	10848	10969	10868	10733	10827	10268	10202	10310	10557	10516	10341
0.05	10169	10070	10226	10052	9977	10075	10797	10824	10426	10417	10236	10382	10980	10674	10759	10557	10093	10667	10730	10237	10359	10447	10164	10604	10644	10819	10715	10542	10425	10800	10500	10321	10539	10689	10150	10602	10489	10167	10191	10248	10065	10481	10089	10119	10153	10395	10006	9330
0.0666667	10073	9801	9528	9800	9728	9215	10084	9980	10104	9706	9792	10024	10245	9816	10350	10088	9744	9933	10062	9872	9740	10192	9706	9972	9984	10068	10123	9952	9911	9949	9712	9937	9955	9896	9746	9848	9955	9623	9539	9704	10026	9491	9507	9736	9396	9352	9372	8584
0.0833333	9753	9611	9688	9565	9228	8554	9694	9696	9426	9544	9944	9247	9910	9661	9972	10004	9780	9408	9553	9458	9540	9913	9972	9456	9499	9794	10062	9911	10062	9118	9487	9323	9612	9964	9942	9236	9586	9632	9808	9883	9729	8850	8832	8844	8952	8990	8710	7868
0.1	9025	9109	9150	9021	8454	8124	9604	9387	9348	9771	9709	8680	9605	9789	10116	9995	9450	8769	9587	9654	9683	9591	9552	8796	9524	9815	10036	9740	9490	8783	9367	9475	9702	9774	9116	8724	9337	9417	9472	9408	8863	8225	8388	8465	8226	8197	7968	7665
0.116667	8561	8680	8571	8544	8168	7692	9467	9449	9273	9218	8904	8317	9453	9377	9428	9184	8976	8307	9332	9320	9283	9380	8838	8281	9504	9216	9464	9230	8967	8259	9352	9187	9292	9324	8818	8048	8819	9027	8909	8812	8429	7835	7644	8130	8002	7762	7489	7009
0.133333	8213	8184	8274	8064	7724	7432	8808	8771	8613	8812	8350	7883	9037	9111	8996	9047	8480	7611	8962	8865	8849	8792	8229	7930	9081	8737	8886	8799	8600	7925	8817	8698	8670	8868	8330	7733	8144	8468	8317	8369	7890	7620	7636	7424	7616	7461	7274	6602
0.15	7793	7544	7963	8041	7234	6848	8374	8363	8325	8328	7892	7220	8708	8270	8634	8460	8206	7592	8481	8492	8520	8345	8184	7391	8547	8584	8513	8554	8076	7373	8471	8407	8493	8228	7744	7294	8006	8096	8132	8120	7701	7156	7171	7134	7244	7042	7077	6776
0.166667	7572	7346	7515	7432	6948	6884	7994	8052	8045	7820	7625	7052	8195	8182	8363	8207	7500	7171	8071	8174	8104	8010	7850	7324	8155	8152	8170	7905	7872	7280	8200	7886	8003	8054	7579	7094	7645	7699	7399	7616	7324	6795	6990	7048	6880	6948	6888	6454
0.183333	7352	7205	7223	7327	6720	6522	7677	7612	7616	7551	7097	6576	8020	7792	7813	7845	7352	6901	7812	7785	7814	7566	7398	6964	7969	7929	7949	7740	7366	7003	7584	7668	7791	7644	7244	6944	7359	7566	7467	7248	7042	6712	6652	6863	6738	6648	6444	6153
0.2	7161	6995	6934	6908	6556	6440	7358	7540	7389	7402	7044	6660	7522	7720	7456	7604	7078	6652	7676	7563	7350	7420	7140	6724	7672	7595	7578	7387	7246	6811	7360	7302	7273	7547	6924	6582	7136	7100	7058	6963	6691	6495	6624	6647	6569	6522	6306	6009
0.216667	6855	6868	6920	6864	6350	6133	7155	7180	7107	7116	6781	6326	7245	7381	7315	7092	6841	6587	7291	7368	7187	7183	6931	6630	7310	7108	7298	7142	6914	6571	7291	7105	7204	7216	6671	6419	7028	6914	7055	6812	6700	6296	6312	6416	6466	6215	6172	5927
0.233333	6777	6723	6709	6587	6201	6074	6900	6878	6836	6867	6654	6221	7099	7053	7154	7088	6654	6343	6992	6996	6979	6970	6550	6477	7116	7128	6898	6992	6807	6408	6943	6981	6953	6960	6567	6212	6547	6669	6738	6548	6508	6136	5992	6225	6188	6152	6027	5969
0.25	6734	6619	6496	6417	6260	6014	6873	6828	6648	6563	6446	6197	6876	6776	7013	6819	6383	6256	6996	6918	6652	6551	6652	6144	6977	6837	6678	6782	6672	6280	6719	6540	6608	6547	6443	6202	6336	6572	6434	6446	6319	5907	6036	6072	6068	6015	5890	5787
0.266667	6584	6436	6348	6458	6120	5942	6649	6578	6382	6561	6295	5892	6620	6757	6676	6560	6427	6151	6733	6799	6764	6474	6418	6267	6711	6624	6611	6441	6359	6334	6612	6572	6500	6504	6091	5896	6426	6281	6213	6373	6142	6000	6060	6033	5879	5900	5802	5619
0.283333	6448	6304	6340	6288	6028	5943	6528	6410	6453	6275	6188	5823	6759	6481	6517	6498	6121	6033	6541	6454	6410	6437	6265	5993	6400	6589	6529	6440	6244	6069	6448	6235	6428	6474	6089	5862	6084	6312	6224	6202	6048	5804	5868	5974	5773	5912	5795	5504
0.3	6364	6260	6281	6236	5786	5645	6277	6344	6179	6310	6006	5704	6477	6432	6308	6196	6008	5928	6295	6486	6320	6206	6017	5852	6402	6348	6344	6248	5993	6028	6124	6199	6039	6078	6041	5924	6045	6119	6058	5974	5816	5841	5719	5848	5599	5804	5520	5622
0.316667	6320	6354	6108	6011	5817	5728	6104	6302	5900	6043	5988	5740	6380	6329	6195	6132	5871	5763	6365	6245	6195	6205	5985	5844	6025	6155	6085	6055	5921	5740	6016	6023	6064	6055	5898	5756	6021	5936	5984	5997	5742	5613	5632	5658	5711	5618	5552	5407
0.333333	6492	6639	6191	6175	5636	5692	5968	6112	5992	5916	5814	5655	6053	6116	6133	6070	5725	5767	6142	6160	5935	5991	5955	5814	6092	6205	6180	5984	5897	5814	5916	5948	5840	6008	5780	5552	5767	5932	5783	5728	5657	5632	5464	5471	5687	5600	5439	5425
0.35	7478	7735	6352	6128	5501	5546	5973	6143	5892	5863	5678	5575	5902	6022	6082	5802	5632	5708	5987	6012	5923	5685	5645	5565	5893	5988	6000	6012	5669	5712	5765	5935	5748	5913	5581	5542	5812	5723	5717	5788	5615	5400	5503	5552	5684	5453	5396	5207
0.366667	8956	8693	7537	6088	5548	5483	6110	6052	5733	5768	5574	5408	6028	5876	5932	5897	5658	5529	5817	5880	5822	5810	5686	5664	5799	5804	5889	5872	5766	5641	5772	5760	5724	5663	5654	5500	5720	5670	5747	5650	5621	5396	5335	5555	5560	5521	5455	5262
0.383333	9655	9858	8292	5958	5580	5540	5931	5781	5756	5729	5710	5466	5899	5896	5975	5906	5584	5572	5828	5780	5763	5589	5588	5618	5876	5696	5780	5652	5628	5552	5693	5664	5701	5832	5578	5536	5543	5696	5656	5683	5392	5446	5327	5504	5525	5376	5480	5428
0.4	10729	11243	9913	6002	5566	5450	5811	5865	5472	5718	5538	5369	5801	5761	5776	5535	5355	5520	5772	5610	5544	5584	5577	5680	5637	5679	5741	5652	5484	5489	5616	5628	5696	5581	5449	5502	5475	5448	5504	5441	5365	5409	5343	5391	5437	5244	5189	5264
0.416667	12132	12018	10874	6109	5508	5224	5763	5800	5560	5646	5528	5415	5666	5732	5746	5695	5433	5313	5444	5538	5594	5597	5489	5447	5850	5664	5537	5624	5532	5312	5525	5584	5525	5433	5310	5384	5629	5528	5595	5479	5396	5446	5387	5411	5361	5360	5139	5228
0.433333	13454	13516	11646	6144	5503	5444	5700	5740	5604	5443	5451	5232	5620	5700	5628	5548	5247	5353	5683	5647	5554	5474	5414	5467	5608	5437	5540	5640	5488	5518	5403	5325	5408	5372	5271	5126	5339	5343	5488	5475	5274	5264	5340	5480	5418	5272	5324	5267
0.45	15666	14644	13660	6212	5479	5489	5709	5553	5553	5435	5434	5256	5636	5644	5638	5582	5412	5171	5450	5473	5524	5399	5558	5439	5512	5428	5446	5488	5235	5246	5510	5265	5377	5419	5274	5285	5309	5340	5339	5382	5202	5275	5285	5269	5360	5359	5234	5120
0.466667	17519	17265	16103	6532	5421	5449	5849	5718	5404	5382	5329	5276	5528	5575	5585	5548	5272	5085	5493	5566	5353	5355	5320	5212	5532	5455	5486	5594	5232	5237	5400	5378	5326	5488	5060	5231	5312	5331	5496	5198	5162	5308	5147	5144	5323	5206	5124	5168
0.483333	18172	18554	16990	6900	5440	5626	6056	5854	5436	5376	5171	5276	5475	5424	5540	5454	5341	5097	5276	5325	5426	5340	5299	5133	5451	5399	5232	5509	5365	5268	5429	5344	5401	5276	5108	5355	5267	5268	5283	5179	5195	5224	5140	5286	5380	5140	5299	5161
0.5	20873	20352	21105	7355	5487	5667	6839	6135	5461	5386	5386	5307	5496	5412	5623	5389	5316	5128	5309	5408	5273	5295	5286	5169	5399	5272	5313	5361	5355	5200	5352	5253	5301	5481	5116	5214	5270	5244	5219	5277	5064	5077	5156	5263	5288	5149	5013	5212
0.516667	23854	21761	19934	8153	5615	5786	7976	7131	5403	5444	5192	5077	5334	5271	5548	5407	5107	5024	5324	5257	5384	5197	5153	5018	5262	5291	5379	5211	5240	5124	5396	5235	5285	5272	5121	5225	5213	5201	5124	5086	5105	5048	5223	5168	5232	5236	5010	5128
0.533333	25174	25372	25040	8924	5597	6172	8612	7825	5368	5434	5333	5207	5305	5411	5416	5408	4999	5236	5268	5318	5232	5182	5146	5159	5247	5228	5226	5274	5220	5288	5233	5127	5168	5196	5125	5171	5203	5200	5312	5284	5087	5268	5151	5045	5276	5123	5063	5087
0.55	26385	24265	23795	9678	5856	6589	9469	8672	5220	5292	5127	5236	5338	5360	5488	5299	5127	5170	5244	5222	5135	5127	5183	5334	5366	5164	5260	5254	5150	5114	5148	5136	5263	5350	5071	5282	5123	5294	5205	5116	5144	5008	4885	5125	5290	4957	4927	5219
0.566667	28705	29537	27444	10588	6096	7585	10219	9872	5374	5359	5120	5272	5179	5353	5317	5361	5147	5118	5155	5308	5117	5148	5000	5076	5274	5109	5071	5315	5136	5200	5323	5209	5077	5228	4997	5189	5168	5296	5101	5174	5076	5062	5151	5147	5252	5179	5046	5111
0.583333	31751	30154	29740	11391	6590	8300	11250	10896	5295	5319	5050	5287	5306	5194	5333	5198	5055	5034	5103	5112	5146	5020	5130	5108	5140	5206	5181	5255	4992	5195	5314	5151	5131	5070	5148	5092	5255	5152	5122	5153	4980	5095	5036	5105	5208	5042	4919	5132
0.6	33841	30956	30310	12321	7208	9443	12293	12092	5243	5376	5140	5153	5256	5258	5415	5392	5031	5084	4914	5071	5182	5180	4941	5158	5247	5141	5120	5249	5079	5133	5081	4949	5139	5249	4936	5079	5076	5240	5126	5206	5067	5067	5138	5215	5079	4932	5084	5127
0.616667	35147	35137	35463	13689	7780	10329	12141	13464	5220	5242	5331	5237	5263	5324	5328	5162	5086	5211	5112	5154	5060	5124	5094	5141	5148	5021	5208	5248	5040	5236	5060	5093	5231	5059	5037	5108	5061	5089	5068	5091	5026	5218	5046	5115	5259	4895	5030	5212
0.633333	36315	35489	35348	14645	8766	11364	14179	14455	5214	5323	5425	5390	5165	5006	5221	5233	5095	5152	5176	5048	5084	4956	5152	5138	5060	5204	5087	5227	5067	5087	5109	5041	5103	5048	5087	5076	5039	5096	5180	5091	5008	5277	5101	5233	5172	5074	5133	5260
0.65	37648	37241	37007	16136	9560	12609	14260	15838	5287	5437	5711	5315	5102	5298	5232	5291	5088	5115	5149	5113	5017	5033	5044	5166	5031	4984	5232	5220	5122	5300	5024	5008	4933	5151	5174	5079	5123	5142	5043	5119	4976	5094	5076	5083	5092	4908	5140	5291
0.666667	39627	40500	40156	16856	10276	13508	16084	16781	5222	5373	6461	5419	5126	5028	5449	5131	5093	5012	5100	5116	4989	5085	5072	5080	5225	5172	5104	5375	5129	5212	5108	4988	5058	5066	5152	5096	4937	5281	5044	5115	5033	5198	5172	5362	5214	5066	5201	5242
0.683333	41762	42011	41494	17613	11164	14690	16796	19271	5237	5596	7348	5500	5213	5248	5193	5219	4988	5009	5244	5150	5081	5129	4912	5120	5076	5068	5053	5121	5015	5137	5105	5035	5131	5133	5023	5128	5000	5137	5140	5022	5133	5124	5178	5033	5123	5087	5096	5229
0.7	42451	43139	44416	18876	11872	15771	18510	20300	5242	5592	8152	5724	5095	5210	5251	5408	5088	5249	5070	4991	5064	5012	5170	5207	5049	5012	5102	5084	5249	5137	5176	4971	5135	5218	5014	5081	5057	5153	5104	5063	5130	5206	5083	5176	5130	5206	5163	5266
0.716667	43159	43855	43311	19950	12981	17022	19596	20613	5431	5895	9245	5666	5259	5216	5266	5238	5067	5100	5047	5062	5000	5127	5192	5077	5128	5294	5142	5091	5228	5214	5035	4924	5128	5137	4996	5025	5022	5179	5229	5141	5144	5318	5120	5180	5178	4970	5150	5139
0.733333	44540	45415	44368	20848	13916	17783	20807	23095	5521	6134	10338	5931	5107	5262	5368	5326	5092	5234	5068	5192	5022	5028	4984	5404	5167	5004	4995	5232	5125	5298	5107	5015	5120	5184	5008	5171	5126	5144	5128	5064	5113	5192	5042	5245	5142	5081	5004	5339
0.75	45116	46056	45718	21990	14973	18676	23000	24725	5854	6543	11431	6444	5095	5318	5330	5208	5053	5096	4974	5093	5132	5110	5072	5272	5230	5056	5140	5178	5261	5248	5060	5111	4984	5150	5104	5013	4976	5196	5033	5164	5140	5074	5072	5242	5196	5040	5256	5319
0.766667	48508	47811	47831	23028	15849	19311	22463	25229	5787	7158	12956	6691	5197	5400	5281	5209	5008	5225	5190	5229	5044	5107	5080	5349	5141	5149	5080	5164	5155	5276	5112	5148	5252	5188	4996	5151	4966	5263	5071	5195	5136	5290	5243	5179	5329	5198	5049	5157
0.783333	49736	48229	47220	24325	16919	20864	23567	27960	5807	7882	14040	7154	5309	5620	5303	5431	5096	5181	5170	5061	5163	4992	5136	5244	5129	5097	5206	5058	5160	5271	5124	4904	5061	5112	5102	5032	5264	5170	5093	5179	5144	5262	5232	5191	5137	5111	5061	5208
0.8	50574	49002	50001	25041	17514	21394	24566	28958	5776	8828	15505	7768	5445	5873	5148	5253	5153	5088	5023	5063	5196	4962	5065	5088	5140	5145	5264	5184	5224	5300	5020	5132	5040	5387	5129	5081	5069	5213	5128	5224	5165	5253	5020	5191	5155	5089	5171	5404
0.816667	54170	49787	50484	26292	18257	22243	26429	29875	6140	9488	17287	8568	5663	6733	5406	5432	5144	5212	5082	5077	5126	4950	5065	5329	5164	4990	5180	5102	5040	5194	5145	5150	5151	5268	5072	5299	5088	5195	5091	5169	5178	5103	5293	5184	5158	5236	5185	5211
0.833333	58686	51236	51878	26842	19286	23236	27243	30891	6618	10686	18680	9043	6385	7400	5385	5372	5236	5314	4935	5039	5060	5056	5086	5148	5206	5101	5069	5154	5234	5078	5045	4983	5041	5124	5368	5031	5110	5200	5219	5161	5037	5244	5203	5235	5217	5140	5062	5316
0.85	59772	47759	50742	28169	20025	23148	26922	32000	6852	11284	21036	9945	7008	7898	5359	5296	5192	5228	5054	5072	5053	5233	5087	5254	5260	5225	5180	5099	5307	5248	4948	5063	5159	5150	5143	5048	5141	5149	5228	5112	5300	5201	5034	5144	5204	5094	5273	5366
0.866667	59874	49107	51040	28528	20759	24430	28896	33767	7234	12321	21624	10525	7077	8432	5594	5282	5016	5236	5072	5110	5040	4977	5183	5181	5020	5032	5154	5220	5164	5266	5052	5032	5014	5152	5195	5188	5036	5194	5108	5099	5184	5217	5096	5172	5229	5166	5133	5421
0.883333	60662	47995	50751	30120	21683	24964	29448	35076	7831	13088	23867	11194	7844	9030	5859	5410	5191	5112	4962	5043	5059	4969	5176	5218	5147	5063	5140	5094	5056	5108	5208	5196	5196	5148	5056	5073	4989	5194	5009	5171	5207	5261	5255	5104	5194	5134	5184	5352
0.9	60238	49006	51121	30188	22349	25695	29734	35407	8313	14323	24897	11804	8303	9546	6357	5463	5140	5236	5116	5227	5089	5041	5152	5250	5207	5108	5100	5217	5151	5193	5184	5124	5131	5303	5043	5200	5215	5252	5162	5320	5025	5264	5122	5156	5091	4988	5201	5207
0.916667	58789	48348	51556	30751	23008	26491	31662	35924	9089	14790	26120	12911	8643	10455	7224	5516	5252	5105	4912	5077	4990	5169	5144	5277	5124	5251	5255	5191	5114	5223	5278	5068	5093	5232	5060	5058	5199	5036	5016	5041	5236	5145	4988	5266	5164	5189	5216	5522
0.933333	59324	47922	50512	32208	23432	27022	30371	36574	9355	15848	27524	13260	9660	11242	7574	5557	5144	5104	5019	5270	4990	4979	5101	5318	5157	4973	5329	5172	5208	5179	5060	5032	5223	5188	5080	5151	5196	5244	5146	5092	5139	5092	5210	5288	5226	5131	5228	5199
0.95	58536	49200	51345	32853	24080	27492	31628	37384	10130	16538	29156	13944	10041	12130	8140	5690	5164	5276	5068	5169	5095	5186	5059	5094	5128	5120	5085	5123	5132	5236	5030	5260	5203	5089	4892	5102	5168	5252	5162	5146	5251	5239	5093	5263	5196	5116	5121	5387
0.966667	59155	48400	51640	33448	24810	28400	33722	38037	10542	17334	29376	14371	10579	13164	8791	5751	5231	5252	5194	5119	5108	5112	5042	5198	5148	5173	5173	5058	4998	5249	5332	5097	5136	5058	5032	4970	5070	5213	5026	5120	5182	5292	5277	5156	5122	5255	5146	5324
0.983333	59116	49983	51884	34043	25633	29110	32446	38066	11511	18085	31386	15187	10844	14184	9644	6056	5153	5206	5215	5095	5068	5182	5119	5284	5338	5149	5270	5226	5138	5320	4960	5052	5069	5144	5076	5094	5165	5255	5198	5084	5119	5166	5072	5173	5291	5221	5024	5386
1	58511	49041	52200	34928	26156	29869	33096	38072	12168	18925	32037	15736	11888	14738	9924	6129	5080	5227	5072	5168	5016	5002	5185	5206	5286	5268	5152	5190	5112	5228	5139	5123	5175	5251	5069	5074	5143	5193	5012	5245	5112	5100	4931	5049	5120	5004	5136	5320
1.01667	60514	48876	51292	35664	26890	29900	34125	38692	12496	19512	32760	16493	11925	16044	10692	6134	5250	5178	5169	5183	5054	5143	5064	5275	5166	5228	5155	5209	5156	5205	5048	5148	5125	5116	5088	5136	5124	5390	5152	5194	5186	5152	5124	5236	5328	5114	5129	5223
1.03333	59378	48862	51073	36400	27048	30627	33824	38518	13080	19963	33534	16661	12429	16847	11153	6280	5115	5264	5280	5094	5010	4895	5078	5324	5108	5268	5106	5133	5209	5191	5084	5104	5034	5130	5032	5183	5050	5251	5097	4927	5013	5056	5112	5343	5131	5156	5059	5236
1.05	59412	49460	51709	36768	28012	30709	34550	40040	13992	20316	34182	17375	13446	17137	12267	6503	5188	5256	5053	5276	5116	5015	5140	5096	5242	5160	5147	5235	5141	5092	5142	5047	5167	5132	5035	5142	5081	5231	5170	5040	5150	5195	5088	5112	5127	5048	5157	5234
1.06667	59216	49014	51398	36928	28515	31570	33864	38464	14306	21311	34530	17877	13542	18582	13015	7142	5102	5288	5288	5076	5129	5099	5053	5285	5284	4977	5044	5171	5070	5139	4967	5081	5124	5181	4924	4989	5041	5243	5171	5014	5080	5164	5228	5086	5176	5191	5137	5314
1.08333	58281	49047	51823	38060	28448	31335	35312	38332	14886	21631	34601	18072	14416	18940	13612	7355	5339	5241	5558	5042	4883	5039	5130	5297	5164	5068	5184	5080	5052	5144	5025	5191	5164	5016	4981	5100	5084	5172	5150	5057	5024	5129	4921	5090	5261	5059	4925	5166
1.1	59476	48748	51869	37931	29099	32088	34671	39093	15721	22672	35119	18680	15415	19976	14804	7787	5399	5165	6176	5188	4968	5008	5164	5097	5204	5080	5093	5117	4999	5140	5002	5063	5023	5080	5018	5071	4953	5233	5028	5004	4970	5086	4984	5028	5146	5092	4920	5155
1.11667	59156	48186	51994	38567	29512	31940	34956	38447	16152	22795	35820	19062	16149	20806	16108	8310	5317	5343	6836	5052	5098	5190	5043	5287	4980	5106	5193	4935	5019	5125	5096	4999	5122	5081	4969	5040	5203	5183	5163	5029	5012	5012	5185	5161	5340	4972	5024	5220
1.13333	60439	49880	53260	38319	29816	32638	34945	39519	16644	23292	36197	19181	16227	21860	16923	8851	5416	5430	7354	5210	5055	4821	5055	5142	4970	5048	5108	5062	4991	5098	4920	5034	4939	5045	4852	5092	5019	4990	5011	5161	5052	5112	4875	5120	5080	4941	5003	5234
1.15	59813	48260	50987	39199	29887	32440	36586	37839	16980	23767	36089	20055	16256	23056	17904	9256	5367	5396	7816	5173	4832	4982	5091	5285	5193	5068	5085	5063	4948	5042	5013	4974	5011	5002	4991	5134	5040	5162	5081	5028	5047	5080	5088	5029	5111	4942	5010	5341
1.16667	58950	48245	51869	39377	30145	32945	35612	39448	17792	23953	36264	19958	16732	23690	18845	9821	5716	5388	8405	5052	5009	4992	5079	5302	5096	5123	4988	5017	4990	4985	4948	4924	4945	4987	5003	5193	5073	5065	5280	5052	4892	4974	4908	5062	5281	5020	4985	5202
1.18333	58049	48376	51699	40202	30598	32960	35333	39108	18209	24212	36878	20501	17269	23484	20056	10519	5512	5618	8649	5088	4960	4982	5360	5243	5224	4973	4976	5190	4941	4921	5031	5109	5072	4910	5108	5004	5012	5075	4974	4902	4948	4901	4952	5060	5160	4942	5082	5273
1.2	59135	49276	52484	40355	30487	32609	36744	39480	18619	24585	37089	20511	17694	24287	20869	10984	5669	5592	8650	5104	4915	4921	5648	5223	5135	5032	4929	5050	4996	5080	5096	4980	4869	5004	4813	5080	4914	5156	4857	5070	4978	4940	4862	5004	5134	5052	5044	5152
1.21667	60000	48674	52941	40228	30964	33128	36017	39601	18808	25335	37664	20996	17430	24419	21495	11403	5809	5754	9220	4941	5047	4961	5877	5234	5141	4991	5010	5060	4964	5036	4971	4978	4846	5073	4888	5156	5056	5030	4965	5009	4886	5046	5031	5075	5123	4935	4916	5062
1.23333	59230	49224	52976	40312	31400	33036	37222	40121	19401	25159	37353	21924	18836	25016	22731	12092	6006	6220	9596	5065	4947	4969	6155	5488	5134	4965	4942	4922	4784	5016	5059	4918	5140	4963	4930	5040	5024	5077	5036	4988	4867	5057	4935	5160	5005	4987	5111	5155
1.25	58054	49476	52520	41478	32080	33193	37457	39922	19843	25782	38062	22020	18460	25742	23216	12214	6037	6616	9989	5060	4941	4895	6472	5440	5060	5172	5081	4956	5024	4976	5013	4894	4848	4948	4812	4968	4851	5113	4988	4838	4886	4979	4896	5040	5094	5052	5048	5122
1.26667	58267	49552	53221	41817	32305	33543	36563	39356	20264	26320	37068	22452	18680	25785	24131	12538	6158	6830	10256	5140	4993	4815	7096	5569	5139	4976	4982	5161	4876	5011	5051	4918	4870	4993	4928	4872	4993	4980	4984	4966	4848	5021	4943	5053	4752	4990	4900	5101
1.28333	59437	48912	52673	42300	32373	33657	37191	39504	21052	26884	37788	22194	20183	26415	24857	13016	6438	6972	10409	5064	4956	4933	7612	5676	4995	4878	4996	4963	4929	4917	5045	4893	4800	4955	4829	5084	4789	4982	4896	4940	4866	4957	4930	5068	5039	4974	4926	5114
1.3	60036	49700	53360	42339	32073	34255	35918	39894	21423	26546	37869	22784	20159	26254	25369	13572	6768	7269	11184	4971	4888	4946	8148	5854	5118	4988	4924	5099	4944	5046	5101	4861	4921	5008	4815	4996	4857	5086	4941	4851	4975	4885	4937	4912	5113	5099	4846	5100
1.31667	58423	49420	52918	42798	32484	34156	37736	40019	21604	26905	37361	23012	20509	26784	26072	13936	7072	7387	11631	5044	4992	4899	8817	6485	5078	4977	4941	5015	4916	4863	5043	4863	4807	4964	4728	4969	4970	5087	4818	5045	4884	5000	4799	4927	4976	4900	4925	5075
1.33333	59188	49576	53341	43044	32587	33677	37748	40300	22034	27044	37668	23024	20675	26705	26556	14584	7256	7769	11898	5112	4759	4898	9344	6704	5049	5046	4917	4928	4878	4955	5019	4764	4889	4895	4892	5053	5031	4969	4991	4969	4856	4908	4936	4970	4942	4864	4944	5118
1.35	58899	50473	53341	43748	33002	34013	36927	39797	22058	27266	37398	23555	20848	26860	26749	15310	7888	8205	12743	5356	4891	4931	9945	7359	4854	4976	4924	5096	5010	4968	5106	4831	4920	4943	4837	4987	5000	4879	5052	4930	4895	4859	4824	4963	4989	4940	4856	5113
1.36667	58116	50713	54130	43426	32877	33380	38104	39749	22718	27588	37680	23465	22186	27109	27454	15467	8342	8563	13524	5330	4784	4911	10788	7797	4858	4877	4953	4900	4961	4960	4966	4744	4823	4928	4800	5109	4946	4948	4879	4900	4836	4848	4896	4790	4892	4871	5011	4982
1.38333	58779	50914	54260	43820	33412	33980	36556	40911	23600	28048	37391	23982	21928	27589	27528	15851	8717	8884	13881	5562	5000	5005	11148	8645	4909	4870	4932	4909	4872	4851	5008	4743	4764	4992	4851	5084	4952	5031	4957	4749	4886	4881	4811	4912	4956	4871	4908	4976
1.4	58619	50109	53948	43815	33227	33365	37079	39609	23664	28212	37728	23766	21720	27550	28028	16101	9116	9239	14465	5896	4867	4875	11710	9130	5045	4912	4988	4948	4886	4997	5162	4788	4937	4919	4854	4905	4928	4821	4984	4890	4896	4864	4719	4900	4953	4998	4963	5015
1.41667	59345	50964	53575	43785	33280	33541	36841	39088	24209	27841	37968	24002	22557	28452	28021	16791	9724	9716	14960	6276	4941	4834	12392	10076	5014	4888	4971	4931	5005	4921	5202	4844	4965	4941	4824	5060	4963	4929	4934	4797	4826	4857	4882	5025	4813	4812	4900	5100
1.43333	58820	51192	54301	43965	33236	34103	36788	40883	24093	27697	37514	24336	22423	28521	28658	17013	10023	10500	15914	6740	4843	5004	12795	10563	4844	4997	4854	4974	4832	4943	5198	4800	4921	4884	4712	4852	4817	5090	4844	4905	4776	5023	4876	4992	4880	4901	4868	5125
1.45	58183	51407	55039	45003	33566	33860	36940	40951	24435	28092	38092	24587	22372	28149	28848	17175	10356	11324	16308	6927	4776	4688	13832	11000	4924	4760	4940	5096	4964	4913	5201	4852	4792	4912	4792	4964	4786	4975	4992	4802	4738	4948	4903	5040	5017	4797	4894	5100
1.46667	58850	50695	54874	45176	33637	33693	36277	40710	25079	27938	37553	24761	23376	28640	29119	17476	10843	12186	16696	7399	4665	4828	13948	11740	4975	4768	4900	4943	4879	5004	5388	4657	4761	4856	4899	4926	4922	5000	5038	4936	4836	4760	4783	5032	4996	4841	4880	5106
1.48333	58747	51252	54748	45283	33628	34548	37752	40300	25254	27988	37564	25328	23514	28823	29204	17967	11199	12919	17393	7740	4776	4985	14640	12284	4905	4886	4929	5092	4846	4881	5356	4788	4856	4833	4675	5013	4760	5044	5008	4923	4647	4856	4884	4897	4797	5016	4932	4946
1.5	59842	51354	54016	45314	34036	33133	37020	39804	25468	28022	37418	24852	22928	28944	28992	18587	11604	13364	18391	8066	4773	4790	15198	12877	4911	4800	4904	4988	4832	4994	5464	4784	4772	4784	4742	4976	4771	4786	4850	4916	4871	4885	4834	4822	5003	4873	4758	5004
1.51667	60535	51272	55113	45388	33954	33780	37824	41352	25626	27733	38153	25282	23000	29082	29028	18892	11872	14040	19021	8494	4793	4950	15696	13664	4884	4966	4801	5172	4848	4956	5614	4892	4840	4920	4805	4852	4948	4918	4833	4715	4835	4978	4804	4891	4877	4842	4880	5006
1.53333	60362	50624	54918	45306	33597	33394	38160	41340	26379	28306	38252	25194	23542	29133	29340	19167	12030	14660	19272	9060	4770	4858	15968	13940	5069	4762	4936	5060	4936	4915	5642	4824	4794	4857	4718	4948	4839	4909	4804	4884	4829	4931	4916	4755	4956	4871	4819	4972
1.55	59920	51475	54660	45080	33822	33486	37849	40423	26269	28087	37676	25246	24397	29308	28893	19425	12358	15268	19791	9126	4790	4787	16647	14560	4818	4884	4876	5079	4886	4920	5921	4966	4802	4938	4724	4951	4807	4952	4907	4921	4917	4920	4932	4860	4958	4881	4916	4973
1.56667	59080	51012	55028	45516	34112	33952	37105	41404	26925	28199	38008	25652	23653	29582	29159	19849	12862	15523	20266	9601	4864	4740	16775	14992	4715	4756	4957	5232	4867	5012	5859	4815	4713	4875	4919	4962	4804	5046	4912	4748	4869	4888	4868	4959	4936	4833	4834	4933
1.58333	60947	52120	55484	45946	33895	33632	37264	41899	27022	28296	38028	25650	24668	29749	29142	19840	12951	16465	20861	10098	4880	4852	17566	15108	4952	4852	4818	5576	4873	4979	6054	4800	4813	5000	4816	4952	4828	4860	4889	4780	4786	4957	4836	4908	4757	4864	4841	4882
1.6	60082	51681	54828	45758	33916	34139	38232	41202	27391	28212	37904	25584	24350	29702	28722	20056	12971	16640	21800	10401	4928	4795	17788	16140	5020	4876	4928	5589	4831	5035	6230	4866	4850	4800	4799	4967	4942	4925	4820	4808	4820	4960	4816	4933	4838	4792	4924	5053
1.61667	60510	51970	55307	45650	34072	33427	37607	41390	27080	28413	37548	25595	24710	29665	29703	20470	13640	16891	22060	10778	4770	4766	18418	16439	4852	4731	4838	5628	4895	5009	6381	4864	4888	5001	4779	4953	4845	4928	4984	4899	4720	4874	4872	4862	4971	4833	4923	5037
1.63333	59949	50972	55432	46592	34166	34188	38284	41296	27692	28132	38080	26305	25183	29869	29143	21313	14138	17385	22193	11580	4913	4808	18195	16767	4870	4857	4884	6090	4914	4944	6454	4775	4894	4916	4794	4917	4844	4829	4848	4980	4906	5015	4788	4838	4937	4776	4832	4916
1.65	60224	52178	55492	45728	34000	34214	38240	41616	27809	28398	37888	26032	23968	29696	29689	21072	14316	17907	22492	12424	4661	4866	18598	17175	4861	4748	4864	6348	4938	4918	6597	4888	4804	4918	4829	4912	4804	4896	4854	4870	4837	4988	4668	4912	4924	4947	4890	4973
1.66667	60092	52320	55817	46531	33836	33666	37678	41785	28170	28615	37605	25843	25959	29704	29488	21507	14415	18327	22862	12439	4676	4758	19002	17705	4920	4872	4880	6768	4897	5040	6829	4727	4780	4721	4689	4961	4844	4896	4808	4895	4812	4934	4804	4801	5004	4700	4931	4860
1.68333	60181	52267	55838	46416	34330	33847	37684	42031	28714	28376	37785	26224	24711	29880	29437	21462	14464	18496	23514	13207	4908	4675	19244	17860	4830	4928	4925	7118	4967	5021	7052	4740	4920	4966	4806	4876	4796	4830	4937	4721	4980	4759	4814	4856	4859	4825	4914	4984
1.7	58614	52604	55212	46784	33740	33901	39345	40887	28595	28616	37474	26180	25595	29764	28960	21991	15091	18910	24096	13663	4838	4849	19217	18159	4816	4790	4805	7787	4946	5085	7079	4776	4752	4879	4839	4896	4851	4877	4765	4854	4735	4805	4820	4854	4940	4661	4841	4879
1.71667	58792	52551	56102	45833	33929	34201	38572	41921	28483	28939	37423	26419	25802	30041	29008	22039	15618	19057	24621	13950	4935	4762	19548	18690	4988	4820	4728	8406	4964	5026	7231	4771	4754	4809	4709	4919	4896	4862	4940	4752	4799	4953	4787	4798	5032	4850	4723	4940
1.73333	58869	52218	55121	45416	34004	34609	37976	42465	28887	28431	38248	26235	25687	30827	28996	22028	16024	19305	24492	14900	4737	4820	19684	18848	5074	4859	4864	8448	4972	5072	7372	4663	4844	4846	4730	4980	4803	4880	4855	4815	4860	4932	4884	4944	4922	4734	4680	4817
1.75	59039	52549	55914	46292	34884	33988	38508	42324	29236	28840	37901	26605	25794	30392	29851	22560	16060	19852	24484	14784	4820	4904	20088	19110	4895	4831	4853	8957	5010	4915	7572	4670	4784	4923	4857	4929	5040	4980	4723	4806	4808	4992	4870	4817	4852	4856	4809	4932
1.76667	58421	52060	55078	45983	34424	34307	38322	40922	29396	28464	38020	26679	26004	30476	29204	22757	16267	19659	25248	15329	4692	4744	20159	19349	4818	4824	4832	9292	4807	5068	7603	4845	4823	4929	4843	4993	4767	4877	4876	4822	4685	4955	4863	4836	4796	4865	4757	4936
1.78333	59200	52283	56404	44747	33840	33955	38612	42603	29299	28764	37842	27050	25745	30611	29230	22744	16014	19941	25659	16168	4695	4691	19956	19576	4907	4805	4784	9776	4920	5074	7865	4742	4862	4850	4849	4842	4887	4977	5013	4748	4843	4919	4768	4928	4800	4865	4918	4787
1.8	58495	52664	55974	46358	34123	33808	38753	42613	29122	28700	38408	26984	25730	30383	29644	23016	16081	19879	26256	16031	4930	4696	20538	19852	4784	4823	4872	10245	4868	4902	8349	4768	4649	4957	4670	4968	4922	4830	4834	4769	4830	4741	4724	4812	4936	4804	4646	4936
1.81667	57890	52585	55916	45125	34859	33817	37708	43834	29831	28374	37708	27052	25354	30973	29704	23061	16491	20253	26409	16825	4777	4819	20644	20045	4821	4791	4655	10615	4733	4976	8260	4798	4778	4887	4992	5080	4728	4883	4819	4824	4658	4830	4834	4772	5004	4706	4748	4880
1.83333	59883	52641	56654	45177	34460	33900	37904	42191	30145	28824	37956	26836	26324	30227	29607	23163	16272	20252	26248	17555	4862	4877	20339	19700	4976	4749	5032	11077	4938	5056	8265	4936	4749	4891	4868	4984	4892	4977	4832	4744	4876	4889	4817	4928	4898	4674	4886	4892
1.85	59532	52470	56219	46140	33546	33899	37957	42446	30344	28457	37395	27556	26685	30079	29634	23888	16972	20604	26582	16862	4848	4758	20579	20001	4799	4892	4860	11636	4872	4931	8424	4700	4776	4951	4725	5082	4808	4877	4847	4935	4858	4892	4720	4752	4828	4684	4868	4852
1.86667	59176	52146	56211	45184	33997	33988	36779	42235	29938	28562	37921	27327	26684	30905	29328	23568	17352	20910	26984	17711	4783	4688	21102	20616	4892	4846	4860	12150	4932	5009	8472	4734	4884	4889	4737	4986	4785	4829	4842	4890	4746	4856	4820	4851	4845	4852	4860	4954
1.88333	58985	52760	56731	44175	33663	33673	37056	43042	30197	28622	38172	27239	26556	30868	29560	23537	16894	20992	27289	18032	4748	4820	20703	20700	4883	4924	4804	12346	4900	5083	8723	4735	4754	4932	4792	5077	4901	4973	4880	4817	4775	4817	4837	4789	4852	4896	4680	4805
1.9	59232	52848	56756	45133	33562	34011	38504	42956	30356	28834	38072	27500	26954	30261	29478	23321	17235	21274	27289	17629	4796	4860	21016	20712	4856	4768	4722	12962	4848	5170	8798	4752	4840	4892	4767	5209	4813	4929	4910	4837	4840	4943	4850	4838	4788	4846	4719	4820
1.91667	59903	52538	56934	46124	33876	33620	37839	42843	30505	28785	37240	27658	26649	30486	29534	23723	17423	21216	27293	18259	4686	4861	21264	20833	4787	4821	4657	13403	4774	5192	9260	4554	4780	4828	4835	5121	4868	4944	4827	4812	4832	4726	4676	4852	4828	4728	4798	4794
1.93333	60167	52893	56398	44506	33822	33483	37652	43134	30815	28776	37680	27292	26432	31253	30109	24100	17268	21152	27863	18592	4796	4744	20492	20816	4838	4786	4811	13989	4708	5292	9307	4598	4808	4823	4788	5217	4794	4835	4853	4884	4715	4832	4778	5034	4833	4739	4920	4836
1.95	60655	52456	56492	44760	33831	34056	37328	42268	30510	28750	37849	27316	26212	31006	30181	24511	17728	21295	27757	19171	4865	4874	21158	20668	4880	4940	4732	14240	4968	5184	9400	4729	4824	4824	4867	5326	4835	4927	4882	4821	4668	4860	4854	4825	4747	4835	4855	4769
1.96667	58680	52999	56888	44368	33728	33592	38684	42881	30801	28971	38165	27714	26768	30928	30015	24158	18186	20875	28029	20012	4876	4696	21032	20964	4836	4819	4872	14415	4965	5305	9934	4644	4712	4992	4912	5506	4714	4941	4905	4695	4795	4817	4708	4817	4923	4861	4870	4841
1.98333	59701	53042	56085	44176	33508	33697	38234	43280	31433	28736	38040	27617	27128	31039	30067	24569	17984	21314	28249	19556	4770	4783	21156	20840	4889	4962	4836	14880	4990	5554	10119	4654	4819	5040	4834	5735	4816	4812	4841	4692	4705	4798	4760	4837	4872	4786	4844	4802
2	57484	52899	56320	44512	34292	33902	38947	43115	31019	28236	37767	27626	27413	30269	30010	24224	17837	21699	28320	19640	4868	4874	21055	20784	4746	4843	4875	15268	4897	5456	10218	4780	4740	5045	4844	5793	4725	4866	4892	4843	4803	4802	4678	4808	4832	4732	4793	4905
2.01667	59036	53562	56612	44482	32992	33467	37951	43124	31114	28842	37472	27378	26996	31234	29992	24323	18227	21376	28241	20188	4856	4808	21169	21071	4860	4741	4905	15669	4949	5715	10488	4761	4808	5061	4801	6017	4840	4872	4797	4873	4710	4711	4834	4813	4844	4760	4751	4870
2.03333	59404	53212	56181	44761	34085	33772	38371	43082	31027	28981	37788	27515	26508	30776	30402	24900	18193	21608	28522	20536	4861	4924	20989	21655	4794	4772	4946	15744	5033	5884	10420	4752	4834	5037	4838	6392	4799	4696	4822	4833	4676	4831	4746	4871	4996	4711	4787	4825
2.05	59771	53124	55924	45983	33904	33262	38124	43663	31263	28858	38315	27704	27256	30826	30178	24864	18404	21666	28534	20568	4707	4791	21044	21532	4787	4759	4828	16453	5128	5952	10707	4631	4615	4956	4925	6426	4695	4873	4913	4745	4784	4726	4849	4944	4833	4771	4714	4731
2.06667	59668	52967	56139	44037	34138	33239	38320	43639	31027	29164	37445	27846	26727	31115	30472	24877	18484	21680	28979	19231	4841	4814	21249	21009	4858	4832	4847	16359	5137	6217	10864	4776	4746	5139	4891	6400	4788	4800	4824	4860	4716	4840	4739	4880	4780	4809	4717	4705
2.08333	59798	53554	55885	44158	33824	33017	38633	43811	30935	28969	37790	27409	26902	31310	30558	25172	18468	21612	29079	20675	4730	4771	21207	21074	4858	4830	4917	16781	5368	6114	11016	4682	4797	5192	5052	6698	4836	4861	4858	4941	4872	4793	4700	4869	4806	4754	4748	4832
2.1	59008	53668	57293	44127	33552	33219	38751	43519	31301	29094	38236	27230	26331	30964	30559	25052	19047	21704	28793	20782	4711	4879	21397	20995	4816	4754	4847	17198	5383	6470	11064	4757	4861	5129	5030	6802	4880	4872	4897	4763	4769	4652	4768	4690	5024	4779	4620	4813
2.11667	59580	52808	56608	45260	33677	34156	37579	42823	31520	28816	37962	27525	26996	31336	30586	25400	18899	21683	29212	20599	4824	4889	21264	21658	4855	4747	4873	17306	5581	6684	11322	4733	4722	5508	5208	6952	4904	4864	4864	4772	4728	4860	4644	4740	4709	4776	4788	4850
2.13333	59777	53681	56516	45644	33558	33973	38449	43881	31351	28763	37423	27873	27453	31282	30466	25536	18850	21739	28817	21514	4864	4935	21256	21433	4892	4830	4888	17360	5692	6913	11372	4684	4724	5517	5333	7108	4738	4766	4832	4811	4712	4880	4729	4920	4908	4733	4705	4848
2.15	59298	53924	55748	44120	33587	33244	38061	44091	31232	28475	38098	27769	26638	31512	30210	25362	19050	21654	29124	21172	4740	4795	20992	21779	4806	4662	5023	17812	5708	7021	11563	4801	4792	5678	5312	7208	4730	4969	4844	4987	4769	4872	4936	4888	4888	4869	4732	4832
2.16667	59505	53640	56424	43903	33732	32680	38467	44029	31387	28771	37655	27357	27382	31636	30730	25254	18620	21828	29605	21476	4700	4696	21476	21125	4998	4768	4928	17963	5716	7452	11716	4874	4828	5728	5508	7354	4826	4844	4946	4860	4704	4816	4678	4727	4867	4805	4798	4745
2.18333	59509	53686	56301	46290	33316	33714	37856	43412	32120	29028	38282	27603	26965	31733	30632	25723	19108	21876	29440	21660	4884	4804	20895	21244	4947	4843	5074	17913	5944	7686	12104	4661	4747	5899	5788	7496	4758	4884	4926	4744	4684	4800	4731	4804	4736	4867	4740	4786
2.2	59076	53764	56148	44673	34004	33460	37851	42983	31034	29200	37786	27554	27412	31184	30520	25619	19423	21692	29491	21480	4956	4755	21145	21388	4885	4925	5000	18114	6325	7946	12382	4806	4876	6149	5894	7681	4791	4776	4904	4792	4741	4880	4890	4908	4763	4880	4611	4767
2.21667	58665	53513	56218	45314	33866	32987	37851	43409	31586	29156	38244	27497	27241	31474	30600	25810	19591	22016	29391	21900	4933	4960	21150	21144	4881	4774	5097	18256	6363	8055	12472	4828	4932	6276	5897	7872	4879	4872	4880	4822	4796	4782	4765	4782	4747	4804	4764	4901
2.23333	59387	53383	56123	43964	33702	32807	37328	42998	32115	28931	37862	27803	27193	31324	30372	25795	19332	21938	29956	22104	4789	4875	21412	21470	4838	4860	5208	18526	6502	8622	12680	4743	4817	6508	6262	7972	4908	5016	4988	4858	4691	4854	4743	4824	4809	4776	4666	4856
2.25	58430	53869	56212	45219	33092	33595	38024	43735	31741	28471	37740	27524	26989	31117	30722	25452	18977	21818	29851	21496	4893	4812	21266	21561	4919	4881	5140	18727	6609	8672	12880	4750	4844	6594	6285	7981	4729	4898	4975	4868	4644	4656	4843	4828	4755	4689	4696	4648
2.26667	59892	53441	56715	45430	32800	33640	38240	43176	31928	28892	38018	27480	27053	30640	30185	25945	19536	22028	29840	22377	5066	4948	21240	21445	4815	4812	5170	19132	7056	8982	12744	4644	4856	6732	6575	8443	4764	4814	5016	4893	4652	4828	4724	4763	4807	4636	4756	4934
2.28333	59549	53620	56495	43654	34212	33145	38636	43912	31436	28830	37649	27638	27157	31283	30518	25709	19401	22234	29563	22089	5151	5029	21248	21529	4886	4686	5248	19144	7140	9167	12920	4740	5013	6840	6514	8508	4747	4756	5043	4832	4717	4855	4794	4872	4712	4870	4692	4756
2.3	59932	53548	56775	44656	33116	32703	38810	44206	31603	29144	37780	27760	27543	31462	30716	25717	19808	21808	29709	21444	5064	4886	21324	21480	4892	4668	5332	18871	7225	9627	13299	4758	4919	7022	6557	8596	4844	4689	5104	5062	4752	4838	4736	4964	4864	4794	4630	4780
2.31667	59605	53976	56245	45092	33697	33152	38676	43719	31886	28791	37684	27495	27415	31102	30515	25287	19383	21908	29601	21270	5104	4912	21197	21601	4931	4791	5463	19144	7381	9935	13524	4716	4994	7349	6700	8984	4900	4868	5196	4967	4652	4777	4903	4789	4750	4924	4786	4866
2.33333	59456	54278	56780	44983	33943	33128	38498	43816	31652	28867	38305	28077	27501	30825	30592	25767	19479	21994	29837	22716	5385	5252	21107	21486	4758	4891	5427	19235	7660	10184	13460	4725	4924	7476	7020	9346	4689	4880	5294	4920	4756	4868	4691	4797	4787	4730	4630	4768
2.35	59601	53836	56511	44072	33873	33404	38564	44559	32112	28999	38094	27921	27059	30984	30808	25404	19064	22525	29916	22291	5633	5396	21270	21600	4860	4725	5619	19188	7784	10516	13827	4770	4901	7576	7074	9492	4776	4765	5429	4983	4741	4786	4638	4930	4871	4864	4576	4743
2.36667	59088	54493	56647	45171	33661	33148	38668	44359	31697	29165	38171	28027	27393	31488	30809	25771	19549	22252	30287	21759	5847	5600	20528	21612	4979	4678	5495	19432	8207	10633	13767	4764	5008	7852	7172	9837	4780	4768	5419	5023	4775	4804	4749	4711	4720	4758	4773	4762
2.38333	58524	54105	56309	45144	34348	33593	37665	43521	31984	28960	37439	27709	27636	31313	30308	25852	19428	22324	29960	22124	6126	6009	21104	21156	4899	4752	5778	19320	8548	11004	13990	4758	5080	8000	7384	9875	4822	4753	5645	5057	4584	4732	4768	4815	4730	4846	4800	4843
2.4	58156	54327	56232	46088	34412	32960	37616	44172	31854	29289	37660	27650	27470	31552	31067	26418	19723	21967	29866	21663	6632	6370	20963	21690	5004	4887	5836	19325	8511	11344	14451	4725	5050	8466	7446	10422	4817	4905	5852	5045	4700	4751	4740	4776	4845	4775	4736	4732
2.41667	58759	53993	55662	45071	33612	33279	38009	44682	32048	28821	38348	27302	27669	31296	31144	26146	20072	22240	30076	21571	6761	6572	21162	21684	4893	4800	5880	19498	8822	11352	14477	4751	5238	8391	7597	10468	4795	4723	5941	5087	4850	4764	4720	4967	4712	4829	4767	4796
2.43333	58918	54063	56324	45864	33461	33623	37942	43892	32086	28822	38037	27747	27325	31194	30817	26389	20017	21677	29845	21969	7219	7087	21006	21774	4859	4739	5944	19680	9148	11948	14687	4688	5388	8687	7904	10793	4749	4811	6149	5088	4636	4804	4844	4756	4765	4814	4811	4900
2.45	59471	54117	56161	46092	33705	33446	38395	43769	31777	28941	38691	27870	28018	31439	30748	26015	19742	22081	29924	21953	7336	7276	20990	21804	4880	4952	5979	19552	9206	11949	14955	4748	5394	8928	8099	10866	4826	4884	6314	5278	4757	4752	4633	4790	4893	4752	4781	4737
2.46667	59580	54197	56569	44359	33960	33164	38724	44281	32260	28709	38312	27723	27120	31314	30801	26408	19587	22137	29626	21781	8043	7987	21105	21548	4878	4831	6156	19520	9570	12424	15153	4802	5406	9316	8604	11343	4684	4870	6386	5563	4676	4781	4850	4813	4684	4717	4802	4916
2.48333	59589	54688	56698	45070	33529	33444	37132	43862	32069	28931	38081	27610	27836	31426	31036	26133	19976	22340	29882	21695	8387	8392	20808	21455	4899	4959	6322	19879	9818	12502	15431	4715	5596	9491	8468	11288	4885	4817	6448	5514	4708	4830	4772	4864	4784	4807	4768	4841
2.5	60637	53433	57430	44739	33605	32900	38809	43952	31864	28716	37973	27727	27932	31758	31378	26216	19964	22104	29905	22680	8391	8861	21066	21784	4856	4874	6860	19735	10318	12851	15472	4644	5730	9658	8585	11996	4780	4876	6572	5467	4639	4802	4812	4864	4786	4778	4672	4815
2.51667	58725	54462	56213	45271	33344	32872	38379	44740	32161	29076	38292	27633	27758	31023	31236	26462	19591	22231	29685	22083	8718	9591	21268	21125	4788	4907	7268	19629	10334	13193	15528	4788	5928	10076	8912	11844	4768	4993	6605	5692	4717	4823	4812	4945	4889	4790	4936	4674
2.53333	59967	54220	55996	45472	33291	33372	38029	44829	31823	29059	38076	28276	27388	31420	31427	25540	19567	22376	29829	22102	9217	9763	20773	21501	4889	4814	7750	20141	10588	13280	15768	4920	6118	10288	9146	12258	4833	5011	6840	5863	4762	4868	4772	4881	4756	4710	4744	4693
2.55	59571	54822	56706	45253	33372	32864	37816	45289	32028	28998	38156	27593	28396	31305	30971	26328	20108	22300	29759	21643	9455	10222	20655	21556	4873	4812	8173	19980	11062	13487	15898	4684	6124	10491	9385	12552	4893	4798	6944	6052	4651	4664	4710	4826	4792	4709	4822	4706
2.56667	58827	54256	56694	45858	33479	33264	38101	45388	32057	28644	38057	28027	26879	30932	31180	26180	19899	22300	29989	22737	10127	10832	20892	21349	4947	4844	8573	19896	11151	13868	15996	4648	6316	10890	9600	12712	4920	4796	6980	6117	4732	4662	4883	4738	4868	4755	4806	4728
2.58333	58601	54973	56894	45484	33308	33339	38567	45163	32024	28752	38283	27917	27436	31291	31746	26584	19913	22159	30128	22634	10681	11101	20845	21628	4891	4885	8764	20208	11558	14319	16235	4856	6821	11192	9813	13033	5090	4824	6972	6361	4657	4798	4655	4809	4828	4765	4764	4760
2.6	59695	54743	57248	45698	33498	32860	38540	44396	31864	28872	37761	28183	28182	31266	31100	26528	19868	22132	30080	22541	11133	11759	21055	21437	4992	4921	9342	19996	11565	14195	16346	4900	6781	11464	10183	13240	4904	4836	7257	6294	4603	4807	4804	4771	4784	4796	4683	4744
2.61667	61003	54844	57024	45075	33660	33907	38655	44832	31882	29044	38169	27904	27788	31459	31337	26254	20268	22192	30097	22788	11260	12380	20840	21282	4937	4853	9578	20055	12100	14686	16548	4758	6816	11913	10473	13427	4957	4930	7297	6556	4718	4658	4736	4724	4854	4772	4700	4904
2.63333	59183	54336	56960	45796	33530	33239	38394	45012	32011	29130	37625	27488	26964	31612	31323	26369	20431	22396	30545	22564	11875	12915	20467	21384	5017	4884	9968	19894	12208	14640	16549	4856	7228	12144	10796	13743	4868	4806	7313	6383	4714	4704	4816	4843	4700	4754	4786	4861
2.65	59568	54724	57003	45940	33547	33272	38344	44604	32212	29064	37964	28254	28136	31219	31396	26260	20311	22348	30008	22336	12492	13521	20869	21129	5065	4949	10693	20108	12671	14957	16967	4849	7270	12420	11140	14068	4964	4885	7414	6718	4800	4796	4792	4663	4782	4737	4755	4714
2.66667	60523	55238	56899	44944	33462	33249	38362	44964	32648	29498	38468	27951	27476	31320	31624	26355	20067	22192	30064	22694	12670	13792	20832	21451	4861	5036	11145	20196	12644	15296	16879	4756	7370	12952	10937	13910	4920	4841	7628	6888	4924	4904	4833	4900	4730	4684	4753	4767
2.68333	60468	55324	56621	44375	33119	33294	38088	44934	32003	28810	38328	27984	28045	31094	31501	26494	20115	22308	30372	21668	12952	14216	21109	21477	4978	4956	11309	19940	13106	15416	16832	4800	7268	13124	11536	14328	5052	4904	7570	7196	4696	4856	4794	4801	4731	4815	4852	4832
2.7	59215	55735	57224	43396	32760	33019	39398	45360	31956	28670	38355	28234	26680	31516	31724	26659	20133	22232	30118	22367	13427	14742	20489	21450	4969	4909	11928	20184	12882	15519	17032	4848	7430	13380	11966	14824	5287	4958	7761	7090	4657	4748	4740	4783	4717	4612	4667	4819
2.71667	60053	55715	56040	44274	33320	33200	38700	45134	32012	29284	38138	27919	27912	31272	31764	26304	19925	22513	30054	22338	14012	15489	21059	21348	4988	4825	12239	19960	13520	15306	16959	4936	7490	13688	12137	15212	5316	4873	7660	7271	4778	4776	4814	4744	4824	4734	4887	4885
2.73333	60082	55355	56601	43527	33491	33767	38542	44508	31943	28991	38029	28254	27628	31292	31462	26752	20247	22393	30468	22534	14350	15960	20800	21125	5064	5020	12390	19864	13488	15634	17300	4825	7713	13940	12452	15270	5368	4906	8105	7596	4698	4803	4805	4831	4809	4685	4788	4736
2.75	59048	55738	56425	43943	33036	33064	38899	44952	32232	28955	38512	28200	28408	31516	31555	26297	20112	22008	30142	22260	14878	16318	21156	21281	5099	4999	12998	20129	13733	15828	17448	4914	8093	14257	12711	15077	5694	4958	8231	7617	4660	4704	4714	4747	4743	4713	4778	4778
2.76667	59700	55373	56500	45115	34257	33328	38660	45044	31925	29455	38140	27979	27559	31346	31556	25977	20079	22089	29612	22400	15149	16646	20509	21331	5130	5074	13265	20176	13952	15736	17276	4734	8148	14704	13057	15524	5615	4876	8128	7722	4691	4860	4730	4858	4705	4704	4748	4741
2.78333	59550	55621	57151	46383	34206	33284	38779	45346	31757	28980	38283	28001	27834	31109	31877	26522	20105	22640	30208	22071	15398	16980	21084	21512	5056	5068	13200	20128	13925	15861	17506	4724	8043	15149	13284	15426	5777	4856	8296	8028	4726	4693	4867	4759	4753	4757	4967	4805
2.8	59121	55211	56734	45604	34020	33245	38517	44816	32056	29526	38101	27787	27716	31602	31388	26348	20351	22529	30123	21984	15588	17239	20580	21149	5080	5243	14004	20149	14207	16184	17720	4897	8289	15364	13156	15723	5878	4880	8539	8069	4748	4767	4880	4884	4860	4820	4796	4749
2.81667	60198	55007	56640	44930	34336	33372	39300	44254	32036	29081	38376	27981	27954	31188	31808	26356	20444	22063	30342	22855	15914	17392	20691	21092	5139	5353	14017	20146	14172	16537	17811	4860	8155	15523	13754	15785	5911	4769	8758	8278	4893	4728	4924	4673	4819	4639	4604	4713
2.83333	59628	55382	56342	46160	33574	32937	38598	44784	31711	29069	38735	27873	27824	30993	31880	26626	20484	21794	30485	21754	16242	17859	20885	21092	5226	5481	14393	20106	14477	16406	17748	4799	8444	15576	14306	15957	6227	4834	9048	8354	4696	4783	4990	4828	4902	4874	4704	4596
2.85	59197	55950	57727	45551	32944	33319	39080	45409	31935	28917	38455	28149	27832	31469	31850	26844	20544	22142	30372	22125	16612	18336	20708	20874	5121	5605	14926	20194	14554	16344	17743	4821	8432	16185	14406	15908	6247	4864	8987	8506	4662	4792	4831	4764	4671	4620	4686	4870
2.86667	59378	55908	56800	45702	33537	33184	38967	45288	31638	28987	38379	27891	27474	30886	31686	26294	20208	22212	30548	22687	17069	18652	20595	21359	5132	5520	14864	20197	14948	16684	17792	4938	8820	16747	14552	15926	6192	4916	9310	8605	4759	4719	4865	4612	4948	4797	4690	4760
2.88333	59517	55738	57183	45679	33530	33004	38386	46251	31620	29309	38207	27809	27677	30897	31688	26161	20368	21928	30182	22480	17401	18476	20623	20982	5110	5863	15480	20011	14920	16854	18021	4893	8812	17010	14877	16297	6461	4806	9273	8821	4702	4807	4894	4891	4820	4748	4697	4776
2.9	59768	56117	57440	44921	33381	33067	38940	45158	32112	28864	37895	27920	27797	31404	32208	26664	20170	22435	29736	21992	17488	19362	20549	21452	5204	6186	15446	20265	14960	16840	18110	4916	9094	17413	15092	16596	6654	5044	9529	9088	4777	4821	5059	4773	4848	4677	4744	4841
2.91667	60116	55754	56274	45077	33566	33145	38316	45496	31964	29104	38311	28280	27788	31180	31784	26522	20137	22220	30420	23329	17759	19475	20691	21012	5316	6330	15547	20549	14964	17173	18172	4811	9245	17715	15702	16739	6636	4936	9760	9231	4831	4834	4878	4729	4836	4755	4674	4725
2.93333	60146	56452	56851	43356	33557	33260	38648	45935	31849	28868	38438	27868	27394	31099	31768	26308	20581	22156	30429	22169	17805	19877	20578	21204	5305	6616	15927	20011	15298	16750	18296	5022	9383	17628	15707	16918	6614	4988	9998	9557	4725	4708	4805	4788	4808	4861	4720	4763
2.95	59528	55917	56336	43846	33194	33373	38959	45850	31817	28972	38232	28257	27930	31468	31804	25824	19985	22506	30148	22168	18348	19904	20596	21566	5450	6962	15876	20050	15471	17124	18273	4910	9500	18240	15736	16988	6943	4884	10171	9732	4974	4791	4886	4776	4665	4711	4668	4832
2.96667	59625	56647	57370	44890	33385	33670	39292	45604	31593	29189	38112	28499	28119	31112	32093	26442	20266	22356	30191	21998	18484	19830	20894	21132	5437	7201	16043	20156	15264	16858	18304	5150	9749	18275	16139	16772	6878	4850	9966	9733	4980	4787	5041	4733	4639	4692	4740	4760
2.98333	59252	56419	56507	44908	33647	33449	38327	46176	31986	29258	38294	28609	27688	31024	31416	26076	20304	22436	29593	22962	18515	20564	20578	21253	5486	7474	16419	20176	15431	17024	18250	5007	9868	18584	16400	16816	7312	4884	10284	9702	4756	4829	4982	4811	4773	4876	4720	4813
3	59813	55860	57064	45817	33584	33156	38331	45386	32166	29320	38509	27988	28060	31382	31635	26380	20154	22196	30611	23088	18764	20065	20475	21167	5587	7668	16273	19916	15888	17061	18530	5136	10112	18765	16583	17360	7305	4897	10446	9948	4888	4718	5125	4748	4795	4818	4710	4820
3.01667	59233	56021	57119	46650	33696	33614	39196	45496	31912	29231	38276	28163	28488	31778	32517	26256	20632	22606	30267	21679	18737	20277	20796	21204	5656	8047	16279	20411	15546	17234	18495	5202	10230	19082	16789	17633	7365	4850	10856	10207	4927	4920	5321	4828	4816	4801	4728	4784
3.03333	59720	55758	57076	46185	32929	33893	39112	46183	32114	29062	38308	27927	27979	31593	32422	26716	20524	22664	30777	22620	19094	20455	20840	21004	5880	8286	16640	20108	15438	17321	18197	5396	10628	19400	17074	17272	7368	5014	10770	10441	4843	4823	5220	4719	4800	4786	4707	4854
3.05	59860	56510	56820	46086	33093	33397	39489	46278	32204	28816	38639	28212	28251	31434	32024	26921	20625	22518	30107	22954	18803	20608	20568	21137	5896	8804	16492	20061	15688	17498	18732	5432	10544	19556	17132	17232	7521	4999	11039	10530	4978	4980	5234	4724	4824	4731	4804	4844
3.06667	60092	56336	56636	45658	33019	33605	39274	46004	31958	28980	38557	28384	28443	31256	32289	26276	20510	22435	29979	22497	19308	21267	20698	21168	6263	9180	16681	20176	15624	17308	18352	5529	10843	19976	17223	17695	7897	4800	11183	10772	4954	4876	5248	4666	4716	4815	4819	4627
3.08333	59685	56706	57183	45708	33909	34244	38723	45909	31723	28954	38926	28575	28341	31693	32148	26391	20344	22427	30352	22692	19368	20889	20834	21202	6531	9521	16743	20051	15716	17162	18699	5721	11266	20200	17627	17647	8004	5004	11529	10568	5107	4875	5466	4853	4724	4746	4858	4764
3.1	60186	55989	56541	45837	33024	33751	38297	46084	31712	29084	38515	28196	28104	31292	32164	26626	20036	22299	30353	22088	19396	21186	20689	21311	7023	9973	17053	20135	15993	17414	18415	5833	10972	20473	17732	17806	8031	4856	11664	10712	5087	4834	5594	4790	4916	4777	4676	4826
3.11667	59575	56429	57020	45084	33668	34143	38404	46027	32081	29402	38287	28102	28396	31065	32258	26120	20283	22738	30620	22496	19604	21584	20512	20993	7232	10403	16842	20174	15949	17767	18620	6012	11698	20723	18316	17920	8178	5011	11931	11077	5216	4859	5788	4693	4888	4770	4720	4704
3.13333	59670	56173	56523	45843	34292	33483	38422	45600	31760	29284	38254	28048	28139	31618	32015	26537	20583	22521	30376	22391	19747	21844	20611	21205	7829	10859	17182	20035	16151	17607	18680	6200	11639	20709	18136	17698	8408	5032	12342	11398	5297	4961	5836	4748	4906	4783	4664	4861
3.15	59981	56308	57354	45918	32773	33478	38548	46346	31348	29026	38846	28064	28033	31546	32488	26858	20649	22537	30319	23346	19398	21240	20464	20924	8168	11008	17128	19876	16240	17601	18911	6461	11903	20959	18384	17946	8656	5090	12281	11734	5353	5004	5811	4777	4829	4800	4703	4852
3.16667	60105	56663	56399	45459	32967	33302	38357	46500	31943	28966	38075	27960	27380	31387	31908	26564	20322	22376	30117	22037	20050	21736	20695	20847	8312	11424	17024	20245	16246	17348	18809	6726	11972	21268	18471	17680	8572	5000	12396	11748	5384	5148	5992	4749	4876	4882	4769	4804
3.18333	59063	56824	56804	44212	33165	33448	38989	46192	31968	29325	38695	28179	28344	31448	32488	26410	20077	22455	30048	22314	19481	21640	20170	21108	8655	11692	16963	20083	16438	17537	18834	6943	12105	21223	18750	17848	8774	5144	12712	12005	5486	5195	6093	4724	4795	4872	4817	4831
3.2	59448	56055	56744	46017	33692	33640	38702	45680	31365	29260	37995	28389	27905	31517	32429	26473	20560	22412	30332	22706	20220	21880	20349	21202	9101	12300	17172	19573	16208	17479	18828	7244	12598	21587	18900	18235	8782	5013	12843	12111	5644	5152	6201	4820	4736	4821	4747	4763
3.21667	60317	56530	56488	44404	32980	33378	38936	46417	31194	29108	38348	28335	28069	31832	32540	26568	20281	22399	30640	21412	20246	22113	20696	20761	9476	12314	17388	19968	16568	18020	18701	7627	12629	21929	19184	18280	9079	5070	13227	12394	5708	5331	6342	4812	4711	4961	4760	4802
3.23333	60212	56128	56708	43102	33277	33416	39600	46208	31967	28916	38484	28083	28448	31471	32500	26340	20575	22298	30724	22760	20043	22008	20405	21026	9929	12840	17375	19971	16335	17588	19024	7804	13135	22251	19382	17964	9275	5046	13248	12363	5773	5429	6376	4880	4816	4834	4625	4763
3.25	59728	56650	56339	44272	33428	33768	38651	45898	31274	28890	38586	27750	28248	31608	32333	26831	20126	22528	30582	22776	19892	22224	20802	20832	10256	13204	17245	20174	15992	17730	19080	8117	12994	22175	18991	18412	9513	5112	13356	12724	5950	5551	6557	4804	4730	4932	4692	4786
3.26667	60748	56842	57472	44724	32964	34046	38792	45808	31795	28649	38637	28332	28372	31439	32798	26629	20528	22570	30626	22932	20133	21955	20688	20961	10706	13490	16908	20302	16132	17889	18765	8339	13188	22668	19040	18296	9703	4957	13615	13016	6088	5515	6619	4800	4847	4875	4788	4741
3.28333	59700	56363	56138	44388	32756	33687	39965	46621	31568	28964	38625	28300	28425	30978	32908	26188	20576	22624	30251	22516	20480	22336	20483	20855	11033	13763	17339	19875	16436	17682	19352	8644	13540	22353	19333	18421	9751	5148	13666	13236	6062	5700	6837	4722	4848	4898	4893	4833
3.3	59166	56488	57423	45368	32514	33463	38777	45700	31497	29460	38576	27806	27794	31376	32743	26630	20439	22556	29813	22171	20380	22120	20717	21070	11626	14159	17577	19976	16356	17617	18971	8894	13527	22488	19687	18696	9899	5012	13760	13319	6177	5827	6975	4846	4819	4961	4611	4671
3.31667	60476	56184	56952	44960	32177	33989	39168	46249	31509	29263	38351	28264	27961	31441	32821	26383	20514	22468	30346	22488	20393	22188	20704	21007	11923	14242	17465	19944	16334	17802	19080	9195	13793	22920	19716	18567	10187	5143	14130	13215	6342	6223	7188	4872	4875	4910	4844	4762
3.33333	60036	56215	57479	44892	32519	34280	39323	45969	31289	28706	38717	28424	28271	31165	32556	26768	20433	22614	30157	22172	20517	22292	20444	20969	12323	14433	17164	20111	16323	18000	18893	9448	13792	22990	19776	18776	10345	5210	14258	13608	6416	6185	7162	4756	4677	5026	4656	4622
3.35	61224	56400	56380	44570	32756	34201	39224	46744	32037	28808	38740	28163	27943	31494	32948	26454	20428	22509	30336	22658	20505	22124	20676	20759	12546	14738	17319	19764	16504	18042	18810	10020	14084	22952	20540	18764	10421	5157	14316	13805	6335	6279	7105	4724	4672	4964	4688	4777
3.36667	61142	56710	56778	44104	32116	33784	39432	46236	31327	28875	38605	28132	28261	31227	32918	26535	20486	22646	30485	22496	20376	22141	20581	20954	12962	15008	17359	20181	16437	17868	18961	10005	14386	23025	19877	18916	10680	5170	14618	13988	6540	6231	7397	4848	4748	4884	4737	4766
3.38333	59755	56284	57438	43683	32841	34361	38795	46488	31464	29181	38834	28196	28205	31464	32905	26712	20572	22782	30399	22208	20296	22425	20495	20938	13418	15098	17447	20068	16548	17771	18833	10326	14568	23404	19956	18690	10855	5174	14536	14344	6582	6322	7711	4873	4746	4894	4624	4754
3.4	59976	56419	57279	44045	32556	33854	38655	46022	31130	28592	38962	27875	28236	31836	33019	26274	20302	22160	30866	21492	20372	22296	20809	20874	13524	15264	17289	20131	16452	17791	18733	10770	14487	23323	20385	19018	10949	5201	14589	14623	6764	6252	7569	4754	4733	5091	4677	4784
3.41667	59480	57014	57259	43876	32558	33480	38812	46584	31449	28899	38391	27828	28240	31109	33308	26032	20135	22571	30417	22879	20429	22315	20372	20928	13705	15622	17452	20213	16405	18064	19287	10975	14954	23852	19921	19212	11531	5240	14676	14478	6779	6360	7600	4730	4813	5036	4712	4680
3.43333	59432	57192	56995	43841	32612	33980	38405	46865	31141	29353	38512	28183	27784	31665	33151	26646	20272	22498	30120	22390	20543	22236	20500	20892	14152	15834	17685	20137	16452	18104	18792	11067	14932	23828	20377	19062	11350	5217	14898	14840	6871	6482	7658	4764	4836	5081	4600	4832
3.45	60018	56849	57071	45013	32234	33756	39518	46769	31225	29000	38588	28249	28408	31485	32974	26793	20449	22460	30319	22488	20552	22654	20212	20717	14441	16087	17428	20047	16487	18244	19120	11406	15161	23987	20729	18840	11329	5435	15144	14997	7145	6524	7945	4804	4826	5332	4609	4788
3.46667	59835	56737	57519	44044	32436	33628	38613	46497	31417	28889	38460	28067	27585	31244	32952	25981	20108	22700	30468	22477	20968	22466	20416	20820	15106	16225	17434	20276	16648	17903	19089	11914	15196	24168	20760	19019	11817	5380	15260	15172	7099	6716	7866	4689	4815	5175	4735	4738
3.48333	59400	56616	56702	44235	32202	34009	39317	46476	31532	29148	38451	28220	28565	31339	33122	26172	20280	22528	30498	22135	20627	22390	20632	21027	15012	16088	17428	20228	16959	18290	19074	11945	15305	23696	20866	19196	11768	5412	15788	15376	7164	6808	8000	4863	4820	5376	4706	4902
3.5	60086	56860	56458	45076	33867	34392	38576	46787	31593	28910	38726	28506	28332	31926	33455	26493	20516	22663	30287	22235	20328	22424	20634	20810	15222	16456	17196	19985	16760	18112	19041	12256	15548	23666	20640	18903	11884	5364	15610	15439	7361	6918	8101	4731	4756	5228	4728	4845
3.51667	59629	56852	57139	44695	32641	34377	39615	46844	31703	28617	38696	28068	28316	31634	33088	26674	20543	22541	30480	22016	20080	22465	20390	20835	15413	16180	17388	20044	16671	18289	19089	12423	15900	23928	20792	19108	12012	5417	15647	15560	7457	7220	8333	4796	4678	5474	4752	4799
3.53333	59530	57458	57124	45103	32324	34058	39067	46824	31464	29154	38760	27824	28177	31800	33162	26145	20300	22396	30358	22728	20398	22588	20280	20815	16045	16301	17586	19890	16555	17700	19038	12785	15885	23676	21148	19023	12456	5548	16031	15963	7632	7109	8402	4980	4744	5441	4827	4750
3.55	59432	56851	56850	44633	32292	33650	38926	46907	31064	28788	38528	27881	28152	31354	33206	26332	20186	22532	30207	22771	20456	22533	20548	20719	16003	16307	17360	20180	16611	18060	18778	13082	16134	24351	20849	19079	12690	5554	15771	16052	7704	7092	8594	4722	4909	5707	4756	4934
3.56667	60664	56876	57297	44581	32528	33971	39708	47008	31500	28639	39138	27738	28264	31612	33167	26216	20630	22533	30872	22280	20373	22328	20726	20679	15912	16616	17464	20064	16673	17786	19027	13266	16128	24984	21220	19292	13114	5580	16083	16316	7848	7140	8716	4836	4783	5604	4714	4662
3.58333	60130	56946	56799	43782	32148	33961	39037	46489	31329	28885	38748	27877	28562	31639	33131	26408	20422	22508	30469	22294	20743	22614	20628	20929	16193	16839	17350	20195	16918	18023	19348	13536	16408	24904	20887	19418	13319	5758	16288	16396	7732	7584	8626	4752	4742	5901	4744	4720
3.6	60704	57278	57374	43990	32024	34132	39149	46896	31384	29327	38784	28229	28755	31424	33208	26339	20433	22744	30125	22029	20708	22716	20315	20849	16516	16443	17505	19868	16686	18011	19228	13830	16458	24835	21106	19350	13270	5890	16390	16390	8143	7567	8850	4747	4800	5842	4711	4708
3.61667	59937	57016	56688	43304	32432	33744	39725	46773	31189	28838	38572	28171	28248	31596	33528	26688	20588	22555	30260	22829	20777	22560	20598	20684	16462	16944	17530	19941	16568	18167	18876	14277	16497	25049	21302	19387	13636	5812	16285	16271	8424	7653	8949	4866	4843	5937	4716	4695
3.63333	60128	57212	57606	43760	33006	34320	39676	47048	31442	28840	37973	28154	28516	31612	33507	26586	20530	22359	30306	22416	20275	22476	20420	20559	16832	16553	17284	20316	16689	17826	18920	14091	16400	24906	21023	19368	13798	6062	16364	16501	8372	7874	8882	4989	4676	6044	4687	4751
3.65	59554	56395	56830	44169	32696	33726	39161	46803	31445	28832	38288	28348	28743	31693	33176	26490	20507	22543	30411	22498	20588	22509	20300	20972	17084	16773	17342	19976	16944	17876	18993	14334	16587	24796	21691	19219	13628	6124	16404	16948	8134	7989	9071	4931	4638	6097	4720	4781
3.66667	59104	57132	57353	44628	32235	33943	39088	46960	31491	28609	38881	28052	28205	31383	33378	26326	20054	22336	30407	21952	20460	22558	20428	20637	17263	16866	17345	20264	16823	18056	18981	14528	16788	25146	21377	19384	13979	6265	16714	17120	8692	8108	9214	4826	4926	6052	4726	4779
3.68333	60236	57364	57082	44225	32940	33724	39522	46574	31314	28802	38972	28434	28652	31617	33429	26504	20141	22413	30312	22781	20724	22741	20691	20878	17413	16833	17459	20096	16818	17972	18960	14629	16988	24955	21768	19336	14118	6294	17008	17342	8593	8245	9174	4677	4864	6160	4856	4891
3.7	60867	57720	57019	43652	33234	33372	39942	46914	31304	29105	38788	27868	28563	31543	33276	25780	20116	22427	30138	22260	20608	22478	20303	20393	17283	16902	17332	19707	16572	17748	18850	14830	17179	24997	21568	19242	14485	6537	16853	17116	8853	8337	9332	4832	4864	6235	4758	4812
3.71667	60296	56651	56516	43443	32457	33689	39332	47126	31342	28968	38231	27890	27783	31419	33159	25799	20047	22363	30248	22980	20499	22636	20649	20894	17420	16970	17386	20211	16808	18000	18813	15315	17354	25527	21458	19715	14496	6750	17191	17253	9048	8530	9529	4845	4815	6298	4685	4758
3.73333	59640	57617	57515	44135	32540	33424	38910	47393	31612	28952	38556	28093	28419	31572	33077	26437	20392	22917	30373	22659	20654	22593	20155	20550	17477	17080	17178	19832	16332	17772	18891	15123	17340	25438	21621	19452	14607	6764	17544	17700	9080	8524	9518	4861	4817	6273	4794	4797
3.75	60316	56844	56732	44108	32123	33611	39512	47130	31515	28514	39017	28234	28548	31134	33431	26087	20349	22274	30172	22505	20483	22404	20516	20598	17756	17044	17340	19832	16837	18245	19048	15330	17276	25242	21695	19428	14595	7049	17374	17452	9474	8872	9696	4928	4903	6311	4826	4745
3.76667	59597	57390	57240	44228	33030	33850	39637	47066	31560	28424	38856	28280	28811	31671	33087	26151	20620	22637	30270	22722	20584	22571	20308	21040	17954	17104	17452	19811	16752	18171	19092	15525	17414	25172	21709	19528	14658	7033	17034	17700	9333	8873	9939	4920	4760	6427	4828	4835
3.78333	61013	57058	56813	43580	32497	34060	39124	46852	31107	28505	38442	27937	28207	31395	33023	26004	20289	22548	30184	22741	20591	22706	20644	20547	17875	17205	17214	20008	16646	18347	18915	15603	17560	24765	21359	19156	14886	7340	17171	17687	9389	8798	9914	4812	4844	6492	4723	4796
3.8	60329	57161	57060	44493	32972	34152	39278	47006	31652	28901	38045	28173	28013	31775	33702	26632	20476	22733	30536	22763	20373	22891	20286	20711	17820	17120	17448	19867	16808	18198	18676	15566	17675	24925	21904	19492	15487	7406	17407	18102	9499	8850	9908	4840	4694	6723	4918	4764
3.81667	60665	56967	57430	44150	32576	34128	38360	46552	31487	28619	38505	28459	28358	31240	33308	26004	20263	22410	30495	22467	20470	22381	20177	20683	18120	17483	17427	19892	16800	18008	18842	15737	17733	25446	21791	19655	15507	7550	18085	18189	9818	9196	9949	4915	4759	6631	4799	4793
3.83333	60341	56978	57098	44861	32586	34081	39622	46344	31509	28830	38556	28512	28346	31788	33506	25800	20023	22381	30180	22854	20229	22700	20620	21075	18507	17179	17442	19999	16959	18024	18867	15795	17850	25412	21679	19572	15640	7818	17327	18081	9644	9404	9907	4996	4856	6621	4779	4763
3.85	60567	57668	56801	44275	32355	33622	39689	47310	31344	28467	38928	28329	28312	31746	33415	26275	20440	22564	30076	23078	20517	22783	20208	20586	18037	17220	17204	19951	16662	17880	18951	16157	18215	25516	22048	19828	16008	7938	17632	18336	9943	9714	9942	4895	4850	6712	4680	4842
3.86667	60335	56993	56871	44104	32407	33764	39767	46960	31116	28833	38545	28180	28075	31671	33430	25857	20488	22565	30450	23138	20441	22369	19992	20594	18281	17418	17312	20225	16608	17845	18968	16072	18024	25623	21780	19468	16473	7963	17850	18333	9963	9653	10346	4941	4644	6712	4752	4800
3.88333	59816	56971	56883	44198	32538	33898	39839	46839	31016	28632	39301	28267	28496	31909	33628	26310	20800	22393	30517	22767	20318	22416	20321	20860	18310	17188	17264	19927	16556	18010	18925	16120	18353	25766	22186	19512	16138	8168	18152	18166	10153	9589	10231	4825	4658	6734	4710	4597
3.9	60237	57302	57605	44000	32505	33921	39691	46752	31400	28570	38640	28015	28520	31536	33400	26481	20559	22416	30517	22578	20566	22319	20411	20377	18455	17340	17544	19898	16556	17713	18826	16108	17881	25756	21974	19640	16056	8372	17922	18557	10025	9734	10487	5056	4664	6924	4783	4712
3.91667	60520	57146	57356	44776	33169	33665	39928	47054	31121	28463	39070	28004	28510	31399	34046	26163	20711	22145	29872	22307	20719	22592	20456	20815	18543	17411	17285	19859	16474	17840	18735	16273	17603	25515	22182	19388	16100	8619	18068	18717	10456	10038	10528	4837	4721	6973	4703	4822
3.93333	59963	57261	56681	44037	31956	33724	39756	47160	31164	28311	38644	28220	28356	31592	33575	26352	20444	22617	29924	22368	20516	22658	20172	20876	18551	17252	17322	19987	16588	18061	18864	16594	18271	25736	22200	19572	16308	8713	17938	18567	10626	10066	10463	4940	4884	6985	4796	4698
3.95	60564	57253	57000	43715	32891	34170	39736	46332	31292	28347	38804	27988	28355	31652	33373	25600	19876	22414	30312	22269	20661	22449	20378	20537	18670	17528	17215	19675	16698	17809	18741	16201	18308	25403	22525	19749	16671	8697	17853	18869	10369	10298	10776	4867	4941	7064	4803	4802
3.96667	61100	57632	56941	44349	32428	33978	39500	47396	31271	29008	38926	27929	28532	31408	33675	26255	20388	22230	30295	22860	20558	22564	20276	20417	18941	17444	17297	19863	16764	17857	18463	16604	18532	25921	22109	19960	16640	8939	18490	18360	10567	10243	10786	5075	4746	7043	4723	4749
3.98333	60567	57626	57203	44077	32993	33839	39527	47002	31195	28592	38479	28011	28224	31982	33775	26195	20526	22268	30151	22547	20542	22632	20156	20802	18763	17620	17412	19837	16618	17900	18614	16622	18042	25805	22712	19542	16895	9039	18341	18476	10612	10457	10796	4907	4860	7184	4810	4696
4	60611	58300	56752	43875	32321	33880	39687	47411	31274	28288	39473	27948	28536	31572	33709	26364	20706	22332	29964	22664	20650	22405	20156	20621	18742	17017	17234	19660	16534	17944	19023	16699	18361	26272	22005	20007	16863	9258	18549	18944	10741	10533	10820	4990	4691	7204	4706	4777
4.01667	59676	57360	57214	44265	33229	34111	39010	47621	31563	28325	38890	27892	27746	31580	33958	26300	20542	22324	30240	22018	20219	22451	20340	20720	19027	17201	17241	19937	16680	17694	18780	16601	18080	25688	22022	19901	16960	9393	18084	18983	10931	10598	11049	5062	4772	7325	4896	4824
4.03333	60348	57324	56319	44047	32080	34006	39072	46936	31284	28908	38313	28009	28209	31789	33544	26147	20548	22569	30246	22664	20350	22568	20173	20786	19043	17380	17293	19969	16485	17752	19157	16792	18847	25630	21998	19620	17225	9728	18692	19191	11030	10733	11039	5144	4755	7340	4722	4810
4.05	61280	57435	56472	43611	32584	33833	39393	46762	31100	28571	39136	28050	28152	31509	33793	26296	20631	22323	30206	21790	20768	22249	20512	20707	18828	17216	17437	19912	16619	18053	18907	16835	18675	25872	22888	19572	17127	9654	18436	19050	11264	11037	11120	5181	4945	7606	4762	4819
4.06667	60188	57039	56508	44143	32800	34061	39166	46854	31278	28777	38588	28216	28923	32186	33410	25786	20087	22193	30356	22529	20549	22486	20399	20745	18896	16953	16912	19970	16245	17924	18968	16891	18805	25977	22278	19550	17494	10000	18497	19211	11195	10884	11376	5190	4836	7560	4775	4786
4.08333	60041	56820	56762	43688	32615	33610	39385	47156	31008	28808	39047	27818	28668	31764	33924	25952	20336	22556	30079	21732	20612	22655	20408	20284	18917	17324	17142	19901	16254	17797	18685	16656	18554	26199	22570	19630	17387	10096	18644	19484	11440	11016	11202	5135	4742	7708	4868	4757
4.1	60462	56993	57028	43260	32897	34092	39703	46725	31100	28421	38916	28137	28516	31977	33871	25928	20471	22284	30354	22551	20439	22540	20125	20570	18980	17441	17238	19487	16799	17711	18640	17104	18532	26494	22236	19643	17600	10062	18856	19457	11308	11352	11284	5318	4904	7616	4793	4859
4.11667	60479	56736	56952	44110	32268	33756	39241	47060	31376	28496	38910	27991	28665	31512	33576	25913	20559	22184	30260	22435	20681	22479	20164	20960	19006	17619	17065	19684	16469	18016	18689	17241	18622	25984	22531	19516	17794	10236	18683	19557	11466	11437	11259	5341	5045	7989	4783	4789
4.13333	60254	57221	57057	43996	32806	33772	39037	47051	31027	28413	39072	27912	29068	31591	33489	25784	20264	22739	30156	22108	20457	22211	20029	20694	19040	17182	17186	20212	16636	17683	18616	17058	18989	26086	22132	19594	17734	10321	18952	19552	11528	11336	11328	5456	4830	7974	4769	4882
4.15	60228	57347	56871	44420	32307	33463	40084	47258	31176	28616	38623	28040	28781	31744	33743	26144	20503	22360	30342	22448	20619	22479	20100	20575	19340	17167	17049	19692	16520	17717	18686	17096	19198	27138	22601	19798	18120	10566	18837	19843	11515	11472	11447	5371	4817	7965	4736	4664
4.16667	60478	57241	56893	43087	32284	33768	39823	46564	31479	28313	38948	27857	29041	32017	33545	26208	20736	22745	30330	22227	20472	22345	19982	20816	19206	17159	16943	19799	16553	17893	18709	17254	18756	26540	22204	19499	18073	10605	18718	19749	11595	11880	11412	5535	4752	8244	4854	4679
4.18333	60362	57595	56676	43663	33201	33568	39764	46899	31165	28573	38879	27955	28612	31596	34254	25939	20509	22537	30008	22088	20720	22643	20065	20333	18932	17319	17416	19881	16569	18090	18572	16792	18569	26168	22823	19397	17966	10793	18891	19797	11676	11667	11646	5523	4875	8152	4924	4805
4.2	61698	57352	57641	43741	33055	33779	39324	46776	31267	28813	38940	27937	28845	32031	33996	26096	20700	22722	30298	21869	20548	22410	20295	20702	19064	17429	17005	19486	16492	17678	18669	17080	18965	26924	22363	19664	18095	10950	18838	19767	11808	12095	11768	5784	4798	8335	4900	4694
4.21667	61871	57578	57104	44760	32581	33856	39956	47170	31148	28299	38920	28197	28708	31918	33551	26425	20831	22354	30087	21954	20800	22368	20046	20577	19132	17099	17091	19514	16821	18148	18691	17051	18564	27096	22432	19856	18352	11039	18890	20059	12120	11685	11713	5630	4852	8367	4826	4866
4.23333	59765	57640	57255	44172	32370	34000	38800	47265	30840	28540	38492	27988	29020	32192	33807	26479	20806	22556	30257	23017	20581	22328	20105	20486	19099	17213	17049	19662	16613	17944	18611	17536	19304	26720	22544	19869	18132	11043	19308	20208	12179	12274	11777	5911	4710	8341	4814	4735
4.25	60693	57004	57170	43370	32527	33500	38876	47452	31048	28337	38728	28130	28144	31632	34006	25911	20404	22481	30160	22839	20676	22339	20192	20595	19033	17346	17180	19518	16629	17839	18698	17468	19002	26109	22496	19716	18441	11402	19071	19800	12052	12332	12330	6075	4752	8640	4920	4716
4.26667	60025	56593	57036	44301	32191	33580	39859	47052	31193	28576	39038	27974	28700	31508	34007	25992	20598	22360	30595	22651	20168	22255	20090	20561	19123	17386	17193	19881	16468	17896	18403	17349	19031	26177	22528	19838	18693	11553	19272	19708	12026	12366	12086	6152	4775	8748	4904	4751
4.28333	61263	57370	56860	44527	32660	34003	38829	46753	31227	28332	38543	28329	29253	31383	33760	26531	20737	22553	30068	22976	20273	22339	20439	20378	19111	17380	16945	19863	16592	17997	18349	17124	18814	26712	22240	19448	18761	11868	18902	20088	12157	12432	12216	6096	4892	8688	4922	4737
4.3	60809	57292	56771	44843	33130	34252	39164	47328	31207	28516	39653	28204	28959	31848	34031	26010	20699	22668	30010	22116	20308	22020	20308	20536	19350	17357	16868	19642	16535	18107	18340	17064	19328	27114	22707	19692	18648	11843	19257	20256	12262	12520	12206	6181	4834	8956	4916	4787
4.31667	61144	57286	56798	44360	32434	33864	39892	46887	31059	28672	38976	28223	28554	31792	33616	25784	20541	22341	30208	22568	20475	22095	20237	20664	18988	17395	16913	19556	16626	18076	18608	17325	18930	26650	22504	19729	18684	11955	19147	19702	12285	12712	12108	6222	4795	9035	4896	4752
4.33333	59842	57959	56720	43600	32412	33754	39776	47298	31328	28480	39033	28430	28520	31593	33877	25528	20382	22679	30067	22637	20188	22132	20207	20836	19364	17441	17105	19716	16525	17817	18572	17506	18920	25730	22641	19665	18620	12302	19212	19795	12503	12950	12268	6483	4720	9159	4827	4752
4.35	59924	57452	57197	43404	32735	33858	39104	47444	31321	28916	38796	28287	28776	31863	33913	26312	20702	22951	30093	22690	20608	22150	19877	20541	19163	17384	16825	19584	16629	17946	18508	17046	18829	26940	22542	19860	19148	11982	19308	20543	12697	12604	12435	6417	4903	9400	4780	4764
4.36667	59708	57308	56516	43948	32711	33794	39534	46560	31184	28828	39123	27952	28820	31708	33817	26235	20580	22751	30180	22500	20294	22317	20216	20625	19214	17151	17084	19534	16421	17889	18863	17329	19171	27504	22856	19721	18880	12549	19428	20661	12344	12722	12363	6625	4785	9546	5013	4801
4.38333	60070	57748	56990	43737	32622	33744	39311	47244	31212	28483	38700	28000	29020	31740	33888	26489	20857	22544	30241	23113	20390	22256	20126	20566	19123	17053	17382	19759	16588	17803	18315	17491	19152	26685	22630	19815	18749	12388	19464	20189	12638	12899	12536	6578	4823	9518	4914	4819
4.4	61001	57575	57840	44300	32692	33719	39580	47141	30897	28778	39200	28305	28561	31798	33786	26475	20737	22694	30042	22352	20408	22219	20304	20833	19245	17307	17059	19740	16384	17852	18119	17332	18983	25856	22480	19941	18990	12623	19113	20242	12672	13191	12419	6684	4711	9363	4960	4786
4.41667	61004	57370	56846	44482	32792	33284	38704	46906	31269	28656	38787	27992	28656	31664	33946	25631	20399	22518	30344	22008	20458	22678	20212	20679	19174	17320	16906	19733	16406	17924	18492	17520	19167	26942	22591	19635	19040	12863	19644	20460	12769	13384	12413	6772	4850	9706	5004	4764
4.43333	60593	57307	56745	43172	32391	33868	39799	47071	30888	28592	38599	27853	28544	31629	34021	26251	20623	22646	29720	22436	20444	22167	20056	20688	19376	17240	16922	19872	16541	17596	18468	17209	19120	27149	22776	19964	19223	12869	19453	20790	12760	13537	12454	6687	4868	9912	5014	4681
4.45	60260	57530	56793	43257	33121	34104	39522	47012	31483	28834	38601	28096	28936	31312	34364	26038	20420	22625	29864	22443	20451	22065	19976	20805	19230	17199	16944	19663	16478	17652	18666	17450	19128	26635	22661	19781	19093	12930	19309	20212	12825	13125	12732	6874	4864	9850	5213	4698
4.46667	60782	57479	56858	44387	32323	34089	39372	46950	31442	28661	38780	28417	28922	31760	33772	26173	20724	22488	30318	22460	20472	22180	20213	20399	19015	17081	16930	19621	16666	17768	18526	17515	19134	26263	23279	19573	19096	13092	19709	20553	12773	13376	12726	6980	4786	10191	5241	4822
4.48333	61693	57556	56662	42636	32713	33651	39558	47705	30900	28716	38804	28063	28846	31672	33881	26096	20932	22687	30191	22212	20557	22140	20284	20539	19243	17139	16868	19800	16300	17876	18439	17640	19238	27124	22797	19624	19575	13428	19388	21014	13028	13564	12599	7204	4706	10129	5201	4749
4.5	60575	57475	56953	43896	32572	33819	39832	47108	31060	28372	39026	28396	28924	31768	34128	25728	20428	22313	30156	22657	20352	21866	19977	20462	18985	17243	17165	19736	16584	18024	18046	17146	19589	27017	22339	20004	19412	13333	19520	20584	12776	13452	12806	7226	4864	10516	5514	4872
4.51667	60428	57438	57473	43972	32966	34169	39425	47384	31263	28416	38550	28081	28510	31528	33834	26657	21159	22369	29838	22009	20565	22295	20190	20569	19254	17148	16945	19784	16759	17937	18485	17504	19023	26439	22474	19643	19608	13175	19341	20520	12910	13258	12796	7392	4841	10426	5301	4908
4.53333	60557	57801	56373	43111	32972	33651	39876	47722	31028	28521	39098	28313	28526	31702	33781	26136	20712	22630	30020	22571	20581	22494	20169	20461	19228	17047	16971	19756	16488	17935	18276	17710	18969	26760	22549	19712	19677	13337	19378	20885	12864	13819	12989	7345	4722	10601	5502	4852
4.55	60009	57751	56980	44628	32512	33052	39164	47366	31452	28428	38726	28075	28896	31831	34401	26285	20936	22512	30243	22611	20563	22362	20038	20530	19211	17392	17095	19637	16566	17718	18277	17579	19088	27204	22268	19638	19729	13765	19957	20680	13123	13810	12683	7477	4841	10512	5569	4975
4.56667	60898	57302	56403	44084	32780	33926	39704	47504	31256	28710	39076	28016	28934	31756	34246	26668	21096	22476	30075	22352	20539	22130	20355	20393	19226	16920	16944	19747	16490	17965	18591	17104	19398	26096	23104	19574	19808	13874	19339	20537	13032	13905	12732	7684	4869	10585	5644	4849
4.58333	60977	57102	56468	44437	32874	33792	39889	47036	31580	28712	38681	27889	28374	31588	34064	26228	21200	22248	30198	22532	20508	22127	19964	20559	19436	17134	17057	19737	16372	17968	18684	17716	19067	26696	22972	19596	19794	13748	19220	20812	13117	14198	12803	7633	4842	10706	5647	4856
4.6	60817	57580	56628	44357	32968	33803	39588	47576	30945	28572	39054	28199	28720	32223	33781	26179	20984	22625	30237	22820	20728	22149	20300	20588	19081	17058	16691	19735	16467	17778	18077	17408	19454	27597	22477	19784	19592	13946	19763	21056	13125	14018	13080	7652	4938	10773	5780	4790
4.61667	61378	57735	57644	43906	32632	33638	39447	47700	31836	28677	38647	28014	28276	31622	33783	26545	21033	22572	30035	22660	20348	22271	20355	20341	18684	17174	16788	19705	16284	17513	18279	17468	19518	26151	22692	19652	19058	14141	19603	20656	13043	13798	13115	7802	4785	10864	5746	4796
4.63333	61320	57740	56366	44745	32551	34024	39404	47615	31550	28649	39451	28316	28600	31862	34066	26116	20663	22350	30040	22185	20497	22534	20300	20342	19162	17139	16718	19376	16317	17937	18465	17332	19274	26776	22754	19965	19972	14201	19853	21200	13285	14102	12905	7924	4833	11096	5941	4824
4.65	60773	57795	56080	43990	32793	33695	39882	47315	31347	28467	39172	28272	29367	31651	34131	26867	21091	22033	29849	22425	20228	22412	20100	20472	19379	16878	16890	19828	16511	18088	18492	17435	19600	27060	22419	19644	19901	13978	19907	21185	13027	14344	13312	7903	5087	11246	6011	4732
4.66667	60977	58101	56681	43857	33472	33955	39768	47380	31595	28676	38767	27972	29260	31359	33958	25792	20680	22620	30063	22296	20321	22456	20081	20620	19023	17103	17208	19824	16196	17687	18050	17696	19484	26537	22716	19872	20085	13779	19720	20936	13250	13948	13036	7947	4792	11172	6074	4791
4.68333	60027	57747	56946	43591	32977	33800	39659	47449	31258	28244	38832	28205	28533	31936	33868	25707	20565	22520	30068	22399	20430	22044	19988	20712	19355	16866	17096	19477	16485	17821	18252	17381	19624	27672	23147	19691	20481	14468	19909	20992	13228	14568	12848	8071	4871	11094	6145	4910
4.7	60486	57400	57159	43795	33029	33740	40171	47555	31438	29140	39207	28216	28963	31367	33824	25705	20619	22635	30020	22470	20519	22158	20048	20444	18911	16700	17028	19623	16177	17614	18218	17922	19558	26784	22485	19815	20251	14323	20019	21379	13225	14731	13300	8287	4735	11342	6206	4864
4.71667	60657	57812	56723	44055	32933	34237	39345	47713	31104	29102	39333	28263	29128	31771	34424	26732	20866	22423	29946	21924	20428	22076	20211	20532	19100	17232	16817	19464	16252	17844	18219	17676	19716	26792	22314	19723	20357	14364	19770	21123	13236	14186	13188	8216	4865	11500	6123	4786
4.73333	60653	57782	56547	43959	33161	34067	40180	47240	31188	28976	38724	28399	28593	32121	34342	26305	20932	22544	29966	22436	20651	22299	20137	20556	19024	16690	16680	19486	16381	17872	18398	17453	19519	27440	22741	19870	20116	14170	19697	21037	13292	14599	13340	8253	4894	11504	6184	4820
4.75	61240	58300	56284	44181	32884	33576	39524	47453	31281	28822	39112	28371	28247	31469	34276	25792	20724	22418	30091	23011	20150	22301	19759	20763	19392	17318	17068	19613	16412	17776	18284	17571	19248	26576	22909	19770	19997	14660	19834	21285	13422	15042	13378	8412	4796	11856	6403	4785
4.76667	60771	57578	56664	44178	33105	34044	39155	48451	31248	28606	39265	28332	28985	31696	34033	26335	21021	22594	30364	22755	20381	22364	20043	20676	19073	17046	16880	19564	16452	17786	18200	17533	19406	27284	23168	19648	20126	14488	19560	21101	13168	14916	13106	8536	4856	11872	6301	4947
4.78333	60588	57474	57051	43772	32532	33603	39885	47587	30916	29117	38657	28398	29322	31371	33651	25592	20371	22274	30147	23034	20149	22371	20323	20720	19081	16951	16756	19666	16224	17910	18506	17494	19497	27375	22271	19464	20027	14490	20287	20887	13520	14490	13383	8813	4957	11988	6614	4837
4.8	60855	57307	56643	44594	33072	34019	39374	46830	31554	28692	39296	28409	28783	31652	33916	25983	21101	22500	30136	22415	20130	22075	20031	20405	19096	17058	16841	19412	16288	17927	18422	17527	19598	26585	22680	19688	20067	15000	19452	21319	13535	14857	13636	8748	4866	11886	6688	4897
4.81667	60596	58076	56470	44544	33049	34188	38835	47684	31145	28312	39093	28205	28833	32061	33689	25980	20944	22558	29792	22149	20437	22320	20035	20292	19342	17406	16552	19736	16402	17600	17977	17551	19702	27652	23374	20024	20105	15057	20119	20989	13537	14745	13564	8750	4856	12096	6552	4838
4.83333	60367	57988	56754	44085	33281	34676	39290	47994	31087	29148	38843	28294	28659	31855	34232	26642	20761	22648	30274	22465	20284	22221	20056	20241	19523	16848	16664	19760	16127	17894	18132	17191	19548	26719	22793	19493	20374	15028	19628	20970	13309	14933	13480	8971	4913	12248	6636	4900
4.85	60650	57716	56708	44061	32621	33802	39913	47776	31384	29182	39013	27865	27895	31348	33933	25967	20871	22796	30237	22389	20322	22128	20251	20576	18868	17283	16763	19979	16324	17700	17913	17666	19772	27494	22784	19690	20496	15144	20084	20964	13675	15008	13532	8924	4912	12148	6818	4709
4.86667	60807	57344	56196	43898	32798	33463	39282	47738	31437	28846	39275	28016	28621	31746	34236	26248	20960	22124	30052	22953	20508	22168	20240	20692	19044	17044	16580	19740	16417	17689	17968	17322	19288	26374	23043	19762	20393	15174	19920	21101	13724	15081	13562	9076	4833	12521	6901	4985
4.88333	60613	57528	56903	43801	32633	34447	39421	47421	31336	28804	38897	28141	28673	31733	33753	26564	21124	22340	30107	22886	20339	22230	19897	20380	19246	16624	16624	19464	16244	17864	18192	17320	19584	27079	22948	19740	20479	15184	19966	21284	13587	14851	13503	9037	4936	12433	6913	4862
4.9	60324	57423	57388	43855	32675	33837	39378	47369	31242	28831	38936	27728	28613	31893	34114	26152	20508	22609	30132	22862	20387	22055	20072	20510	19296	17205	16952	19854	16208	17953	18408	17567	20007	27144	22642	19861	20524	15587	19520	21398	13645	15133	13381	8988	4998	12292	6654	4836
4.91667	60303	58263	56704	44058	33022	34246	39368	47764	31417	28738	39074	27728	28711	32120	33897	26188	20819	22300	30027	22540	20302	22044	19991	20423	18954	17074	16550	19446	16134	17640	18290	17544	19344	26970	22762	19717	20636	15236	20250	21142	13516	15444	13656	9126	4948	12336	6751	4942
4.93333	60490	57211	56447	43656	33028	34353	39403	47678	31257	28692	39072	27928	29035	32270	34141	26148	20738	22413	30088	23020	20318	22047	20064	20577	19103	17001	16528	19604	16257	17594	18182	17415	19665	27007	23312	19609	20347	15960	19448	21193	13676	15290	13585	9266	4968	12439	6985	4943
4.95	60432	57737	56416	44194	32886	33965	39455	47738	31467	28746	38740	28084	28638	31816	34105	26443	20788	22192	30156	22024	20448	21843	19973	20496	19074	16864	16917	19340	16345	17792	18015	17401	19694	27359	23184	19677	20567	15630	20225	21411	13672	15445	13558	9316	4958	12446	6780	5047
4.96667	60334	58116	56638	44648	32494	33978	38973	47491	31458	28531	39335	28464	28784	31630	34160	26287	21390	22686	30228	22513	20416	22363	19837	20609	18890	17223	16747	19571	16256	17808	18407	17661	19337	26917	22927	19844	20374	15945	20019	21120	13690	15116	13882	9304	5018	12792	6901	4938
4.98333	60597	58414	57172	43540	32549	33953	40373	47997	31176	28421	38766	27995	29308	31713	34177	26427	21125	22236	30423	22413	20386	22083	19899	20496	19444	17303	16844	19382	16089	17665	18207	17176	19578	27410	22527	19583	20328	15835	19843	21612	13597	15266	13705	9512	5072	13056	7142	5053
5	60684	57892	56034	44325	32685	33368	38717	47388	31323	28878	39022	28258	29488	31664	34317	26772	21211	22406	30008	22676	20022	22028	20056	20484	19016	17020	16697	19419	16014	17380	18272	17312	19410	26538	22548	19713	20510	16183	20571	21576	13678	15664	13556	9500	5020	12898	7016	5040
5.01667	61520	57785	56868	44178	32857	33912	39930	48140	30934	28833	39325	28244	28605	31853	34304	26357	21320	22397	30276	22732	20375	22351	20250	20566	18751	16918	16644	19328	16360	18039	18504	17353	19798	27516	23004	19757	20585	15741	19580	21510	13644	15177	13570	9613	5174	12890	7084	5020
5.03333	61240	58030	56895	44458	33064	34172	39332	47726	31542	28778	39230	28284	28294	31663	33771	25809	20756	22025	30268	22870	20479	22252	20112	20188	19132	16870	16748	19836	16228	17629	18535	17404	19637	26849	22703	19568	20892	16150	20570	21501	13694	15630	13636	9868	5040	13137	7117	4992
5.05	61089	57721	56962	44684	33271	34292	39538	47441	31432	28253	39292	28284	28407	31693	34033	25118	20565	22428	29881	22308	20359	22120	20256	20435	19364	16987	16696	19625	16400	17734	18073	17880	19600	27012	23088	19496	20881	15713	19679	21363	13642	15453	13701	9718	5172	12956	7093	5183
5.06667	61625	57606	57607	44124	33088	34356	39896	47915	30806	28540	39100	28302	29346	31895	34530	26474	21227	22308	29978	22494	20222	21938	20089	20296	19116	16986	16649	19348	16317	17607	18246	17280	19928	27088	23068	19901	21256	16268	20203	21133	13500	15250	13880	9777	5129	13226	7407	5004
5.08333	60448	57723	57275	44461	33380	33940	38877	47937	31280	28712	39417	28098	29273	31957	34232	26131	20907	22298	30102	22397	20234	22144	19845	20783	19118	16926	16821	19536	16471	18009	18051	17617	19545	27003	23109	19810	20843	15998	20127	21492	13725	15648	13740	10055	5203	13305	7201	5003
5.1	60893	57832	56976	45119	32698	33760	39409	48014	31212	28644	39346	28076	28448	31712	33951	25577	20583	22438	30316	22284	20058	22176	20275	20149	18946	16781	16831	19504	16290	17890	18085	17125	19633	26955	22873	19607	20972	16370	20300	21274	13703	15799	13917	10121	5320	13294	7297	5107
5.11667	60610	57840	57596	44269	33119	34120	38996	47863	31262	28964	39232	28412	28668	31655	34002	26107	21408	22443	30176	22254	20016	22204	20036	20361	19237	17118	16568	19673	16204	17561	18133	17366	19667	27211	22945	19706	20795	15986	20330	21329	13840	15816	13726	10229	5368	13195	7288	5249
5.13333	61432	58001	56416	44983	33376	33892	39704	47915	31145	28816	39164	27695	29328	31881	34247	26464	21387	22397	29949	22317	20232	22077	19853	20364	19174	17071	16667	19643	16325	17686	18428	17496	19422	27044	23032	19808	20727	16439	19696	21564	13486	16171	13730	10251	5246	13392	7284	5265
5.15	60857	57736	56500	44148	32768	33868	39972	47995	31148	28812	39112	28379	28666	31853	34295	26399	21135	22169	29664	22615	20556	22230	20267	20533	19081	16780	16874	19352	16492	17847	18176	17401	19777	27142	22908	19557	20544	16216	20663	21612	13815	15837	13830	10414	5372	13691	7401	5210
5.16667	60709	58125	56744	44556	33080	33911	39754	48032	31497	28568	39568	28322	28251	31790	34030	26217	21084	22635	30260	22292	19961	22450	19700	20586	19109	16928	16841	19536	16122	17643	18357	17553	19670	27337	22711	19944	20378	16538	19980	21488	13926	15692	13770	10560	5448	13451	7344	5358
5.18333	60344	57905	56796	45216	32955	34166	39562	47982	31464	28797	39349	28715	28776	32147	34008	26072	20920	22653	29984	22038	20260	22074	20068	20261	19201	16944	16490	19642	16351	17784	17909	17587	19200	27652	23054	19840	20599	16107	19980	21572	14038	16056	13788	10625	5582	13676	7386	5386
5.2	61187	57742	57607	44270	32823	34087	39371	47874	30952	29044	39830	27814	28764	31512	34468	25560	20736	22716	29847	22590	20313	22076	20324	20461	19605	16981	16924	19515	16111	17504	17868	17228	19617	26618	22641	19647	20790	16577	20187	21204	13994	15670	13875	10564	5699	13633	7458	5480
5.21667	61252	58666	56944	44430	32966	34131	40072	48198	31203	29032	39403	28250	29057	32016	34080	26380	21039	22068	29840	22822	20141	22457	20047	20438	19120	16976	16582	19396	16112	17759	18204	17604	19657	27087	23144	19748	21613	16563	20125	21747	13844	16007	13673	10544	5634	13743	7502	5640
5.23333	60920	58552	57133	45064	32655	34044	39257	48398	31154	29176	39968	28096	28913	32132	34231	26322	21072	22540	30410	22671	20140	21856	20105	20084	18983	16963	16763	19503	16353	17643	18236	17736	19470	27789	22943	19580	20991	16306	20340	21165	13890	15641	13686	10524	5633	13960	7429	5573
5.25	60895	57595	57000	44924	32567	34324	39049	48108	31052	29235	39024	28356	28542	31769	34155	25939	20800	22483	29832	22108	20264	21764	19811	20637	19249	16991	16741	19500	16208	17916	18347	17469	19921	26592	23458	19792	21198	16828	20436	21744	13847	16330	13876	10602	5772	14038	7348	5656
5.26667	60467	57691	57057	43965	33089	34557	39282	48257	31445	28960	39118	28312	29397	31762	34245	26132	21327	22456	29903	22560	20365	22339	20058	20568	18930	16619	16454	19419	15982	17905	18116	17460	19788	26707	23136	19817	20931	16399	19940	21519	14215	16110	14091	10613	5990	13784	7334	5871
5.28333	60964	58216	57128	44292	33163	33806	39076	48148	31572	29608	39082	28256	29348	31724	34512	26577	20900	22380	29981	23054	20128	21923	20192	20644	19092	17032	16815	19248	16184	17573	17764	17304	19764	27659	22839	19696	21236	16608	20372	21882	13967	16146	13972	10734	5901	14137	7481	5936
5.3	61024	58167	57264	45063	32840	34068	39336	47868	31382	29048	39607	27992	28900	31896	34076	26658	21264	22636	30138	22688	20506	22287	20026	20481	18967	16968	16807	19228	16149	17721	18251	17368	19781	27222	22968	19657	20317	16727	20419	21922	13954	16350	13851	11069	6046	14239	7611	6002
5.31667	60769	58031	57095	44020	32798	34057	39948	48227	31270	29080	39478	28137	28368	32230	34270	25859	20968	22375	29862	22227	20476	22026	19863	20321	19235	16644	16515	19383	16438	17700	17897	17683	19469	27164	23268	19756	20485	16534	20068	21430	13856	16172	13613	11290	6035	13893	7707	5991
5.33333	60492	58395	57028	44386	33028	33829	39751	48232	31472	28864	38630	28049	28693	32271	34128	26192	21232	22654	30102	22829	20141	22000	20292	20338	19150	16687	16450	19592	16244	17992	18084	17601	19637	27328	23465	20059	21344	16836	20295	21612	14096	16056	14192	11056	6092	14212	7750	6327
5.35	60633	58195	57400	44202	33137	34208	39228	48441	31967	28512	39378	28025	28305	31922	34325	25714	20655	22300	29732	22252	20160	22020	19986	20303	19141	16944	16582	19433	16097	17669	17838	17312	19636	26894	22844	19660	21112	16584	20272	21642	13928	16374	13892	10782	6125	14190	7647	6512
5.36667	60279	58360	56991	44792	32992	34167	39079	48312	31768	29133	39123	28256	29192	31625	34224	25896	20905	22300	30654	22801	19944	21693	20244	20538	19102	16990	16687	19396	16454	17672	18290	17662	19500	27542	23008	19718	21187	16728	20300	21492	14016	16700	14016	11141	6188	14148	7712	6553
5.38333	60989	58150	57060	44322	33060	33743	39247	48398	31354	28527	39046	28056	28585	31622	34281	26176	21074	22456	29916	22777	19872	22130	20135	20531	19165	17081	16852	19509	16232	17623	18037	17502	19736	26712	22760	19665	20514	17023	20236	21572	14147	16212	13979	11630	6279	14303	7921	6633
5.4	60692	57662	57183	45072	32714	33939	40033	48420	30832	29434	39321	27800	28744	32323	34461	26229	20838	22315	30306	22272	20052	22363	20078	20477	18972	16826	16456	19356	16164	17464	18044	17593	19320	27433	23128	19648	20928	16779	20335	21498	13959	16658	13964	11639	6224	14450	7724	6970
5.41667	61952	57932	57360	45200	33128	33821	40128	48164	31404	29145	39756	28188	28627	32192	34032	26258	21431	22616	30017	22474	20440	22079	20234	20542	18907	16633	16823	19303	16065	17683	18450	17456	19564	27542	23044	19670	21391	16851	20211	21640	14264	16292	13858	11422	6350	14382	7841	7167
5.43333	61353	58126	57698	44184	32790	33778	39416	48636	31143	29073	39464	28361	28840	32181	34336	26421	21401	22449	30286	22646	20168	21962	20100	20231	18993	17000	17022	19395	16340	17826	18104	17642	19482	26728	23200	19988	21433	16989	20268	21721	14160	16991	14132	11004	6493	14648	8100	7044
5.45	60810	58329	57060	45527	32508	34395	39935	48955	31417	28685	39240	27994	29446	31758	34223	26292	20887	22553	30100	22742	20212	22140	19907	20588	19048	17121	16604	19475	16293	17817	18259	17416	19384	27723	23014	19794	21436	16800	20043	21677	14200	16460	13964	11314	6240	14535	7919	7256
5.46667	60437	57891	56883	44332	32575	34096	39316	48912	31307	28743	39439	28179	28971	31871	34001	26375	21001	22347	30185	22074	19834	21970	20308	20504	19159	16740	16766	19884	16178	17498	17742	17234	19744	26978	23020	19760	21060	16709	20328	21522	14143	16898	14122	11654	6389	14459	7992	7494
5.48333	60740	58066	57541	44663	33087	34124	39683	47988	31200	29160	39210	28336	28353	31586	34295	26524	20969	22392	30123	22642	20151	21848	19939	20404	19175	17080	16716	19652	16049	17751	17893	17464	19815	27419	22886	19844	20664	17064	20493	21684	14179	16930	13876	11813	6608	14706	8128	7461
5.5	61340	58098	56971	45281	33065	34142	39400	48277	31081	28524	39046	28252	28748	31859	34380	26660	21103	22245	30260	22644	20374	21841	20044	20544	18861	16893	16601	19458	16084	17880	17874	17411	19611	27123	22966	19522	21033	16782	20306	21336	14180	16844	14057	11704	6611	14778	7829	7560
5.51667	61916	58560	57345	44496	32872	34203	40166	48123	31110	29256	39529	28019	28870	31833	34070	26483	21205	22534	30207	22238	20183	21867	20120	20519	19090	16839	16456	19447	16432	17660	17940	17331	19808	26992	23184	19823	21315	16870	20519	21910	14212	16804	14264	11596	6723	14556	8113	7900
5.53333	60931	58883	57764	44406	33060	34244	40127	48168	31120	28935	39547	28311	28786	31687	33978	26179	21227	22338	30189	22620	20104	22294	20091	20392	18912	16928	16678	19472	16162	17842	17911	17369	19738	27818	23188	19769	21469	17096	20481	21717	14160	16372	14052	11562	6745	14925	8296	7799
5.55	60078	58296	56804	44046	32920	34092	39981	47768	30965	29262	39116	28111	28871	31698	34188	26664	21381	22596	30154	22826	19878	22432	19801	20636	19035	16864	16753	19660	16222	17545	18248	17527	19919	26616	22872	19517	21064	16920	20572	21886	14296	16819	14112	12049	6808	14608	8237	8017
5.56667	60428	57913	58016	44236	33160	33744	39764	48242	31008	29096	39190	28348	28326	31558	34180	26363	21256	22272	29928	21999	20168	21960	19741	20416	19190	16895	16631	19344	16155	17728	18185	17546	19888	27478	23247	19716	20695	16952	20357	21335	13809	16814	13999	12198	6810	14868	8430	8016
5.58333	61264	58188	57452	44781	32883	34024	39202	48980	31176	29027	39356	28148	28729	31528	34736	25858	21027	22366	30198	22576	20360	22051	20001	20561	18906	16720	16895	19428	16160	17746	17944	17474	19916	27202	23178	19644	20856	17010	20058	21772	14433	16402	14094	12016	6760	14999	8167	8021
5.6	61077	58204	57336	45144	32642	33799	39572	47616	31139	28976	39360	28156	28718	31660	34431	26227	21453	22316	30219	22476	20364	22140	19788	20448	19207	17003	16662	19151	16301	17640	17588	17398	19609	26659	23128	19911	21100	17434	20224	21672	14117	16744	14112	11762	7032	14902	8313	8172
5.61667	61037	57812	57000	44434	33282	33686	39450	48836	31179	28793	39527	28043	28868	31846	34532	26291	21053	22579	29768	22292	20138	21765	19781	20687	19272	16812	16322	19204	15984	17837	18367	17508	19303	28000	22926	19835	21336	16921	20196	21913	14071	16392	14144	11653	7018	15075	8340	8393
5.63333	60276	57548	57318	45241	32550	34380	39789	48174	31143	28520	39132	28034	28751	32096	34469	26427	20873	22544	30346	22920	20111	22181	20135	20380	19092	17020	16710	19178	16406	17842	17954	17480	20004	26725	23493	19637	21689	17040	20438	21520	13922	16756	14314	12274	6996	15119	8303	8490
5.65	61198	58896	56897	44748	32803	34252	39406	48076	30930	28926	39360	28095	28669	32052	34535	26180	21110	22279	30334	22892	20172	22068	19868	20511	19050	16937	16516	19560	16204	17790	17888	17541	19718	27472	23253	19605	21399	17063	20352	21712	14296	17050	14030	12400	7121	14887	8405	8483
5.66667	60232	58751	57320	44484	32845	34251	39436	48652	31148	28932	39723	28296	28864	31938	34534	26085	21236	22364	30107	22310	20290	22200	19693	20436	19343	16836	16695	19235	16276	17630	18457	17369	19718	27107	23300	19969	21221	17216	20024	21769	14261	16557	13998	11916	7177	15072	8479	8669
5.68333	60785	57908	57487	44322	33389	33584	39894	48693	31223	28588	39613	28369	29304	31723	34452	26260	20557	22350	29816	22628	20218	21796	19944	20332	18947	16966	16496	19168	16296	17663	18500	17624	19675	26710	23066	19736	20731	17019	20442	22355	14295	16902	14354	11980	7218	15428	8393	8881
5.7	60988	57720	56811	44822	32625	34053	40336	48364	31236	29143	39410	28168	28715	32134	34385	26516	21017	22482	29916	22260	20351	21790	20110	20244	18879	16567	16586	19207	16240	17844	18048	17323	19987	27552	23256	19948	20856	17072	20288	21735	14120	16467	14415	12424	7442	15214	8389	8756
5.71667	60499	58015	57443	44018	33080	34194	39646	48964	31321	29149	39299	27916	28811	31502	34469	26198	20772	22337	29791	22502	19999	21876	20113	20426	18904	17135	16604	19304	16430	17347	17820	17647	19852	26994	23211	19635	21544	16968	20324	21958	14431	17144	14153	12509	7331	15138	8550	8960
[truncated: 178 more rows]

## Sheet: 4D-E
0% CSF								15% CSF								32% CSF								66% CSF
[truncated: 49 more rows]
