# Supplementary material for: Autocatalytic amplification of Alzheimer-associated Aβ42 peptide aggregation in human cerebrospinal fluid
Source: Commun Biol. 2019 Oct 8;2:365. doi: 10.1038/s42003-019-0612-2 (PMC6783456; doi:10.1038/s42003-019-0612-2)
Supplement: Supplementary file 6 — Supplementary Data 4 [file 42003_2019_612_MOESM6_ESM.xlsx]

## Sheet: 6A 0% CSF data
10 X	10 Y	8.0 X	8.0 Y	6.3 X	6.3 Y	5.0 X	5.0 Y	4.0 X	4.0 Y	3.2 X	3.2 Y	2.5 X	2.5 Y	2.0 X	2.0 Y	1.6 X	1.6 Y	1.3 X	1.3 Y	1.0 X	1.0 Y	0.8 X	0.8 Y
0.0333333	0.000239885	0	-0.000321434	0.0833333	0.00048868	0.0333333	0.000864367	0.0833333	0.000481557	0.133333	0.00547907	0.0833333	-0.00206837	0.133333	0.000481111	0.116667	0.000725515	0.116667	0.00860235	0.0833333	-0.00507134	0.183333	-0.0128933
0.0333333	0.00142955	0.0166667	0.00122983	0.1	-0.00276326	0.05	0.000386691	0.1	-0.00376216	0.15	-0.00250803	0.1	-0.0045783	0.15	-0.00261175	0.133333	0.00175651	0.133333	-0.00457283	0.1	-0.000676178	0.183333	0.00682625
0.05	-0.00115513	0.0333333	-0.000908399	0.116667	0.00227458	0.0666667	-0.00833186	0.116667	0.00328061	0.166667	-0.00297105	0.116667	-0.00464018	0.166667	0.00213064	0.15	-0.00248202	0.15	-0.00402952	0.116667	0.00574752	0.183333	0.00867223
0.05	0	0.05	-0.00279507	0.116667	0.00247676	0.0666667	-0.00125106	0.133333	-0.00213309	0.166667	-0.000112041	0.116667	-0.00468184	0.166667	0.00482737	0.166667	-0.00156744	0.166667	-0.0140807	0.133333	-0.0167354	0.2	-0.0133484
0.0666667	-0.000239885	0.0666667	-0.000828348	0.133333	-0.00153409	0.0666667	2.3651e-05	0.133333	0.00544761	0.183333	-0.00179266	0.116667	0.00664666	0.183333	-0.00962222	0.166667	0.00920258	0.183333	-0.00824014	0.15	-0.0131855	0.2	-0.0106945
0.0666667	-0.000274422	0.0666667	-0.000635879	0.133333	-0.000983155	0.0833333	-0.0037418	0.15	-0.000586957	0.183333	0.00837295	0.133333	-0.00193066	0.183333	-0.00442249	0.183333	-0.00259658	0.2	-0.00144882	0.166667	0.00321185	0.2	-0.00606289
0.0833333	0.00116151	0.0833333	-0.00289642	0.133333	-0.000451158	0.0833333	0.00183295	0.15	0.00377721	0.2	-0.00777488	0.133333	0.00441562	0.183333	0.00166537	0.183333	0.0160361	0.216667	-0.0121791	0.183333	-0.0030428	0.216667	-0.00260934
0.0833333	0.00371023	0.0833333	-0.000782329	0.133333	0.00222127	0.0833333	0.00263172	0.166667	-0.00140935	0.2	0.0019047	0.133333	0.00858779	0.2	-0.00549841	0.2	-0.0144686	0.216667	0.00740466	0.183333	0.00524307	0.216667	0.00386821
0.1	0.00118065	0.0833333	0.000475163	0.15	-0.00202561	0.1	-0.0065055	0.166667	0.00272004	0.216667	-0.00667521	0.15	-0.00394761	0.2	-0.0013323	0.2	-7.637e-05	0.233333	-0.0120361	0.2	-0.0187639	0.216667	0.0262417
0.1	0.00403007	0.0833333	0.0017561	0.15	-0.000273099	0.1	-0.0018566	0.166667	0.00495101	0.216667	0.00425756	0.15	0.0066125	0.2	-0.000404876	0.216667	-0.00282569	0.233333	-0.0101417	0.2	0.00966138	0.233333	-0.0126444
0.116667	-0.0022415	0.1	-0.00141709	0.15	0.00113636	0.1	0.00570014	0.183333	-0.00166066	0.233333	-0.00331831	0.15	0.0129215	0.216667	-0.0120965	0.216667	0.000865511	0.233333	-0.00795316	0.216667	-0.0149044	0.233333	-0.00728133
0.116667	0.00097005	0.1	-0.000929362	0.15	0.0046469	0.116667	-0.000295705	0.183333	0.00161069	0.233333	-0.000616226	0.166667	-0.0011081	0.216667	-0.00787951	0.216667	0.00349659	0.233333	-0.00472066	0.216667	-0.00473325	0.233333	-0.00629312
0.116667	0.00212698	0.1	-0.000387111	0.166667	0.000397727	0.116667	0.00120778	0.183333	0.00346119	0.233333	-0.000436904	0.166667	0.00205132	0.216667	-0.000333075	0.233333	-0.0142812	0.25	-0.00416535	0.233333	-0.0118538	0.233333	0.0116799
0.133333	0.000721156	0.1	0.00161068	0.166667	0.00125625	0.116667	0.00507956	0.2	-0.000201336	0.25	-0.0019047	0.166667	0.00343953	0.233333	-0.00881384	0.233333	-0.000723432	0.25	-0.0042958	0.233333	-0.00507134	0.25	-0.024802
0.133333	0.00113668	0.116667	-0.00233389	0.166667	0.002088	0.116667	0.00569989	0.2	0.00134571	0.25	0.000501605	0.183333	0.000313732	0.233333	-0.00941603	0.233333	0.00221688	0.25	-0.0003253	0.233333	0.010545	0.25	-0.0094804
0.133333	0.00373702	0.116667	-0.000339016	0.166667	0.00280823	0.133333	-0.00114915	0.2	0.00404809	0.25	0.00144368	0.183333	0.00713341	0.233333	0.00330047	0.233333	0.003226	0.25	0.000548494	0.25	-0.0153831	0.25	0.00245585
0.133333	0.00447786	0.116667	0.00069029	0.183333	0.000462025	0.133333	0.00120556	0.216667	-0.00188159	0.266667	-0.0104951	0.183333	0.012782	0.25	-0.0103088	0.25	-0.0115319	0.266667	-0.00342809	0.25	-0.00500742	0.25	0.00864713
0.15	-0.00373702	0.116667	0.00328353	0.183333	0.000570852	0.133333	0.00201034	0.216667	-0.00127992	0.266667	-0.00520991	0.2	-0.00332431	0.25	-0.0107563	0.25	-0.00431708	0.266667	-0.00212795	0.25	0.00807435	0.266667	0.00399726
0.15	0.00110481	0.133333	-0.00111803	0.183333	0.00292216	0.133333	0.0042866	0.216667	0.000787381	0.266667	-0.00183245	0.2	-0.000699863	0.25	-0.000605591	0.25	-0.00409151	0.266667	0.00901645	0.266667	-0.0016495	0.266667	0.00394385
0.15	0.00269317	0.133333	0.000897377	0.183333	0.00309659	0.15	-5.86303e-05	0.216667	0.00693743	0.266667	-0.00100678	0.2	0.00790163	0.266667	-0.00796352	0.25	0.00626974	0.266667	0.0123614	0.266667	0.0015214	0.266667	0.00591608
0.15	0.00548538	0.133333	0.00174891	0.2	-0.00181818	0.15	0.0022974	0.233333	-0.00391167	0.283333	-0.00515389	0.216667	-0.00482664	0.266667	-0.00685175	0.266667	-0.010128	0.283333	-0.0181555	0.266667	0.00377948	0.266667	0.0197236
0.166667	-0.00724179	0.133333	0.00275281	0.2	0.000436958	0.15	0.00548703	0.233333	0.0033256	0.283333	-0.0027164	0.216667	-0.00395081	0.266667	-0.00704484	0.266667	-0.00557501	0.283333	-0.0105025	0.283333	-0.0216377	0.283333	-0.0332211
0.166667	0.00223367	0.15	0.0008611	0.2	0.0030292	0.15	0.00780322	0.233333	0.0050413	0.283333	0.00165916	0.216667	-0.00207769	0.266667	0.00340396	0.266667	0.0021002	0.283333	0.00448462	0.283333	-0.00111931	0.283333	-0.0279353
0.166667	0.00513633	0.15	0.00143946	0.2	0.00765895	0.166667	-0.00533535	0.233333	0.00564051	0.283333	0.00471758	0.233333	-0.00996701	0.283333	-0.0125089	0.266667	0.00523241	0.283333	0.00438795	0.283333	0	0.283333	0.00257867
0.166667	0.00830003	0.15	0.00239301	0.216667	0.00326705	0.166667	0.00123968	0.25	-0.00287622	0.3	-0.00288513	0.233333	0.000138513	0.283333	-0.0111497	0.283333	-0.0106154	0.3	-0.0123149	0.283333	0.00376411	0.283333	0.00522091
0.183333	-0.0115066	0.15	0.00488037	0.216667	0.00465889	0.166667	0.0040325	0.25	-0.00144401	0.3	-0.00277339	0.233333	0.000445213	0.283333	-0.00442081	0.283333	-0.00513383	0.3	-0.00367124	0.3	-0.0140307	0.3	-0.00705379
0.183333	0.00573734	0.166667	0.00148139	0.216667	0.00568045	0.166667	0.00645863	0.25	0.00142962	0.3	-0.00134449	0.233333	0.00176625	0.283333	-0.000811954	0.283333	-0.00350139	0.3	0.00041137	0.3	-0.00995593	0.3	-0.00652614
0.183333	0.0136615	0.166667	0.00387156	0.216667	0.00931157	0.183333	-0.00361162	0.25	0.00881867	0.3	-0.000655945	0.25	-0.00714343	0.3	-0.0173162	0.283333	0.000844004	0.3	0.00278519	0.3	-0.00702259	0.3	0.000383727
0.183333	0.0231409	0.166667	0.00427896	0.233333	0.00502841	0.183333	0.000113733	0.266667	-0.00210038	0.316667	-0.00117643	0.25	0.000296809	0.3	-0.00778184	0.3	-0.0179469	0.316667	-0.0111996	0.3	0.0188974	0.3	0.0276069
0.2	-0.00470822	0.166667	0.00786931	0.233333	0.00628127	0.183333	0.00318106	0.266667	0.00169697	0.316667	-0.000379916	0.25	0.00120848	0.3	-0.00259201	0.3	-0.010151	0.316667	-0.00287959	0.316667	-0.00490229	0.316667	-0.0267841
0.2	0.0205561	0.183333	0.00502415	0.233333	0.00824974	0.183333	0.00435555	0.266667	0.00405143	0.316667	-0.000135048	0.25	0.00173141	0.3	-0.00013746	0.3	-0.00373744	0.316667	-0.00090551	0.316667	0.00325848	0.316667	0.00364067
0.2	0.0374203	0.183333	0.00606838	0.233333	0.0204801	0.2	-0.00688319	0.266667	0.00824667	0.316667	0.00261221	0.266667	-0.00974981	0.316667	-0.0206798	0.3	0.00856061	0.316667	0.00703378	0.316667	0.00683366	0.316667	0.00712926
0.2	0.0530306	0.183333	0.00869618	0.25	0.00761364	0.2	0.000625529	0.283333	0.00310681	0.333333	-0.00481777	0.266667	-0.00851854	0.316667	-0.0153956	0.316667	-0.0053459	0.333333	-0.0186988	0.316667	0.0180384	0.316667	0.0218626
0.216667	0.0361245	0.183333	0.0179245	0.25	0.013136	0.2	0.00580632	0.283333	0.00320699	0.333333	-0.00268166	0.266667	-0.000742021	0.316667	-0.00378494	0.316667	-0.00490047	0.333333	-0.0160791	0.333333	-0.0216377	0.333333	-0.0167613
0.216667	0.0456753	0.2	0.0120468	0.25	0.0155143	0.2	0.00690682	0.283333	0.00377721	0.333333	-0.00107218	0.266667	-0.000185921	0.316667	0.00340396	0.316667	-0.000904853	0.333333	0.00165223	0.333333	-0.0119	0.333333	-0.00432329
0.216667	0.0849539	0.2	0.0151665	0.25	0.0340477	0.216667	-0.00199343	0.283333	0.00753023	0.333333	0.00127272	0.283333	-0.00736062	0.333333	-0.00972532	0.316667	0.0021703	0.333333	0.00205685	0.333333	0.00566923	0.333333	0.0218626
0.216667	0.107085	0.2	0.0168694	0.266667	0.0158807	0.216667	-0.00121803	0.3	0.00328184	0.35	0.00195657	0.283333	0.000296809	0.333333	-0.00657145	0.333333	-0.0151921	0.35	-0.0105492	0.333333	0.0160677	0.333333	0.0287028
0.233333	0.126784	0.2	0.0373217	0.266667	0.0267091	0.216667	0.00543641	0.3	0.00463072	0.35	0.00261221	0.283333	0.00145438	0.333333	-0.00446575	0.333333	-0.0130679	0.35	-0.00548363	0.35	-0.00540943	0.35	-0.0138035
0.233333	0.0943055	0.216667	0.0250171	0.266667	0.028027	0.216667	0.0103545	0.3	0.0115423	0.35	0.00420577	0.283333	0.00483394	0.333333	-0.00351243	0.333333	-0.0101572	0.35	-0.00109699	0.35	0.00100148	0.35	-0.0013868
0.233333	0.166859	0.216667	0.0296977	0.266667	0.0685129	0.233333	-0.00431519	0.3	0.0150032	0.35	0.00442562	0.3	0.000692564	0.35	-0.021801	0.333333	0.00594056	0.35	0.00349328	0.35	0.00962051	0.35	0.00568854
0.233333	0.206349	0.216667	0.0379426	0.283333	0.0320455	0.233333	0.0045493	0.316667	0.00275675	0.366667	-0.00294435	0.3	0.00204513	0.35	-0.015911	0.35	-0.0150515	0.366667	-0.0165919	0.35	0.0132025	0.35	0.0158095
0.25	0.274702	0.216667	0.073769	0.283333	0.0510913	0.233333	0.00669323	0.316667	0.0114069	0.366667	0.00682294	0.3	0.00460053	0.35	0.00211957	0.35	-0.01073	0.366667	-0.00946258	0.366667	-0.0078653	0.366667	-0.00523346
0.25	0.160703	0.233333	0.0504834	0.283333	0.0506052	0.233333	0.0149399	0.316667	0.0128711	0.366667	0.00843082	0.3	0.00458531	0.35	0.00293553	0.35	-0.00831947	0.366667	-0.0042289	0.366667	-0.00726892	0.366667	7.58432e-05
0.25	0.382027	0.233333	0.074349	0.283333	0.13683	0.25	-0.00223968	0.316667	0.0275011	0.366667	0.0101957	0.316667	-0.00656423	0.366667	-0.0128976	0.35	0.0155005	0.366667	0.00335167	0.366667	0.00100148	0.366667	0.00475821
0.25	0.505742	0.233333	0.0792551	0.3	0.0594034	0.25	0.00608469	0.333333	0.00929021	0.383333	0.00856711	0.316667	-0.00520578	0.366667	-0.00685175	0.366667	-0.0145103	0.383333	-0.00287959	0.366667	0.0255974	0.366667	0.0157443
0.266667	0.502259	0.233333	0.131293	0.3	0.0998176	0.25	0.010028	0.333333	0.00971426	0.383333	0.0110337	0.316667	0.0049172	0.366667	-0.00446746	0.366667	-0.00875085	0.383333	0.0016265	0.383333	-0.0163183	0.383333	-0.0261673
0.266667	0.244331	0.25	0.0979737	0.3	0.101059	0.25	0.0277652	0.333333	0.0125355	0.383333	0.0114282	0.316667	0.00578777	0.366667	0.00366382	0.366667	-0.000196707	0.383333	0.0101494	0.383333	-0.0138617	0.383333	-0.00265451
0.266667	0.78846	0.25	0.150088	0.3	0.259391	0.266667	0.00402204	0.333333	0.0561474	0.383333	0.0228423	0.333333	-0.00721583	0.383333	-0.0171482	0.366667	0.00434059	0.383333	0.0201476	0.383333	0.00848329	0.383333	0.00424199
0.266667	0.871935	0.25	0.169121	0.316667	0.129744	0.266667	0.00666473	0.35	0.01374	0.4	0.0144368	0.333333	0	0.383333	-0.00750578	0.383333	-0.0261949	0.4	-0.0120361	0.383333	0.0194128	0.383333	0.0141979
0.283333	0.314405	0.25	0.193902	0.316667	0.219253	0.266667	0.0119083	0.35	0.0206618	0.4	0.0168819	0.333333	0.000720443	0.383333	-0.00718267	0.383333	-0.000350034	0.4	0.0102323	0.4	-0.0225285	0.4	-0.0237911
0.283333	0.841884	0.266667	0.192062	0.316667	0.234319	0.266667	0.0501405	0.35	0.0247787	0.4	0.0261616	0.333333	0.011358	0.383333	0.0113851	0.383333	0.00239983	0.4	0.0106956	0.4	0.00439516	0.4	-0.0116046
0.283333	0.994992	0.266667	0.270018	0.316667	0.533754	0.283333	0.00405721	0.35	0.131221	0.4	0.0368487	0.35	-0.00352345	0.4	-0.0112431	0.383333	0.0060286	0.4	0.0177969	0.4	0.00721538	0.4	-0.00970793
0.283333	1.01591	0.266667	0.364016	0.333333	0.333352	0.283333	0.00867779	0.366667	0.0259922	0.416667	0.0313621	0.35	0.00323037	0.4	-0.0057046	0.4	-0.0186343	0.416667	0.00850165	0.4	0.0204421	0.4	0.0189258
0.3	0.423229	0.266667	0.418583	0.333333	0.541463	0.283333	0.0155978	0.366667	0.0363411	0.416667	0.0345436	0.35	0.00415532	0.4	0.014459	0.4	0.0021703	0.416667	0.0117072	0.416667	0.000294554	0.416667	-0.0119832
0.3	0.989718	0.283333	0.351772	0.333333	0.559962	0.283333	0.103821	0.366667	0.0399391	0.416667	0.0527153	0.35	0.0180759	0.4	0.0320055	0.4	0.0153825	0.416667	0.0180774	0.416667	0.00713495	0.416667	-0.00407884
0.3	1.02049	0.283333	0.453756	0.333333	0.873875	0.3	0.00996714	0.366667	0.30924	0.416667	0.0942632	0.366667	-0.00902582	0.416667	-0.00663246	0.4	0.0199519	0.416667	0.0398424	0.416667	0.00777605	0.416667	-0.00341312
0.3	1.03092	0.283333	0.744244	0.35	0.729489	0.3	0.0109297	0.383333	0.0554413	0.433333	0.083084	0.366667	-0.00200346	0.416667	-0.00488966	0.416667	-0.0228728	0.433333	0.022214	0.416667	0.0338436	0.416667	0.0204143
0.316667	1.02523	0.283333	0.809739	0.35	0.89994	0.3	0.0220191	0.383333	0.0828928	0.433333	0.0819669	0.366667	0.00483394	0.416667	0.0253267	0.416667	0.00626974	0.433333	0.0342494	0.433333	0.00312228	0.433333	0.00791294
0.316667	0.558992	0.3	0.497653	0.35	0.893634	0.3	0.202941	0.383333	0.090909	0.433333	0.136802	0.366667	0.0166908	0.416667	0.0759714	0.416667	0.0140842	0.433333	0.0359242	0.433333	0.0100002	0.433333	0.00775128
0.316667	1.02588	0.3	0.832206	0.35	0.994277	0.316667	0.0134498	0.383333	0.617178	0.433333	0.223735	0.383333	-0.00359585	0.433333	0.00146378	0.416667	0.0292862	0.433333	0.10436	0.433333	0.0289066	0.433333	0.0187333
0.316667	1.03016	0.3	0.970813	0.366667	0.986932	0.316667	0.0260106	0.4	0.118584	0.45	0.208236	0.383333	0.00274548	0.433333	0.0175949	0.433333	-0.0151976	0.45	0.0493781	0.433333	0.0470718	0.433333	0.0225266
0.333333	1.05301	0.3	0.977145	0.366667	1.02603	0.316667	0.0498327	0.4	0.181605	0.45	0.209049	0.383333	0.00755303	0.433333	0.0673922	0.433333	0.0100075	0.45	0.0553979	0.45	0.00188515	0.45	-0.0109313
0.333333	0.760998	0.316667	0.658237	0.366667	1.02729	0.316667	0.442071	0.4	0.235105	0.45	0.331193	0.383333	0.041069	0.433333	0.154365	0.433333	0.0249425	0.45	0.0657571	0.45	0.0206183	0.45	-0.00310957
0.333333	1.01731	0.316667	0.991723	0.366667	1.01515	0.333333	0.0299132	0.4	0.867909	0.45	0.49385	0.4	-0.00258225	0.45	0.00361274	0.433333	0.0479546	0.45	0.147689	0.45	0.0535871	0.45	0.00750887
0.333333	1.02256	0.316667	1.03771	0.383333	1.03014	0.333333	0.0369289	0.416667	0.289721	0.466667	0.43351	0.4	0.0125402	0.45	0.0429564	0.45	0.00542227	0.466667	0.0761442	0.45	0.092082	0.45	0.0197236
0.35	1.0493	0.316667	1.00703	0.383333	1.01238	0.333333	0.0839256	0.416667	0.419842	0.466667	0.441216	0.4	0.0150131	0.45	0.159112	0.45	0.037739	0.466667	0.125468	0.466667	0.0450079	0.466667	-0.019341
0.35	0.92142	0.333333	0.86728	0.383333	1.05525	0.333333	0.785976	0.416667	0.534513	0.466667	0.605414	0.4	0.0846313	0.45	0.33468	0.45	0.0442984	0.466667	0.147175	0.466667	0.049439	0.466667	-0.0074443
0.35	1.00879	0.333333	0.991953	0.383333	1.07929	0.35	0.0636138	0.416667	0.978844	0.466667	0.722524	0.416667	0.0105945	0.466667	0.0210847	0.45	0.10676	0.466667	0.211527	0.466667	0.139669	0.466667	-0.00447475
0.35	1.01964	0.333333	1.03142	0.4	1.04173	0.35	0.0700251	0.433333	0.572573	0.483333	0.66358	0.416667	0.012837	0.466667	0.0922359	0.466667	0.0108064	0.483333	0.137607	0.466667	0.13794	0.466667	0.0177021
0.366667	1.03444	0.333333	1.03305	0.4	1.04621	0.35	0.20192	0.433333	0.701828	0.483333	0.671445	0.416667	0.023519	0.466667	0.311353	0.466667	0.0640237	0.483333	0.211033	0.483333	0.0646252	0.483333	0.0226013
0.366667	1.01397	0.35	1.02451	0.4	1.02896	0.35	0.991077	0.433333	0.818436	0.483333	0.819356	0.416667	0.174041	0.466667	0.525441	0.466667	0.0982355	0.483333	0.251596	0.483333	0.0772485	0.483333	0.0277818
0.366667	1.00506	0.35	1.02406	0.4	1.06992	0.366667	0.142202	0.433333	1.02669	0.483333	0.882613	0.433333	0.0109565	0.483333	0.0650916	0.466667	0.186218	0.483333	0.346403	0.483333	0.183477	0.483333	0.0384545
0.366667	1.00664	0.35	1.01315	0.416667	1.0333	0.366667	0.140346	0.45	0.81823	0.5	0.827916	0.433333	0.0298293	0.483333	0.21595	0.483333	0.0474639	0.5	0.247646	0.483333	0.208432	0.483333	0.0517196
0.383333	1.05922	0.35	1.03608	0.416667	1.05146	0.366667	0.483639	0.45	0.88907	0.5	0.843148	0.433333	0.0531501	0.483333	0.490202	0.483333	0.131906	0.5	0.332799	0.5	0.124007	0.5	0.0277361
0.383333	1.0307	0.366667	1.09521	0.416667	1.02794	0.366667	1.06644	0.45	0.972791	0.5	0.959243	0.433333	0.369898	0.483333	0.700941	0.483333	0.18994	0.5	0.399933	0.5	0.144834	0.5	0.0291996
0.383333	1.00012	0.366667	1.00672	0.416667	1.08095	0.383333	0.326162	0.45	1.02828	0.5	0.931173	0.45	0.0457083	0.5	0.152638	0.483333	0.310363	0.5	0.471771	0.5	0.283461	0.5	0.0544892
0.383333	1.00926	0.366667	0.998971	0.433333	1.04244	0.383333	0.351864	0.466667	0.965869	0.516667	0.901136	0.45	0.0662625	0.5	0.347397	0.5	0.122956	0.516667	0.394505	0.5	0.304618	0.5	0.109448
0.4	1.07611	0.366667	1.02285	0.433333	1.0473	0.383333	0.818396	0.466667	0.984762	0.516667	0.928914	0.45	0.116177	0.5	0.67411	0.5	0.237647	0.516667	0.475544	0.516667	0.191519	0.516667	0.0639561
0.4	1.04171	0.383333	0.994103	0.433333	1.04742	0.383333	1.06451	0.466667	1.0434	0.516667	1.00549	0.45	0.619983	0.5	0.853187	0.5	0.303834	0.516667	0.538093	0.516667	0.218992	0.516667	0.0756709
0.4	0.988905	0.383333	1.09945	0.433333	1.02576	0.4	0.647365	0.466667	1.02364	0.516667	1.00456	0.466667	0.106596	0.516667	0.310914	0.5	0.472546	0.516667	0.587631	0.516667	0.394269	0.516667	0.108152
0.4	0.997427	0.383333	1.00738	0.45	1.02957	0.4	0.704173	0.483333	1.01759	0.533333	0.97073	0.466667	0.14373	0.516667	0.543278	0.516667	0.265691	0.533333	0.557934	0.516667	0.428359	0.516667	0.108992
0.416667	1.08008	0.383333	0.994719	0.45	1.02895	0.4	0.991982	0.483333	1.05396	0.533333	0.968691	0.466667	0.278765	0.516667	0.791687	0.516667	0.379802	0.533333	0.603206	0.533333	0.269635	0.533333	0.0928343
0.416667	1.01445	0.4	1.08405	0.45	1.05888	0.4	1.08154	0.483333	1.01587	0.533333	1.0276	0.466667	0.830315	0.516667	0.917228	0.516667	0.458918	0.533333	0.709293	0.533333	0.334275	0.533333	0.101326
0.416667	0.99941	0.4	0.996514	0.45	1.03	0.416667	0.903059	0.483333	1.0315	0.533333	1.00893	0.483333	0.268699	0.533333	0.534218	0.516667	0.632744	0.533333	0.719518	0.533333	0.518648	0.533333	0.106983
0.416667	1.01067	0.4	0.983268	0.466667	1.02369	0.416667	0.933253	0.5	1.05405	0.55	1.00915	0.483333	0.318327	0.533333	0.695446	0.533333	0.421486	0.55	0.684117	0.533333	0.562918	0.533333	0.195003
0.433333	1.07425	0.4	1.01435	0.466667	0.997956	0.416667	1.05463	0.5	1.02997	0.55	1.02824	0.483333	0.5193	0.533333	0.878066	0.533333	0.537269	0.55	0.672728	0.55	0.372847	0.55	0.165233
0.433333	1.01171	0.416667	1.09816	0.466667	1.03415	0.416667	1.07079	0.5	1.03597	0.55	1.04808	0.483333	0.933715	0.533333	0.964555	0.533333	0.608691	0.55	0.801446	0.55	0.455457	0.55	0.178
0.433333	0.99925	0.416667	1.00658	0.466667	1.03382	0.433333	1.00998	0.5	1.044	0.55	1.02506	0.5	0.494296	0.55	0.690812	0.533333	0.732154	0.55	0.822746	0.55	0.615369	0.55	0.194841
0.433333	1.00862	0.416667	0.986746	0.483333	1.01506	0.433333	1.00027	0.516667	1.03151	0.566667	0.984882	0.5	0.56735	0.55	0.792459	0.55	0.595037	0.566667	0.760875	0.55	0.683954	0.55	0.244607
0.45	1.05078	0.416667	1.00713	0.483333	1.00915	0.433333	1.0568	0.516667	1.06493	0.566667	1.02625	0.5	0.743799	0.55	0.922661	0.55	0.682558	0.566667	0.763366	0.566667	0.494439	0.566667	0.228971
0.45	0.998137	0.433333	0.976389	0.483333	0.991825	0.433333	1.07589	0.516667	1.03571	0.566667	1.06105	0.5	0.994453	0.55	1.00316	0.55	0.706533	0.566667	0.841179	0.566667	0.575291	0.566667	0.242592
0.45	0.978396	0.433333	1.08028	0.483333	1.03435	0.45	1.06925	0.516667	1.0405	0.566667	1.04652	0.516667	0.710264	0.566667	0.874935	0.55	0.853849	0.566667	0.843664	0.566667	0.74181	0.566667	0.262188
0.45	1.00019	0.433333	0.978732	0.5	0.990028	0.45	1.06538	0.533333	1.06972	0.583333	1.0181	0.516667	0.746919	0.566667	0.818628	0.566667	0.713028	0.583333	0.805874	0.566667	0.739401	0.566667	0.319013
0.466667	1.04744	0.433333	1.00077	0.5	1.0121	0.45	1.048	0.533333	1.05002	0.583333	1.02773	0.516667	0.899484	0.566667	0.939431	0.566667	0.789747	0.583333	0.838058	0.583333	0.578564	0.583333	0.307058
0.466667	1.00091	0.45	1.04742	0.5	0.989746	0.45	1.08878	0.533333	1.03953	0.583333	1.07222	0.516667	1.01918	0.566667	1.00343	0.566667	0.798356	0.583333	0.890532	0.583333	0.654	0.583333	0.337564
0.466667	1.00024	0.45	0.981525	0.5	1.04625	0.466667	1.07596	0.533333	1.04521	0.583333	1.0645	0.533333	0.851733	0.583333	0.914111	0.566667	0.86715	0.583333	0.921492	0.583333	0.790428	0.583333	0.3193
0.466667	1.00803	0.45	0.977064	0.516667	0.999886	0.466667	1.06932	0.55	1.07369	0.6	1.00687	0.533333	0.919884	0.583333	0.873567	0.583333	0.768817	0.6	0.898388	0.583333	0.821895	0.583333	0.381587
0.483333	1.0216	0.45	0.996638	0.516667	0.973379	0.466667	1.06375	0.55	1.0278	0.6	1.02705	0.533333	0.947522	0.583333	0.982902	0.583333	0.86138	0.6	0.900352	0.6	0.676473	0.6	0.378892
0.483333	0.975239	0.466667	1.05785	0.516667	1.00375	0.466667	1.0581	0.55	1.05247	0.6	1.05179	0.533333	1.04937	0.583333	1.0157	0.583333	0.881984	0.6	0.948389	0.6	0.768271	0.6	0.419413
0.483333	0.99506	0.466667	0.964121	0.516667	1.02951	0.483333	1.04375	0.55	1.05293	0.6	1.0426	0.55	0.940784	0.6	0.952463	0.583333	0.896437	0.6	0.962919	0.6	0.832037	0.6	0.477061
0.483333	0.993717	0.466667	0.994648	0.533333	1.00182	0.483333	1.05572	0.566667	1.06886	0.616667	1.0274	0.55	0.975758	0.6	0.915331	0.6	0.851296	0.616667	0.911417	0.6	0.880792	0.6	0.478293
0.5	1.02768	0.466667	0.975009	0.533333	1.00203	0.483333	1.08685	0.566667	1.04634	0.616667	1.04084	0.55	0.983985	0.6	0.998548	0.6	0.910921	0.616667	0.911871	0.616667	0.746106	0.616667	0.435991
0.5	0.983184	0.483333	1.05069	0.533333	0.994434	0.483333	1.06213	0.566667	1.04223	0.616667	1.06556	0.55	1.05166	0.6	1.03495	0.6	0.892775	0.616667	0.936841	0.616667	0.821531	0.616667	0.531765
0.5	0.974324	0.483333	0.977725	0.533333	0.977778	0.5	1.04145	0.566667	1.04644	0.616667	1.06243	0.566667	1.00091	0.616667	0.997412	0.6	0.96796	0.616667	0.989934	0.616667	0.901579	0.616667	0.573729
0.5	1.00696	0.483333	0.994292	0.55	0.99392	0.5	1.07819	0.583333	1.0132	0.633333	1.01956	0.566667	0.985238	0.616667	0.95205	0.616667	0.894713	0.633333	0.951495	0.616667	0.92535	0.616667	0.53477
0.516667	1.05694	0.483333	0.984346	0.55	0.956667	0.5	1.07133	0.583333	1.04297	0.633333	1.04345	0.566667	1.01403	0.616667	0.997143	0.616667	0.959994	0.633333	0.963306	0.633333	0.800009	0.633333	0.529927
0.516667	0.974607	0.5	1.03491	0.55	0.994628	0.5	1.07294	0.583333	1.07807	0.633333	1.03616	0.566667	1.05367	0.616667	1.01997	0.616667	0.948246	0.633333	0.944447	0.633333	0.860632	0.633333	0.656937
0.516667	0.984041	0.5	0.972955	0.55	0.987716	0.516667	1.06432	0.583333	1.03136	0.633333	1.04658	0.583333	1.02763	0.633333	0.987103	0.616667	0.945091	0.633333	0.957533	0.633333	0.907248	0.633333	0.6155
0.533333	1.02861	0.5	0.991105	0.566667	0.976705	0.516667	1.04789	0.6	1.04773	0.65	1.02717	0.583333	1.01637	0.633333	0.964664	0.633333	0.96747	0.65	0.956594	0.633333	0.900331	0.633333	0.624189
0.533333	0.969342	0.5	0.984386	0.566667	0.972941	0.516667	1.07608	0.6	1.00749	0.65	1.04878	0.583333	1.0337	0.633333	1.00801	0.633333	0.923466	0.65	0.953145	0.65	0.833412	0.65	0.609128
0.533333	1.00993	0.516667	1.04708	0.566667	0.991258	0.516667	1.07045	0.6	1.03299	0.65	1.03833	0.583333	1.03656	0.633333	0.999073	0.633333	0.968783	0.65	0.946077	0.65	0.901063	0.65	0.646942
0.55	1.02671	0.516667	0.990288	0.583333	0.990852	0.533333	1.05254	0.6	1.03213	0.65	1.05078	0.6	1.05293	0.65	1.02422	0.633333	1.01872	0.65	0.982685	0.65	0.887936	0.65	0.658278
0.55	1.01467	0.516667	0.989451	0.583333	0.985319	0.533333	1.0467	0.616667	0.989796	0.666667	1.00874	0.6	1.03599	0.65	1.00372	0.65	0.969761	0.666667	0.957302	0.65	0.914869	0.65	0.733048
0.566667	0.970632	0.533333	1.03682	0.583333	0.983647	0.533333	1.03803	0.616667	1.01807	0.666667	1.02517	0.6	1.0238	0.65	1.01775	0.65	0.934349	0.666667	0.979896	0.666667	0.868228	0.666667	0.66991
0.566667	0.99474	0.533333	0.993558	0.6	0.978466	0.533333	1.04401	0.616667	1.05234	0.666667	1.04247	0.6	1.03421	0.65	1.02024	0.65	0.973976	0.666667	0.980021	0.666667	0.902953	0.666667	0.809649
0.583333	1.02215	0.533333	0.968215	0.6	0.973488	0.55	1.02718	0.616667	1.01168	0.666667	1.03246	0.616667	1.01181	0.666667	1.03112	0.65	0.982312	0.666667	0.984923	0.666667	0.909847	0.666667	0.761354
0.583333	1.00587	0.55	0.999839	0.6	0.990512	0.55	1.02883	0.633333	1.0266	0.683333	1.00629	0.616667	1.07808	0.666667	1.0011	0.666667	0.941795	0.683333	0.981094	0.666667	0.94648	0.666667	0.774359
0.6	1.01678	0.55	0.992049	0.616667	0.997776	0.55	1.03093	0.633333	0.982967	0.683333	1.04716	0.616667	1.0288	0.666667	1.02309	0.666667	0.993875	0.683333	1.00611	0.683333	0.952353	0.683333	0.759242
0.6	1.01009	0.55	0.986339	0.633333	0.991921	0.55	1.03288	0.633333	1.0116	0.683333	1.04186	0.616667	1.05022	0.666667	1.05966	0.666667	1.01257	0.683333	0.982614	0.683333	0.908498	0.683333	0.762527
0.616667	1.00078	0.566667	1.03705	0.65	0.97079	0.566667	1.03016	0.633333	1.00625	0.683333	1.0459	0.633333	1.05553	0.683333	1.047	0.666667	1.0158	0.683333	1.00196	0.683333	0.95432	0.683333	0.831919
0.633333	1.00192	0.566667	0.985655			0.566667	1.0068	0.65	1.00214	0.7	1.02769	0.633333	1.04938	0.683333	1.00531	0.683333	1.00846	0.7	1.00446	0.683333	0.991615	0.683333	0.833713
0.65	1.02151	0.566667	1.00359			0.566667	1.03337	0.65	0.962094	0.7	1.02887	0.633333	1.02965	0.683333	1.01944	0.683333	0.962071	0.7	1.01224	0.7	0.927434	0.7	0.797922
0.666667	0.993476	0.583333	1.02579			0.566667	1.02958	0.65	1.00048	0.7	1.02355	0.633333	1.03988	0.683333	1.03486	0.683333	1.03228	0.7	0.991715	0.7	0.947792	0.7	0.881355
0.683333	1.03	0.583333	0.995843			0.583333	1.01426	0.65	1.0188	0.7	1.04853	0.65	1.05745	0.7	1.03607	0.683333	1.02373	0.7	1.01266	0.7	0.949623	0.7	0.823018
0.7	1.01949	0.583333	0.994313			0.583333	0.996352	0.666667	1.01053	0.716667	1.01418	0.65	1.05358	0.7	1.0069	0.7	1.01256	0.716667	0.972479	0.7	0.96964	0.7	0.824188
0.716667	1.01197	0.6	1.01321			0.583333	1.02816	0.666667	0.966689	0.716667	1.00832	0.65	1.02534	0.7	1.01953	0.7	0.99699	0.716667	1.0046	0.716667	0.923369	0.716667	0.824399
0.733333	1.00606	0.6	0.987374			0.583333	1.02234	0.666667	1.014	0.716667	1.00243	0.65	1.03635	0.7	1.03432	0.7	0.981087	0.716667	1.00346	0.716667	0.942294	0.716667	0.852371
0.75	0.990267	0.6	0.995391			0.6	1.00075	0.666667	1.00357	0.716667	1.03423	0.666667	1.05501	0.716667	1.03855	0.7	1.03645	0.716667	1.03953	0.716667	0.941701	0.716667	0.929567
0.766667	1.03211	0.616667	0.995881			0.6	0.981286	0.683333	0.963984	0.733333	1.01091	0.666667	1.05713	0.716667	0.994894	0.716667	0.957603	0.733333	1.00053	0.716667	0.965921	0.716667	0.875382
0.783333	1.00564	0.616667	1.00343			0.6	1.01096	0.683333	0.983683	0.733333	1.02378	0.666667	1.01412	0.716667	1.02792	0.716667	0.988847	0.733333	0.978404	0.733333	0.926903	0.733333	0.933972
0.8	1.01594	0.616667	0.999581			0.6	0.995148	0.683333	1.00494	0.733333	1.01411	0.666667	1.02205	0.716667	1.02469	0.716667	1.03113	0.733333	1.02131	0.733333	0.94834	0.733333	0.897384
0.816667	1.01134	0.633333	0.992913			0.616667	0.992053	0.683333	1.03947	0.733333	1.01487	0.683333	1.03631	0.733333	1.03298	0.716667	1.02233	0.733333	1.01677	0.733333	0.973217	0.733333	0.901975
0.833333	1.00255	0.633333	1.00848			0.616667	0.971426	0.7	1.00385	0.75	1.00944	0.683333	1.01551	0.733333	1.00155	0.733333	1.02237	0.75	0.980594	0.733333	0.99041	0.733333	0.927714
0.85	1.00602	0.633333	0.996123			0.616667	0.993935	0.7	0.971301	0.75	1.00751	0.683333	1.08392	0.733333	1.02231	0.733333	1.00068	0.75	1.00885	0.75	0.9801	0.75	0.925896
0.866667	0.980597	0.65	0.966682			0.616667	0.99061	0.7	0.999387	0.75	1.02385	0.683333	1.06751	0.733333	1.0434	0.733333	1.05778	0.75	1.01842	0.75	0.954492	0.75	0.880615
0.883333	0.949476	0.65	1.00523			0.633333	0.97247	0.716667	1.00557	0.75	1.02282	0.7	0.99563	0.75	1.03927	0.733333	1.03038	0.75	1.01481	0.75	0.953073	0.75	0.894621
		0.65	1.00172			0.633333	0.952498	0.716667	0.98679	0.766667	0.994548	0.7	1.04424	0.75	1.01259	0.75	1.01775	0.766667	0.987325	0.75	1.00153	0.75	0.900382
		0.666667	0.977704			0.633333	0.978422	0.716667	1.00989	0.766667	1.00892	0.7	1.07259	0.75	1.01775	0.75	0.99575	0.766667	1.01935	0.766667	0.968966	0.766667	0.956242
		0.666667	1.01314			0.633333	0.99351	0.733333	0.993287	0.766667	0.984617	0.7	1.03188	0.75	1.05585	0.75	1.02945	0.766667	1.00543	0.766667	0.952086	0.766667	0.905161
		0.666667	0.995431			0.65	0.933329	0.733333	0.954432	0.766667	1.02203	0.716667	1.04625	0.766667	1.04504	0.75	1.0508	0.766667	1.0165	0.766667	0.949692	0.766667	0.922708
		0.683333	0.954119			0.65	0.968036	0.733333	0.995362	0.783333	1.00839	0.716667	1.01267	0.766667	1.01045	0.766667	1.04705	0.783333	1.01905	0.766667	0.992938	0.766667	0.936524
		0.683333	1.00096			0.65	0.981296	0.75	0.993422	0.783333	1.00178	0.716667	1.06162	0.766667	1.03016	0.766667	1.02543	0.783333	1.0082	0.783333	0.945635	0.783333	0.981205
		0.683333	1.00475			0.65	1.01188	0.75	1.02	0.783333	1.00807	0.716667	1.06319	0.766667	1.02832	0.766667	0.99953	0.783333	1.00251	0.783333	0.992118	0.783333	0.934085
		0.7	1.00783			0.666667	0.971335	0.766667	1.00006	0.783333	0.994925	0.733333	1.0533	0.783333	1.03803	0.766667	1.03015	0.783333	1.0072	0.783333	0.970984	0.783333	0.97175
		0.7	1.01294			0.666667	0.976346	0.766667	0.973833	0.8	0.998216	0.733333	1.04779	0.783333	0.998767	0.783333	1.04114	0.8	1.01197	0.783333	0.969174	0.783333	0.97092
		0.716667	0.988271			0.666667	1.0005	0.783333	0.988411	0.8	0.969995	0.733333	1.00962	0.783333	1.00651	0.783333	0.994261	0.8	1.00541	0.8	0.951293	0.8	0.963829
		0.733333	1.00094			0.683333	0.960481	0.783333	1.01151	0.8	1.01868	0.733333	1.04367	0.783333	1.01488	0.783333	1.05565	0.8	1.00462	0.8	0.996066	0.8	0.94205
		0.75	1.00485			0.683333	0.971229	0.8	0.984528	0.8	1.01365	0.75	1.06962	0.8	1.03741	0.783333	1.0445	0.8	1.02568	0.8	0.980797	0.8	0.961136
						0.683333	0.993749	0.8	0.980265	0.816667	1.0012	0.75	0.999647	0.8	1.01373	0.8	1.01305	0.816667	0.965955	0.8	1.00541	0.8	0.986644
						0.7	0.977613	0.816667	0.980872	0.816667	0.996342	0.75	1.06278	0.8	1.01857	0.8	1.03075	0.816667	1.0148	0.816667	0.972324	0.816667	0.938622
						0.7	0.96038	0.816667	0.990811	0.816667	0.975205	0.75	1.03446	0.8	1.01633	0.8	1.00113	0.816667	0.993596	0.816667	0.979402	0.816667	0.969448
										0.816667	1.00539	0.766667	1.05278	0.816667	1.04432	0.8	1.04065	0.816667	1.00598	0.816667	0.981304	0.816667	0.977519
										0.833333	0.993796	0.766667	1.00837	0.816667	1.02138	0.816667	1.0339	0.833333	1.0068	0.816667	0.984511	0.816667	0.983686
										0.833333	0.965682	0.766667	1.07023	0.816667	1.03443	0.816667	0.986929	0.833333	1.02726	0.833333	0.991234	0.833333	0.987812
										0.833333	1.02588	0.766667	1.06207	0.816667	1.0048	0.816667	1.02508	0.833333	1.00801	0.833333	0.977168	0.833333	0.955675
										0.833333	1.01405	0.783333	0.982125	0.833333	1.05442	0.816667	1.03178	0.833333	1.01773	0.833333	0.97187	0.833333	0.968214
										0.85	0.993596	0.783333	1.06755	0.833333	1.01569	0.833333	0.98418	0.85	0.990724	0.833333	0.992123	0.833333	0.998688
										0.85	0.994548	0.783333	1.04946	0.833333	1.02371	0.833333	1.04343	0.85	0.989795	0.85	0.98063	0.85	0.996378
										0.85	1.03286	0.783333	1.02875	0.833333	1.02905	0.833333	1.01872	0.85	0.97949	0.85	0.958652	0.85	0.927486
										0.866667	0.98905	0.8	0.994453	0.85	1.01886	0.833333	1.03983	0.85	1.00676	0.85	0.986961	0.85	0.981387
										0.866667	1.01056	0.8	1.06955	0.85	1.01344	0.85	1.00018	0.866667	1.00135	0.85	0.983668	0.85	1.02033
										0.866667	1.00835	0.8	1.04975	0.85	1.01269	0.85	1.0239	0.866667	0.989516	0.866667	0.977272	0.866667	0.998581
										0.883333	0.979963	0.8	1.02498	0.85	0.992442	0.85	1.00728	0.866667	0.978239	0.866667	1.00345	0.866667	0.97198
										0.883333	0.991608	0.816667	1.02897	0.866667	1.00411	0.85	1.01339	0.866667	1.00217	0.866667	1.00019	0.866667	0.997338
										0.883333	0.970116	0.816667	1.06347	0.866667	1.01699	0.866667	0.998289	0.883333	0.987892	0.866667	1.00937	0.866667	1.0476
										0.9	0.99962	0.816667	1.0065	0.866667	1.02675	0.866667	1.03752	0.883333	0.996208	0.883333	1.00184	0.883333	1.01131
										0.9	0.984591	0.816667	1.0353	0.866667	1.00498	0.866667	1.02583	0.883333	1.0058	0.883333	0.996581	0.883333	0.986715
										0.916667	0.988391	0.833333	0.975476	0.883333	1.0069	0.866667	1.01076	0.883333	1.01046	0.883333	0.98114	0.883333	1.01213
										0.916667	1.01474	0.833333	1.02375	0.883333	1.00904	0.883333	1.01198	0.9	0.973762	0.883333	1.01139	0.883333	1.06353
										0.933333	1.02032	0.833333	1.06747	0.883333	0.981087	0.883333	1.03921	0.9	0.99299	0.9	1.02252	0.9	0.998336
										0.933333	1.00123	0.833333	1.03697	0.883333	1.01568	0.883333	1.00693	0.9	0.973378	0.9	1.0007	0.9	0.956838
										0.95	0.981841	0.85	1.06154	0.9	1.01783	0.883333	1.01087	0.9	1.00854	0.9	0.995503	0.9	0.973362
										0.95	0.994108	0.85	1.05083	0.9	0.98905	0.9	1.0122	0.916667	1.01494	0.9	1.01401	0.9	1.03327
										0.966667	0.984477	0.85	1.03418	0.9	0.998642	0.9	0.997344	0.916667	1.00652	0.916667	0.991057	0.916667	1.01694
										0.966667	1.01155	0.866667	1.05033	0.9	0.982632	0.9	1.00168	0.916667	0.990031	0.916667	0.987133	0.916667	0.975268
										0.983333	1.01687	0.866667	1.02933	0.916667	1.01494	0.9	1.0308	0.916667	1.00163	0.916667	1.00835	0.916667	0.987531
										0.983333	0.995475	0.866667	1.00685	0.916667	1.00689	0.916667	1.00027	0.933333	0.990724	0.916667	1.02142	0.916667	1.08111
										1	0.980496	0.883333	0.991971	0.916667	1.00764	0.916667	1.00643	0.933333	0.996905	0.933333	0.99848	0.933333	0.973863
										1.01667	0.987456	0.883333	1.04069	0.916667	0.986719	0.916667	1.00541	0.933333	0.989208	0.933333	0.994863	0.933333	0.999839
										1.03333	0.989561	0.883333	0.996535	0.933333	1.00855	0.916667	1.00125	0.933333	1.02486	0.933333	1.00379	0.933333	0.997565
										1.05	1.01693	0.9	1.01268	0.933333	1.00389	0.933333	0.981765	0.95	0.984351	0.933333	1.00828	0.933333	1.00892
										1.06667	1.00658	0.9	1.04974	0.933333	0.987083	0.933333	0.977645	0.95	1.01071	0.95	0.978715	0.95	0.997112
												0.9	1.01885	0.933333	1.02689	0.933333	1.01088	0.95	1.00388	0.95	1.01297	0.95	0.964549
												0.916667	1.01991	0.95	1.0103	0.933333	1.00572	0.95	0.995246	0.95	0.982657	0.95	1.03714
												0.916667	1.02491	0.95	0.986807	0.95	1.01437	0.966667	0.994973	0.95	1.01224	0.95	1.02737
												0.916667	0.999812	0.95	1.00454	0.95	0.997581	0.966667	1.00004	0.966667	1.01792	0.966667	1.03505
												0.933333	1.03453	0.966667	1.00535	0.95	0.988075	0.966667	1.02451	0.966667	0.978612	0.966667	0.985961
												0.933333	1.02955	0.966667	1.01269	0.95	1.03178	0.966667	1.00503	0.966667	1.0038	0.966667	1.00444
												0.933333	1.01982	0.966667	1.01888	0.966667	1.01883	0.983333	1.00527	0.966667	0.988911	0.966667	1.079
												0.95	0.988641	0.983333	0.997	0.966667	0.986395	0.983333	0.999767	0.983333	1.00608	0.983333	0.999804
												0.95	1.02095	0.983333	0.975782	0.966667	1.00419	0.983333	0.999728	0.983333	0.977416	0.983333	1.00859
												0.95	0.985101	0.983333	1.0139	0.966667	0.990022			0.983333	1.01485	0.983333	1.00689
												0.966667	1.02837	1	0.979783	0.983333	1.00002			0.983333	1.03455	0.983333	1.02599
												0.966667	1.00812	1	0.994656	0.983333	0.979523			1	0.961192	1	0.951592
												0.966667	1.00685	1	1.00014	0.983333	0.992579			1	0.989925	1	1.01074
												0.983333	0.993853	1.01667	0.981329	0.983333	0.988075			1	0.989904	1	1.01304
												0.983333	1.03096	1.01667	0.993301	1	0.982541			1.01667	1.00311	1	1.0346
												0.983333	1.00072	1.01667	1.01344	1	0.982895			1.01667	1.03712	1.01667	0.979492
												1	0.998776	1.03333	0.995557	1	0.972152			1.01667	1.02783	1.01667	0.984141
												1	1.0349	1.03333	0.981014	1	1.0383			1.03333	1.00964	1.01667	1.0003
												1	0.993467	1.03333	0.988898	1.01667	0.977718			1.03333	1.01721	1.01667	1.02416
												1.01667	0.995301	1.05	0.988752	1.01667	0.984598			1.05	0.982494	1.03333	1.03651
												1.01667	1.03349	1.05	0.994095	1.01667	1.01183			1.05	0.979118	1.03333	1.01619
												1.01667	0.971993	1.06667	1.0102	1.01667	1.00228			1.06667	0.980129	1.03333	1.00849
												1.03333	1.03037	1.06667	0.968868	1.03333	0.983988			1.06667	1.00947	1.03333	1.00937
												1.03333	1.00906	1.08333	1.00195	1.03333	0.99853			1.08333	0.991771	1.05	0.972765
												1.05	0.975898	1.1	1.01803	1.05	1.01558			1.1	0.96961	1.05	1.00528
												1.05	1.00462	1.11667	1.00587	1.05	1.00775			1.11667	1.00191	1.05	1.0376
												1.06667	0.975898	1.13333	1.02154	1.06667	1.01317			1.13333	1.01995	1.06667	1.0005
												1.06667	1.02065			1.06667	1.00518			1.15	0.988163	1.06667	1.02747
												1.08333	1.01523			1.08333	1.00449			1.16667	1.01445	1.06667	1.02168
												1.1	0.994754			1.1	0.97181			1.18333	1.01256	1.08333	0.982093
												1.11667	1.01382			1.11667	1.01088					1.08333	0.982297
												1.13333	0.993789			1.13333	0.99918					1.08333	1.01964
												1.15	1.0044			1.15	1.00834					1.1	1.00007
												1.16667	0.991118			1.16667	1.0116					1.1	1.03896
												1.18333	0.98815			1.18333	1.02414					1.11667	0.9691
												1.2	1.0024			1.2	0.990017					1.11667	0.995695
												1.21667	1.02243			1.21667	1.00461					1.13333	0.992932
												1.23333	0.982065			1.23333	0.979165					1.13333	1.00551
												1.25	1.00707			1.25	1.00027					1.15	0.946118
																						1.15	1.0102
																						1.16667	0.995464
																						1.16667	1.0187
																						1.18333	1.02885
																						1.2	0.988557
																						1.21667	0.941129

## Sheet: 6A 0% CSF multistep fit
X	10	8	6.3	5	4	3.2	2.5	2	1.6	1.3	1	0.8
0	0	1.11022e-15	0	0	0	0	0	0	0	0	0	0
0.0126333	2.55606e-05	2.54958e-05	2.54407e-05	2.53987e-05	2.53664e-05	2.53406e-05	2.5318e-05	2.53019e-05	2.52889e-05	2.52792e-05	2.52695e-05	2.52631e-05
0.0252667	0.000106187	0.000105122	0.000104223	0.00010354	0.000103017	0.0001026	0.000102236	0.000101977	0.000101769	0.000101614	0.000101459	0.000101356
0.0379	0.000254322	0.000248681	0.000243966	0.000240408	0.0002377	0.000235551	0.000233683	0.000232356	0.000231299	0.000230508	0.00022972	0.000229195
0.0505333	0.000492818	0.000473841	0.000458178	0.000446483	0.000437651	0.000430686	0.000424665	0.000420406	0.000417023	0.000414499	0.000411988	0.000410321
0.0631667	0.00085844	0.000808295	0.000767556	0.000737533	0.000715088	0.00069753	0.000682451	0.000671842	0.000663449	0.00065721	0.000651017	0.000646914
0.0758	0.00140749	0.00129314	0.00120197	0.00113581	0.00108695	0.0010491	0.00101685	0.000994302	0.000976557	0.000963414	0.000950414	0.000941824
0.0884333	0.0022244	0.00198786	0.00180329	0.00167174	0.00157593	0.00150251	0.00144056	0.00139757	0.00136393	0.00133913	0.00131469	0.0012986
0.101067	0.00343445	0.00297753	0.0026294	0.00238619	0.0022118	0.00207985	0.00196967	0.00189389	0.00183496	0.00179174	0.00174934	0.00172152
0.1137	0.00522259	0.00438298	0.00375961	0.00333351	0.00303323	0.00280914	0.00262423	0.00249826	0.00240103	0.00233012	0.0022609	0.00221568
0.126333	0.00786064	0.0063751	0.00530207	0.0045856	0.00409004	0.00372575	0.003429	0.00322896	0.0030758	0.00296481	0.00285705	0.00278698
0.138967	0.0117465	0.00919465	0.00740369	0.00623712	0.00544613	0.00487399	0.00441434	0.00410802	0.00387553	0.00370821	0.00354674	0.00344227
0.1516	0.0174593	0.0131796	0.0102634	0.00841231	0.00718315	0.00630916	0.00561732	0.00516188	0.00481944	0.00457482	0.00434029	0.00418938
0.164233	0.0258359	0.0188016	0.0141496	0.0112737	0.00940517	0.00810013	0.00708305	0.00642214	0.00593015	0.0055815	0.00524955	0.0050372
0.176867	0.038071	0.0267151	0.0194226	0.0150334	0.0122444	0.0103324	0.00886624	0.00792644	0.00723419	0.00674777	0.00628805	0.00599581
0.1895	0.0558421	0.037818	0.0265635	0.0199668	0.0158684	0.0131116	0.0110331	0.0097195	0.0087626	0.00809617	0.00747121	0.00707658
0.202133	0.0814416	0.053326	0.0362094	0.0264297	0.0204886	0.0165685	0.0136635	0.0118544	0.0105516	0.00965264	0.00881654	0.00829228
0.214767	0.117874	0.0748492	0.0491941	0.0348789	0.0263706	0.0208638	0.0168537	0.0143937	0.0126433	0.011447	0.0103438	0.0096572
0.2274	0.168811	0.104455	0.0665922	0.0458956	0.0338465	0.0261945	0.0207192	0.0174116	0.0150866	0.0135135	0.0120755	0.0111874
0.240033	0.238207	0.144666	0.0897567	0.0602097	0.0433283	0.0328011	0.0253985	0.0209953	0.0179383	0.0158911	0.0140368	0.0129006
0.252667	0.329269	0.198322	0.120336	0.0787237	0.0553222	0.0409753	0.0310565	0.0252469	0.0212641	0.0186246	0.0162562	0.0148168
0.2653	0.442487	0.268163	0.160237	0.102527	0.0704423	0.0510683	0.0378891	0.0302864	0.0251398	0.0217649	0.0187656	0.016958
0.277933	0.572872	0.35598	0.211491	0.13289	0.0894214	0.063499	0.0461276	0.0362534	0.0296525	0.0253699	0.0216009	0.0193489
0.290567	0.707814	0.461244	0.275948	0.171225	0.113114	0.0787611	0.0560432	0.0433101	0.0349023	0.0295054	0.0248021	0.0220165
0.3032	0.828552	0.579427	0.354741	0.218977	0.142484	0.0974264	0.0679512	0.0516438	0.0410037	0.0342457	0.0284141	0.024991
0.315833	0.917686	0.700884	0.447468	0.277421	0.178567	0.120144	0.0822141	0.0614692	0.048087	0.0396748	0.032487	0.0283056
0.328467	0.969247	0.811889	0.551238	0.347332	0.222399	0.147627	0.0992427	0.0730311	0.0562997	0.0458871	0.0370765	0.0319969
0.3411	0.991458	0.899026	0.659932	0.428513	0.274879	0.180628	0.119495	0.0866048	0.0658081	0.0529884	0.0422441	0.0361052
0.353733	0.998291	0.955507	0.764415	0.519238	0.336578	0.21989	0.143467	0.102497	0.0767981	0.0610966	0.0480583	0.0406746
0.366367	0.999756	0.98452	0.854409	0.61577	0.407457	0.266069	0.171682	0.121044	0.0894757	0.0703425	0.0545944	0.0457537
0.379	0.999975	0.995886	0.921959	0.71226	0.486547	0.319615	0.204662	0.142606	0.104067	0.0808699	0.061935	0.0513954
0.391633	0.999998	0.999183	0.964801	0.801416	0.571639	0.380625	0.242891	0.167559	0.120816	0.0928364	0.0701707	0.0576571
0.404267	1	0.999879	0.987041	0.876127	0.659116	0.448655	0.286759	0.19628	0.139982	0.106412	0.0793999	0.0646014
0.4169	1	0.999987	0.996209	0.93168	0.744119	0.522524	0.33649	0.229126	0.161836	0.12178	0.0897288	0.0722959
0.429533	1	0.999999	0.999136	0.967464	0.821194	0.600172	0.392045	0.266406	0.186649	0.139131	0.101272	0.0808131
0.442167	1	1	0.999848	0.986939	0.885439	0.678622	0.453019	0.308338	0.214686	0.158664	0.11415	0.0902309
0.4548	1	1	0.999979	0.995678	0.93384	0.754169	0.518536	0.355002	0.246185	0.18058	0.128491	0.100632
0.467433	1	1	0.999998	0.998843	0.966191	0.822835	0.587168	0.40628	0.281339	0.205076	0.144427	0.112104
0.480067	1	1	1	0.999752	0.985002	0.88108	0.656916	0.461796	0.320269	0.232332	0.162096	0.124738
0.4927	1	1	1	0.999958	0.994331	0.926604	0.725283	0.520854	0.362996	0.262507	0.181631	0.138628
0.505333	1	1	1	0.999994	0.998205	0.958931	0.789493	0.582396	0.409403	0.295719	0.203166	0.153873
0.517967	1	1	1	0.999999	0.99953	0.979474	0.846834	0.64499	0.4592	0.332029	0.226825	0.17057
0.5306	1	1	1	1	0.999899	0.990976	0.895103	0.706874	0.511888	0.371424	0.252717	0.188816
0.543233	1	1	1	1	0.999982	0.996561	0.933039	0.766061	0.566736	0.413791	0.280931	0.208703
0.555867	1	1	1	1	0.999997	0.998879	0.960579	0.820529	0.622767	0.458899	0.311525	0.230319
0.5685	1	1	1	1	1	0.999691	0.978838	0.868467	0.678779	0.506376	0.344517	0.253739
0.581133	1	1	1	1	1	0.999929	0.989762	0.908542	0.733389	0.555697	0.379875	0.279027
0.593767	1	1	1	1	1	0.999986	0.995589	0.940125	0.785125	0.60617	0.417505	0.306223
0.6064	1	1	1	1	1	0.999998	0.998327	0.963396	0.832551	0.656948	0.457237	0.335346
0.619033	1	1	1	1	1	1	0.999447	0.979288	0.874425	0.707052	0.49882	0.366381
0.631667	1	1	1	1	1	1	0.999842	0.989252	0.909849	0.755413	0.541906	0.399275
0.6443	1	1	1	1	1	1	0.999961	0.994933	0.9384	0.800937	0.586052	0.433933
0.656933	1	1	1	1	1	1	0.999992	0.99785	0.960186	0.842598	0.630719	0.470204
0.669567	1	1	1	1	1	1	0.999999	0.999186	0.975823	0.879526	0.675279	0.507885
0.6822	1	1	1	1	1	1	1	0.999728	0.986303	0.911104	0.719034	0.546708
0.694833	1	1	1	1	1	1	1	0.99992	0.992814	0.937041	0.761245	0.586344
0.707467	1	1	1	1	1	1	1	0.999979	0.996535	0.957407	0.801166	0.626399
0.7201	1	1	1	1	1	1	1	0.999995	0.998475	0.972616	0.838099	0.666427
0.732733	1	1	1	1	1	1	1	0.999999	0.999393	0.983361	0.871435	0.705928
0.745367	1	1	1	1	1	1	1	1	0.999782	0.990498	0.900712	0.744376
0.758	1	1	1	1	1	1	1	1	0.99993	0.994932	0.925655	0.78123
0.770633	1	1	1	1	1	1	1	1	0.99998	0.99749	0.946203	0.815964
0.783267	1	1	1	1	1	1	1	1	0.999995	0.998853	0.962513	0.848094
0.7959	1	1	1	1	1	1	1	1	0.999999	0.999519	0.97494	0.877211
0.808533	1	1	1	1	1	1	1	1	1	0.999816	0.983993	0.903005
0.821167	1	1	1	1	1	1	1	1	1	0.999936	0.990272	0.925295
0.8338	1	1	1	1	1	1	1	1	1	0.99998	0.994399	0.944036
0.846433	1	1	1	1	1	1	1	1	1	0.999994	0.99696	0.95933
0.859067	1	1	1	1	1	1	1	1	1	0.999999	0.998451	0.971409
0.8717	1	1	1	1	1	1	1	1	1	1	0.999263	0.980614
0.884333	1	1	1	1	1	1	1	1	1	1	0.999674	0.987362
0.896967	1	1	1	1	1	1	1	1	1	1	0.999866	0.992105
0.9096	1	1	1	1	1	1	1	1	1	1	0.999949	0.99529
0.922233	1	1	1	1	1	1	1	1	1	1	0.999982	0.997326
0.934867	1	1	1	1	1	1	1	1	1	1	0.999994	0.998561
0.9475	1	1	1	1	1	1	1	1	1	1	0.999998	0.999268
0.960133	1	1	1	1	1	1	1	1	1	1	1	0.99965
0.972767	1	1	1	1	1	1	1	1	1	1	1	0.999843
0.9854	1	1	1	1	1	1	1	1	1	1	1	0.999934
0.998033	1	1	1	1	1	1	1	1	1	1	1	0.999974
1.01067	1	1	1	1	1	1	1	1	1	1	1	0.999991
1.0233	1	1	1	1	1	1	1	1	1	1	1	0.999997
1.03593	1	1	1	1	1	1	1	1	1	1	1	0.999999
1.04857	1	1	1	1	1	1	1	1	1	1	1	1
1.0612	1	1	1	1	1	1	1	1	1	1	1	1
1.07383	1	1	1	1	1	1	1	1	1	1	1	1
1.08647	1	1	1	1	1	1	1	1	1	1	1	1
1.0991	1	1	1	1	1	1	1	1	1	1	1	1
1.11173	1	1	1	1	1	1	1	1	1	1	1	1
1.12437	1	1	1	1	1	1	1	1	1	1	1	1
1.137	1	1	1	1	1	1	1	1	1	1	1	1
1.14963	1	1	1	1	1	1	1	1	1	1	1	1
1.16227	1	1	1	1	1	1	1	1	1	1	1	1
1.1749	1	1	1	1	1	1	1	1	1	1	1	1
1.18753	1	1	1	1	1	1	1	1	1	1	1	1
1.20017	1	1	1	1	1	1	1	1	1	1	1	1
1.2128	1	1	1	1	1	1	1	1	1	1	1	1
1.22543	1	1	1	1	1	1	1	1	1	1	1	1
1.23807	1	1	1	1	1	1	1	1	1	1	1	1
1.2507	1	1	1	1	1	1	1	1	1	1	1	1

## Sheet: 6A 0% CSF inset fit
X	10	8	6.3	5	4	3.2	2.5	2	1.6	1.3	1	0.8
0	0	0	0	0	0	0	0	0	0	0	0	0
0.0126333	0.11801	0.0640662	0.0323415	0.0164326	0.0084814	0.00436051	0.002084	0.0010681	0.00054715	0.000293553	0.000133637	6.84266e-05
0.0252667	0.351535	0.215609	0.11803	0.0626579	0.0330861	0.0172171	0.00828426	0.00425874	0.00218502	0.00117318	0.000534333	0.00027365
0.0379	0.55917	0.385336	0.232117	0.130863	0.071507	0.0379253	0.0184489	0.00953148	0.0049029	0.00263579	0.00120145	0.000615502
0.0505333	0.707905	0.534056	0.351579	0.211595	0.120507	0.0655039	0.0323356	0.0168204	0.00868319	0.00467627	0.00213391	0.0010937
0.0631667	0.807914	0.651931	0.462535	0.296494	0.176558	0.098751	0.0496266	0.0260362	0.0135016	0.00728752	0.00333024	0.00170786
0.0758	0.873954	0.74158	0.55922	0.379568	0.236377	0.136368	0.0699471	0.0370692	0.0193278	0.0104605	0.00478854	0.00245747
0.0884333	0.917339	0.808623	0.640637	0.457227	0.297239	0.177072	0.092885	0.0497927	0.0261255	0.0141844	0.00650649	0.00334193
0.101067	0.945801	0.858418	0.70795	0.527728	0.357094	0.219679	0.11801	0.0640662	0.0338534	0.0184467	0.0084814	0.00436051
0.1137	0.964464	0.8953	0.763063	0.590536	0.414533	0.263157	0.144894	0.0797397	0.0424658	0.0232331	0.0107102	0.00551239
0.126333	0.976701	0.922587	0.807952	0.645817	0.468679	0.30665	0.17312	0.0966573	0.051913	0.0285279	0.0131894	0.00679664
0.138967	0.984724	0.942767	0.844412	0.694096	0.519061	0.349482	0.202301	0.11466	0.0621424	0.034314	0.0159151	0.00821222
0.1516	0.989985	0.957687	0.873984	0.73605	0.565499	0.391142	0.232083	0.133591	0.0730989	0.0405732	0.0188833	0.00975801
0.164233	0.993434	0.968718	0.897949	0.772393	0.608007	0.431263	0.262151	0.153296	0.0847257	0.047286	0.0220894	0.0114328
0.176867	0.995695	0.976874	0.917362	0.803811	0.646725	0.469598	0.292231	0.173626	0.096965	0.0544321	0.0255287	0.0132352
0.1895	0.997177	0.982903	0.933085	0.830935	0.681859	0.505998	0.32209	0.194441	0.109759	0.0619905	0.0291961	0.0151638
0.202133	0.998149	0.98736	0.945818	0.854333	0.713659	0.540386	0.351535	0.215609	0.123049	0.0699393	0.0330861	0.0172171
0.214767	0.998787	0.990655	0.956128	0.874506	0.742385	0.572746	0.380408	0.237009	0.136778	0.0782563	0.0371932	0.0193936
0.2274	0.999204	0.993092	0.964477	0.891892	0.768297	0.6031	0.408584	0.25853	0.150891	0.0869189	0.0415116	0.0216915
0.240033	0.999478	0.994893	0.971237	0.906874	0.791647	0.6315	0.435967	0.280072	0.165332	0.0959044	0.0460351	0.0241091
0.252667	0.999658	0.996224	0.97671	0.919782	0.812674	0.658018	0.462486	0.301546	0.180051	0.10519	0.0507576	0.0266445
0.2653	0.999776	0.997209	0.981142	0.930902	0.831597	0.68274	0.48809	0.322873	0.194995	0.114753	0.0556727	0.0292958
0.277933	0.999853	0.997936	0.984731	0.940481	0.848622	0.705757	0.512749	0.343985	0.210119	0.12457	0.0607737	0.0320611
0.290567	0.999904	0.998474	0.987637	0.948732	0.863933	0.727166	0.536444	0.364823	0.225377	0.134619	0.0660541	0.0349383
0.3032	0.999937	0.998872	0.989989	0.95584	0.877702	0.747062	0.55917	0.385336	0.240726	0.144879	0.071507	0.0379253
0.315833	0.999959	0.999166	0.991894	0.961962	0.89008	0.76554	0.580933	0.405481	0.256128	0.155327	0.0771255	0.04102
0.328467	0.999973	0.999384	0.993437	0.967236	0.901208	0.782693	0.601744	0.425226	0.271546	0.165943	0.0829027	0.04422
0.3411	0.999982	0.999544	0.994686	0.971779	0.911211	0.79861	0.621621	0.44454	0.286947	0.176706	0.0888316	0.0475232
0.353733	0.999988	0.999663	0.995697	0.975691	0.920202	0.813374	0.640588	0.463402	0.302299	0.187596	0.0949053	0.0509273
0.366367	0.999992	0.999751	0.996516	0.979062	0.928283	0.827065	0.65867	0.481795	0.317574	0.198595	0.101117	0.0544298
0.379	0.999995	0.999816	0.997179	0.981965	0.935546	0.83976	0.675897	0.499706	0.332747	0.209683	0.107459	0.0580283
0.391633	0.999997	0.999864	0.997716	0.984465	0.942074	0.851528	0.692298	0.517128	0.347795	0.220845	0.113924	0.0617205
0.404267	0.999998	0.999899	0.998151	0.986619	0.947941	0.862435	0.707905	0.534056	0.362698	0.232062	0.120507	0.0655039
0.4169	0.999999	0.999926	0.998502	0.988474	0.953213	0.872545	0.722749	0.550487	0.377436	0.243318	0.127199	0.069376
0.429533	0.999999	0.999945	0.998787	0.990072	0.957952	0.881913	0.736862	0.566423	0.391994	0.2546	0.133994	0.0733343
0.442167	0.999999	0.999959	0.999018	0.991449	0.962211	0.890595	0.750275	0.581867	0.406358	0.265892	0.140886	0.0773762
0.4548	1	0.99997	0.999205	0.992634	0.966039	0.898639	0.763021	0.596825	0.420516	0.277181	0.147867	0.0814992
0.467433	1	0.999978	0.999356	0.993656	0.969479	0.906093	0.775128	0.611301	0.434456	0.288454	0.154931	0.0857007
0.480067	1	0.999984	0.999479	0.994535	0.97257	0.912999	0.786627	0.625305	0.44817	0.299699	0.162072	0.0899783
0.4927	1	0.999988	0.999578	0.995293	0.975348	0.919398	0.797547	0.638845	0.461651	0.310906	0.169283	0.0943292
0.505333	1	0.999991	0.999658	0.995946	0.977845	0.925326	0.807914	0.651931	0.474892	0.322063	0.176558	0.098751
0.517967	1	0.999993	0.999723	0.996508	0.980089	0.930819	0.817755	0.664573	0.487889	0.333163	0.183892	0.103241
0.5306	1	0.999995	0.999776	0.996992	0.982106	0.935908	0.827097	0.676782	0.500638	0.344194	0.191277	0.107797
0.543233	1	0.999996	0.999819	0.997409	0.983919	0.940623	0.835964	0.68857	0.513135	0.35515	0.198709	0.112416
0.555867	1	0.999997	0.999853	0.997768	0.985548	0.944991	0.844378	0.699946	0.52538	0.366023	0.206182	0.117095
0.5685	1	0.999998	0.999881	0.998078	0.987011	0.949037	0.852364	0.710924	0.537371	0.376806	0.213691	0.121833
0.581133	1	0.999999	0.999904	0.998344	0.988327	0.952786	0.859941	0.721515	0.549108	0.387492	0.221229	0.126626
0.593767	1	0.999999	0.999922	0.998574	0.989509	0.95626	0.867131	0.73173	0.560592	0.398077	0.228793	0.131472
0.6064	1	0.999999	0.999937	0.998771	0.990572	0.959478	0.873954	0.74158	0.571822	0.408554	0.236377	0.136368
0.619033	1	0.999999	0.999949	0.998942	0.991527	0.962459	0.880427	0.751079	0.582802	0.418919	0.243976	0.141313
0.631667	1	1	0.999959	0.999089	0.992385	0.965221	0.886568	0.760236	0.593532	0.429169	0.251586	0.146303
0.6443	1	1	0.999966	0.999215	0.993156	0.967779	0.892395	0.769063	0.604016	0.439299	0.259203	0.151337
0.656933	1	1	0.999973	0.999324	0.99385	0.97015	0.897922	0.777571	0.614255	0.449307	0.266821	0.156411
0.669567	1	1	0.999978	0.999418	0.994473	0.972346	0.903167	0.785771	0.624253	0.459189	0.274438	0.161525
0.6822	1	1	0.999982	0.999498	0.995033	0.97438	0.908142	0.793673	0.634014	0.468942	0.282049	0.166674
0.694833	1	1	0.999986	0.999568	0.995536	0.976265	0.912862	0.801287	0.64354	0.478566	0.28965	0.171857
0.707467	1	1	0.999988	0.999628	0.995988	0.978011	0.917339	0.808623	0.652835	0.488058	0.297239	0.177072
0.7201	1	1	0.999991	0.999679	0.996394	0.979629	0.921587	0.815691	0.661903	0.497417	0.30481	0.182317
0.732733	1	1	0.999992	0.999724	0.996759	0.981128	0.925617	0.822501	0.670749	0.506642	0.312362	0.187589
0.745367	1	1	0.999994	0.999762	0.997088	0.982516	0.929439	0.829061	0.679375	0.515731	0.319891	0.192886
0.758	1	1	0.999995	0.999795	0.997383	0.983802	0.933065	0.83538	0.687787	0.524685	0.327394	0.198206
0.770633	1	1	0.999996	0.999824	0.997648	0.984994	0.936505	0.841467	0.695988	0.533502	0.334869	0.203548
0.783267	1	1	0.999997	0.999848	0.997886	0.986098	0.939769	0.84733	0.703983	0.542184	0.342312	0.208908
0.7959	1	1	0.999997	0.999869	0.9981	0.987121	0.942864	0.852978	0.711776	0.550729	0.349721	0.214286
0.808533	1	1	0.999998	0.999887	0.998293	0.988068	0.945801	0.858418	0.719371	0.559138	0.357094	0.219679
0.821167	1	1	0.999998	0.999903	0.998466	0.988946	0.948586	0.863657	0.726773	0.567411	0.364429	0.225085
0.8338	1	1	0.999999	0.999916	0.998621	0.989759	0.951229	0.868703	0.733985	0.57555	0.371723	0.230503
0.846433	1	1	0.999999	0.999928	0.998761	0.990513	0.953736	0.873563	0.741012	0.583554	0.378975	0.235931
0.859067	1	1	0.999999	0.999938	0.998886	0.991211	0.956113	0.878244	0.747858	0.591424	0.386182	0.241367
0.8717	1	1	0.999999	0.999947	0.998999	0.991857	0.958369	0.882751	0.754528	0.599162	0.393343	0.246809
0.884333	1	1	0.999999	0.999954	0.9991	0.992456	0.960509	0.887093	0.761025	0.606768	0.400456	0.252256
0.896967	1	1	1	0.99996	0.999192	0.993011	0.962539	0.891273	0.767354	0.614243	0.40752	0.257705
0.9096	1	1	1	0.999966	0.999273	0.993525	0.964464	0.8953	0.773518	0.621589	0.414533	0.263157
0.922233	1	1	1	0.999971	0.999347	0.994002	0.966291	0.899177	0.779522	0.628807	0.421495	0.268608
0.934867	1	1	1	0.999975	0.999413	0.994443	0.968023	0.902911	0.785369	0.635899	0.428403	0.274058
0.9475	1	1	1	0.999978	0.999473	0.994852	0.969667	0.906507	0.791063	0.642865	0.435257	0.279505
0.960133	1	1	1	0.999981	0.999526	0.995231	0.971226	0.90997	0.796608	0.649707	0.442055	0.284948
0.972767	1	1	1	0.999984	0.999574	0.995582	0.972705	0.913305	0.802008	0.656426	0.448798	0.290385
0.9854	1	1	1	0.999986	0.999617	0.995907	0.974108	0.916517	0.807266	0.663025	0.455483	0.295815
0.998033	1	1	1	0.999988	0.999656	0.996208	0.975439	0.919609	0.812386	0.669505	0.46211	0.301237
1.01067	1	1	1	0.99999	0.999691	0.996487	0.976701	0.922587	0.817372	0.675866	0.468679	0.30665
1.0233	1	1	1	0.999991	0.999722	0.996745	0.977899	0.925455	0.822226	0.682112	0.475188	0.312052
1.03593	1	1	1	0.999992	0.99975	0.996985	0.979035	0.928217	0.826952	0.688243	0.481638	0.317443
1.04857	1	1	1	0.999993	0.999776	0.997207	0.980112	0.930876	0.831553	0.694262	0.488028	0.322821
1.0612	1	1	1	0.999994	0.999798	0.997412	0.981135	0.933437	0.836033	0.700169	0.494357	0.328184
1.07383	1	1	1	0.999995	0.999819	0.997602	0.982104	0.935903	0.840394	0.705967	0.500625	0.333534
1.08647	1	1	1	0.999996	0.999837	0.997779	0.983024	0.938278	0.844641	0.711657	0.506832	0.338867
1.0991	1	1	1	0.999996	0.999854	0.997942	0.983897	0.940565	0.848774	0.71724	0.512977	0.344183
1.11173	1	1	1	0.999997	0.999868	0.998094	0.984724	0.942767	0.852799	0.72272	0.519061	0.349482
1.12437	1	1	1	0.999997	0.999882	0.998234	0.98551	0.944887	0.856717	0.728096	0.525082	0.354763
1.137	1	1	1	0.999998	0.999894	0.998364	0.986254	0.946929	0.860531	0.733372	0.531042	0.360024
1.14963	1	1	1	0.999998	0.999904	0.998484	0.986961	0.948896	0.864243	0.738548	0.53694	0.365265
1.16227	1	1	1	0.999998	0.999914	0.998596	0.987631	0.950789	0.867858	0.743626	0.542775	0.370485
1.1749	1	1	1	0.999999	0.999923	0.998699	0.988267	0.952612	0.871376	0.748608	0.548549	0.375683
1.18753	1	1	1	0.999999	0.999931	0.998795	0.98887	0.954368	0.874801	0.753496	0.554261	0.38086
1.20017	1	1	1	0.999999	0.999938	0.998883	0.989442	0.956059	0.878135	0.75829	0.559911	0.386013
1.2128	1	1	1	0.999999	0.999944	0.998966	0.989985	0.957687	0.881381	0.762994	0.565499	0.391142
1.22543	1	1	1	0.999999	0.99995	0.999042	0.990499	0.959255	0.88454	0.767608	0.571025	0.396248
1.23807	1	1	1	0.999999	0.999955	0.999112	0.990988	0.960765	0.887616	0.772133	0.576491	0.401328
1.2507	1	1	1	0.999999	0.999959	0.999177	0.991451	0.962218	0.890609	0.776572	0.581895	0.406384

## Sheet: 6B 15% CSF data
10 X	10 Y	8.0 X	8.0 Y	6.3 X	6.3 Y	5.0 X	5.0 Y	4.0 X	4.0 Y	3.2 X	3.2 Y	2.5 X	2.5 Y	2.0 X	2.0 Y	1.6 X	1.6 Y	1.3 X	1.3 Y	1.0 X	1.0 Y	0.8 X	0.8 Y
0.116667	0.00236943	0.133333	0.000849324	0.166667	0.00053273	0.316667	0.00181896	0.266667	0.00115442	0.333333	0.00155277	0.416667	-0.00065817	0.516667	0.000798321	0.466667	-0.00148844	0.55	0.00656365	0.616667	0.00591828	0.7	-0.00113686
0.116667	0.00247863	0.15	-0.00186129	0.183333	0.000600125	0.316667	0.00286499	0.283333	-0.00336019	0.35	0.00019111	0.433333	0.000497641	0.533333	-0.00077885	0.483333	0.00577515	0.566667	-0.0107924	0.633333	0.00558537	0.716667	0.00824227
0.116667	0.00303824	0.166667	0.00100685	0.183333	0.000665912	0.333333	-0.00206448	0.3	0.00220577	0.366667	-0.00174388	0.45	0.000160529	0.55	-1.94712e-05	0.5	-0.00428671	0.583333	0.00422876	0.65	-0.0115036	0.733333	-0.0071054
0.116667	0.00465102	0.166667	0.00101196	0.2	-0.00119864	0.333333	-0.00147851	0.316667	-0.00277267	0.383333	-0.00342804	0.466667	0.0030019	0.55	0.000579179	0.516667	-0.00256012	0.6	0.0102217	0.666667	-0.00795268	0.75	0.0103739
0.133333	-0.00203771	0.166667	0.0035843	0.2	0.000132495	0.35	-0.000800513	0.333333	-0.00524643	0.4	-0.00109888	0.483333	0.0046393	0.566667	-0.00305698	0.533333	0.00261966	0.616667	0.00664148	0.683333	-0.0058443	0.766667	0.0103739
0.133333	-0.00141305	0.183333	-0.00359608	0.216667	-0.00293001	0.35	-0.000340447	0.333333	0.00135789	0.416667	-0.0041447	0.5	-0.00475167	0.566667	0.000926686	0.55	0.000654914	0.633333	0.000648582	0.7	-0.0283707	0.783333	0.00770936
0.133333	-0.00119771	0.183333	-0.00133765	0.216667	-0.00073262	0.366667	-0.00350777	0.35	-0.00509182	0.433333	-0.00812218	0.5	0	0.583333	-0.00930725	0.566667	-0.000893064	0.65	0.00625233	0.716667	-0.0216017	0.8	0.00419219
0.133333	-7.56264e-05	0.183333	-5.03425e-05	0.216667	0.000946734	0.366667	-0.00193808	0.35	0.000690653	0.45	-0.00554219	0.516667	-0.00145157	0.583333	-0.00150586	0.583333	-0.00452486	0.666667	0.000959902	0.733333	-0.00528946	0.816667	-0.00241584
0.15	-0.0045754	0.183333	0.000370512	0.233333	-0.00275244	0.366667	-0.000807347	0.366667	-0.00204855	0.45	0.00369087	0.516667	-0.00132082	0.6	-0.00145622	0.6	0.00351272	0.683333	0.0160589	0.75	-0.0159424	0.833333	0.00440535
0.15	-0.00184052	0.2	-0.0045719	0.233333	-0.00257976	0.366667	0.00299962	0.366667	-0.000267991	0.466667	-0.000668885	0.516667	0.00122002	0.6	-0.00139859	0.616667	-0.000952602	0.7	0.00208974	0.766667	-0.00462365	0.85	0.00152766
0.15	-0.00106558	0.2	-0.00395482	0.233333	-0.00223044	0.383333	-0.00433962	0.366667	0.000745432	0.466667	-0.000464082	0.516667	0.00251473	0.6	0.000798321	0.616667	0.00163624	0.7	0.0032948	0.783333	-0.00151656	0.866667	0.00451193
0.15	-0.00033172	0.2	-0.000956507	0.25	-0.00529201	0.383333	-0.00372711	0.383333	-0.00530828	0.466667	0.00206482	0.533333	-0.00207095	0.616667	-0.00305698	0.633333	-0.010248	0.716667	-0.00277066	0.8	-0.0212688	0.883333	-0.000603959
0.166667	-0.00332393	0.2	0.000443244	0.25	-0.0045282	0.383333	-0.00209132	0.383333	-0.0039098	0.483333	-0.00869551	0.533333	-0.00065817	0.616667	-0.00215124	0.633333	-0.00315549	0.716667	0.00345046	0.816667	-0.0119475	0.883333	0.00496633
0.166667	-0.00354822	0.216667	-0.00453575	0.25	0.00128371	0.383333	0.00263083	0.383333	-0.000163063	0.483333	-0.00575569	0.533333	-1.61075e-05	0.616667	0.00419576	0.65	-0.00232197	0.733333	0.000680925	0.833333	-0.0143888	0.9	-0.00065593
0.166667	-0.00297667	0.216667	-0.003834	0.266667	-0.00772458	0.4	-0.000457172	0.4	-0.0080186	0.483333	0.00208837	0.533333	0.00145157	0.633333	-0.00702912	0.65	0.00861178	0.733333	0.00718629	0.85	-0.0201591	0.9	0.00408561
0.166667	-0.00158815	0.216667	0.000270591	0.266667	-0.00560017	0.4	0.000337058	0.4	-0.00620501	0.5	-0.00375053	0.55	-0.00204127	0.633333	-0.00279717	0.666667	-0.00547746	0.75	0.000187909	0.866667	-0.0135011	0.916667	-0.0139266
0.183333	-0.00570979	0.216667	0.000894403	0.266667	0.000162444	0.4	0.000727484	0.4	-0.000582369	0.5	-0.00296818	0.55	-0.000443776	0.633333	-0.00205195	0.666667	-0.00645884	0.75	0.00772498	0.883333	-0.0218236	0.916667	-0.0043104
0.183333	-0.00536083	0.233333	-0.00675155	0.266667	0.00520628	0.4	0.000876943	0.416667	-0.00558657	0.5	-0.00162429	0.55	-0.000224741	0.65	-0.00340747	0.666667	-0.0022488	0.75	0.0101438	0.9	-0.0150546	0.933333	-0.00135003
0.183333	-0.00334041	0.233333	-0.002278	0.283333	-0.00293001	0.416667	-0.00203296	0.416667	-0.00513893	0.516667	-0.00539886	0.55	0.00133692	0.65	-0.00198133	0.683333	-0.00517977	0.766667	-0.0034764	0.916667	-0.00706494	0.933333	0.00426354
0.183333	-0.00252496	0.233333	-0.000789352	0.283333	-0.00251928	0.416667	-0.00181373	0.416667	0.000133067	0.516667	0.0027617	0.566667	-0.00359586	0.65	-0.000562631	0.683333	-0.00172236	0.766667	0.000610485	0.933333	-0.0189385	0.95	-0.00156319
0.2	-0.00682528	0.233333	0.00131916	0.283333	-0.000790071	0.416667	-0.00175389	0.416667	0.000885201	0.516667	0.00413806	0.566667	-0.00192303	0.666667	-0.0103728	0.683333	0.00222942	0.766667	0.00251328	0.933333	-0.0131196	0.95	0.000398243
0.2	-0.00617829	0.25	-0.00721694	0.283333	0.00653902	0.416667	0.00119024	0.433333	-0.00844001	0.533333	-0.00210221	0.566667	0.00145157	0.666667	-0.00468307	0.7	-0.00930072	0.783333	-0.00270119	0.95	-0.0132791	0.966667	-2.34261e-05
0.2	-0.004659	0.25	-0.00101314	0.3	-0.00348206	0.433333	-0.00299594	0.433333	-0.00496813	0.533333	-0.000490395	0.566667	0.00597589	0.666667	-0.00533512	0.7	-0.0036318	0.783333	0.00617451	0.95	0.00475252	0.966667	0.00429877
0.2	-0.00431444	0.25	-0.000554055	0.3	-0.00221971	0.433333	-0.00037869	0.433333	-0.00211982	0.533333	0.00460215	0.583333	-0.0005897	0.683333	-0.00900209	0.7	1.93862e-05	0.783333	0.00807718	0.966667	-0.0121695	0.983333	-0.0048672
0.216667	-0.00276036	0.25	0.0128302	0.3	0.000627626	0.433333	0.000876943	0.433333	0.00206253	0.55	-0.00756815	0.583333	-0.000321059	0.683333	-0.00147981	0.7	0.00165979	0.8	0.00134905	0.966667	0.00836711	0.983333	0.00728551
0.216667	-0.00191331	0.266667	-0.00376151	0.3	0.0213629	0.433333	0.0105752	0.45	-0.00742159	0.55	-0.0012647	0.583333	0.00266266	0.683333	0.000233098	0.716667	-0.00910926	0.8	0.00180797	0.983333	-0.0123914	1	-0.00689224
0.216667	0.00397276	0.266667	-0.00333224	0.316667	-0.0052632	0.45	0.000156597	0.45	-0.0021956	0.55	0.00425408	0.583333	0.00433292	0.7	-0.0134546	0.716667	-0.00570101	0.8	0.00674124	0.983333	0.00856792	1	0.0050366
0.216667	0.0142462	0.266667	0.00533001	0.316667	8.87883e-05	0.45	0.000697587	0.45	-0.00156671	0.55	0.00649774	0.6	-0.00705111	0.7	-0.00786704	0.716667	0.00206683	0.816667	-0.00615181	1	-0.0224894	1.01667	-0.00369481
0.233333	0.00584214	0.266667	0.0273049	0.316667	0.00523514	0.45	0.0136665	0.45	-0.00163063	0.566667	-0.00412964	0.6	-0.00301795	0.7	-0.00537809	0.716667	0.00327627	0.816667	-0.000985845	1	-0.00528801	1.01667	0.0125564
0.233333	0.0157152	0.283333	-0.0107407	0.316667	0.0425465	0.45	0.0390461	0.466667	-0.00910725	0.566667	0.00218115	0.6	0.00113404	0.716667	-0.00865458	0.733333	-0.00861178	0.816667	0.000822102	1.01667	-0.024154	1.03333	-0.00369481
0.233333	0.0408047	0.283333	-0.0067095	0.333333	0.000441274	0.466667	0.0109618	0.466667	-0.0018962	0.566667	0.00607174	0.6	0.00394634	0.716667	-0.00901518	0.733333	-0.0019052	0.833333	-0.00436076	1.01667	0.0081663	1.03333	0.00623133
0.233333	0.0508534	0.283333	0.0186015	0.333333	0.00996648	0.466667	0.0113707	0.466667	0.00195839	0.566667	0.00707107	0.616667	-0.0084599	0.716667	-0.00897425	0.733333	0.00404122	0.833333	0.00378167	1.03333	-0.0203811	1.05	-0.0088107
0.25	0.043712	0.283333	0.0598683	0.333333	0.0118806	0.466667	0.0259518	0.466667	0.00448424	0.583333	0.000593636	0.616667	-0.00417185	0.716667	0.00218878	0.733333	0.00560262	0.833333	0.00477357	1.03333	0.0116805	1.05	0.00679356
0.25	0.0517898	0.3	-0.0113973	0.333333	0.0664658	0.466667	0.0830954	0.483333	-0.00661388	0.583333	0.000696123	0.616667	-0.00145157	0.733333	-0.0106508	0.75	-0.0109549	0.833333	0.00955644	1.05	-0.0163862	1.06667	0.0011713
0.25	0.0802254	0.3	-0.00558804	0.35	0.0170974	0.483333	0.0233329	0.483333	0.000499	0.583333	0.005387	0.616667	0.00261335	0.733333	-0.00844978	0.75	-0.0048226	0.85	0.00158254	1.05	0.00572829	1.06667	0.00792252
0.25	0.0855816	0.3	0.0371213	0.35	0.0239753	0.483333	0.0366632	0.483333	0.00661571	0.583333	0.0175702	0.633333	-0.00312995	0.733333	-0.0040377	0.75	0.000542814	0.85	0.00162955	1.05	0.010074	1.08333	-0.00255344
0.266667	0.0910731	0.3	0.0959194	0.35	0.0251937	0.483333	0.055133	0.483333	0.00876123	0.6	-0.00517495	0.633333	-0.00295851	0.733333	5.75994e-05	0.75	0.00764945	0.85	0.00427339	1.06667	-0.020603	1.08333	-0.000284216
0.266667	0.0869048	0.316667	-0.00168341	0.35	0.100018	0.483333	0.124522	0.5	-0.00815907	0.6	-0.000541628	0.633333	0.00223136	0.75	-0.0147397	0.766667	-0.00392948	0.85	0.00603658	1.06667	-0.00501226	1.1	-0.0113686
0.266667	0.121713	0.316667	0.000229537	0.366667	0.0355827	0.5	0.0559364	0.5	0.0016966	0.6	0.00143092	0.633333	0.00438125	0.75	-0.00567595	0.766667	-0.00378918	0.866667	-0.00340585	1.06667	0.00234279	1.1	0.00524744
0.266667	0.119931	0.316667	0.071631	0.366667	0.0450822	0.5	0.0659917	0.5	0.0221505	0.6	0.0317243	0.65	-0.00268084	0.75	-0.0050116	0.766667	0.00589341	0.866667	0.00273121	1.08333	-0.0258185	1.11667	-0.00902386
0.283333	0.138188	0.316667	0.13338	0.366667	0.051926	0.5	0.0937689	0.5	0.0286293	0.616667	-0.00282525	0.65	-0.00231344	0.75	-0.00224638	0.766667	0.00880409	0.866667	0.00385075	1.08333	-0.000716037	1.11667	-0.00241288
0.283333	0.134299	0.333333	0.0108335	0.366667	0.133968	0.5	0.180579	0.516667	-0.0015569	0.616667	-0.00135357	0.65	-0.00199733	0.766667	-0.0115383	0.783333	-0.00422717	0.866667	0.00609668	1.08333	0.00204157	1.13333	-0.000390797
0.283333	0.173817	0.333333	0.036346	0.383333	0.0647784	0.516667	0.106267	0.516667	0.00765134	0.616667	0.00280041	0.65	0.00424053	0.766667	-0.00642061	0.783333	-0.000344471	0.883333	-0.000375818	1.1	-0.0151656	1.13333	0.000187408
0.283333	0.165504	0.333333	0.10767	0.383333	0.0716743	0.516667	0.115919	0.516667	0.032633	0.616667	0.0343043	0.666667	-0.00422192	0.766667	-0.00702912	0.783333	0.000891767	0.883333	0.00216018	1.1	0.00345382	1.13333	0.00288191
0.3	0.184491	0.333333	0.178665	0.383333	0.0953233	0.516667	0.137657	0.516667	0.0601471	0.633333	-0.00739249	0.666667	-0.0035382	0.766667	0.00253437	0.783333	0.00988656	0.883333	0.0033509	1.1	0.0107768	1.15	-0.00358823
0.3	0.173608	0.35	0.0468859	0.383333	0.175844	0.516667	0.215686	0.533333	0.00486969	0.633333	-0.00211644	0.666667	-0.000936861	0.783333	-0.00914908	0.8	-0.00928787	0.883333	0.0056297	1.11667	-0.0278159	1.15	-0.000743719
0.3	0.185586	0.35	0.0862822	0.4	0.091471	0.533333	0.143568	0.533333	0.0198935	0.633333	0.00765735	0.666667	0.00317318	0.783333	-0.00469257	0.8	-0.00938684	0.9	-0.00382727	1.11667	-0.0114566	1.15	0.00707467
0.3	0.210649	0.35	0.152147	0.4	0.103261	0.533333	0.164292	0.533333	0.0501658	0.633333	0.0441942	0.683333	-0.00399398	0.783333	-0.000661919	0.8	0.000216494	0.9	0.00211153	1.11667	0.00515414	1.16667	-0.0211741
0.316667	0.243403	0.35	0.221421	0.4	0.134364	0.533333	0.181984	0.533333	0.0996317	0.65	-1.46386e-05	0.683333	-0.0023588	0.783333	0.00132479	0.8	0.00810344	0.9	0.00383961	1.13333	-0.0159424	1.16667	-0.0055754
0.316667	0.229568	0.366667	0.0941746	0.4	0.214868	0.533333	0.24877	0.55	0.0269589	0.65	0.000748497	0.683333	0.00365641	0.8	-0.00603608	0.816667	-0.00921461	0.9	0.0116738	1.13333	-0.00779216	1.16667	-0.00213819
0.316667	0.244979	0.366667	0.134912	0.416667	0.130192	0.55	0.188887	0.55	0.0371922	0.65	0.00379	0.683333	0.00401323	0.8	-0.00319376	0.816667	0.0021131	0.916667	-0.00417687	1.13333	-0.00257707	1.18333	-0.0118269
0.316667	0.282265	0.366667	0.195851	0.416667	0.137533	0.55	0.189396	0.55	0.0876742	0.65	0.0486017	0.7	-0.0035009	0.8	-0.00268062	0.816667	0.00303642	0.916667	-0.00185493	1.15	-0.0112039	1.18333	-0.00763831
0.333333	0.265108	0.366667	0.265296	0.416667	0.182623	0.55	0.202589	0.55	0.146105	0.666667	0.000951508	0.7	-0.00113976	0.8	0.00748792	0.816667	0.00440204	0.916667	0.00383288	1.15	-0.00795268	1.18333	9.29649e-05
0.333333	0.28473	0.383333	0.141004	0.416667	0.247976	0.55	0.292061	0.566667	0.0540699	0.666667	0.00171638	0.7	-0.0005897	0.816667	-0.00629363	0.833333	-0.00895625	0.916667	0.0120966	1.15	0.00605779	1.18333	0.00327965
0.333333	0.295942	0.383333	0.188054	0.433333	0.167517	0.566667	0.206802	0.566667	0.0665666	0.666667	0.00993909	0.7	0.00476783	0.816667	-0.00314411	0.833333	-0.0060133	0.933333	-0.00882855	1.16667	-0.0174959	1.2	-0.00487262
0.333333	0.301681	0.383333	0.242311	0.433333	0.170473	0.566667	0.224593	0.566667	0.12008	0.666667	0.0731832	0.716667	-0.00488154	0.816667	-0.00293757	0.833333	-0.000852994	0.933333	-0.00615402	1.16667	-0.00358112	1.2	-0.00071054
0.35	0.339336	0.383333	0.311142	0.433333	0.232568	0.566667	0.257184	0.566667	0.178881	0.683333	0.00266422	0.716667	0.000408254	0.816667	0.000214184	0.833333	0.0022371	0.933333	0.000183611	1.16667	-0.00109511	1.2	0.00344327
0.35	0.357386	0.4	0.179739	0.433333	0.292565	0.566667	0.359588	0.583333	0.0896444	0.683333	0.00245197	0.716667	0.0062175	0.833333	-0.00850806	0.85	-0.00434625	0.933333	0.00345046	1.18333	-0.0219346	1.2	0.00971483
0.35	0.36834	0.4	0.205887	0.45	0.19926	0.583333	0.23881	0.583333	0.106753	0.683333	0.0103258	0.716667	0.0109963	0.833333	-0.00843105	0.85	-0.00404754	0.95	0.000540044	1.18333	0.0153316	1.21667	-0.00855277
0.35	0.356303	0.4	0.292641	0.45	0.208142	0.583333	0.253098	0.583333	0.153445	0.683333	0.100094	0.733333	0.000246542	0.833333	-0.00602346	0.85	0.000577317	0.95	0.00111556	1.18333	0.0196125	1.21667	-0.00339678
0.366667	0.377716	0.4	0.352415	0.45	0.278131	0.583333	0.266837	0.583333	0.215046	0.7	0.0117548	0.733333	0.00453616	0.833333	0.00806391	0.85	0.00228758	0.95	0.00204267	1.2	-0.0180273	1.21667	-0.00284216
0.366667	0.433031	0.416667	0.20859	0.45	0.323312	0.583333	0.386195	0.6	0.132594	0.7	0.0129826	0.733333	0.00641079	0.85	-0.0114218	0.866667	-0.00214335	0.95	0.0115329	1.2	-0.00551139	1.21667	0.00838361
0.366667	0.45188	0.416667	0.283296	0.466667	0.230561	0.6	0.290832	0.6	0.148735	0.7	0.0164362	0.733333	0.0123447	0.85	-0.00423628	0.866667	-0.00172236	0.966667	-0.00621982	1.2	0.000836711	1.23333	-0.00603959
0.366667	0.45195	0.416667	0.335457	0.466667	0.237649	0.6	0.288303	0.6	0.167144	0.7	0.128402	0.75	-4.93084e-05	0.85	-0.00443515	0.866667	0.000368338	0.966667	-0.00608355	1.21667	-0.0221565	1.23333	-0.00065593
0.383333	0.460432	0.416667	0.393562	0.466667	0.354961	0.6	0.342247	0.6	0.234998	0.716667	0.0104812	0.75	0.00621453	0.85	0.0019666	0.866667	0.0104639	0.966667	-0.00361595	1.21667	-0.0069949	1.23333	0.00204523
0.383333	0.46889	0.433333	0.276539	0.466667	0.369864	0.6	0.430244	0.616667	0.165043	0.716667	0.0259909	0.75	0.0205693	0.866667	-0.00860494	0.883333	-0.00523931	0.966667	-0.00332074	1.21667	-0.00349594	1.23333	0.00849589
0.383333	0.566768	0.433333	0.32409	0.483333	0.269193	0.616667	0.349305	0.616667	0.181736	0.716667	0.0277289	0.75	0.0315119	0.866667	-0.00903253	0.883333	-0.00201617	0.983333	-0.00375683	1.23333	-0.0177178	1.25	-0.0101963
0.383333	0.534642	0.433333	0.383823	0.483333	0.270249	0.616667	0.37563	0.616667	0.204096	0.716667	0.154954	0.766667	0.00241611	0.866667	-0.00352429	0.883333	0.00232518	0.983333	0.00307701	1.23333	-0.00177383	1.25	0.000187408
0.4	0.542581	0.433333	0.43068	0.483333	0.412126	0.616667	0.386154	0.616667	0.26047	0.733333	0.0244904	0.766667	0.0199591	0.866667	0.00299517	0.883333	0.00440204	0.983333	0.00376178	1.23333	0.00572829	1.25	0.000299415
0.4	0.551379	0.45	0.334508	0.483333	0.415575	0.616667	0.486522	0.633333	0.213892	0.733333	0.0409166	0.766667	0.035501	0.883333	-0.0093239	0.9	-0.0120266	0.983333	0.00459027	1.25	-0.0305901	1.25	0.0109699
0.4	0.734576	0.45	0.395184	0.5	0.299483	0.633333	0.394468	0.633333	0.212707	0.733333	0.0414771	0.766667	0.0444666	0.883333	-0.00708753	0.9	-0.00764945	1	-0.0045333	1.25	-0.00842396	1.26667	-0.00390797
0.4	0.682274	0.45	0.421977	0.5	0.300537	0.633333	0.400325	0.633333	0.241728	0.733333	0.172083	0.783333	0.0149405	0.883333	-0.00393842	0.9	-0.000344471	1	0.000117401	1.25	-0.00589044	1.26667	0.00299415
0.416667	0.680127	0.45	0.457515	0.5	0.464694	0.633333	0.402681	0.633333	0.284755	0.75	0.0506642	0.783333	0.0346562	0.883333	0.00374396	0.9	0.00141519	1	0.00314434	1.26667	-0.0199227	1.26667	0.00475549
0.416667	0.750463	0.466667	0.381652	0.5	0.462104	0.633333	0.497898	0.65	0.236227	0.75	0.0631577	0.783333	0.0535253	0.9	-0.00761325	0.916667	-0.0113717	1	0.00952119	1.26667	-0.0173849	1.26667	0.0168266
0.416667	0.754186	0.466667	0.436097	0.516667	0.326585	0.65	0.427197	0.65	0.237824	0.75	0.0635019	0.783333	0.0681126	0.9	-0.00646846	0.916667	-0.0110231	1.01667	-0.00051675	1.26667	-0.00940463	1.28333	-0.0113778
0.416667	0.889715	0.466667	0.47174	0.516667	0.332679	0.65	0.445529	0.65	0.279514	0.75	0.213613	0.8	0.0326422	0.9	-0.00388877	0.916667	0.000659132	1.01667	0.00145577	1.28333	-0.024043	1.28333	-0.00412113
0.433333	0.814212	0.466667	0.509613	0.516667	0.511883	0.65	0.475897	0.65	0.323471	0.766667	0.0828105	0.8	0.0598319	0.9	0.0108287	0.916667	0.00151546	1.01667	0.00391744	1.28333	-0.00438436	1.28333	-0.00381156
0.433333	0.850014	0.483333	0.46596	0.516667	0.541957	0.65	0.560875	0.666667	0.268992	0.766667	0.0911876	0.8	0.0820356	0.916667	-0.0125873	0.933333	-0.00750174	1.01667	0.0102363	1.28333	-0.00400138	1.28333	0.000749634
0.433333	0.854069	0.483333	0.471762	0.533333	0.363536	0.666667	0.473236	0.666667	0.276213	0.766667	0.0924683	0.8	0.0910362	0.916667	0.000777754	0.933333	-0.000793811	1.03333	-0.00188201	1.3	-0.0160533	1.3	-0.0201356
0.433333	0.923621	0.483333	0.507081	0.533333	0.366363	0.666667	0.486248	0.666667	0.352124	0.766667	0.243498	0.816667	0.0574443	0.916667	0.00214184	0.933333	0.00249742	1.03333	0.000328723	1.3	-0.0011714	1.3	0.00037186
0.45	0.911147	0.483333	0.539466	0.533333	0.547166	0.666667	0.506975	0.666667	0.315013	0.783333	0.117416	0.816667	0.0814694	0.916667	0.0131903	0.933333	0.00630053	1.03333	0.00152676	1.3	0.000673917	1.3	0.000538799
0.45	0.862491	0.5	0.489109	0.533333	0.600927	0.666667	0.596298	0.683333	0.311609	0.783333	0.119965	0.816667	0.109918	0.933333	-0.00874116	0.95	-0.00818099	1.03333	0.0025165	1.31667	-0.0312559	1.3	0.00333954
0.45	0.921489	0.5	0.588564	0.55	0.384631	0.683333	0.507813	0.683333	0.358472	0.783333	0.126496	0.816667	0.129274	0.933333	-0.00503058	0.95	-0.00827573	1.05	-0.00402121	1.31667	-0.00994027	1.31667	-0.00497777
0.45	0.951077	0.5	0.555957	0.55	0.392134	0.683333	0.54924	0.683333	0.399016	0.783333	0.291873	0.833333	0.0881142	0.933333	0.00179135	0.95	-0.0071443	1.05	-0.000869079	1.31667	0.0081663	1.31667	-0.00252242
0.466667	0.963669	0.5	0.581841	0.55	0.595098	0.683333	0.558275	0.683333	0.376888	0.8	0.154218	0.833333	0.105919	0.933333	0.00777592	0.95	0.00206683	1.05	-0.000367222	1.33333	-0.00761978	1.31667	-0.0015804
0.466667	0.978462	0.516667	0.587407	0.55	0.654193	0.683333	0.607168	0.7	0.363178	0.8	0.151871	0.833333	0.134272	0.95	-0.00185337	0.966667	-0.00964519	1.05	0.00173753	1.33333	-0.00286415	1.31667	0.000679356
0.466667	0.961361	0.516667	0.667161	0.566667	0.406628	0.7	0.554197	0.7	0.370458	0.8	0.167999	0.833333	0.166116	0.95	0.00174823	0.966667	-0.0050607	1.06667	-0.00566076	1.33333	0.0024432	1.33333	-0.00183391
0.466667	0.929558	0.516667	0.595771	0.566667	0.413045	0.7	0.603413	0.7	0.41619	0.8	0.310578	0.85	0.120658	0.95	0.0032517	0.966667	-0.00166722	1.06667	-0.00460212	1.35	-0.0235991	1.33333	-0.00114788
0.483333	0.986565	0.516667	0.610122	0.566667	0.642586	0.7	0.608817	0.7	0.518378	0.816667	0.171828	0.85	0.133499	0.95	0.00656633	0.966667	0.00873192	1.06667	-0.00387878	1.35	-0.0122147	1.33333	0.00387244
0.483333	0.953689	0.533333	0.690949	0.566667	0.692127	0.7	0.688378	0.716667	0.418278	0.816667	0.183776	0.85	0.170128	0.966667	-0.00825743	0.983333	-0.0105977	1.06667	-0.0042547	1.35	-0.00558923	1.33333	0.0136194
0.483333	0.91896	0.533333	0.750815	0.583333	0.432804	0.716667	0.598514	0.716667	0.415202	0.816667	0.1975	0.85	0.206328	0.966667	-0.00897425	0.983333	-0.00663107	1.08333	-0.00814773	1.36667	-0.0251034	1.35	-0.00598829
0.483333	0.976511	0.533333	0.631924	0.583333	0.447404	0.716667	0.613488	0.716667	0.44068	0.816667	0.366155	0.866667	0.15399	0.966667	0.00336852	0.983333	-0.00114379	1.08333	-0.00312286	1.36667	-0.0096172	1.35	-0.00326848
0.5	0.966619	0.533333	0.643625	0.583333	0.672444	0.716667	0.634205	0.716667	0.498182	0.833333	0.234408	0.866667	0.174733	0.966667	0.0131903	0.983333	0.00750512	1.08333	0.00258375	1.36667	-0.00669369	1.35	-0.000163982
0.5	0.95241	0.55	0.806839	0.583333	0.747029	0.716667	0.715048	0.733333	0.440517	0.833333	0.225969	0.866667	0.186654	0.983333	-0.0022727	1	-0.00895625	1.08333	0.00345046	1.38333	-0.0257075	1.35	0.00232412
0.5	0.908197	0.55	0.814833	0.6	0.461988	0.733333	0.638759	0.733333	0.46509	0.833333	0.22824	0.866667	0.24004	0.983333	0.000827398	1	-0.00160752	1.1	-0.00601309	1.38333	-0.00450682	1.36667	-0.00585652
0.5	0.966191	0.55	0.670643	0.6	0.46911	0.733333	0.665269	0.733333	0.543362	0.833333	0.371602	0.883333	0.183773	0.983333	0.0024339	1	-0.00120195	1.1	-0.00188201	1.38333	0.00163995	1.36667	-0.00753173
0.516667	0.990895	0.55	0.691964	0.6	0.707376	0.733333	0.678881	0.733333	0.487588	0.85	0.24767	0.883333	0.194783	0.983333	0.0285693	1	0.00274226	1.1	-0.00136185	1.4	-0.0159424	1.36667	0.00455528
0.516667	0.967835	0.566667	0.88078	0.6	0.823643	0.733333	0.764722	0.75	0.492201	0.85	0.255767	0.883333	0.212217	1	-0.00115836	1.01667	-0.00571561	1.1	-0.00121934	1.4	-0.0160055	1.36667	0.00389239
0.516667	0.917361	0.566667	0.735679	0.616667	0.479368	0.75	0.671958	0.75	0.485095	0.85	0.270482	0.883333	0.277314	1	-0.000194712	1.01667	-0.00404754	1.11667	-0.00234802	1.4	0.00234279	1.38333	-0.0108357
0.516667	0.980993	0.566667	0.944481	0.616667	0.49505	0.75	0.72551	0.75	0.571246	0.85	0.461829	0.9	0.218338	1	0.000116549	1.01667	-0.00202061	1.11667	-0.000573784	1.41667	-0.0268172	1.38333	-0.0127362
0.533333	0.988285	0.566667	0.72704	0.616667	0.733189	0.75	0.725338	0.75	0.528746	0.866667	0.308274	0.9	0.248507	1	0.0300093	1.01667	0.000600973	1.11667	0.00158254	1.41667	-0.00968756	1.38333	-0.00688654
0.533333	0.891335	0.583333	0.939934	0.616667	0.869375	0.75	0.819704	0.766667	0.521189	0.866667	0.281736	0.9	0.251893	1.01667	-0.0036902	1.03333	-0.00821619	1.11667	0.00180862	1.41667	-0.00418355	1.38333	-0.00220205
0.533333	0.969772	0.583333	0.756332	0.633333	0.511398	0.766667	0.73137	0.766667	0.561103	0.866667	0.283177	0.9	0.311122	1.01667	0.0120045	1.03333	-0.00757837	1.13333	-0.0021367	1.43333	-0.0110775	1.4	-0.00987651
0.533333	0.975277	0.583333	0.952246	0.633333	0.511575	0.766667	0.757829	0.766667	0.550515	0.866667	0.452835	0.916667	0.255319	1.01667	0.0139998	1.03333	-0.00341198	1.13333	-0.00184197	1.43333	-0.00528946	1.4	-0.00969355
0.55	0.979626	0.583333	0.753098	0.633333	0.758301	0.766667	0.762398	0.766667	0.637461	0.883333	0.345471	0.916667	0.275761	1.01667	0.0398012	1.03333	0.00382473	1.13333	0.00142298	1.43333	0.0108772	1.4	0.00288191
0.55	0.966165	0.6	0.932104	0.633333	0.88981	0.766667	0.844004	0.783333	0.577187	0.883333	0.329829	0.916667	0.293217	1.03333	0.000132384	1.05	-0.0048226	1.13333	0.00589564	1.45	-0.0288146	1.4	0.00159297
0.55	0.913257	0.6	0.981215	0.65	0.537791	0.783333	0.768891	0.783333	0.560644	0.883333	0.357691	0.916667	0.359907	1.03333	0.0145103	1.05	-0.00309596	1.15	-0.00411051	1.45	-0.00640221	1.41667	-0.00763831
0.55	0.999548	0.6	0.783668	0.65	0.53696	0.783333	0.794063	0.783333	0.577231	0.883333	0.513572	0.933333	0.306649	1.03333	0.0365475	1.05	0.000542814	1.15	0.000751366	1.45	0.00163995	1.41667	0.000679356
0.566667	0.972309	0.6	0.778794	0.65	0.786779	0.783333	0.794614	0.783333	0.673766	0.9	0.375026	0.933333	0.306301	1.03333	0.0523578	1.05	0.00952573	1.15	0.00181603	1.46667	-0.0089294	1.41667	0.00546432
0.566667	0.883754	0.616667	0.954528	0.65	0.92098	0.783333	0.882081	0.8	0.585959	0.9	0.355575	0.933333	0.332772	1.05	0.0052457	1.06667	-0.0108358	1.15	0.0016984	1.46667	-0.0027372	1.41667	0.0118065
0.566667	0.990368	0.616667	0.976395	0.666667	0.546485	0.8	0.794448	0.8	0.619188	0.9	0.35626	0.933333	0.377774	1.05	0.0342071	1.06667	-0.00688942	1.16667	0.000941006	1.46667	0.00927076	1.43333	-0.0206847
0.566667	0.973853	0.616667	0.807129	0.666667	0.556103	0.8	0.828833	0.8	0.607689	0.9	0.550158	0.95	0.318927	1.05	0.0554736	1.06667	0.000949925	1.16667	0.00119339	1.48333	-0.0196043	1.43333	-0.0065725
0.583333	0.984958	0.616667	0.847968	0.666667	0.831321	0.8	0.819126	0.8	0.700252	0.916667	0.387235	0.95	0.322682	1.05	0.0680249	1.06667	0.0034639	1.16667	0.00223062	1.48333	-0.00237626	1.43333	0.00103075
0.583333	0.953707	0.633333	0.94177	0.666667	0.933376	0.8	0.896996	0.816667	0.660733	0.916667	0.406911	0.95	0.374868	1.06667	0.010359	1.08333	-0.0119671	1.16667	0.00349981	1.48333	0.0112881	1.43333	0.0212959
0.583333	0.887248	0.633333	0.98245	0.683333	0.572447	0.816667	0.816841	0.816667	0.627776	0.916667	0.407348	0.95	0.434842	1.06667	0.0498829	1.08333	-0.0125732	1.18333	-0.00502657	1.5	-0.013723	1.45	-0.0139912
0.583333	0.986744	0.633333	0.81855	0.683333	0.587667	0.816667	0.899113	0.816667	0.650053	0.916667	0.584916	0.966667	0.366752	1.06667	0.0718878	1.08333	-9.69312e-05	1.18333	-0.00270022	1.5	-0.0110775	1.45	-0.00689224
0.6	0.978643	0.633333	0.873228	0.683333	0.855194	0.816667	0.869612	0.816667	0.737605	0.933333	0.43014	0.966667	0.377653	1.06667	0.0789687	1.08333	0.0024536	1.18333	-0.00119347	1.5	-0.00840058	1.45	0.00236603
0.6	0.959234	0.65	0.963058	0.683333	0.960694	0.816667	0.85642	0.833333	0.68521	0.933333	0.416281	0.966667	0.426848	1.08333	0.0232168	1.1	-0.0152429	1.18333	0.00625233	1.51667	-0.023932	1.45	0.00995554
0.6	0.973714	0.65	0.996365	0.7	0.591409	0.833333	0.845561	0.833333	0.656784	0.933333	0.434729	0.966667	0.405895	1.08333	0.0772718	1.1	-0.00928787	1.2	-0.00305242	1.51667	-0.0160055	1.46667	-0.0107041
0.6	0.923987	0.65	0.901772	0.7	0.604027	0.833333	0.862198	0.833333	0.735334	0.933333	0.60466	0.983333	0.382554	1.08333	0.103333	1.1	-0.00387725	1.2	-0.00171467	1.51667	0.00645941	1.46667	-0.00635933
0.616667	0.966543	0.65	0.867233	0.7	0.876003	0.833333	0.938075	0.833333	0.665297	0.95	0.483674	0.983333	0.42637	1.08333	0.109389	1.1	0.0142164	1.2	-5.18866e-05	1.53333	-0.00761978	1.46667	-0.00220205
0.616667	0.962717	0.666667	0.962527	0.7	0.958721	0.833333	0.894725	0.85	0.718221	0.95	0.471489	0.983333	0.441685	1.1	0.034486	1.11667	-0.0074422	1.2	0.00266236	1.53333	-0.00639247	1.46667	-0.00395101
0.616667	0.918284	0.666667	1.01094	0.716667	0.611522	0.85	0.855051	0.85	0.687123	0.95	0.482065	0.983333	0.498556	1.1	0.101281	1.11667	-0.00740613	1.21667	-0.00986909	1.53333	0.00332746	1.48333	-0.00845681
0.616667	0.983356	0.666667	0.917214	0.716667	0.624892	0.85	0.945848	0.85	0.698848	0.95	0.636803	1	0.405907	1.1	0.122802	1.11667	0.00147335	1.21667	-0.00812414	1.55	-0.010394	1.48333	-0.012276
0.633333	0.981801	0.666667	0.891339	0.716667	0.88891	0.85	0.882128	0.85	0.794072	0.966667	0.516083	1	0.403332	1.1	0.137954	1.11667	0.00584534	1.21667	0.00850288	1.55	-0.0103194	1.48333	-0.0107292
0.633333	0.942316	0.683333	0.98135	0.716667	0.9586	0.85	0.904143	0.866667	0.708813	0.966667	0.504629	1	0.446539	1.11667	0.0515635	1.13333	-0.0120861	1.21667	0.0110778	1.55	-0.00107099	1.48333	0.010691
0.633333	0.955975	0.683333	1.01106	0.733333	0.634405	0.866667	0.889502	0.866667	0.767245	0.966667	0.542667	1	0.538817	1.11667	0.129544	1.13333	-0.00434252	1.23333	-0.00424991	1.56667	-0.0232662	1.5	-0.011795
0.633333	0.926525	0.683333	0.934564	0.733333	0.649486	0.866667	0.946101	0.866667	0.723307	0.966667	0.657908	1.01667	0.433872	1.11667	0.151371	1.13333	-0.00525319	1.23333	-0.00448819	1.56667	0.00686553	1.5	-0.00452865
0.65	0.989647	0.683333	0.911434	0.733333	0.91816	0.866667	0.90211	0.866667	0.827337	0.983333	0.536241	1.01667	0.475087	1.11667	0.15799	1.13333	0.00483503	1.23333	-0.000298368	1.56667	0.00786508	1.5	0.000232412
0.65	0.901868	0.7	0.99133	0.733333	0.994103	0.866667	0.917554	0.883333	0.725513	0.983333	0.53804	1.01667	0.455158	1.13333	0.0801087	1.15	-0.00768035	1.23333	0.00209049	1.58333	-0.0184946	1.5	0.00271742
0.65	0.97409	0.7	1.02685	0.75	0.652901	0.883333	0.898929	0.883333	0.78052	0.983333	0.541893	1.01667	0.579848	1.13333	0.161187	1.15	0.000947296	1.25	-0.00389771	1.58333	-0.0194172	1.51667	-0.0136068
0.65	0.985093	0.7	0.942417	0.75	0.658986	0.883333	0.964524	0.883333	0.83782	0.983333	0.678763	1.03333	0.46649	1.13333	0.191806	1.15	0.00327627	1.25	-0.00199653	1.58333	0.00465211	1.51667	-0.0162224
0.666667	0.977736	0.7	0.942009	0.75	0.918581	0.883333	0.920735	0.883333	0.742695	1	0.587095	1.03333	0.503291	1.13333	0.209744	1.15	0.00526802	1.25	0.00220518	1.6	-0.0115036	1.51667	-0.00149927
0.666667	0.94882	0.716667	0.979296	0.75	0.976917	0.883333	0.913411	0.9	0.75878	1	0.564057	1.03333	0.540984	1.15	0.100214	1.16667	-0.00416763	1.25	0.00651819	1.6	-0.00791852	1.51667	0.0146713
0.666667	0.88916	0.716667	1.00814	0.766667	0.66185	0.9	0.907385	0.9	0.815989	1	0.596036	1.03333	0.529823	1.15	0.197667	1.16667	-0.00184169	1.26667	-0.00580169	1.6	0.00545535	1.53333	-0.00388873
0.666667	0.987873	0.716667	0.951214	0.766667	0.690773	0.9	0.953243	0.9	0.825799	1	0.713736	1.05	0.487704	1.15	0.222161	1.16667	0.00635049	1.26667	-0.00308725	1.61667	-0.0252636	1.53333	-0.0048672
0.683333	0.977282	0.716667	0.957695	0.766667	0.934457	0.9	0.938554	0.9	0.758929	1.01667	0.623457	1.05	0.543379	1.15	0.239068	1.16667	0.0139511	1.26667	0.000459027	1.61667	-0.00716037	1.53333	0.00142222
0.683333	0.955022	0.733333	0.989856	0.766667	0.988711	0.9	0.921698	0.916667	0.837516	1.01667	0.588835	1.05	0.565069	1.16667	0.131689	1.18333	-0.00994278	1.26667	0.00314634	1.61667	0.000334684	1.53333	0.00859925
0.683333	0.909384	0.733333	0.993681	0.783333	0.680679	0.916667	0.925144	0.916667	0.798966	1.01667	0.604467	1.05	0.626658	1.16667	0.228086	1.18333	-0.0120565	1.28333	-0.00690836	1.63333	-0.0139449	1.55	-0.0139266
0.683333	0.97314	0.733333	0.961503	0.783333	0.706555	0.916667	0.972329	0.916667	0.861371	1.01667	0.71155	1.06667	0.521336	1.16667	0.247562	1.18333	-0.0015509	1.28333	-0.00425144	1.63333	0.00206387	1.55	-0.0178957
0.7	0.959888	0.733333	0.962953	0.783333	0.943365	0.916667	0.953113	0.916667	0.770092	1.03333	0.653276	1.06667	0.578437	1.16667	0.269034	1.18333	0.00295875	1.28333	-0.00308725	1.63333	0.00264401	1.55	-9.37042e-05
0.7	0.908988	0.75	0.980625	0.783333	0.982068	0.916667	0.931766	0.933333	0.831933	1.03333	0.621007	1.06667	0.604034	1.18333	0.1719	1.2	-0.00267919	1.28333	0.00223062	1.65	-0.0109488	1.55	0.00568888
0.7	0.96223	0.75	0.997362	0.8	0.697204	0.933333	0.934383	0.933333	0.798866	1.03333	0.665068	1.06667	0.667016	1.18333	0.262176	1.2	-0.00284189	1.3	-0.000587216	1.65	-0.000463318	1.56667	-0.0137134
0.7	0.98573	0.75	0.942927	0.8	0.718741	0.933333	0.969011	0.933333	0.876675	1.03333	0.746954	1.08333	0.540375	1.18333	0.275613	1.2	0.00257837	1.3	0.00441428	1.65	0.000535495	1.56667	-0.0071583
0.716667	0.984674	0.75	0.977356	0.8	0.952601	0.933333	0.954907	0.933333	0.783172	1.05	0.658151	1.08333	0.603289	1.18333	0.297248	1.2	0.0125566	1.3	0.00520996	1.66667	-0.0220456	1.56667	-0.0017101
0.716667	0.964299	0.766667	0.991596	0.8	0.981755	0.933333	0.937894	0.95	0.81713	1.05	0.647334	1.08333	0.612426	1.2	0.182474	1.21667	-0.00970463	1.3	0.00757544	1.66667	-0.015121	1.56667	0.00254502
0.716667	0.96388	0.766667	1.00736	0.816667	0.714283	0.95	0.941837	0.95	0.863749	1.05	0.675897	1.08333	0.65671	1.2	0.30361	1.21667	-0.00678518	1.31667	-0.00277166	1.66667	-0.00930422	1.58333	-0.00859754
0.716667	0.951117	0.766667	0.953215	0.816667	0.733702	0.95	0.980955	0.95	0.881148	1.05	0.762111	1.1	0.573428	1.2	0.318294	1.21667	-0.00378918	1.31667	-0.0024889	1.68333	-0.0216017	1.58333	-0.00901987
0.733333	0.977887	0.766667	0.98509	0.816667	0.980456	0.95	0.959601	0.95	0.803178	1.06667	0.695743	1.1	0.640024	1.2	0.33656	1.21667	0.00577317	1.31667	0.00282782	1.68333	-0.0109511	1.58333	-0.00135871
0.733333	0.950153	0.783333	0.985966	0.816667	0.956015	0.95	0.93839	0.966667	0.827908	1.06667	0.683843	1.1	0.643181	1.21667	0.201736	1.23333	-0.00708498	1.31667	0.00314434	1.68333	-0.00348072	1.58333	0.00246357
0.733333	0.96765	0.783333	0.989645	0.833333	0.704359	0.966667	0.955367	0.966667	0.875619	1.06667	0.695001	1.1	0.709636	1.21667	0.333213	1.23333	-0.000344471	1.33333	-0.00677065	1.7	-0.0260404	1.6	-0.00358823
0.733333	0.935887	0.783333	0.942474	0.833333	0.755166	0.966667	1.00206	0.966667	0.903895	1.06667	0.793823	1.11667	0.596574	1.21667	0.346806	1.23333	0.0022371	1.33333	-9.39207e-05	1.7	-0.0130993	1.6	0.00175906
0.75	0.987907	0.783333	0.979181	0.833333	0.958587	0.966667	0.947086	0.966667	0.830297	1.08333	0.744753	1.11667	0.660142	1.21667	0.380955	1.23333	0.00321811	1.33333	0.00570753	1.7	-0.00629207	1.6	0.00636809
0.75	0.96158	0.8	0.995583	0.833333	0.99663	0.966667	0.97129	0.983333	0.845506	1.08333	0.698554	1.11667	0.686592	1.23333	0.23331	1.25	-0.0138127	1.33333	0.00568425	1.71667	-0.0186056	1.6	0.0089019
0.75	0.9198	0.8	0.992447	0.85	0.735238	0.983333	0.943183	0.983333	0.897603	1.08333	0.736575	1.11667	0.739061	1.23333	0.369751	1.25	-0.00912849	1.35	-0.0078452	1.71667	-0.00968756	1.61667	-0.00497378
0.75	0.983947	0.8	0.961824	0.85	0.764201	0.983333	0.992868	0.983333	0.94048	1.08333	0.800596	1.13333	0.610346	1.23333	0.383209	1.25	0.00362523	1.35	-0.00277711	1.71667	0.00304563	1.61667	0.000232412
0.766667	0.985544	0.8	0.99492	0.85	0.976051	0.983333	0.936289	0.983333	0.852932	1.1	0.752658	1.13333	0.685831	1.23333	0.430139	1.25	0.00793811	1.35	0.00313914	1.73333	-0.0167637	1.61667	0.00119766
0.766667	0.962753	0.816667	0.984685	0.85	0.963473	0.983333	0.961305	1	0.851727	1.1	0.73034	1.13333	0.705644	1.25	0.252671	1.26667	-0.0130983	1.35	0.00314634	1.73333	-0.013834	1.61667	0.00356076
0.766667	0.915119	0.816667	1.00318	0.866667	0.750877	1	0.950262	1	0.911404	1.1	0.731355	1.13333	0.749704	1.25	0.402385	1.26667	0.00240389	1.36667	-0.00784238	1.73333	0.00043509	1.63333	-7.1054e-05
0.766667	0.966799	0.816667	0.986951	0.866667	0.77723	1	0.975267	1	0.923428	1.1	0.829871	1.15	0.641997	1.25	0.433435	1.26667	0.00370307	1.36667	-0.00408534	1.75	-0.0137311	1.63333	-3.74268e-05
0.783333	0.975391	0.816667	0.990475	0.866667	1.00551	1	0.978406	1	0.857941	1.11667	0.769697	1.15	0.719114	1.25	0.461799	1.26667	0.00425771	1.36667	0.00454008	1.75	-0.00750881	1.63333	0.000679356
0.783333	0.981767	0.833333	0.972337	0.866667	0.977292	1	0.963807	1.01667	0.903503	1.11667	0.741567	1.15	0.691809	1.26667	0.287521	1.28333	-0.00500116	1.36667	0.0066003	1.75	-0.00197464	1.63333	0.00316081
0.783333	0.966625	0.833333	0.996436	0.883333	0.757811	1.01667	0.955492	1.01667	0.86856	1.11667	0.757343	1.15	0.758806	1.26667	0.434785	1.28333	0.002811	1.38333	-0.00566899	1.76667	-0.0316998	1.65	-0.00480234
0.783333	0.959407	0.833333	0.985252	0.883333	0.804333	1.01667	0.986864	1.01667	0.9525	1.11667	0.837146	1.16667	0.669396	1.26667	0.453883	1.28333	0.00642265	1.38333	-0.00312399	1.76667	-0.00918212	1.65	-0.00071054
0.8	0.985525	0.833333	0.99848	0.883333	0.992418	1.01667	0.972965	1.01667	0.870094	1.13333	0.795827	1.16667	0.723256	1.26667	0.481017	1.28333	0.0141233	1.38333	0.00187841	1.76667	0.00756387	1.65	0.000511307
0.8	0.971673	0.85	0.997347	0.883333	0.968103	1.01667	0.959955	1.03333	0.870855	1.13333	0.767158	1.16667	0.724152	1.28333	0.315272	1.3	-0.00279827	1.38333	0.0040731	1.78333	-0.0214907	1.65	0.00445379
0.8	0.904505	0.85	1.01892	0.9	0.771456	1.03333	0.955241	1.03333	0.928788	1.13333	0.802088	1.16667	0.790398	1.28333	0.468876	1.3	0.00851056	1.4	-0.00756334	1.78333	-0.0105091	1.66667	-0.0111555
0.8	0.984972	0.85	0.970697	0.9	0.812635	1.03333	1.00251	1.03333	0.948656	1.13333	0.855134	1.18333	0.700806	1.28333	0.5029	1.3	0.012701	1.4	-0.00160848	1.78333	-0.00400138	1.66667	-0.00367789
0.816667	0.983294	0.85	1.00258	0.9	0.97645	1.03333	0.972426	1.03333	0.877453	1.15	0.816994	1.18333	0.752398	1.28333	0.522666	1.3	0.0257492	1.4	-0.000436076	1.8	-0.0225762	1.66667	0.00422923
0.816667	0.949069	0.866667	0.984112	0.9	1.00756	1.03333	0.968709	1.05	0.922888	1.15	0.784851	1.18333	0.800078	1.3	0.338853	1.31667	-0.00327457	1.4	0.000540044	1.8	-0.0141237	1.66667	0.0084598
0.816667	0.99663	0.866667	1.00344	0.916667	0.778833	1.05	0.963447	1.05	0.889418	1.15	0.798028	1.18333	0.763254	1.3	0.509318	1.31667	0.00339174	1.41667	-0.00697875	1.8	-0.00528946	1.68333	-0.0119015
0.816667	0.961253	0.866667	0.980514	0.916667	0.824177	1.05	0.990024	1.05	0.97336	1.15	0.858789	1.2	0.725499	1.3	0.536193	1.31667	0.0229339	1.41667	-0.00470503	1.81667	-0.0231553	1.68333	-0.00459151
0.833333	1.00335	0.866667	1.015	0.916667	1.01622	1.05	0.955811	1.05	0.872104	1.16667	0.821561	1.2	0.751658	1.3	0.567762	1.31667	0.0461591	1.41667	-0.000375683	1.81667	-0.00669369	1.68333	-0.00743719
0.833333	0.960371	0.883333	0.969703	0.916667	0.992864	1.05	0.984953	1.06667	0.889451	1.16667	0.802699	1.2	0.826277	1.31667	0.378419	1.33333	-0.0064896	1.41667	0.00512052	1.81667	-0.00324323	1.68333	-0.00273216
0.833333	0.996751	0.883333	0.994916	0.933333	0.788579	1.06667	0.970181	1.06667	0.939499	1.16667	0.830939	1.2	0.787204	1.31667	0.551975	1.33333	0.00389689	1.43333	-0.00629269	1.83333	-0.0163862	1.7	-0.00966335
0.833333	0.969758	0.883333	0.981212	0.933333	0.835409	1.06667	0.997418	1.06667	0.960956	1.16667	0.871223	1.21667	0.740865	1.31667	0.556955	1.33333	0.0557182	1.43333	-0.000298368	1.83333	-0.0129729	1.7	-0.00994724
0.85	0.986111	0.883333	1.02058	0.933333	1.00248	1.06667	0.954644	1.06667	0.88608	1.18333	0.847911	1.21667	0.792337	1.31667	0.570637	1.33333	0.0428242	1.43333	0.00166769	1.83333	0.00525454	1.7	-9.37042e-05
0.85	0.978373	0.9	0.986962	0.933333	0.987463	1.06667	0.982023	1.08333	0.897968	1.18333	0.813887	1.21667	0.837883	1.33333	0.405028	1.35	-0.00220289	1.43333	0.0056297	1.85	-0.0323656	1.7	0.0105169
0.85	0.943914	0.9	1.01482	0.95	0.805282	1.08333	0.966047	1.08333	0.94891	1.18333	0.844977	1.21667	0.802038	1.33333	0.59131	1.35	0.0046907	1.45	-0.00319445	1.85	-0.00400138	1.71667	-0.00424012
0.85	1.02262	0.9	0.985007	0.95	0.854432	1.08333	0.998145	1.08333	0.950962	1.18333	0.87606	1.23333	0.758358	1.33333	0.594598	1.35	0.0911126	1.45	-0.0016066	1.85	-0.0011714	1.71667	-0.00603959
0.866667	0.971515	0.9	1.02642	0.95	0.995306	1.08333	0.981754	1.08333	0.893934	1.2	0.856343	1.23333	0.803777	1.33333	0.617706	1.35	0.0756838	1.45	-0.000798326	1.86667	-0.0247088	1.71667	-0.0071583
0.866667	0.973095	0.916667	0.989808	0.95	0.9862	1.08333	0.962727	1.1	0.942765	1.2	0.837581	1.23333	0.771237	1.35	0.418531	1.36667	-0.00230927	1.45	0.000492923	1.86667	-0.0089294	1.71667	0.00681168
0.866667	0.996265	0.916667	1.01341	0.966667	0.811506	1.1	0.963322	1.1	0.907016	1.2	0.861607	1.23333	0.87145	1.35	0.594399	1.36667	-0.000952602	1.46667	-0.00495517	1.86667	0.0152951	1.73333	-0.00688654
0.866667	0.973285	0.916667	0.979815	0.966667	0.854321	1.1	0.996344	1.1	0.958684	1.2	0.890752	1.25	0.785371	1.35	0.634762	1.36667	0.124182	1.46667	-0.00256026	1.88333	-0.0227114	1.73333	-0.00646592
0.883333	1.00653	0.916667	1.02073	0.966667	1.00568	1.1	0.980439	1.1	0.91425	1.21667	0.871582	1.25	0.823254	1.35	0.641023	1.36667	0.120582	1.46667	0.00589353	1.88333	-0.00513862	1.73333	-0.00269598
0.883333	0.980843	0.933333	0.989455	0.966667	0.988796	1.1	0.960597	1.11667	0.945223	1.21667	0.850473	1.25	0.87092	1.36667	0.470955	1.38333	-0.00720405	1.46667	0.0100297	1.88333	0.00585698	1.73333	0.00461493
0.883333	0.945216	0.933333	1.00953	0.983333	0.818772	1.11667	0.974941	1.11667	0.95257	1.21667	0.871198	1.25	0.826941	1.36667	0.62913	1.38333	0.000649482	1.48333	-0.00526649	1.9	-0.0303682	1.75	-0.00625275
0.883333	0.997637	0.933333	0.977267	0.983333	0.855852	1.11667	0.98955	1.11667	0.917063	1.21667	0.88853	1.26667	0.756474	1.36667	0.654331	1.38333	0.154754	1.48333	-0.00167545	1.9	-0.0167637	1.75	-0.00329356
0.9	1.01668	0.933333	1.01572	0.983333	1.00214	1.11667	0.984923	1.11667	0.918146	1.23333	0.907417	1.26667	0.811469	1.36667	0.654559	1.38333	0.143555	1.48333	0.000540238	1.9	0.010576	1.75	0.00011713
0.9	0.989284	0.95	0.99957	0.983333	0.990222	1.11667	0.972036	1.13333	0.942554	1.23333	0.871275	1.26667	0.864563	1.38333	0.480288	1.4	-0.00500116	1.48333	0.00476648	1.91667	-0.0140559	1.75	0.0112488
0.9	1.03033	0.95	1.01567	1	0.835607	1.13333	0.980955	1.13333	0.911274	1.23333	0.878271	1.26667	0.865997	1.38333	0.662696	1.4	0.00238143	1.5	-0.00897398	1.91667	-0.00463318	1.76667	-0.0190113
0.9	0.978016	0.95	0.99488	1	0.855231	1.13333	0.988753	1.13333	0.974373	1.23333	0.910496	1.28333	0.753961	1.38333	0.68272	1.4	0.173786	1.5	-0.00620045	1.91667	0.00284482	1.76667	-0.00401455
0.916667	1.01033	0.95	1.00461	1	0.988071	1.13333	0.985491	1.13333	0.913013	1.25	0.890729	1.28333	0.835828	1.38333	0.684165	1.4	0.188337	1.5	0.00526145	1.93333	-0.0148327	1.76667	0.00243631
0.916667	0.969665	0.966667	0.986449	1.01667	0.840214	1.13333	0.988435	1.15	0.955232	1.25	0.878852	1.28333	0.866875	1.4	0.501734	1.41667	-0.000952602	1.5	0.00765454	1.93333	-0.00640221	1.76667	0.0151204
0.916667	0.949633	0.966667	1.00156	1.01667	0.883932	1.15	0.984589	1.15	0.918493	1.25	0.883883	1.28333	0.865771	1.4	0.701296	1.41667	0.00649482	1.51667	-0.00745919	1.93333	-0.00348072	1.78333	-0.0110628
0.916667	1.00671	0.966667	0.9959	1.01667	0.995576	1.15	0.986811	1.15	0.976994	1.25	0.926406	1.3	0.845098	1.4	0.702381	1.41667	0.211505	1.51667	-0.00674526	1.95	-0.0224894	1.78333	-0.002629
0.933333	1.00326	0.966667	1.02878	1.03333	0.84748	1.15	0.978465	1.15	0.917404	1.26667	0.911721	1.3	0.837172	1.4	0.708184	1.41667	0.250276	1.51667	-0.00136234	1.95	-0.00679409	1.78333	-0.00239532
0.933333	0.985535	0.983333	1.01378	1.03333	0.883332	1.15	0.962931	1.16667	0.96134	1.26667	0.88253	1.3	0.87824	1.41667	0.534896	1.43333	0.00303092	1.51667	-0.000587005	1.95	-0.00741309	1.78333	-0.00121816
0.933333	1.00146	0.983333	1.00363	1.03333	0.98765	1.16667	0.98844	1.16667	0.973739	1.26667	0.882413	1.3	0.882237	1.41667	0.730269	1.43333	0.00577515	1.53333	-0.0042547	1.96667	-0.0159424	1.8	-0.00329356
0.933333	0.989619	0.983333	1.01095	1.05	0.85067	1.16667	1.00187	1.16667	0.932964	1.26667	0.918164	1.31667	0.827363	1.41667	0.733908	1.43333	0.23803	1.53333	0.00156069	1.96667	-0.0104457	1.8	-0.00252242
0.95	0.991405	0.983333	1.01926	1.05	0.893365	1.16667	0.979512	1.16667	0.923218	1.28333	0.937982	1.31667	0.86916	1.41667	0.736926	1.43333	0.30134	1.53333	0.00631844	1.96667	-0.00548882	1.8	-0.00283543
0.95	0.991985	1	0.99435	1.05	1.00329	1.16667	0.973991	1.18333	0.971035	1.28333	0.890234	1.31667	0.910314	1.43333	0.556343	1.45	0.00178613	1.53333	0.00687969	1.98333	-0.0191604	1.8	-0.000515373
0.95	0.96127	1	1.02298	1.06667	0.865999	1.18333	0.996281	1.18333	0.927808	1.28333	0.92449	1.31667	0.859375	1.43333	0.726448	1.45	0.0022371	1.55	-0.00262027	1.98333	-0.0114566	1.81667	-0.0198951
0.966667	0.999138	1	0.999411	1.06667	0.891656	1.18333	0.990288	1.18333	0.976086	1.28333	0.929523	1.33333	0.835674	1.43333	0.7318	1.45	0.271357	1.55	-0.00153774	1.98333	-0.000669369	1.81667	-0.00922987
0.966667	1.00416	1	1.02466	1.06667	0.992677	1.18333	0.996194	1.18333	0.940874	1.3	0.936753	1.33333	0.888686	1.43333	0.75083	1.45	0.355427	1.55	0.00300654	2	-0.0247088	1.81667	-0.00497777
0.966667	0.995734	1.01667	0.987294	1.08333	0.870584	1.18333	0.985167	1.2	0.97402	1.3	0.888027	1.33333	0.911759	1.45	0.602213	1.46667	-0.00107168	1.55	0.00864071	2	-0.0114566	1.81667	0.0087387
0.983333	1.01167	1.01667	1.01856	1.08333	0.896895	1.2	1.00579	1.2	0.931434	1.3	0.915479	1.33333	0.896707	1.45	0.730644	1.46667	0.00447421	1.56667	-0.00773461	2	0.00143914	1.83333	-0.0102261
0.983333	0.992607	1.01667	0.985026	1.08333	0.996652	1.2	0.99699	1.2	0.989993	1.3	0.938374	1.35	0.87276	1.45	0.746858	1.46667	0.288322	1.56667	0.000892568	2.01667	-0.0259294	1.83333	-0.0036304
0.983333	0.965374	1.01667	1.02569	1.1	0.878027	1.2	0.972327	1.2	0.940781	1.31667	0.928936	1.35	0.860077	1.45	0.738251	1.46667	0.379272	1.56667	0.0109221	2.01667	-0.016511	1.83333	-0.00198951
1	1.00883	1.03333	0.989745	1.1	0.911989	1.2	0.997001	1.21667	0.970894	1.31667	0.913038	1.35	0.920524	1.46667	0.605589	1.48333	-0.0122052	1.56667	0.00997908	2.01667	-0.00267747	1.83333	-0.000585652
1	0.976236	1.03333	1.02338	1.1	0.988234	1.21667	0.992073	1.21667	0.923284	1.31667	0.92565	1.35	0.90587	1.46667	0.765084	1.48333	0.018402	1.58333	-0.013283	2.03333	-0.0134783	1.85	-0.00678566
1.01667	1.02563	1.05	0.980268	1.11667	0.88166	1.21667	1.00279	1.21667	0.980977	1.31667	0.945111	1.36667	0.886319	1.46667	0.779979	1.48333	0.333104	1.58333	-0.00812706	2.03333	-0.00418355	1.85	-0.00827387
1.01667	0.984493	1.05	1.01241	1.11667	0.920024	1.21667	0.999513	1.21667	0.933855	1.33333	0.942813	1.36667	0.893855	1.46667	0.774884	1.48333	0.409224	1.58333	0.00121642	2.03333	-0.0024043	1.85	0.00320937
1.03333	0.993354	1.06667	1.01127	1.11667	0.973013	1.21667	0.975742	1.23333	0.962912	1.33333	0.923104	1.36667	0.895674	1.48333	0.630113	1.5	-0.00369133	1.58333	0.0135011	2.05	-0.0148327	1.85	0.00658712
1.03333	0.994284	1.06667	1.01398	1.13333	0.890897	1.23333	0.96589	1.23333	0.928507	1.33333	0.938219	1.36667	0.8782	1.48333	0.778487	1.5	0.00721647	1.6	-0.00892449	2.05	-0.00804488	1.86667	-0.0149707
1.05	0.983544	1.08333	0.999203	1.13333	0.924286	1.23333	1.00108	1.23333	0.986276	1.33333	0.943606	1.38333	0.886665	1.48333	0.788975	1.5	0.335171	1.6	0.00258375	2.05	0.000736306	1.86667	-0.0095289
1.05	0.9765	1.08333	1.01601	1.13333	1.00187	1.23333	0.977814	1.23333	0.934071	1.35	0.94009	1.38333	0.880179	1.48333	0.792164	1.5	0.443945	1.6	0.00672475	2.06667	-0.0192714	1.86667	-0.00476062
1.06667	0.996783	1.1	1.00658	1.15	0.895239	1.23333	1.00537	1.25	0.967418	1.35	0.911257	1.38333	0.876793	1.5	0.649623	1.51667	-5.95376e-05	1.6	0.0176571	2.06667	-0.0139838	1.86667	0.00243631
1.06667	0.983653	1.1	1.00584	1.15	0.935562	1.25	1.00064	1.25	0.931467	1.35	0.921396	1.38333	0.930974	1.5	0.786354	1.51667	0.00555668	1.61667	-0.00446284	2.06667	-0.00589044	1.88333	-0.0174774
1.08333	1.01758	1.11667	1.00402	1.15	0.994033	1.25	0.995487	1.25	1.00156	1.35	0.950987	1.4	0.90052	1.5	0.790377	1.51667	0.349294	1.61667	-0.00236399	2.08333	-0.0176482	1.88333	-0.0100304
1.08333	0.997778	1.11667	1.01521	1.16667	0.913757	1.25	0.997719	1.25	0.941925	1.36667	0.965649	1.4	0.899702	1.5	0.800343	1.51667	0.493961	1.61667	-0.000830186	2.08333	-0.0116146	1.88333	-0.0049429
1.1	0.994828	1.13333	1.00126	1.16667	0.929547	1.25	0.991295	1.26667	0.972941	1.36667	0.915206	1.4	0.942869	1.51667	0.679509	1.53333	0.00738267	1.61667	0.020193	2.08333	-0.0011714	1.88333	-0.00625275
1.11667	0.979631	1.13333	1.00448	1.16667	0.987065	1.26667	0.987844	1.26667	0.981114	1.36667	0.93381	1.4	0.900654	1.51667	0.802438	1.53333	0.0139278	1.63333	-0.0092494	2.1	-0.0348069	1.9	-0.013062
1.13333	1.00589	1.15	0.986574	1.18333	0.89546	1.26667	0.98772	1.26667	0.932499	1.36667	0.95475	1.41667	0.912502	1.51667	0.818649	1.53333	0.381244	1.63333	0.00321794	2.1	-0.0144892	1.9	-0.0114752
1.15	1.00459	1.15	1.01012	1.18333	0.934452	1.26667	0.963923	1.26667	0.951913	1.38333	0.961038	1.41667	0.900185	1.51667	0.818199	1.53333	0.53758	1.63333	0.00500706	2.1	-0.00398274	1.9	-0.00522401
1.16667	0.990015	1.16667	0.985233	1.18333	0.996184	1.26667	1.01138	1.28333	0.972369	1.38333	0.924691	1.41667	0.926495	1.53333	0.816546	1.55	0.00821619	1.63333	0.0308999	2.11667	-0.00917333	1.9	-0.00436935
1.18333	0.973731	1.16667	1.00714	1.2	0.924302	1.28333	0.986137	1.28333	0.931035	1.38333	0.936479	1.41667	0.946061	1.53333	0.816599	1.55	0.0170309	1.65	-0.0059444	2.11667	0.000547557	1.91667	-0.0157567
1.2	1.03051	1.18333	0.98899	1.2	0.992373	1.28333	0.993576	1.28333	0.98276	1.38333	0.952922	1.43333	0.915313	1.53333	0.71421	1.55	0.39442	1.65	-0.00511083	2.11667	0.0110781	1.91667	-0.00325377
1.21667	0.992718	1.18333	1.01185	1.2	0.947637	1.28333	0.974895	1.28333	0.943719	1.4	0.94861	1.43333	0.903616	1.53333	0.851549	1.55	0.561367	1.65	-0.00171467	2.13333	-0.026367	1.91667	-0.00065593
1.23333	1.02326	1.2	1.00749	1.21667	0.931124	1.28333	1.00705	1.3	0.961518	1.4	0.922329	1.43333	0.94128	1.55	0.828404	1.56667	0.00808244	1.65	0.0437201	2.13333	-0.0179398	1.91667	-0.000284216
1.25	1.00483	1.2	0.99333	1.21667	0.948281	1.3	0.991697	1.3	0.98276	1.4	0.954423	1.43333	0.942885	1.55	0.839559	1.56667	0.0154202	1.66667	-0.00308725	2.13333	-0.00197464	1.93333	-0.00803514
		1.21667	1.00938	1.21667	1.0072	1.3	1.00832	1.3	0.941614	1.4	0.966073	1.45	0.903479	1.55	0.838877	1.56667	0.407682	1.66667	0.0024558	2.15	-0.00551139	1.93333	-0.0107041
		1.21667	1.00121	1.23333	0.935975	1.3	1.00555	1.3	0.948172	1.41667	0.955241	1.45	0.929517	1.55	0.724238	1.56667	0.621445	1.66667	0.00519099	2.15	-0.00501226	1.93333	0.00539196
		1.23333	1.0026	1.23333	0.995249	1.3	0.983183	1.31667	0.961969	1.41667	0.93526	1.45	0.961892	1.56667	0.833673	1.58333	0.0163814	1.66667	0.0488623	2.15	0.000535495	1.93333	0.00515142
		1.25	0.986969	1.23333	0.949258	1.31667	0.982395	1.31667	0.981465	1.41667	0.953611	1.45	0.939755	1.56667	0.860239	1.58333	0.024589	1.68333	-0.00308725	2.16667	-0.0096172	1.95	-0.00879531
		1.26667	1.01688	1.25	0.923083	1.31667	0.998967	1.31667	0.936491	1.41667	0.963027	1.46667	0.917877	1.56667	0.853162	1.58333	0.445401	1.68333	-0.000869079	2.16667	-0.00147419	1.95	-0.00188293
		1.28333	1.0103	1.25	0.953675	1.31667	0.973816	1.31667	0.943657	1.43333	0.976277	1.46667	0.914682	1.56667	0.743103	1.58333	0.609581	1.68333	0.00865266	2.16667	0.00766427	1.95	0.00187408
		1.3	1.002	1.25	1.00537	1.31667	1.00071	1.33333	0.963344	1.43333	0.945404	1.46667	0.965889	1.58333	0.855818	1.6	0.0182577	1.68333	0.0478057	2.18333	-0.00349594	1.95	0.0137588
		1.31667	0.99989	1.26667	0.928112	1.33333	0.999757	1.33333	0.982515	1.43333	0.960147	1.46667	0.947059	1.58333	0.866723	1.6	0.0235769	1.7	-0.00594262	2.18333	-0.00151656	1.96667	-0.0190425
		1.33333	1.00611	1.26667	0.9974	1.33333	1.00072	1.33333	0.951627	1.43333	0.970839	1.48333	0.917433	1.58333	0.872746	1.6	0.464692	1.7	0.000648582	2.18333	-0.000769774	1.96667	-0.00515373
		1.35	0.995209	1.26667	0.96868	1.33333	1.00183	1.33333	0.954727	1.45	0.960906	1.48333	0.920577	1.58333	0.768669	1.6	0.670124	1.7	0.00238694	2.2	-0.0189118	1.96667	-0.00771609
		1.36667	0.997956	1.28333	0.995225	1.35	0.990024	1.35	0.979217	1.45	0.942771	1.48333	0.968538	1.6	0.848475	1.61667	0.0257628	1.7	0.0641479	2.2	0.00525454	1.96667	0.0107415
		1.38333	1.00808	1.28333	0.949067	1.35	0.995581	1.35	0.981711	1.45	0.957208	1.48333	0.960622	1.6	0.868593	1.61667	0.0297093	1.71667	-0.00714054	2.2	0.00769376	1.98333	-0.00466179
		1.4	0.993475	1.28333	0.963131	1.35	0.980031	1.35	0.954288	1.45	0.973706	1.5	0.919417	1.6	0.907363	1.61667	0.485877	1.71667	-0.00674526	2.21667	-0.00669369	1.98333	-0.00492714
		1.41667	1.00757	1.3	0.994664	1.36667	0.996249	1.35	0.944863	1.46667	0.980141	1.5	0.943123	1.6	0.792052	1.61667	0.701704	1.71667	0.00486569	2.21667	-0.00384688	1.98333	-0.0031619
		1.43333	1.00668	1.3	0.944703	1.36667	0.99865	1.36667	0.981324	1.46667	0.936228	1.5	0.951056	1.61667	0.85983	1.63333	0.0271492	1.71667	0.0797152	2.21667	-0.0042541	1.98333	0.00232046
		1.45	0.980048	1.3	0.970034	1.36667	0.991295	1.36667	0.941015	1.46667	0.973335	1.5	0.956947	1.61667	0.867472	1.63333	0.0394741	1.73333	-0.00713441	2.23333	-0.00197963	2	-0.0100897
		1.46667	0.992445	1.31667	0.939165	1.38333	1.0002	1.36667	1.00963	1.46667	0.977468	1.51667	0.930483	1.61667	0.879024	1.63333	0.485532	1.73333	0.00223142	2.23333	0.00706184	2	-0.00466179
		1.48333	1.00898	1.31667	0.994945	1.38333	0.994579	1.36667	0.962736	1.48333	0.974827	1.51667	0.949681	1.61667	0.799051	1.63333	0.705426	1.73333	0.0033509	2.23333	0.00980214	2	-0.00855277
		1.5	1.00488	1.31667	0.965839	1.38333	1.00069	1.38333	0.985363	1.48333	0.94912	1.51667	0.975039	1.63333	0.88309	1.65	0.0348555	1.73333	0.0965505	2.25	-0.00652857	2	0.00389239
		1.51667	1.01288	1.33333	0.942178	1.4	1.00232	1.38333	0.953922	1.48333	0.960418	1.51667	0.948147	1.63333	0.891082	1.65	0.0478087	1.75	-0.00402121	2.25	0.00043509	2.01667	-0.0103028
		1.53333	0.996854	1.33333	0.995529	1.4	0.996708	1.38333	1.01061	1.48333	0.984921	1.53333	0.951407	1.63333	0.90696	1.65	0.554599	1.75	0.00121642	2.25	0.0186796	2.01667	-0.0010776
		1.55	0.99595	1.33333	0.97767	1.4	1.00011	1.38333	0.956521	1.5	0.964024	1.53333	0.957302	1.63333	0.825661	1.65	0.756082	1.75	0.00476819	2.26667	-0.0185327	2.01667	-0.0015804
		1.56667	0.99904	1.35	0.956554	1.41667	1.00042	1.4	0.996636	1.5	0.961664	1.53333	0.976917	1.65	0.888451	1.66667	0.0513091	1.75	0.0973958	2.26667	-0.000468558	2.01667	0.00939413
		1.58333	0.99024	1.35	1.01003	1.41667	1.00015	1.4	1.00226	1.5	0.972368	1.53333	0.961347	1.65	0.902297	1.66667	0.050607	1.76667	-0.0075969	2.26667	0.0251157	2.03333	-0.00515373
		1.6	1.01263	1.35	0.979046	1.41667	1.00457	1.4	0.955586	1.5	0.97625	1.55	0.938143	1.65	0.916809	1.66667	0.549518	1.76667	-0.00425144	2.28333	-0.00753945	2.03333	-0.00827387
		1.61667	0.992535	1.36667	0.952567	1.43333	0.988223	1.4	0.954665	1.51667	0.989188	1.55	0.940389	1.65	0.835391	1.66667	0.778125	1.76667	0.00189386	2.28333	-0.00448477	2.03333	-0.000497378
		1.63333	0.99483	1.36667	1.006	1.43333	1.00686	1.41667	0.969866	1.51667	0.965458	1.55	0.981493	1.66667	0.880234	1.68333	0.0623503	1.76667	0.117964	2.28333	0.0280008	2.03333	0.0122011
		1.65	1.00016	1.36667	0.977914	1.43333	1.00265	1.41667	0.985117	1.51667	0.964788	1.55	0.966836	1.66667	0.928642	1.68333	0.0606093	1.78333	-0.0115799	2.3	-0.0139838	2.05	-0.018593
				1.38333	1.00114	1.45	0.990382	1.41667	0.950097	1.51667	0.974422	1.56667	0.955943	1.66667	0.936105	1.68333	0.569928	1.78333	-0.00346566	2.3	0.00475252	2.05	-0.00756022
				1.38333	0.973655	1.45	1.01534	1.41667	0.959798	1.53333	0.990198	1.56667	0.957689	1.66667	0.833753	1.68333	0.811798	1.78333	0.000648582	2.3	0.0228963	2.05	-0.00346706
				1.38333	0.989834	1.45	1.00697	1.43333	0.979639	1.53333	0.965884	1.56667	0.984093	1.68333	0.87633	1.7	0.0878244	1.78333	0.145295	2.31667	-0.00791852	2.05	-0.00273558
				1.4	0.999691	1.46667	1.00168	1.43333	0.994186	1.53333	0.972406	1.56667	0.988156	1.68333	0.912228	1.7	0.0869845	1.8	-0.00199653	2.31667	0.00906995	2.06667	-0.0128608
				1.4	0.973788	1.46667	1.0036	1.43333	0.952059	1.53333	0.971591	1.58333	0.960677	1.68333	0.937718	1.7	0.591199	1.8	0.00286892	2.31667	0.0382099	2.06667	-0.00925001
				1.4	0.999179	1.46667	0.998795	1.43333	0.966632	1.55	0.970436	1.58333	0.947009	1.68333	0.850731	1.7	0.819185	1.8	0.00500706	2.33333	-0.00703401	2.06667	-0.0071111
				1.41667	0.958216	1.48333	0.997892	1.45	0.995688	1.55	0.96751	1.58333	0.972198	1.7	0.91398	1.71667	0.127587	1.8	0.157834	2.33333	-0.00257707	2.06667	-0.00142899
				1.41667	0.994473	1.48333	0.993075	1.45	0.954388	1.55	0.977047	1.58333	0.965022	1.7	0.912926	1.71667	0.106691	1.81667	-0.000446284	2.33333	0.0488628	2.08333	-0.0195754
				1.43333	0.962469	1.48333	1.00332	1.45	1.00743	1.55	0.982055	1.6	0.95969	1.7	0.946531	1.71667	0.596796	1.81667	0.0050034	2.35	-0.0108248	2.08333	-0.00632513
				1.43333	0.9802	1.5	1.00712	1.45	0.962705	1.56667	0.965517	1.6	0.965167	1.7	0.867213	1.71667	0.829421	1.81667	0.0085094	2.35	0.00806589	2.08333	0.000398243
				1.45	0.968339	1.5	1.00764	1.46667	0.977274	1.56667	0.966929	1.6	0.973829	1.71667	0.908498	1.73333	0.116694	1.81667	0.190096	2.35	0.0625118	2.08333	0.00134799
				1.45	0.992342	1.5	1.01158	1.46667	0.985925	1.56667	0.970666	1.6	0.951549	1.71667	0.908745	1.73333	0.154865	1.83333	-0.00236399	2.36667	-0.0352122	2.1	-0.0135003
				1.46667	0.978351	1.51667	0.990561	1.46667	0.966031	1.56667	0.973885	1.61667	0.953477	1.71667	0.923852	1.73333	0.626938	1.83333	-0.000375818	2.36667	0.00545535	2.1	-0.0082339
				1.46667	0.995139	1.51667	1.01487	1.46667	0.96388	1.58333	0.980932	1.61667	0.955756	1.71667	0.866518	1.73333	0.858616	1.83333	0.0230636	2.36667	0.0772705	2.1	0.00190578
				1.48333	0.973522	1.53333	0.989975	1.48333	0.981711	1.58333	0.971033	1.61667	0.981733	1.73333	0.926504	1.75	0.173051	1.83333	0.22116	2.38333	-0.00759733	2.1	0.00159297
				1.48333	0.993652	1.55	0.990319	1.48333	0.988137	1.58333	0.983506	1.61667	0.930819	1.73333	0.933782	1.75	0.14813	1.85	0.00223142	2.38333	-0.00387502	2.11667	-0.00855277
				1.5	0.968029	1.56667	1.00313	1.48333	0.958447	1.58333	0.971018	1.63333	0.961515	1.73333	0.942671	1.75	0.624096	1.85	0.00658704	2.38333	0.0946924	2.11667	-0.00351812
				1.5	0.985683			1.48333	0.94978	1.6	0.976321	1.63333	0.965517	1.73333	0.894715	1.75	0.859198	1.85	0.028356	2.4	-0.00981391	2.11667	-0.000177635
				1.51667	0.977155			1.5	0.982167	1.6	0.968555	1.63333	0.984478	1.75	0.919511	1.76667	0.201484	1.85	0.259268	2.4	-0.00327991	2.11667	0.000538799
				1.51667	0.9901			1.5	0.978671	1.6	0.987837	1.63333	0.958989	1.75	0.926072	1.76667	0.185162	1.86667	-0.00491159	2.4	0.0921402	2.13333	-0.00369481
				1.53333	0.981364			1.5	0.967562	1.6	0.967256	1.65	0.967974	1.75	0.930057	1.76667	0.651998	1.86667	0.00554332	2.41667	-0.00147261	2.13333	-0.00284444
				1.53333	1.00095			1.5	0.95683	1.61667	0.985104	1.65	0.962328	1.75	0.892729	1.76667	0.883334	1.86667	0.0383183	2.41667	-0.000336958	2.13333	-0.00135871
				1.55	0.979548			1.51667	1.00247	1.61667	0.969059	1.65	0.987609	1.76667	0.902728	1.78333	0.233597	1.86667	0.294559	2.41667	0.10357	2.13333	0.00385804
				1.55	0.993652			1.51667	1.00103	1.61667	0.971169	1.65	0.962754	1.76667	0.935243	1.78333	0.210406	1.88333	0.00204267	2.43333	-0.0109511	2.15	-0.00273558
				1.56667	0.989139			1.51667	0.965732	1.61667	0.974745	1.66667	0.962846	1.76667	0.945148	1.78333	0.677403	1.88333	0.0125899	2.43333	0.00485292	2.15	-0.0019462
				1.56667	1.00011			1.51667	0.95584	1.63333	1.00315	1.66667	0.95909	1.76667	0.904892	1.78333	0.895663	1.88333	0.0700728	2.43333	0.125874	2.15	0.00148744
				1.58333	0.973788			1.53333	0.992788	1.63333	0.975616	1.66667	0.978121	1.78333	0.92429	1.8	0.275958	1.88333	0.327032	2.45	-0.0196699	2.15	0.0021552
				1.58333	0.985195			1.53333	1.00531	1.63333	0.993875	1.66667	0.979447	1.78333	0.938163	1.8	0.239103	1.9	-0.00222628	2.45	0.00806589	2.16667	-0.0160582
				1.6	0.97813			1.53333	0.976311	1.63333	1.01656	1.68333	0.955105	1.78333	0.94607	1.8	0.687565	1.9	0.00448633	2.45	0.135196	2.16667	-0.00627818
				1.6	0.999534			1.53333	0.950367	1.65	0.978999	1.68333	0.964792	1.78333	0.878233	1.8	0.901188	1.9	0.101516	2.46667	-0.0155001	2.16667	-0.00925001
				1.61667	0.971484			1.55	0.974967	1.65	0.989384	1.68333	0.968201	1.8	0.931738	1.81667	0.305112	1.9	0.342811	2.46667	0.00736306	2.16667	-0.00643741
				1.61667	1.00317			1.55	1.00534	1.65	0.997669	1.68333	0.967199	1.8	0.942355	1.81667	0.260596	1.91667	0.000734444	2.46667	0.142519	2.18333	-0.0131805
				1.63333	1.00055			1.55	0.952791	1.65	0.993736	1.7	0.9875	1.8	0.970261	1.81667	0.687737	1.91667	0.0172407	2.48333	-0.00753945	2.18333	-0.00459151
				1.63333	1.00143			1.55	0.964529	1.66667	0.97777	1.7	0.973635	1.8	0.89546	1.81667	0.916891	1.91667	0.143544	2.48333	-0.00358112	2.18333	-0.00604272
				1.65	0.984443			1.56667	0.981746	1.66667	0.989888	1.7	0.983178	1.81667	0.928583	1.83333	0.334122	1.91667	0.368662	2.48333	0.156501	2.18333	-0.00172163
				1.65	1.01121			1.56667	0.998693	1.66667	0.989577	1.7	0.976861	1.81667	0.935304	1.83333	0.291675	1.93333	0.00376402	2.5	-0.000589677	2.2	-0.015845
				1.66667	0.997756			1.56667	0.966797	1.66667	0.976465	1.71667	0.956683	1.81667	0.941116	1.83333	0.68722	1.93333	0.019566	2.5	0.00796549	2.2	-0.00234261
				1.66667	1.00801			1.56667	0.956551	1.68333	0.99437	1.71667	0.98098	1.81667	0.936267	1.83333	0.924452	1.93333	0.199971	2.5	0.158499	2.2	0.00678644
				1.68333	0.979658			1.58333	0.98269	1.68333	0.971536	1.71667	0.97947	1.83333	0.940199	1.85	0.37706	1.93333	0.391556	2.51667	-0.0339486	2.2	0.0119766
				1.68333	1.00635			1.58333	0.989507	1.68333	1.00168	1.71667	0.976407	1.83333	0.944121	1.85	0.330851	1.95	0.0024558	2.51667	0.0127849	2.21667	-0.0065497
				1.7	0.977598			1.58333	0.965932	1.68333	0.972595	1.73333	0.9626	1.83333	0.956438	1.85	0.724165	1.95	0.035139	2.51667	0.167487	2.21667	-0.00454746
				1.7	1.01236			1.58333	0.946564	1.7	0.996346	1.73333	0.973345	1.83333	0.924899	1.85	0.937247	1.95	0.244178	2.53333	-0.00589677	2.21667	0.00176633
				1.71667	0.997159			1.6	0.978252	1.7	0.988379	1.73333	0.992473	1.85	0.94725	1.86667	0.392287	1.95	0.401558	2.53333	0.00896954	2.21667	0.00587994
				1.71667	0.996205			1.6	1.00169	1.7	0.994611	1.73333	0.979084	1.85	0.969765	1.86667	0.353892	1.96667	0.00720673	2.53333	0.206437	2.23333	-0.0100897
				1.73333	0.984975			1.6	0.968127	1.7	0.999004	1.75	0.971229	1.85	0.977461	1.86667	0.751033	1.96667	0.0569129	2.55	-0.000842396	2.23333	-0.00841332
				1.73333	1.00342			1.6	0.962303	1.71667	0.99235	1.75	0.981947	1.85	0.924452	1.86667	0.962081	1.96667	0.278034	2.55	0.006359	2.23333	-0.000234261
				1.75	1.00644			1.61667	0.990132	1.71667	0.972737	1.75	0.990498	1.86667	0.922542	1.88333	0.42707	1.96667	0.427199	2.55	0.219975	2.23333	0.000299415
				1.75	1.0174			1.61667	1.00394	1.71667	1.00269	1.75	0.967698	1.86667	0.960127	1.88333	0.395032	1.98333	0.0111314	2.56667	-0.00207504	2.25	-0.0160829
				1.76667	0.974541			1.61667	0.985559	1.71667	0.995922	1.76667	0.954258	1.86667	0.973602	1.88333	0.719945	1.98333	0.0955282	2.56667	-0.000842396	2.25	-0.00721198
				1.76667	1.00295			1.61667	0.96991	1.73333	0.996039	1.76667	0.973793	1.86667	0.935175	1.88333	0.946552	1.98333	0.317728	2.56667	0.201998	2.25	-0.00374817
				1.78333	1.00466			1.63333	0.993172	1.73333	0.987487	1.76667	0.973595	1.88333	0.938981	1.9	0.472751	1.98333	0.456572	2.58333	-0.00287829	2.25	0.000187134
				1.78333	1.00496			1.63333	1.00408	1.73333	1.00528	1.76667	0.982985	1.88333	0.947658	1.9	0.434803	2	0.00465913	2.58333	-0.00210599	2.26667	-0.00712152
				1.8	0.990211			1.63333	0.973084	1.73333	0.984527	1.78333	0.979808	1.88333	0.993013	1.9	0.759473	2	0.134637	2.58333	0.225745	2.26667	-0.00817121
				1.8	0.990047			1.63333	0.967158	1.75	0.995951	1.78333	0.982913	1.88333	0.934877	1.9	0.956323	2	0.35026	2.6	-0.0138574	2.26667	-0.00520603
				1.81667	1.0012			1.65	0.988664	1.75	0.972427	1.78333	0.996422	1.9	0.951598	1.91667	0.495915	2	0.480663	2.6	0.010576	2.26667	0.00546432
				1.81667	1.01302			1.65	0.995129	1.75	0.985401	1.78333	0.981715	1.9	0.951388	1.91667	0.450343	2.01667	0.0187054	2.6	0.243278	2.28333	-0.01382
				1.83333	0.99505			1.65	0.97315	1.75	0.986462	1.8	0.969059	1.9	0.99526	1.91667	0.769204	2.01667	0.184597	2.61667	-0.0147419	2.28333	-0.00634846
				1.83333	0.99944			1.65	0.961561	1.76667	0.983698	1.8	0.964261	1.9	0.947189	1.91667	0.985984	2.01667	0.368317	2.61667	-0.00619166	2.28333	-0.00845846
				1.85	0.999595			1.66667	1.00652	1.76667	0.978776	1.8	0.981204	1.91667	0.957448	1.93333	0.550039	2.01667	0.511234	2.61667	0.252377	2.28333	0.0116671
				1.85	1.00242			1.66667	1.01258	1.76667	0.989075	1.8	0.99487	1.91667	0.989509	1.93333	0.484577	2.03333	0.0327516	2.63333	-0.00160055	2.3	-0.0194688
				1.86667	0.998022			1.66667	0.990682	1.76667	1.00137	1.81667	0.989768	1.91667	0.989903	1.93333	0.76886	2.03333	0.248087	2.63333	0.00585698	2.3	-0.00897111
				1.86667	1.00262			1.66667	0.968889	1.78333	0.987607	1.81667	0.987359	1.91667	0.933984	1.93333	0.94882	2.03333	0.407465	2.63333	0.269134	2.3	0.00131186
				1.88333	1.00261			1.68333	0.994388	1.78333	0.992017	1.81667	1.00759	1.93333	0.9557	1.95	0.562307	2.03333	0.51856	2.65	0.00605779	2.3	0.00232046
				1.88333	1.01456			1.68333	0.990726	1.78333	1.00157	1.81667	0.979991	1.93333	0.967954	1.95	0.535124	2.05	0.0468667	2.65	0.00964544	2.31667	-0.00743719
				1.9	0.99374			1.68333	0.988486	1.78333	1.00252	1.83333	0.979808	1.93333	1.02256	1.95	0.790734	2.05	0.307842	2.65	0.285224	2.31667	-0.00199122
				1.9	1.01397			1.68333	0.95618	1.8	1.00974	1.83333	0.973732	1.93333	0.970323	1.95	0.988485	2.05	0.432138	2.66667	-0.00438046	2.31667	0.000994756
				1.91667	0.996693			1.7	0.97633	1.8	0.993411	1.83333	0.993388	1.95	0.953252	1.96667	0.589802	2.05	0.516728	2.66667	0.0123833	2.31667	0.006138
				1.91667	1.00872			1.7	1.00973	1.8	1.00528	1.83333	0.980172	1.95	0.971225	1.96667	0.781002	2.06667	0.0876283	2.66667	0.285668	2.33333	-0.00620791
				1.93333	0.997601			1.7	0.984727	1.8	0.984026	1.85	0.981386	1.95	0.991976	1.96667	0.552747	2.06667	0.327784	2.68333	-0.0048859	2.33333	-0.010505
				1.93333	1.00948			1.7	0.956026	1.81667	1.00175	1.85	0.984575	1.95	0.963025	1.96667	0.979761	2.06667	0.473932	2.68333	0.0136886	2.33333	0.00568888
				1.95	0.981998			1.71667	0.991495	1.81667	0.993023	1.85	0.991756	1.96667	0.975198	1.98333	0.638224	2.06667	0.563924	2.68333	0.286556	2.33333	0.00696329
				1.95	1.00177			1.71667	1.0117	1.81667	1.00988	1.85	0.996321	1.96667	0.974697	1.98333	0.790045	2.08333	0.115927	2.7	-0.010193	2.35	-0.0068794
				1.96667	1.00852			1.71667	0.982798	1.81667	1.00044	1.86667	0.985824	1.96667	0.995087	1.98333	0.576086	2.08333	0.35449	2.7	0.00103752	2.35	-0.00283455
				1.98333	0.989338			1.71667	0.978506	1.83333	0.994809	1.86667	0.978854	1.96667	0.961635	1.98333	1.00174	2.08333	0.487786	2.7	0.311634	2.35	0.000675013
				2	0.994633			1.73333	0.983712	1.83333	0.991165	1.86667	0.983612	1.98333	0.958316	2	0.658358	2.08333	0.587873	2.71667	-0.0132256	2.35	0.00860817
				2.01667	1.00617			1.73333	0.9858	1.83333	0.999401	1.86667	0.996639	1.98333	0.964091	2	0.799518	2.1	0.170942	2.71667	0.0120821	2.36667	-0.00452865
				2.03333	1.0044			1.73333	0.95665	1.83333	1.00065	1.88333	0.974828	1.98333	0.991228	2	0.606688	2.1	0.38465	2.71667	0.321399	2.36667	-0.00337507
				2.05	1.01791			1.73333	0.979217	1.85	1.014	1.88333	0.995864	1.98333	0.977621	2	0.982727	2.1	0.521253	2.73333	0.00623373	2.36667	-0.0015804
				2.06667	0.984221			1.75	1.00481	1.85	0.982067	1.88333	0.998541	2	0.956108	2.01667	0.812608	2.1	0.576673	2.73333	0.006359	2.36667	0.0089019
				2.08333	0.99543			1.75	0.984262	1.85	1.01955	1.88333	0.974412	2	0.985011	2.01667	0.685636	2.11667	0.20771	2.73333	0.322509	2.38333	-0.00497777
								1.75	0.970559	1.85	0.984312	1.9	1.00313	2	0.996642	2.01667	0.613535	2.11667	0.402548	2.75	-0.0190382	2.38333	-0.00227233
								1.76667	0.983843	1.86667	0.990549	1.9	0.997555	2	0.96938	2.01667	0.987089	2.11667	0.551684	2.75	0.0138894	2.38333	0.00302136
								1.76667	0.986391	1.86667	0.977924	1.9	0.997818	2.01667	0.958614	2.03333	0.816052	2.11667	0.630349	2.75	0.322509	2.38333	0.00333954
								1.76667	0.987164	1.86667	0.984937	1.9	0.989245	2.01667	0.964099	2.03333	0.705842	2.13333	0.257836	2.76667	-0.0124675	2.4	-0.00958127
								1.78333	0.996876	1.86667	1.00359	1.91667	0.966396	2.01667	0.974639	2.03333	0.68111	2.13333	0.419953	2.76667	0.00967238	2.4	-0.00763831
								1.78333	1.00439	1.88333	1.00113	1.91667	1.0023	2.01667	0.976479	2.03333	1.01367	2.13333	0.576201	2.76667	0.339598	2.4	0.000609078
								1.78333	0.978723	1.88333	0.985203	1.91667	1.00601	2.03333	0.970349	2.05	0.824578	2.13333	0.626897	2.78333	-0.00311687	2.4	0.00302136
								1.8	1.00128	1.88333	1.02318	1.91667	0.99428	2.03333	0.970152	2.05	0.723162	2.15	0.278216	2.78333	0.0174036	2.41667	-0.00613763
								1.8	0.966697	1.88333	0.993557	1.93333	0.959296	2.03333	0.976482	2.05	0.687838	2.15	0.472662	2.78333	0.354135	2.41667	-0.00673995
								1.8	0.979743	1.9	0.999025	1.93333	0.989437	2.03333	0.994648	2.05	0.994068	2.15	0.621965	2.8	0.00219023	2.41667	-0.00422771
								1.81667	0.997575	1.9	0.989888	1.93333	0.991028	2.05	0.963398	2.06667	0.825353	2.15	0.632885	2.8	0.00846751	2.41667	0.0015345
								1.81667	0.988586	1.9	0.997467	1.93333	0.994643	2.05	0.968404	2.06667	0.783275	2.16667	0.295086	2.8	0.359905	2.43333	-0.00994724
								1.81667	0.977146	1.9	1.00965	1.95	0.990508	2.05	1.02533	2.06667	0.7263	2.16667	0.4876	2.81667	-0.00753945	2.43333	-0.00234261
								1.83333	0.979964	1.91667	0.9974	1.95	0.993302	2.05	0.975684	2.06667	1.01785	2.16667	0.629203	2.81667	0.0191105	2.43333	0.00323296
								1.83333	0.980103	1.91667	0.994804	1.95	1.00639	2.06667	0.96934	2.08333	0.851877	2.16667	0.672191	2.81667	0.381655	2.43333	0.00523976
								1.83333	0.982062	1.91667	1.01255	1.95	0.976362	2.06667	0.983551	2.08333	0.768698	2.18333	0.312437	2.83333	-0.00741309	2.45	-0.0155251
								1.85	0.986254	1.91667	1.01011	1.96667	0.990952	2.06667	0.989557	2.08333	0.707307	2.18333	0.527695	2.83333	0.0184076	2.45	-0.0111555
								1.85	1.00166	1.93333	0.984928	1.96667	0.990741	2.06667	0.984869	2.08333	1.00058	2.18333	0.688665	2.83333	0.392308	2.45	-0.00172163
								1.85	0.967529	1.93333	0.984196	1.96667	0.991991	2.08333	0.978835	2.1	0.85825	2.18333	0.71199	2.85	0.000168479	2.45	0.00946413
								1.86667	1.00362	1.93333	1.00141	1.96667	0.990787	2.08333	0.999614	2.1	0.790347	2.2	0.353474	2.85	0.0223234	2.46667	-0.00625275
								1.86667	0.97854	1.93333	0.998216	1.98333	0.994995	2.08333	1.01772	2.1	0.765892	2.2	0.54961	2.85	0.399964	2.46667	-0.0019462
								1.86667	0.990349	1.95	0.978077	1.98333	0.993484	2.08333	0.967543	2.1	1.01623	2.2	0.678703	2.86667	-0.00324323	2.46667	-2.34261e-05
								1.88333	0.996038	1.95	0.982299	1.98333	1.00601	2.1	0.969298	2.11667	0.85558	2.2	0.730727	2.86667	0.0155963	2.46667	0.000790202
								1.88333	1.00053	1.95	0.999285	1.98333	0.980309	2.1	0.97394	2.11667	0.798358	2.21667	0.376609	2.86667	0.427595	2.48333	-0.00806463
								1.88333	0.980423	1.95	0.995564	2	0.997954	2.1	1.00603	2.11667	0.736421	2.21667	0.56765	2.88333	-0.0229553	2.48333	-0.00632161
								1.9	0.988211	1.96667	0.989144	2	0.983976	2.1	1.01153	2.11667	1.00733	2.21667	0.733184	2.88333	0.0179056	2.48333	-0.000515373
								1.9	0.993709	1.96667	0.984893	2	0.982263	2.11667	0.968112	2.13333	0.887702	2.21667	0.741223	2.88333	0.434475	2.48333	-0.000261988
								1.9	0.985278	1.96667	0.992555	2	0.979265	2.11667	0.983668	2.13333	0.829677	2.23333	0.403324	2.9	-0.00438046	2.5	-0.0126476
								1.91667	1.01333	1.96667	1.00302	2.01667	0.98967	2.11667	1.00684	2.13333	0.8009	2.23333	0.627475	2.9	0.033368	2.5	-0.00367789
								1.91667	1.01853	1.98333	1.00074	2.01667	0.98731	2.11667	0.983479	2.13333	1.00657	2.23333	0.747504	2.9	0.433033	2.5	-0.00130151
								1.91667	0.993905	1.98333	1.00367	2.01667	0.994592	2.13333	0.986002	2.15	0.883827	2.23333	0.768624	2.91667	0.0249349	2.5	-0.00082339
								1.93333	0.995444	1.98333	1.00315	2.01667	0.980944	2.13333	0.993189	2.15	0.840646	2.25	0.42701	2.91667	0.0354765	2.51667	-0.0111555
								1.93333	1.00545	1.98333	1.00133	2.03333	0.982767	2.13333	0.988808	2.15	0.778574	2.25	0.645514	2.91667	0.487296	2.51667	-0.00262372
								1.93333	0.995297	2	0.982996	2.03333	0.988427	2.13333	0.979507	2.15	1.02227	2.25	0.768752	2.93333	0.0178588	2.51667	0.00901759
								1.95	1.01697	2	0.99554	2.03333	0.994607	2.15	0.989382	2.16667	0.882019	2.25	0.780951	2.93333	0.0369826	2.51667	0.00928185
								1.95	1.00116	2	1.01425	2.03333	0.993917	2.15	0.995818	2.16667	0.85746	2.26667	0.451453	2.93333	0.476088	2.53333	-0.00768375
								1.95	0.989143	2.01667	0.997181	2.05	0.984887	2.15	1.00113	2.16667	0.807807	2.26667	0.657635	2.95	0.00269567	2.53333	-0.00994724
								1.96667	1.01183	2.01667	0.990042	2.05	1.00514	2.15	0.988542	2.16667	1.01407	2.26667	0.77132	2.95	0.0557584	2.53333	-0.00374268
								1.96667	0.988054	2.01667	1.01147	2.05	1.00259	2.16667	0.974231	2.18333	0.893472	2.26667	0.777429	2.95	0.512819	2.53333	-0.00166977
								1.96667	0.981506	2.03333	0.998805	2.05	0.988882	2.16667	0.983434	2.18333	0.872759	2.28333	0.493041	2.96667	0.00534922	2.55	-0.0082339
								1.98333	1.00834	2.03333	0.987605	2.06667	1.00594	2.16667	0.99693	2.18333	0.806378	2.28333	0.696673	2.96667	0.0649957	2.55	-0.00304539
								1.98333	1.00266	2.03333	0.993256	2.06667	0.992674	2.16667	0.970571	2.18333	1.03181	2.28333	0.811947	2.96667	0.493954	2.55	-0.00367211
								1.98333	0.999626	2.05	1.0104	2.06667	1.00827	2.18333	0.96994	2.2	0.905184	2.28333	0.809691	2.98333	0.0179852	2.55	0.000994756
								2	1.00106	2.05	1.00053	2.06667	0.989608	2.18333	0.983164	2.2	0.887697	2.3	0.516865	2.98333	0.0754379	2.56667	-0.0112655
								2	0.995049	2.05	1.01936	2.08333	0.975666	2.18333	1.00716	2.2	0.837754	2.3	0.7145	2.98333	0.529908	2.56667	-0.00561327
								2.01667	0.98985	2.06667	0.995775	2.08333	0.990838	2.18333	1.00309	2.2	1.02809	2.3	0.835997	3	0.0183642	2.56667	-0.00149927
								2.01667	1.00182	2.06667	0.99403	2.08333	1.01111	2.2	0.988165	2.21667	0.879435	2.3	0.814622	3	0.0963222	2.56667	0.00469473
								2.03333	0.998999	2.06667	1.00617	2.08333	1.00049	2.2	0.992296	2.21667	0.912233	2.31667	0.552462	3	0.530462	2.58333	-0.0152462
								2.03333	1.01342	2.08333	1.00293	2.1	0.989473	2.2	0.99837	2.21667	0.878775	2.31667	0.740784	3.01667	0.0160898	2.58333	-0.0093436
								2.05	0.98435	2.08333	0.998859	2.1	0.996154	2.2	1.01351	2.21667	1.01361	2.31667	0.847282	3.01667	0.104756	2.58333	-0.00160935
								2.06667	1.01017	2.08333	1.00839	2.1	1.00191	2.21667	0.98338	2.23333	0.913365	2.31667	0.846954	3.01667	0.563531	2.58333	0.00166325
								2.08333	0.999873	2.1	0.983391	2.1	1.00725	2.21667	0.975791	2.23333	0.898666	2.33333	0.580073	3.03333	0.0219023	2.6	-0.0173372
								2.1	1.00074	2.1	1.00795	2.11667	0.985528	2.21667	1.00738	2.23333	0.839957	2.33333	0.823622	3.03333	0.117708	2.6	-0.0149673
								2.11667	0.999286	2.1	1.01265	2.11667	1.00812	2.21667	0.99018	2.23333	1.00901	2.33333	0.772142	3.03333	0.561755	2.6	-0.00587601
								2.13333	0.995668	2.11667	1.00627	2.11667	1.02553	2.23333	0.972891	2.25	0.914916	2.33333	0.852307	3.05	0.020386	2.6	-0.0017101
										2.11667	0.99372	2.11667	1.01982	2.23333	0.981565	2.25	0.925079	2.35	0.58145	3.05	0.153955	2.61667	-0.00873792
										2.11667	1.0151	2.13333	0.973152	2.23333	1.00931	2.25	0.863831	2.35	0.765447	3.05	0.59094	2.61667	-0.00632161
										2.13333	0.997971	2.13333	1.00268	2.23333	1.00353	2.25	1.0064	2.35	0.881761	3.06667	0.0201333	2.61667	-0.00340584
										2.13333	1.00748	2.13333	1.00923	2.25	0.972569	2.26667	0.910696	2.35	0.840685	3.06667	0.176245	2.61667	0.00738962
										2.13333	1.02024	2.13333	0.981307	2.25	0.988217	2.26667	0.936625	2.36667	0.627307	3.06667	0.613577	2.63333	-0.0144096
										2.15	1.00056	2.15	1.00175	2.25	0.979477	2.26667	0.877347	2.36667	0.862615	3.08333	0.044647	2.63333	-0.00998309
										2.15	0.997592	2.15	0.989485	2.25	1.00408	2.26667	1.01314	2.36667	0.797368	3.08333	0.195924	2.63333	-0.00606735
										2.15	0.997776	2.15	1.01047	2.26667	0.972599	2.28333	0.906907	2.36667	0.884217	3.08333	0.618349	2.63333	-0.00946899
										2.16667	1.00469	2.16667	0.982274	2.26667	0.985712	2.28333	0.934171	2.38333	0.662216	3.1	0.0277148	2.65	-0.0112655
										2.16667	1.0017	2.16667	0.991128	2.26667	1.00419	2.28333	0.881157	2.38333	0.877013	3.1	0.226849	2.65	-0.00113686
										2.16667	1.00721	2.16667	0.995958	2.26667	0.982635	2.28333	1.02943	2.38333	0.818579	3.1	0.635438	2.65	0.00134799
										2.18333	0.991999	2.18333	0.990262	2.28333	0.972425	2.3	0.911385	2.38333	0.873933	3.11667	0.0445206	2.65	0.00229575
										2.18333	1.00053	2.18333	1.00848	2.28333	0.984953	2.3	0.92811	2.4	0.673232	3.11667	0.248035	2.66667	-0.0071054
										2.18333	1.01077	2.18333	1.00467	2.28333	1.0077	2.3	0.889969	2.4	0.831262	3.11667	0.64598	2.66667	-0.00114788
										2.2	0.995073	2.2	0.992727	2.28333	1.00666	2.3	1.02646	2.4	0.924256	3.13333	0.0518495	2.66667	0.00804146
										2.2	0.98834	2.2	1.01529	2.3	0.972891	2.31667	0.914743	2.4	0.888091	3.13333	0.252954	2.66667	0.00905729
										2.2	1.00425	2.2	0.97981	2.3	0.998329	2.31667	0.950048	2.41667	0.698571	3.13333	0.697802	2.68333	-0.0149673
										2.21667	0.99213	2.21667	0.996721	2.3	1.00137	2.31667	0.92069	2.41667	0.834081	3.15	0.0473005	2.68333	-0.00643741
										2.21667	0.994495	2.21667	1.00137	2.3	0.986606	2.31667	1.02943	2.41667	0.933206	3.15	0.292012	2.68333	-0.00071054
										2.21667	1.00083	2.21667	0.999179	2.31667	0.992413	2.33333	0.942473	2.41667	0.917113	3.15	0.661848	2.68333	0.00131186
										2.23333	0.991955	2.23333	0.971771	2.31667	1.00236	2.33333	0.919522	2.43333	0.713994	3.16667	0.0642327	2.7	-0.0127362
										2.23333	1.00549	2.23333	1.02336	2.31667	1.02769	2.33333	0.901638	2.43333	0.900751	3.16667	0.304663	2.7	-0.00564568
										2.23333	1.00895	2.23333	0.993781	2.31667	1.0228	2.33333	1.04391	2.43333	0.860506	3.16667	0.703239	2.7	-0.00603959
										2.25	0.989451	2.25	0.988486	2.33333	0.994044	2.35	0.948329	2.43333	0.894783	3.18333	0.0766159	2.7	0.00456607
										2.25	0.985203	2.25	0.998328	2.33333	1.00102	2.35	0.958058	2.45	0.718676	3.18333	0.315909	2.71667	-0.0126476
										2.25	0.99039	2.25	0.999134	2.33333	1.0115	2.35	0.901638	2.45	0.949395	3.18333	0.703794	2.71667	-0.0128374
										2.26667	1.01097	2.26667	0.991051	2.33333	0.975585	2.35	0.998779	2.45	0.863254	3.2	0.0998661	2.71667	-0.00604272
										2.26667	0.99465	2.26667	1.01529	2.35	1.00674	2.36667	0.92525	2.45	0.921691	3.2	0.364204	2.71667	-0.000796486
										2.26667	0.99418	2.26667	1.01587	2.35	1.01392	2.36667	0.959573	2.46667	0.765015	3.2	0.732535	2.73333	-0.0101963
										2.28333	1.01971	2.28333	1.00417	2.35	1.00229	2.36667	0.935158	2.46667	0.932973	3.21667	0.106563	2.73333	-0.00100732
										2.28333	0.99585	2.28333	1.01795	2.35	1.03188	2.36667	1.00774	2.46667	0.891863	3.21667	0.357376	2.73333	0.00120854
										2.28333	0.996113	2.3	0.992086	2.36667	0.987406	2.38333	0.950999	2.46667	0.903165	3.21667	0.735531	2.73333	0.00321871
										2.3	1.01729	2.3	1.01505	2.36667	0.991713	2.38333	0.994501	2.48333	0.761021	3.23333	0.134236	2.75	-0.00564568
										2.3	1.01537	2.31667	0.979019	2.36667	1.00321	2.38333	0.955698	2.48333	0.971265	3.23333	0.398743	2.75	0.00385804
										2.31667	0.986729	2.31667	1.00543	2.36667	0.998868	2.38333	1.01925	2.48333	0.908986	3.23333	0.739526	2.75	0.00429877
										2.31667	1.00744	2.33333	0.999236	2.38333	1.00162	2.4	0.97692	2.48333	0.940781	3.25	0.160013	2.75	0.00523976
										2.33333	0.987605	2.33333	0.995042	2.38333	1.00873	2.4	0.960944	2.5	0.785258	3.25	0.391112	2.76667	-0.00958127
												2.35	0.985084	2.38333	1.02417	2.4	0.966177	2.5	0.963015	3.25	0.774702	2.76667	-0.00673995
												2.35	0.994172	2.38333	1.00865	2.4	0.989415	2.5	0.919486	3.26667	0.189455	2.76667	-0.00241288
												2.36667	0.982915	2.4	0.983788	2.41667	0.939545	2.5	0.936766	3.26667	0.416515	2.76667	0.00824227
												2.36667	0.992916	2.4	1.0009	2.41667	0.969821	2.51667	0.801645	3.26667	0.753175	2.78333	-0.00116023
												2.38333	0.974286	2.4	1.03379	2.41667	0.941111	2.51667	0.967996	3.28333	0.203354	2.78333	0.00483167
												2.38333	0.989727	2.4	0.9944	2.41667	1.00878	2.51667	0.915258	3.28333	0.445933	2.78333	0.0101332
												2.4	0.99322	2.41667	0.981341	2.43333	0.959008	2.51667	0.935286	3.28333	0.787907	2.78333	0.0111508
												2.4	1.01751	2.41667	1.0155	2.43333	0.972274	2.53333	0.809357	3.3	0.225088	2.8	-0.0121784
												2.41667	0.989916	2.41667	1.01502	2.43333	0.948137	2.53333	0.979515	3.3	0.45738	2.8	-0.00838437
												2.41667	1.00403	2.41667	1.01927	2.43333	1.0075	2.53333	0.939568	3.3	0.812986	2.8	0.00793449
												2.43333	0.986909	2.43333	1.00575	2.45	0.967275	2.53333	0.9455	3.31667	0.247454	2.8	0.00630161
												2.43333	1.0036	2.43333	1.00739	2.45	0.991687	2.55	0.838689	3.31667	0.478866	2.81667	-0.01382
												2.45	0.982569	2.43333	1.01888	2.45	0.973857	2.55	0.990022	3.31667	0.838842	2.81667	-0.00185066
												2.45	1.00152	2.43333	0.983081	2.45	1.00901	2.55	0.948095	3.33333	0.283087	2.81667	0.00134799
												2.46667	0.998693	2.45	0.977476	2.46667	0.9665	2.55	0.952896	3.33333	0.526659	2.81667	0.00254502
												2.46667	0.986682	2.45	0.998765	2.46667	0.962604	2.56667	0.830564	3.33333	0.836289	2.83333	-0.015099
												2.48333	0.978773	2.45	1.01726	2.46667	0.955936	2.56667	1.01586	3.35	0.310002	2.83333	-0.0155251
												2.48333	0.997313	2.45	1.00622	2.46667	1.01762	2.56667	0.935622	3.35	0.524752	2.83333	-0.00522401
												2.5	0.988634	2.46667	0.991028	2.48333	0.957372	2.56667	0.978255	3.35	0.871133	2.83333	-0.00407952
												2.5	1.00157	2.46667	1.00214	2.48333	0.955243	2.58333	0.84041	3.36667	0.344372	2.85	-0.00925001
												2.51667	0.987944	2.46667	0.994799	2.48333	0.968618	2.58333	1.00247	3.36667	0.532985	2.85	-0.00646592
												2.51667	1.00514	2.46667	1.02056	2.48333	1.0157	2.58333	0.958242	3.36667	0.89366	2.85	0.00703624
												2.53333	0.986711	2.48333	0.998765	2.5	0.951085	2.58333	0.958039	3.38333	0.389861	2.85	0.00833968
												2.55	0.991396	2.48333	1.00481	2.5	0.971192	2.6	0.871876	3.38333	0.570336	2.86667	-0.00582643
												2.56667	1.00343	2.48333	1.02095	2.5	0.962843	2.6	0.993058	3.38333	0.867804	2.86667	-0.00436935
												2.58333	0.971229	2.48333	0.999861	2.5	0.99715	2.6	0.946967	3.4	0.384933	2.86667	0.00838361
												2.6	1.01713	2.5	1.00353	2.51667	0.967189	2.6	0.956982	3.4	0.593931	2.86667	0.00833968
												2.61667	1.00959	2.5	1.0057	2.51667	0.973212	2.61667	0.862237	3.4	0.893993	2.88333	-0.00834618
												2.63333	1.00022	2.5	1.00954	2.51667	0.972369	2.61667	0.990878	3.41667	0.413616	2.88333	-0.0098078
												2.65	1.0019	2.5	1.0087	2.51667	1.00302	2.61667	0.966773	3.41667	0.593328	2.88333	0.00327965
												2.66667	0.998299	2.51667	0.980525	2.53333	0.977437	2.61667	0.971701	3.41667	0.859593	2.88333	0.00856201
												2.68333	0.993417	2.51667	0.980629	2.53333	0.981223	2.63333	1.00979	3.43333	0.435856	2.9	-0.0121147
												2.7	0.994749	2.51667	0.997336	2.53333	0.963319	2.63333	0.9167	3.43333	0.637607	2.9	-0.0105918
												2.71667	0.986711	2.51667	0.997528	2.53333	0.997383	2.63333	0.98065	3.43333	0.876238	2.9	-0.00966835
												2.73333	0.993516	2.53333	0.9832	2.55	0.962539	2.63333	0.989173	3.45	0.470984	2.9	-0.00128843
												2.75	1.00446	2.53333	0.992937	2.55	0.975738	2.65	0.969319	3.45	0.645439	2.91667	-0.000604272
														2.53333	0.995375	2.55	0.983264	2.65	0.897559	3.45	0.926617	2.91667	0.00229575
														2.53333	1.01724	2.55	1.00157	2.65	0.977058	3.46667	0.484125	2.91667	0.005258
														2.55	0.971143	2.56667	0.977265	2.65	0.988542	3.46667	0.671845	2.91667	0.0100678
														2.55	1.0009	2.56667	1.00071	2.66667	0.895011	3.46667	0.915409	2.93333	-0.00991811
														2.55	1.02222	2.56667	0.981895	2.66667	1.02629	3.48333	0.518495	2.93333	-0.00492714
														2.55	1.01624	2.56667	1.0146	2.66667	0.982905	3.48333	0.676564	2.93333	-0.002629
														2.56667	0.981681	2.58333	0.971581	2.66667	0.989666	3.48333	0.891884	2.93333	0.00981552
														2.56667	0.998939	2.58333	0.972419	2.68333	1.00948	3.5	0.539597	2.95	-0.00757664
														2.56667	1.0327	2.58333	0.996898	2.68333	0.936737	3.5	0.718534	2.95	-0.00571985
														2.56667	1.01093	2.58333	0.993719	2.68333	0.972197	3.5	0.934496	2.95	-0.00116023
														2.58333	0.988275	2.6	0.971064	2.68333	0.9958	3.51667	0.563226	2.95	0.00960469
														2.58333	0.980226	2.6	0.969965	2.7	1.03065	3.51667	0.737812	2.96667	-0.0147462
														2.58333	0.995467	2.6	0.994278	2.7	0.929714	3.51667	0.94071	2.96667	-0.0045088
														2.58333	1.00334	2.6	1.01489	2.7	0.984102	3.53333	0.557287	2.96667	0.00312638
														2.6	0.986177	2.61667	0.976145	2.7	0.999746	3.53333	0.716526	2.96667	0.0100966
														2.6	1.0141	2.61667	0.979202	2.71667	1.00442	3.53333	0.907309	2.98333	-0.00297511
														2.6	1.01795	2.61667	0.989277	2.71667	0.930471	3.55	0.607705	2.98333	-0.00325377
														2.6	0.993804	2.61667	0.985344	2.71667	0.999605	3.55	0.757089	2.98333	-0.00188293
														2.61667	0.987051	2.63333	0.984499	2.71667	1.00213	3.55	0.937492	2.98333	0.00187134
														2.61667	0.993306	2.63333	0.990171	2.73333	1.00535	3.56667	0.5957	3	-0.0031619
														2.61667	1.00586	2.63333	0.988801	2.73333	0.956842	3.56667	0.743133	3	-0.00261988
														2.61667	0.997826	2.63333	1.01117	2.73333	1.00672	3.56667	0.947701	3	0.00511307
														2.63333	0.989266	2.65	0.967189	2.73333	1.00664	3.58333	0.636135	3	0.00721523
														2.63333	0.995292	2.65	0.965347	2.75	1.02769	3.58333	0.776066	3.01667	-0.00925001
														2.63333	1.01317	2.65	0.980284	2.75	0.93653	3.58333	0.937603	3.01667	-0.00177635
														2.63333	0.98472	2.65	1.00458	2.75	0.991709	3.6	0.64953	3.01667	0.0125564
														2.65	0.977145	2.66667	0.990441	2.75	0.994109	3.6	0.798758	3.01667	0.020959
														2.65	1.00061	2.66667	0.977831	2.76667	0.996404	3.6	0.946369	3.03333	-0.0152462
														2.65	1.00309	2.66667	1.00154	2.76667	0.961524	3.61667	0.65749	3.03333	-0.00329356
														2.65	1.01068	2.66667	0.998197	2.76667	0.996992	3.61667	0.788617	3.03333	0.00248689
														2.66667	1.00026	2.68333	1.00017	2.76667	0.999112	3.61667	0.953249	3.03333	0.00840996
														2.66667	1.00209	2.68333	0.956326	2.78333	1.01936	3.63333	0.698557	3.05	-0.0110628
														2.66667	1.00989	2.68333	1.00226	2.78333	0.93894	3.63333	0.827373	3.05	0.00408561
														2.66667	1.01029	2.68333	1.0089	2.78333	1.0127	3.63333	0.931611	3.05	0.0119766
														2.68333	0.986296	2.7	1.01705	2.78333	1.0175	3.65	0.726482	3.05	0.0195842
														2.68333	1.00034	2.7	0.981295	2.8	1.00504	3.65	0.837916	3.06667	-0.0110628
														2.68333	1.02435	2.7	0.99797	2.8	0.976328	3.65	0.941487	3.06667	-0.00540011
														2.68333	1.01073	2.7	0.991334	2.8	1.00573	3.66667	0.719406	3.06667	0.00445379
														2.7	0.993695	2.71667	0.987685	2.8	1.01997	3.66667	0.836209	3.06667	0.00517716
														2.7	1.00359	2.71667	0.99313	2.81667	1.01532	3.66667	0.967564	3.08333	-0.0095289
														2.7	1.02636	2.71667	0.997493	2.81667	0.99185	3.68333	0.717511	3.08333	0.00866859
														2.7	0.990429	2.73333	0.962711	2.81667	0.984108	3.68333	0.82898	3.08333	0.0160187
														2.71667	0.990198	2.73333	0.986346	2.81667	1.02131	3.68333	0.973889	3.08333	0.0200761
														2.71667	0.993364	2.73333	0.993207	2.83333	1.01143	3.7	0.778037	3.1	-0.0241709
														2.71667	1.00004	2.75	1.00861	2.83333	0.962213	3.7	0.95103	3.1	-0.0165911
														2.71667	1.01585	2.75	0.987068	2.83333	0.99509	3.7	0.866732	3.1	0.013324
														2.73333	0.996226	2.75	1.01119	2.83333	0.998407	3.71667	0.769192	3.1	0.0219736
														2.73333	1.00436	2.76667	1.0056	2.85	1.02333	3.71667	0.861913	3.11667	-0.0156646
														2.73333	1.00603	2.76667	1.00518	2.85	1.01284	3.71667	0.960018	3.11667	0.0114397
														2.73333	1.0011	2.76667	1.01452	2.85	1.01504	3.73333	0.797875	3.11667	0.0187134
														2.75	0.991422	2.78333	0.96917	2.85	0.992096	3.73333	0.886813	3.11667	0.0135403
														2.75	0.994708	2.78333	0.994501	2.86667	1.03789	3.73333	0.991977	3.13333	0.0116397
														2.75	1.02152	2.78333	0.993624	2.86667	0.985279	3.75	0.79876	3.13333	0.0112265
														2.75	1.01604	2.8	0.984671	2.86667	1.01002	3.75	0.883701	3.13333	0.0242174
														2.76667	0.971376	2.8	0.980573	2.86667	1.02448	3.75	0.981435	3.13333	0.0226061
														2.76667	0.993715	2.8	1.01387	2.88333	1.01306	3.76667	0.801793	3.15	-0.0045088
														2.76667	0.991285	2.81667	0.986393	2.88333	0.985299	3.76667	0.965456	3.15	0.00909491
														2.76667	1.01267	2.81667	0.998903	2.88333	1.00341	3.76667	0.895046	3.15	0.0137731
														2.78333	0.996434	2.81667	0.993981	2.88333	0.995469	3.78333	0.831108	3.15	0.0370132
														2.78333	1.00522	2.83333	1.00181	2.9	1.01096	3.78333	0.987871	3.16667	-0.0095289
														2.78333	1.00851	2.83333	0.986779	2.9	1.00313	3.78333	0.935008	3.16667	0.00962782
														2.78333	0.997131	2.83333	1.00767	2.9	1.01256	3.8	0.822136	3.16667	0.0138854
														2.8	1.00611	2.85	0.959439	2.9	0.995056	3.8	0.970671	3.16667	0.034202
														2.8	1.01293	2.85	1.0225	2.91667	1.02294	3.8	0.891231	3.18333	0.00866859
														2.8	1.00062	2.85	1.00142	2.91667	1.0165	3.81667	0.829718	3.18333	0.0129221
														2.8	1.01942	2.86667	0.987599	2.91667	1.03294	3.81667	0.979216	3.18333	0.016131
														2.81667	0.979068	2.86667	1.00294	2.91667	1.01447	3.81667	0.935108	3.18333	0.0344832
														2.81667	0.980169	2.86667	1.00803	2.93333	1.03236	3.83333	0.832498	3.2	-0.00325377
														2.81667	1.01428	2.88333	0.996986	2.93333	1.01545	3.83333	0.974555	3.2	0.0100541
														2.81667	1.01103	2.88333	1.00792	2.93333	1.01779	3.83333	0.914826	3.2	0.0169169
														2.83333	0.989033	2.88333	0.989158	2.93333	1.00284	3.85	0.853095	3.2	0.0450249
														2.83333	0.991458	2.9	1.0037	2.95	1.01563	3.85	0.977773	3.21667	-0.00938945
														2.83333	1.00657	2.9	0.999336	2.95	1.00319	3.85	0.941534	3.21667	0.0126121
														2.83333	0.990627	2.9	0.980287	2.95	1.00679	3.86667	0.871038	3.21667	0.0190503
														2.85	0.989275	2.91667	1.00577	2.95	0.997122	3.86667	0.983211	3.21667	0.0517716
														2.85	0.999755	2.91667	1.00525	2.96667	1.00333	3.86667	0.929485	3.23333	0.000511307
														2.85	0.999004	2.91667	1.02839	2.96667	0.99192	3.88333	0.882663	3.23333	0.0142108
														2.85	1.00761	2.93333	0.989666	2.96667	1.01624	3.88333	1.00097	3.23333	0.0241029
														2.86667	0.992663	2.93333	1.00605	2.96667	1.0175	3.88333	0.936514	3.23333	0.0569722
														2.86667	1.00214	2.93333	0.989039	2.98333	1.02614	3.9	0.869521	3.25	0.00497362
														2.86667	1.01369	2.95	0.986221	2.98333	1.01532	3.9	0.977218	3.25	0.0194994
														2.86667	0.992812	2.95	0.9818	2.98333	0.999188	3.9	0.956093	3.25	0.0324362
														2.88333	0.996958	2.95	1.01369	2.98333	1.02496	3.91667	0.911473	3.25	0.0595022
														2.88333	1.00785	2.96667	0.962797	3	0.976402	3.91667	0.980547	3.26667	-0.0107839
														2.88333	1.02141	2.96667	1.00482	3	0.996217	3.91667	0.936815	3.26667	0.0137731
														2.88333	1.0155	2.96667	1.00589	3	1.00256	3.93333	0.89315	3.26667	0.0290256
														2.9	0.982791	2.98333	0.985446	3	1.01131	3.93333	0.990978	3.26667	0.0855754
														2.9	0.987984	2.98333	0.996233	3.01667	0.996249	3.93333	0.962217	3.28333	-0.00478769
														2.9	0.992092	2.98333	1.00589	3.01667	1.02004	3.95	0.902248	3.28333	0.0227555
														2.9	0.99718	3	0.98114	3.01667	1.00511	3.95	1.00674	3.28333	0.0363797
														2.91667	0.995909	3	0.965563	3.01667	1.03672	3.95	0.979688	3.28333	0.081429
														2.91667	0.990421	3	0.998208	3.03333	1.00652	3.96667	0.895551	3.3	-0.00144096
														2.91667	0.991024	3.01667	0.996297	3.03333	1.0039	3.96667	0.982767	3.3	0.0371274
														2.93333	1.00263	3.01667	0.999913	3.03333	1.01925	3.96667	0.930991	3.3	0.0354204
														2.93333	1.01776	3.01667	0.986539	3.03333	1.00532	3.98333	0.899342	3.3	0.0845915
														2.93333	0.97767	3.03333	0.997158	3.05	1.01617	3.98333	0.997858	3.31667	-0.00604272
														2.95	1.01293	3.03333	0.983965	3.05	0.982694	3.98333	0.961715	3.31667	0.0488046
														2.96667	0.992646	3.03333	1.01762	3.05	1.0246	4	0.89871	3.31667	0.0487431
														2.98333	1.00179	3.05	0.981485	3.05	1.01406	4	1.01872	3.31667	0.10448
														3	1.00885	3.05	1.01377	3.06667	0.995859	4	0.976575	3.33333	-0.00436935
														3.01667	0.995851	3.05	0.995112	3.06667	1.00292	4.01667	0.901743	3.33333	0.028145
														3.03333	1.00378	3.06667	1.00121	3.06667	1.01263	4.01667	1.01129	3.33333	0.0369126
														3.05	0.992879	3.06667	1.00533	3.06667	0.99843	4.01667	0.98009	3.33333	0.110032
														3.06667	0.982681	3.06667	1.00887	3.08333	0.989789	4.03333	0.942178	3.35	0.00497362
														3.08333	1.00896	3.08333	0.966672	3.08333	1.01835	4.03333	1.01828	3.35	0.0434151
														3.1	0.999639	3.08333	1.00973	3.08333	1.01848	4.03333	0.95047	3.35	0.0474641
																3.08333	1.01541	3.08333	1.03017	4.05	0.94559	3.35	0.113546
																3.1	0.998192	3.1	1.0115	4.05	1.00208	3.36667	0.00943594
																3.1	1.00172	3.1	1.01157	4.05	0.96031	3.36667	0.0567366
																3.1	0.99285	3.1	1.01405	4.06667	0.917285	3.36667	0.0757519
																3.11667	1.02179	3.1	1.0005	4.06667	1.0023	3.36667	0.125493
																3.11667	1.00403	3.11667	0.98473	4.06667	0.995853	3.38333	-0.00464824
																3.11667	1.00023	3.11667	1.0046	4.08333	0.939272	3.38333	0.076987
																3.13333	1.00164	3.11667	1.01497	4.08333	0.989869	3.38333	0.0765607
																3.13333	0.995151	3.11667	1.05386	4.08333	0.974768	3.38333	0.143485
																3.13333	0.986539	3.13333	1.00037	4.1	0.961005	3.4	-0.00381156
																3.15	0.991044	3.13333	1.01608	4.1	0.984653	3.4	0.0739554
																3.15	0.975377	3.13333	1.0249	4.1	0.94304	3.4	0.0878583
																3.15	0.989039	3.13333	1.00655	4.11667	0.959742	3.4	0.138917
																3.16667	1.00189	3.15	0.988777	4.11667	1.0155	3.41667	0.00664699
																3.16667	0.991542	3.15	1.0001	4.11667	0.999367	3.41667	0.0907975
																3.16667	1.01268	3.15	1.00346	4.13333	0.947359	3.41667	0.0926544
																3.18333	0.985877	3.15	1.032	4.13333	1.02871	3.41667	0.167379
																3.18333	1.02308	3.16667	1.00489	4.13333	1.01162	3.43333	0.0115276
																3.18333	0.981656	3.16667	0.987767	4.15	0.978949	3.43333	0.107149
																3.2	1.00017	3.16667	1.00101	4.15	1.0054	3.43333	0.119317
																3.2	0.997315	3.16667	1.0049	4.15	0.973362	3.43333	0.170823
																3.21667	1.00319	3.18333	1.00139	4.16667	0.939272	3.45	-0.00478769
																3.21667	0.989594	3.18333	0.992982	4.16667	1.0003	3.45	0.130096
																3.23333	0.977954	3.18333	1.00495	4.16667	1.01152	3.45	0.125162
																3.23333	1.01247	3.18333	1.027	4.18333	0.960626	3.45	0.168855
																3.25	0.990785	3.2	0.990019	4.18333	1.00119	3.46667	0.000790202
																3.26667	0.992766	3.2	1.00179	4.18333	1.0066	3.46667	0.137418
																3.28333	0.984499	3.2	1.006	4.2	0.96884	3.46667	0.150082
																3.3	0.968309	3.21667	0.979452	4.2	1.01517	3.46667	0.186214
																3.31667	0.999483	3.21667	1.01178	4.2	0.966736	3.48333	0.0118065
																3.33333	0.997416	3.21667	1.00511	4.21667	0.950139	3.48333	0.144468
																3.35	1.01326	3.23333	0.965641	4.21667	0.991644	3.48333	0.158308
																3.36667	0.997416	3.23333	1.0022	4.21667	1.01393	3.48333	0.195701
																3.38333	1.00525	3.23333	1.00167	4.23333	0.981602	3.5	-0.00297488
																3.4	0.993713	3.25	1.01707	4.23333	1.00995	3.5	0.179625
																3.41667	1.00913	3.25	1.02459	4.23333	1.02929	3.5	0.190615
																3.43333	0.992594	3.26667	1.01059	4.25	0.981476	3.5	0.20554
																3.45	1.00611	3.26667	1.00415	4.25	1.01051	3.51667	0.0173844
																3.46667	1.00629	3.28333	0.994245	4.25	0.988022	3.51667	0.175569
																3.48333	0.996986	3.28333	1.00435	4.26667	1.00296	3.51667	0.197637
																3.5	0.999397	3.3	0.986285	4.26667	1.01228	3.51667	0.224164
																3.51667	1.01266	3.3	1.00669	4.26667	1.01814	3.53333	0.00804146
																3.53333	0.9938	3.31667	1.00911	4.28333	0.977432	3.53333	0.210938
																3.55	1.00207	3.31667	1.01241	4.28333	1.01106	3.53333	0.207762
																3.56667	0.980968	3.33333	0.992061	4.28333	0.984106	3.53333	0.224164
																		3.33333	0.999945	4.3	0.979328	3.55	0.0196156
																		3.35	1.00805	4.3	1.02738	3.55	0.230924
																		3.35	0.997397	4.3	0.934606	3.55	0.222577
																		3.36667	0.99988	4.31667	0.971872	3.55	0.231403
																		3.36667	1.00139	4.31667	0.991977	3.56667	0.00288191
																		3.38333	0.998119	4.31667	0.995251	3.56667	0.225534
																		3.38333	1.01613	4.33333	0.980844	3.56667	0.241655
																		3.4	1.00368	4.33333	0.978772	3.56667	0.244123
																		3.4	0.983902	4.33333	1.03471	3.58333	0.0330025
																		3.41667	0.988328	4.35	1.00157	3.58333	0.270446
																		3.41667	0.99781	4.35	0.993087	3.58333	0.2683
																		3.43333	1.01629	4.35	0.957298	3.58333	0.257265
																		3.43333	1.01929	4.36667	1.00574	3.6	0.0330025
																		3.45	0.995231	4.36667	1.02194	3.6	0.275611
																		3.45	1.00958	4.36667	0.980993	3.6	0.296331
																		3.46667	0.989244	4.38333	0.978696	3.6	0.269845
																		3.46667	0.997879	4.38333	0.994751	3.61667	0.0391382
																		3.48333	0.994505	4.38333	0.999066	3.61667	0.282348
																		3.5	0.987069	4.4	0.983624	3.61667	0.294519
																		3.51667	1.02081	4.4	1.0185	3.61667	0.279051
																		3.53333	1.01089	4.4	1.00268	3.63333	0.0380226
																		3.55	0.997122	4.41667	0.98514	3.63333	0.286053
																		3.56667	1.00731	4.41667	1.03414	3.63333	0.300701
																		3.58333	0.984935	4.41667	0.994448	3.63333	0.287204
																		3.6	0.975984	4.43333	0.967955	3.65	0.0550352
																		3.61667	1.00318	4.43333	0.991866	3.65	0.29526
																		3.63333	0.978118	4.43333	0.949868	3.65	0.33843
																		3.65	1.01668	4.45	0.98375	3.65	0.305476
																		3.66667	1.00497	4.45	0.994973	3.66667	0.0560113
																				4.45	1.02276	3.66667	0.347583
																				4.46667	0.995502	3.66667	0.336085
																				4.46667	1.0064	3.66667	0.281441
																				4.46667	0.989729	3.68333	0.0547563
																				4.48333	1.01357	3.68333	0.345674
																				4.48333	1.0135	3.68333	0.356975
																				4.48333	1.01383	3.68333	0.320656
																				4.5	0.981223	3.7	0.0723267
																				4.5	0.995972	3.7	0.348144
																				4.5	1.00248	3.7	0.369339
																				4.51667	1.00068	3.7	0.32431
																				4.51667	1.02915	3.71667	0.084598
																				4.51667	1.03853	3.71667	0.370488
																				4.53333	0.978822	3.71667	0.377439
																				4.53333	0.980103	3.71667	0.339912
																				4.53333	0.988222	3.73333	0.0848769
																				4.55	0.981223	3.73333	0.412369
																				4.55	1.00995	3.73333	0.418366
																				4.55	1.01413	3.73333	0.346307
																				4.56667	0.971114	3.75	0.126711
																				4.56667	1.02438	3.75	0.408439
																				4.56667	0.998263	3.75	0.400674
																				4.58333	0.992595	3.75	0.359731
																				4.58333	1.0236	3.76667	0.135357
																				4.58333	0.982198	3.76667	0.412593
																				4.6	0.958226	3.76667	0.414209
																				4.6	0.973889	3.76667	0.370202
																				4.61667	0.992216	3.78333	0.146094
																				4.61667	1.00097	3.78333	0.423934
																				4.63333	1.01054	3.78333	0.452259
																				4.63333	0.995306	3.78333	0.388404
																				4.65	0.994491	3.8	0.161852
																				4.65	1.01273	3.8	0.446839
																				4.66667	0.993985	3.8	0.474108
																				4.66667	1.03381	3.8	0.386155
																				4.68333	0.980212	3.81667	0.208148
																				4.68333	1.00674	3.81667	0.490853
																				4.7	1.01294	3.81667	0.472189
																				4.7	1.01373	3.81667	0.404287
																				4.71667	0.997902	3.83333	0.21038
																				4.71667	1.02493	3.83333	0.48086
																				4.73333	0.996765	3.83333	0.493825
																				4.73333	1.00807	3.83333	0.4
																				4.75	0.967703	3.85	0.216097
																				4.75	1.02616	3.85	0.503877
																				4.76667	0.992469	3.85	0.478478
																				4.76667	1.00807	3.85	0.433101
																				4.78333	1.00068	3.86667	0.224743
																				4.78333	1.00485	3.86667	0.526895
																				4.8	1.05173	3.86667	0.53731
																				4.8	0.999079	3.86667	0.454536
																				4.81667	1.00561	3.88333	0.246078
																				4.81667	1.00363	3.88333	0.530151
																				4.83333	1.01073	3.88333	0.563103
																				4.85	1.00563	3.88333	0.451373
																				4.86667	1.0347	3.9	0.270621
																				4.88333	1.02227	3.9	0.557547
																				4.9	1.00862	3.9	0.563743
																				4.91667	1.02749	3.9	0.468662
																				4.93333	1.01117	3.91667	0.309387
																				4.95	1.01162	3.91667	0.58326
																				4.96667	1.01129	3.91667	0.574614
																				4.98333	0.994307	3.91667	0.497124
																				5	1.00995	3.93333	0.306598
																				5.01667	1.0155	3.93333	0.570351
																				5.03333	0.98199	3.93333	0.602011
																				5.05	1.00507	3.93333	0.493259
																				5.06667	0.995417	3.95	0.354847
																				5.08333	1.00318	3.95	0.617056
																				5.1	1.00152	3.95	0.589642
																				5.11667	1.01384	3.95	0.496633
																				5.13333	0.992976	3.96667	0.377159
																				5.15	0.980547	3.96667	0.613014
																						3.96667	0.604989
																						3.96667	0.505066
																						3.98333	0.37688
																						3.98333	0.62413
																						3.98333	0.608933
																						3.98333	0.513921
																						4	0.390545
																						4	0.661856
																						4	0.643465
																						4	0.530155
																						4.01667	0.435169
																						4.01667	0.659835
																						4.01667	0.64549
																						4.01667	0.522214
																						4.03333	0.469752
																						4.03333	0.671288
																						4.03333	0.669897
																						4.03333	0.554682
																						4.05	0.476027
																						4.05	0.685323
																						4.05	0.695796
																						4.05	0.578155
																						4.06667	0.481883
																						4.06667	0.678474
																						4.06667	0.70848
																						4.06667	0.576258
																						4.08333	0.520371
																						4.08333	0.675866
																						4.08333	0.738319
																						4.08333	0.603385
																						4.1	0.527901
																						4.1	0.724059
																						4.1	0.714022
																						4.1	0.604861
																						4.11667	0.541427
																						4.11667	0.718445
																						4.11667	0.73342
																						4.11667	0.633394
																						4.13333	0.576289
																						4.13333	0.762909
																						4.13333	0.754203
																						4.13333	0.629599
																						4.15	0.581867
																						4.15	0.754375
																						4.15	0.762836
																						4.15	0.654758
																						4.16667	0.608083
																						4.16667	0.76841
																						4.16667	0.766247
																						4.16667	0.644779
																						4.18333	0.614777
																						4.18333	0.801533
																						4.18333	0.776905
																						4.18333	0.663754
																						4.2	0.657587
																						4.2	0.806024
																						4.2	0.803763
																						4.2	0.687227
																						4.21667	0.69482
																						4.21667	0.823652
																						4.21667	0.81229
																						4.21667	0.699034
																						4.23333	0.693983
																						4.23333	0.812424
																						4.23333	0.825932
																						4.23333	0.699596
																						4.25	0.686034
																						4.25	0.808944
																						4.25	0.822308
																						4.25	0.709997
																						4.26667	0.737351
																						4.26667	0.816579
																						4.26667	0.836057
																						4.26667	0.726231
																						4.28333	0.704023
																						4.28333	0.869912
																						4.28333	0.852364
																						4.28333	0.731221
																						4.3	0.748088
																						4.3	0.857786
																						4.3	0.862063
																						4.3	0.73846
																						4.31667	0.75534
																						4.31667	0.868003
																						4.31667	0.863875
																						4.31667	0.729183
																						4.33333	0.752551
																						4.33333	0.84667
																						4.33333	0.852897
																						4.33333	0.748369
																						4.35	0.782811
																						4.35	0.895287
																						4.35	0.85684
																						4.35	0.781681
																						4.36667	0.76538
																						4.36667	0.884059
																						4.36667	0.861317
																						4.36667	0.773247
																						4.38333	0.797174
																						4.38333	0.855775
																						4.38333	0.911568
																						4.38333	0.769031
																						4.4	0.771934
																						4.4	0.891582
																						4.4	0.876558
																						4.4	0.784984
																						4.41667	0.841797
																						4.41667	0.911568
																						4.41667	0.890627
																						4.41667	0.764814
																						4.43333	0.834546
																						4.43333	0.914599
																						4.43333	0.903949
																						4.43333	0.794612
																						4.45	0.837195
																						4.45	0.918529
																						4.45	0.912476
																						4.45	0.813165
																						4.46667	0.889349
																						4.46667	0.897757
																						4.46667	0.874639
																						4.46667	0.848445
																						4.48333	0.823111
																						4.48333	0.931891
																						4.48333	0.923027
																						4.48333	0.832843
																						4.5	0.874567
																						4.5	0.911119
																						4.5	0.920256
																						4.5	0.846829
																						4.51667	0.906779
																						4.51667	0.930206
																						4.51667	0.948713
																						4.51667	0.851327
																						4.53333	0.867037
																						4.53333	0.942557
																						4.53333	0.930914
																						4.53333	0.855473
																						4.55	0.840124
																						4.55	0.931217
																						4.55	0.939334
																						4.55	0.842612
																						4.56667	0.905803
																						4.56667	0.957715
																						4.56667	0.91141
																						4.56667	0.841277
																						4.58333	0.872197
																						4.58333	0.94862
																						4.58333	0.906507
																						4.58333	0.863414
																						4.6	0.895205
																						4.6	0.948957
																						4.6	0.932939
																						4.6	0.865031
																						4.61667	0.916541
																						4.61667	0.973322
																						4.61667	0.94008
																						4.61667	0.864609
																						4.63333	0.923653
																						4.63333	0.924705
																						4.63333	0.959904
																						4.63333	0.870512
																						4.65	0.874149
																						4.65	0.980508
																						4.65	0.969177
																						4.65	0.881827
																						4.66667	0.905664
																						4.66667	0.95401
																						4.66667	0.959478
																						4.66667	0.89778
																						4.68333	0.939968
																						4.68333	0.974894
																						4.68333	0.99774
																						4.68333	0.908884
																						4.7	0.939689
																						4.7	0.968045
																						4.7	0.96875
																						4.7	0.899889
																						4.71667	0.911521
																						4.71667	0.973659
																						4.71667	0.989107
																						4.71667	0.894618
																						4.73333	0.934251
																						4.73333	0.94615
																						4.73333	0.982926
																						4.73333	0.925329
																						4.75	0.908453
																						4.75	0.984326
																						4.75	0.984524
																						4.75	0.903332
																						4.76667	0.958096
																						4.76667	0.958613
																						4.76667	0.981966
																						4.76667	0.918372
																						4.78333	0.949311
																						4.78333	0.968606
																						4.78333	1.00861
																						4.78333	0.920059
																						4.8	0.922676
																						4.8	1.00757
																						4.8	0.99028
																						4.8	0.912539
																						4.81667	0.933274
																						4.81667	0.977477
																						4.81667	0.979835
																						4.81667	0.911274
																						4.83333	0.946104
																						4.83333	0.962992
																						4.83333	0.977703
																						4.83333	0.907127
																						4.85	0.977758
																						4.85	0.982305
																						4.85	0.965233
																						4.85	0.901786
																						4.86667	0.951821
																						4.86667	0.974333
																						4.86667	0.984098
																						4.86667	0.953089
																						4.88333	0.964092
																						4.88333	0.988368
																						4.88333	0.995183
																						4.88333	0.959906
																						4.9	1.00788
																						4.9	0.976466
																						4.9	1.01884
																						4.9	0.958993
																						4.91667	0.960188
																						4.91667	0.96187
																						4.91667	0.99433
																						4.91667	0.923643
																						4.93333	0.981105
																						4.93333	0.994206
																						4.93333	1.00797
																						4.93333	0.931795
																						4.95	0.966184
																						4.95	0.994655
																						4.95	1.0019
																						4.95	0.953862
																						4.96667	0.960327
																						4.96667	1.03025
																						4.96667	0.985484
																						4.96667	0.956533
																						4.98333	0.96967
																						4.98333	0.982192
																						4.98333	0.991346
																						4.98333	0.910922
																						5	0.962419
																						5	0.997462
																						5	0.997208
																						5	0.961523
																						5.01667	0.972599
																						5.01667	0.996789
																						5.01667	1.00179
																						5.01667	0.96588
																						5.03333	0.971483
																						5.03333	0.971301
																						5.03333	1.00627
																						5.03333	0.970589
																						5.05	0.94694
																						5.05	1.01722
																						5.05	1.00968
																						5.05	0.943813
																						5.06667	0.975666
																						5.06667	0.983989
																						5.06667	1.01149
																						5.06667	0.968621
																						5.08333	0.982639
																						5.08333	1.0024
																						5.08333	1.00755
																						5.08333	0.96834
																						5.1	0.968415
																						5.1	0.999259
																						5.1	0.997634
																						5.1	0.934184
																						5.11667	0.983894
																						5.11667	1.00667
																						5.11667	1.02492
																						5.11667	0.943602
																						5.13333	0.995468
																						5.13333	0.998698
																						5.13333	0.96502
																						5.13333	0.973329
																						5.15	0.985707
																						5.15	0.99241
																						5.15	0.994223
																						5.15	0.974173
																						5.16667	0.998675
																						5.16667	1.00543
																						5.16667	1.02087
																						5.16667	0.984644
																						5.18333	0.953913
																						5.18333	1.00454
																						5.18333	0.988681
																						5.18333	0.978108
																						5.2	0.991842
																						5.2	1.01554
																						5.2	0.998806
																						5.2	0.988018
																						5.21667	0.982918
																						5.21667	1.00779
																						5.21667	0.990813
																						5.21667	0.962858
																						5.23333	0.991006
																						5.23333	1.01161
																						5.23333	0.947186
																						5.25	0.9924
																						5.25	0.996452
																						5.25	0.983801
																						5.26667	0.99505
																						5.26667	0.974445
																						5.26667	0.969816
																						5.28333	0.991842
																						5.28333	1.00139
																						5.28333	0.970026
																						5.3	1.00356
																						5.3	0.988592
																						5.3	0.963842
																						5.31667	0.972738
																						5.31667	1.01835
																						5.31667	0.998138
																						5.33333	1.0182
																						5.33333	0.972424
																						5.33333	0.985839
																						5.35	0.951263
																						5.35	0.980957
																						5.35	0.998067
																						5.36667	0.968834
																						5.36667	0.987133
																						5.36667	0.970378
																						5.38333	0.999791
																						5.38333	0.991175
																						5.38333	0.997575
																						5.4	0.995329
																						5.4	0.98354
																						5.4	0.980357
																						5.41667	1.00146
																						5.41667	0.992185
																						5.41667	0.995678
																						5.43333	1.00969
																						5.43333	0.991062
																						5.43333	0.998067
																						5.45	0.989332
																						5.45	1.00004
																						5.45	0.989704
																						5.46667	0.985846
																						5.46667	1.00903
																						5.46667	0.980709
																						5.48333	1.00872
																						5.48333	1.00229
																						5.48333	0.964896
																						5.5	0.996305
																						5.5	0.990164
																						5.5	0.985417
																						5.51667	0.987938
																						5.51667	1.00689
																						5.51667	1.00973
																						5.53333	1.02001
																						5.53333	1.01756
																						5.53333	0.992375
																						5.55	1.00634
																						5.55	0.993308
																						5.55	1.00748
																						5.56667	0.985986
																						5.56667	0.986347
																						5.56667	0.970448
																						5.58333	1.00258
																						5.58333	1.0033
																						5.58333	0.962155
																						5.6	1.00216
																						5.6	1.00987
																						5.61667	0.987101
																						5.61667	1.03489
																						5.63333	1.00244
																						5.63333	1.01964
																						5.65	1.00913
																						5.65	0.98872
																						5.66667	0.959625
																						5.68333	0.972767
																						5.7	1.01746
																						5.71667	1.0266
																						5.73333	1.00264
																						5.75	0.971994
																						5.76667	1.00081
																						5.78333	1.01114
																						5.8	1.02794
																						5.81667	0.977827
																						5.83333	0.990829

## Sheet: 6B 15% CSF multistep fit
X	10	8	6.3	5	4	3.2	2.5	2	1.6	1.3	1	0.8
0.1021	0.00112491	0.000526129	0.000237356	0.000111452	5.42931e-05	2.66793e-05	1.22613e-05	6.11388e-06	3.06678e-06	1.62175e-06	7.29211e-07	3.7096e-07
0.160109	0.00500458	0.00209614	0.000855289	0.000370084	0.000168679	7.83723e-05	3.42225e-05	1.64407e-05	8.00967e-06	4.15014e-06	1.83349e-06	9.24058e-07
0.218118	0.0197624	0.00729942	0.00263866	0.00103068	0.000431187	0.000186073	7.58408e-05	3.46185e-05	1.61939e-05	8.15323e-06	3.51293e-06	1.74699e-06
0.276127	0.0734163	0.0242533	0.00773132	0.00269744	0.0010233	0.000404966	0.00015195	6.51428e-05	2.89646e-05	1.40621e-05	5.86756e-06	2.86805e-06
0.334136	0.240975	0.0771499	0.0220988	0.00688205	0.00235312	0.000847074	0.000289666	0.000115561	4.84205e-05	2.25132e-05	9.03764e-06	4.32577e-06
0.392145	0.579474	0.221996	0.061363	0.0172996	0.00533095	0.00173813	0.000538017	0.000198336	7.77585e-05	3.44166e-05	1.3212e-05	6.17028e-06
0.450155	0.876986	0.505468	0.159907	0.0427124	0.011964	0.00353095	0.000985294	0.000333919	0.000121799	5.10539e-05	1.86392e-05	8.46497e-06
0.508164	0.978481	0.802071	0.36129	0.101745	0.0265701	0.00712789	0.00179012	0.000555782	0.000187774	7.42166e-05	2.56426e-05	1.12887e-05
0.566173	0.996989	0.94831	0.637252	0.224454	0.0579362	0.0143047	0.00323662	0.000918625	0.000286517	0.000106398	3.46393e-05	1.47387e-05
0.624182	0.999607	0.989262	0.853788	0.428662	0.121803	0.0284684	0.00583136	0.00151172	0.000434228	0.000151062	4.6165e-05	1.89333e-05
0.682191	0.99995	0.997955	0.954174	0.666132	0.238767	0.0558263	0.0104698	0.00248048	0.000655122	0.000213015	6.0906e-05	2.40169e-05
0.7402	0.999994	0.999621	0.987348	0.845859	0.416292	0.106543	0.0187111	0.00406106	0.000985361	0.000298919	7.97402e-05	3.01642e-05
0.798209	0.999999	0.999931	0.996683	0.939736	0.620598	0.193783	0.0331954	0.00663522	0.0014789	0.00041801	0.000103789	3.75864e-05
0.856218	1	0.999987	0.999147	0.978443	0.791376	0.326184	0.0581742	0.0108152	0.00221611	0.000583078	0.000134483	4.65387e-05
0.914227	1	0.999998	0.999782	0.992594	0.898938	0.493354	0.0998784	0.0175705	0.00331652	0.000811836	0.00017365	5.73288e-05
0.972236	1	1	0.999944	0.997498	0.95464	0.661669	0.165898	0.0284043	0.00495733	0.00112879	0.00022362	7.03274e-05
1.03025	1	1	0.999986	0.999161	0.980432	0.796785	0.262148	0.0455675	0.00740003	0.00156783	0.000287365	8.59812e-05
1.08825	1	1	0.999996	0.999719	0.991717	0.88698	0.387051	0.0722387	0.011028	0.00217577	0.000368674	0.000104828
1.14626	1	1	0.999999	0.999906	0.996524	0.940075	0.527146	0.112475	0.0163975	0.00301715	0.000472379	0.000127515
1.20427	1	1	1	0.999969	0.998547	0.969067	0.661324	0.170566	0.0243038	0.00418084	0.000604638	0.000154823
1.26228	1	1	1	0.99999	0.999394	0.984257	0.772326	0.249386	0.0358577	0.00578879	0.000773295	0.000187687
1.32029	1	1	1	0.999997	0.999747	0.992046	0.85398	0.347944	0.0525576	0.00800772	0.000988343	0.000227238
1.3783	1	1	1	0.999999	0.999895	0.995996	0.909242	0.45963	0.0763178	0.0110644	0.00126251	0.000274832
1.43631	1	1	1	1	0.999956	0.997988	0.944678	0.57337	0.109382	0.0152646	0.00161198	0.000332102
1.49432	1	1	1	1	0.999982	0.99899	0.966664	0.677789	0.154014	0.021017	0.00205734	0.000401014
1.55233	1	1	1	1	0.999992	0.999493	0.980046	0.765374	0.211885	0.0288591	0.00262474	0.000483928
1.61034	1	1	1	1	0.999997	0.999746	0.9881	0.83378	0.283207	0.0394834	0.00334739	0.000583686
1.66835	1	1	1	1	0.999999	0.999872	0.992919	0.884493	0.365938	0.0537566	0.00426733	0.000703703
1.72635	1	1	1	1	0.999999	0.999936	0.995791	0.920764	0.455644	0.0727181	0.00543777	0.000848084
1.78436	1	1	1	1	1	0.999968	0.9975	0.946098	0.546358	0.097539	0.00692584	0.00102176
1.84237	1	1	1	1	1	0.999984	0.998516	0.963526	0.632166	0.129416	0.008816	0.00123067
1.90038	1	1	1	1	1	0.999992	0.999119	0.975401	0.708654	0.169381	0.0112141	0.00148192
1.95839	1	1	1	1	1	0.999996	0.999477	0.983443	0.77355	0.218024	0.0142522	0.00178405
2.0164	1	1	1	1	1	0.999998	0.99969	0.988871	0.826512	0.275187	0.0180938	0.00214734
2.07441	1	1	1	1	1	0.999999	0.999816	0.992525	0.868491	0.339733	0.02294	0.00258406
2.13242	1	1	1	1	1	0.999999	0.999891	0.994981	0.901065	0.409515	0.0290355	0.00310897
2.19043	1	1	1	1	1	1	0.999935	0.996632	0.925965	0.481646	0.0366739	0.0037397
2.24844	1	1	1	1	1	1	0.999961	0.99774	0.944801	0.552986	0.0462013	0.00449736
2.30645	1	1	1	1	1	1	0.999977	0.998483	0.958948	0.620696	0.0580168	0.00540716
2.36445	1	1	1	1	1	1	0.999986	0.998982	0.969521	0.682647	0.0725662	0.00649919
2.42246	1	1	1	1	1	1	0.999992	0.999317	0.977396	0.737582	0.0903277	0.00780924
2.48047	1	1	1	1	1	1	0.999995	0.999542	0.98325	0.785058	0.111785	0.00937986
2.53848	1	1	1	1	1	1	0.999997	0.999693	0.987594	0.825253	0.137384	0.0112615
2.59649	1	1	1	1	1	1	0.999998	0.999794	0.990815	0.858745	0.167481	0.0135136
2.6545	1	1	1	1	1	1	0.999999	0.999862	0.993201	0.886313	0.20227	0.0162064
2.71251	1	1	1	1	1	1	0.999999	0.999907	0.994968	0.908797	0.24172	0.0194218
2.77052	1	1	1	1	1	1	1	0.999938	0.996276	0.92701	0.285518	0.0232555
2.82853	1	1	1	1	1	1	1	0.999958	0.997244	0.941689	0.333043	0.0278181
2.88654	1	1	1	1	1	1	1	0.999972	0.997961	0.953476	0.383394	0.0332364
2.94455	1	1	1	1	1	1	1	0.999981	0.998491	0.962916	0.435451	0.0396544
3.00255	1	1	1	1	1	1	1	0.999987	0.998884	0.97046	0.487985	0.0472337
3.06056	1	1	1	1	1	1	1	0.999992	0.999174	0.976481	0.539784	0.0561529
3.11857	1	1	1	1	1	1	1	0.999994	0.999389	0.981282	0.589757	0.0666052
3.17658	1	1	1	1	1	1	1	0.999996	0.999548	0.985106	0.637022	0.0787952
3.23459	1	1	1	1	1	1	1	0.999997	0.999665	0.988152	0.680942	0.0929325
3.2926	1	1	1	1	1	1	1	0.999998	0.999752	0.990576	0.721131	0.109223
3.35061	1	1	1	1	1	1	1	0.999999	0.999817	0.992504	0.757425	0.127858
3.40862	1	1	1	1	1	1	1	0.999999	0.999865	0.994039	0.789839	0.148998
3.46663	1	1	1	1	1	1	1	0.999999	0.9999	0.995259	0.818523	0.172759
3.52464	1	1	1	1	1	1	1	1	0.999926	0.99623	0.843715	0.199193
3.58265	1	1	1	1	1	1	1	1	0.999945	0.997002	0.865705	0.228274
3.64065	1	1	1	1	1	1	1	1	0.999959	0.997616	0.884803	0.259882
3.69866	1	1	1	1	1	1	1	1	0.99997	0.998105	0.901325	0.2938
3.75667	1	1	1	1	1	1	1	1	0.999978	0.998493	0.915572	0.329712
3.81468	1	1	1	1	1	1	1	1	0.999984	0.998802	0.927827	0.367215
3.87269	1	1	1	1	1	1	1	1	0.999988	0.999047	0.938346	0.405837
3.9307	1	1	1	1	1	1	1	1	0.999991	0.999242	0.947361	0.445064
3.98871	1	1	1	1	1	1	1	1	0.999993	0.999397	0.955078	0.48437
4.04672	1	1	1	1	1	1	1	1	0.999995	0.999521	0.961677	0.523246
4.10473	1	1	1	1	1	1	1	1	0.999996	0.999619	0.967316	0.561224
4.16274	1	1	1	1	1	1	1	1	0.999997	0.999697	0.972131	0.597901
4.22075	1	1	1	1	1	1	1	1	0.999998	0.999759	0.97624	0.63295
4.27875	1	1	1	1	1	1	1	1	0.999999	0.999808	0.979747	0.666122
4.33676	1	1	1	1	1	1	1	1	0.999999	0.999848	0.982737	0.697249
4.39477	1	1	1	1	1	1	1	1	0.999999	0.999879	0.985288	0.726235
4.45278	1	1	1	1	1	1	1	1	0.999999	0.999904	0.987462	0.753047
4.51079	1	1	1	1	1	1	1	1	1	0.999923	0.989315	0.777702
4.5688	1	1	1	1	1	1	1	1	1	0.999939	0.990895	0.800259
4.62681	1	1	1	1	1	1	1	1	1	0.999952	0.992242	0.820808
4.68482	1	1	1	1	1	1	1	1	1	0.999962	0.993389	0.839456
4.74283	1	1	1	1	1	1	1	1	1	0.999969	0.994367	0.856327
4.80084	1	1	1	1	1	1	1	1	1	0.999976	0.9952	0.871548
4.85885	1	1	1	1	1	1	1	1	1	0.999981	0.995911	0.885249
4.91685	1	1	1	1	1	1	1	1	1	0.999985	0.996516	0.897559
4.97486	1	1	1	1	1	1	1	1	1	0.999988	0.997031	0.908601
5.03287	1	1	1	1	1	1	1	1	1	0.99999	0.99747	0.918491
5.09088	1	1	1	1	1	1	1	1	1	0.999992	0.997845	0.927341
5.14889	1	1	1	1	1	1	1	1	1	0.999994	0.998164	0.935251
5.2069	1	1	1	1	1	1	1	1	1	0.999995	0.998435	0.942317
5.26491	1	1	1	1	1	1	1	1	1	0.999996	0.998667	0.948624
5.32292	1	1	1	1	1	1	1	1	1	0.999997	0.998864	0.95425
5.38093	1	1	1	1	1	1	1	1	1	0.999998	0.999032	0.959266
5.43894	1	1	1	1	1	1	1	1	1	0.999998	0.999175	0.963738
5.49695	1	1	1	1	1	1	1	1	1	0.999998	0.999297	0.967722
5.55495	1	1	1	1	1	1	1	1	1	0.999999	0.999401	0.971271
5.61296	1	1	1	1	1	1	1	1	1	0.999999	0.99949	0.974432
5.67097	1	1	1	1	1	1	1	1	1	0.999999	0.999565	0.977247
5.72898	1	1	1	1	1	1	1	1	1	0.999999	0.99963	0.979753
5.78699	1	1	1	1	1	1	1	1	1	1	0.999685	0.981983
5.845	1	1	1	1	1	1	1	1	1	1	0.999731	0.983969

## Sheet: 6B 15% CSF inset fit
X	10	8	6.3	5	4	3.2	2.5	2	1.6	1.3	1	0.8
0.1021	0.443393	0.286024	0.162808	0.0884717	0.0473221	0.0247989	0.0119801	0.00616982	0.00316848	0.001702	0.000775411	0.000397161
0.160109	0.679723	0.503738	0.325527	0.193103	0.108928	0.0588653	0.0289557	0.0150372	0.00775586	0.00417506	0.00190468	0.000976103
0.218118	0.819484	0.666817	0.477769	0.308985	0.185226	0.104061	0.0524458	0.0275537	0.0142992	0.00772088	0.00352912	0.00181003
0.276127	0.898638	0.778683	0.603148	0.420514	0.267837	0.157091	0.0814986	0.0434406	0.0227211	0.0123165	0.0056439	0.00289765
0.334136	0.943122	0.853452	0.700912	0.520057	0.350354	0.214747	0.115042	0.062361	0.0329244	0.0179327	0.00824276	0.00423732
0.392145	0.968087	0.90305	0.775393	0.605316	0.428663	0.274264	0.151972	0.0839373	0.0447951	0.0245342	0.0113181	0.005827
0.450155	0.982095	0.935879	0.83158	0.676712	0.500563	0.333481	0.191233	0.10777	0.0582054	0.0320805	0.0148609	0.00766428
0.508164	0.989954	0.957595	0.873792	0.735769	0.565178	0.390847	0.231867	0.133452	0.0730174	0.0405264	0.018861	0.00974639
0.566173	0.994364	0.971957	0.905449	0.784295	0.622444	0.445349	0.273046	0.160587	0.0890864	0.0498227	0.0233072	0.0120702
0.624182	0.996838	0.981455	0.929174	0.824023	0.672741	0.496396	0.314087	0.188799	0.106264	0.0599168	0.0281868	0.0146324
0.682191	0.998226	0.987736	0.946948	0.856485	0.716662	0.543709	0.354447	0.217738	0.124401	0.0707537	0.0334866	0.017429
0.7402	0.999005	0.99189	0.960263	0.882981	0.75487	0.587226	0.393713	0.247091	0.143351	0.0822766	0.0391922	0.0204561
0.798209	0.999441	0.994636	0.970236	0.904595	0.788027	0.627027	0.431586	0.276583	0.162972	0.0944272	0.0452883	0.0237092
0.856218	0.999687	0.996453	0.977706	0.922221	0.816756	0.663279	0.467861	0.305974	0.183127	0.107147	0.0517593	0.0271838
0.914227	0.999824	0.997654	0.983301	0.936593	0.841623	0.6962	0.50241	0.335064	0.203688	0.120378	0.0585886	0.0308748
0.972236	0.999901	0.998449	0.987492	0.94831	0.863133	0.726029	0.535166	0.363685	0.224535	0.134061	0.0657592	0.0347773
1.03025	0.999945	0.998974	0.990632	0.957862	0.881732	0.753013	0.566108	0.391704	0.245559	0.148141	0.0732539	0.0388857
1.08825	0.999969	0.999322	0.992983	0.965649	0.897809	0.777395	0.59525	0.419014	0.26666	0.162561	0.081055	0.0431946
1.14626	0.999983	0.999551	0.994744	0.971997	0.911703	0.799407	0.622632	0.445534	0.287748	0.17727	0.0891446	0.0476981
1.20427	0.99999	0.999703	0.996063	0.977172	0.92371	0.819266	0.648309	0.471206	0.308743	0.192216	0.0975047	0.0523904
1.26228	0.999995	0.999804	0.997051	0.981391	0.934085	0.837175	0.672352	0.495988	0.329573	0.20735	0.106117	0.0572654
1.32029	0.999997	0.99987	0.997791	0.98483	0.94305	0.85332	0.694835	0.519856	0.350178	0.222627	0.114965	0.0623168
1.3783	0.999998	0.999914	0.998346	0.987634	0.950796	0.867871	0.715838	0.542797	0.370504	0.238004	0.124028	0.0675383
1.43631	0.999999	0.999943	0.998761	0.989919	0.957488	0.880983	0.735444	0.564809	0.390507	0.25344	0.133292	0.0729237
1.49432	0.999999	0.999962	0.999072	0.991782	0.963271	0.892797	0.753733	0.585898	0.410149	0.268899	0.142736	0.0784662
1.55233	1	0.999975	0.999305	0.993301	0.968266	0.90344	0.770785	0.606077	0.429398	0.284345	0.152346	0.0841595
1.61034	1	0.999984	0.999479	0.994539	0.972583	0.913028	0.786676	0.625365	0.448229	0.299748	0.162103	0.089997
1.66835	1	0.999989	0.99961	0.995548	0.976312	0.921664	0.801481	0.643784	0.466623	0.315078	0.171992	0.095972
1.72635	1	0.999993	0.999708	0.996371	0.979534	0.929444	0.815269	0.661359	0.484565	0.330309	0.181997	0.102078
1.78436	1	0.999995	0.999781	0.997041	0.982318	0.936451	0.828108	0.678116	0.502043	0.345419	0.192103	0.108308
1.84237	1	0.999997	0.999836	0.997588	0.984723	0.942763	0.840062	0.694086	0.51905	0.360385	0.202295	0.114656
1.90038	1	0.999998	0.999877	0.998034	0.986801	0.948448	0.851188	0.709297	0.535583	0.375189	0.212558	0.121116
1.95839	1	0.999999	0.999908	0.998397	0.988596	0.953568	0.861545	0.723778	0.551639	0.389814	0.22288	0.12768
2.0164	1	0.999999	0.999931	0.998693	0.990147	0.95818	0.871183	0.737561	0.567221	0.404246	0.233247	0.134343
2.07441	1	0.999999	0.999948	0.998935	0.991488	0.962334	0.880152	0.750674	0.58233	0.418472	0.243646	0.141097
2.13242	1	1	0.999961	0.999132	0.992645	0.966075	0.888499	0.763146	0.596973	0.432481	0.254065	0.147938
2.19043	1	1	0.999971	0.999292	0.993646	0.969445	0.896265	0.775006	0.611154	0.446264	0.264495	0.154858
2.24844	1	1	0.999978	0.999423	0.99451	0.97248	0.903491	0.786283	0.624882	0.459813	0.274923	0.161851
2.30645	1	1	0.999984	0.99953	0.995257	0.975213	0.910215	0.797002	0.638164	0.473123	0.285339	0.168913
2.36445	1	1	0.999988	0.999617	0.995902	0.977675	0.91647	0.80719	0.65101	0.486187	0.295735	0.176036
2.42246	1	1	0.999991	0.999687	0.996459	0.979893	0.92229	0.816872	0.663429	0.499002	0.306101	0.183215
2.48047	1	1	0.999993	0.999745	0.996941	0.98189	0.927705	0.826072	0.675432	0.511565	0.316429	0.190445
2.53848	1	1	0.999995	0.999792	0.997357	0.983689	0.932743	0.834813	0.687029	0.523874	0.326711	0.19772
2.59649	1	1	0.999996	0.999831	0.997717	0.985309	0.937429	0.843118	0.69823	0.535928	0.33694	0.205035
2.6545	1	1	0.999997	0.999862	0.998027	0.986768	0.94179	0.851008	0.709047	0.547727	0.347109	0.212385
2.71251	1	1	0.999998	0.999887	0.998296	0.988083	0.945846	0.858502	0.71949	0.55927	0.357211	0.219765
2.77052	1	1	0.999998	0.999908	0.998527	0.989266	0.94962	0.865622	0.729571	0.57056	0.367242	0.22717
2.82853	1	1	0.999999	0.999925	0.998728	0.990333	0.953131	0.872384	0.7393	0.581597	0.377194	0.234595
2.88654	1	1	0.999999	0.999939	0.998901	0.991293	0.956397	0.878807	0.748688	0.592383	0.387065	0.242036
2.94455	1	1	0.999999	0.99995	0.99905	0.992158	0.959436	0.884908	0.757746	0.60292	0.396849	0.249488
3.00255	1	1	0.999999	0.999959	0.999179	0.992937	0.962263	0.890702	0.766484	0.613212	0.406541	0.256948
3.06056	1	1	1	0.999967	0.999291	0.993638	0.964893	0.896205	0.774913	0.623261	0.41614	0.264411
3.11857	1	1	1	0.999973	0.999387	0.99427	0.96734	0.901431	0.783043	0.633071	0.42564	0.271873
3.17658	1	1	1	0.999978	0.999471	0.994839	0.969616	0.906395	0.790884	0.642644	0.435039	0.279331
3.23459	1	1	1	0.999982	0.999543	0.995352	0.971733	0.911109	0.798445	0.651986	0.444335	0.286782
3.2926	1	1	1	0.999985	0.999605	0.995814	0.973703	0.915585	0.805736	0.661099	0.453524	0.294221
3.35061	1	1	1	0.999988	0.999659	0.996229	0.975536	0.919837	0.812766	0.669987	0.462606	0.301645
3.40862	1	1	1	0.99999	0.999705	0.996604	0.977241	0.923875	0.819544	0.678655	0.471578	0.309051
3.46663	1	1	1	0.999992	0.999745	0.996941	0.978827	0.927709	0.826079	0.687107	0.480438	0.316437
3.52464	1	1	1	0.999994	0.99978	0.997245	0.980303	0.93135	0.832379	0.695347	0.489186	0.323799
3.58265	1	1	1	0.999995	0.99981	0.997519	0.981676	0.934808	0.838452	0.703379	0.49782	0.331135
3.64065	1	1	1	0.999996	0.999836	0.997765	0.982953	0.938092	0.844306	0.711207	0.50634	0.338443
3.69866	1	1	1	0.999997	0.999858	0.997987	0.984141	0.94121	0.84995	0.718837	0.514744	0.345719
3.75667	1	1	1	0.999997	0.999877	0.998187	0.985246	0.944172	0.85539	0.726271	0.523032	0.352961
3.81468	1	1	1	0.999998	0.999894	0.998367	0.986274	0.946984	0.860634	0.733515	0.531205	0.360168
3.87269	1	1	1	0.999998	0.999908	0.998529	0.987231	0.949655	0.865688	0.740573	0.539261	0.367337
3.9307	1	1	1	0.999998	0.999921	0.998675	0.988121	0.952191	0.87056	0.747448	0.547201	0.374466
3.98871	1	1	1	0.999999	0.999932	0.998807	0.988949	0.954599	0.875255	0.754146	0.555024	0.381554
4.04672	1	1	1	0.999999	0.999941	0.998926	0.989719	0.956886	0.879781	0.76067	0.562732	0.388599
4.10473	1	1	1	0.999999	0.999949	0.999032	0.990435	0.959058	0.884143	0.767025	0.570325	0.395599
4.16274	1	1	1	0.999999	0.999956	0.999128	0.991102	0.961121	0.888346	0.773214	0.577802	0.402552
4.22075	1	1	1	0.999999	0.999962	0.999215	0.991722	0.963079	0.892398	0.779241	0.585165	0.409458
4.27875	1	1	1	1	0.999967	0.999293	0.992299	0.964939	0.896303	0.78511	0.592414	0.416315
4.33676	1	1	1	1	0.999972	0.999363	0.992836	0.966706	0.900067	0.790826	0.59955	0.423121
4.39477	1	1	1	1	0.999975	0.999426	0.993335	0.968383	0.903694	0.796392	0.606573	0.429877
4.45278	1	1	1	1	0.999979	0.999483	0.9938	0.969976	0.907189	0.801812	0.613485	0.43658
4.51079	1	1	1	1	0.999982	0.999535	0.994232	0.971488	0.910558	0.807089	0.620287	0.44323
4.5688	1	1	1	1	0.999984	0.999581	0.994634	0.972925	0.913805	0.812227	0.62698	0.449825
4.62681	1	1	1	1	0.999986	0.999623	0.995008	0.974289	0.916934	0.817229	0.633563	0.456366
4.68482	1	1	1	1	0.999988	0.99966	0.995356	0.975584	0.919949	0.8221	0.64004	0.462851
4.74283	1	1	1	1	0.99999	0.999694	0.995679	0.976814	0.922855	0.826842	0.64641	0.46928
4.80084	1	1	1	1	0.999991	0.999724	0.99598	0.977982	0.925656	0.831458	0.652676	0.475652
4.85885	1	1	1	1	0.999992	0.999752	0.996261	0.979091	0.928355	0.835952	0.658837	0.481967
4.91685	1	1	1	1	0.999993	0.999776	0.996521	0.980145	0.930956	0.840327	0.664896	0.488223
4.97486	1	1	1	1	0.999994	0.999799	0.996764	0.981145	0.933463	0.844586	0.670853	0.494422
5.03287	1	1	1	1	0.999995	0.999819	0.996989	0.982095	0.935879	0.848732	0.676711	0.500562
5.09088	1	1	1	1	0.999996	0.999837	0.997199	0.982997	0.938207	0.852768	0.682469	0.506644
5.14889	1	1	1	1	0.999996	0.999853	0.997394	0.983853	0.94045	0.856697	0.68813	0.512666
5.2069	1	1	1	1	0.999997	0.999867	0.997576	0.984667	0.942612	0.860521	0.693695	0.518629
5.26491	1	1	1	1	0.999997	0.999881	0.997745	0.985439	0.944696	0.864244	0.699164	0.524533
5.32292	1	1	1	1	0.999998	0.999892	0.997902	0.986173	0.946704	0.867868	0.70454	0.530377
5.38093	1	1	1	1	0.999998	0.999903	0.998048	0.986869	0.948639	0.871395	0.709824	0.536162
5.43894	1	1	1	1	0.999998	0.999913	0.998184	0.987531	0.950504	0.874829	0.715017	0.541887
5.49695	1	1	1	1	0.999998	0.999921	0.998311	0.988159	0.952301	0.878171	0.72012	0.547553
5.55495	1	1	1	1	0.999999	0.999929	0.998428	0.988756	0.954033	0.881424	0.725134	0.553159
5.61296	1	1	1	1	0.999999	0.999936	0.998538	0.989322	0.955702	0.884591	0.730062	0.558706
5.67097	1	1	1	1	0.999999	0.999943	0.99864	0.98986	0.957311	0.887673	0.734904	0.564194
5.72898	1	1	1	1	0.999999	0.999948	0.998735	0.990371	0.958861	0.890673	0.739661	0.569622
5.78699	1	1	1	1	0.999999	0.999953	0.998823	0.990856	0.960355	0.893593	0.744336	0.574992
5.845	1	1	1	1	0.999999	0.999958	0.998905	0.991317	0.961794	0.896435	0.748928	0.580303

## Sheet: 6C 32% CSF data
10 X	10 Y	8.0 X	8.0 Y	6.3 X	6.3 Y	5.0 X	5.0 Y	4.0 X	4.0 Y	3.2 X	3.2 Y	2.5 X	2.5 Y	2.0 X	2.0 Y	1.6 X	1.6 Y	1.3 X	1.3 Y	1.0 X	1.0 Y	0.8 X	0.8 Y
0.183333	0.000925052	0.25	0.00125178	0.383333	-0.00361314	0.383333	-0.000283634	0.483333	-0.00327715	0.5	-0.0057066	0.6	0.00177747	0.433333	-0.00368595	0.533333	-0.00460508	0.433333	0.0151828	0.45	0.0144504	1.5	0.00614868
0.2	0.000809421	0.266667	-0.000889694	0.383333	0.000697817	0.4	0.00576723	0.5	0.000862401	0.516667	0.0106485	0.616667	0.00193833	0.45	0.0101767	0.55	-0.00307005	0.45	0.0135802	0.466667	0.0100862	1.51667	-0.00670367
0.216667	-0.00173447	0.283333	-0.000362085	0.383333	0.00133281	0.416667	-0.0054836	0.5	0.00277297	0.533333	0.00590484	0.633333	0.00378818	0.466667	-0.00121432	0.55	0.0053234	0.45	0.0179702	0.483333	0.00297412	1.53333	-0.0123996
0.233333	-0.00696102	0.3	-0.00321738	0.4	-0.00123761	0.433333	-0.00382906	0.5	0.0028102	0.55	-0.000608893	0.65	0.00869432	0.483333	0.00727519	0.566667	-0.00390602	0.466667	-0.00219479	0.5	-0.0067241	1.55	0.00556448
0.25	-0.00978243	0.3	0.00278052	0.4	0.00127532	0.433333	0.00134659	0.516667	0.000253647	0.566667	0.00604645	0.666667	-0.00618495	0.5	-0.00400834	0.566667	-0.00586101	0.466667	0.00862436	0.5	-7.11086e-05	1.56667	-0.000576244
0.25	-0.000663022	0.316667	-0.00405535	0.4	0.00434761	0.45	-0.00293089	0.516667	0.000504177	0.583333	-0.00620221	0.683333	0.00394904	0.516667	0.000934921	0.583333	-0.00221034	0.483333	-0.0046565	0.516667	-0.0102801	1.56667	0.001183
0.25	0.00210277	0.316667	-0.000287983	0.416667	-0.00197314	0.45	-0.000434384	0.516667	0.00325917	0.6	-0.000892099	0.7	-0.0133358	0.533333	0.00104238	0.583333	0.00167457	0.483333	0.00517833	0.516667	0.0211192	1.58333	0.000288122
0.266667	-0.00605909	0.333333	-0.00731411	0.416667	-0.000734474	0.466667	-0.00118181	0.533333	-0.00606936	0.616667	-0.000184084	0.7	-0.0032091	0.55	-0.00239641	0.583333	0.00416972	0.5	-0.0121987	0.533333	-0.0112499	1.58333	0.021776
0.266667	-0.000380289	0.333333	-0.00249254	0.416667	-9.52009e-05	0.466667	-0.000912207	0.533333	-0.00111605	0.633333	-0.00726423	0.716667	-0.00886889	0.566667	-0.010671	0.6	-0.000414439	0.5	3.42936e-05	0.533333	-0.0167456	1.6	-0.00129984
0.266667	0.000631069	0.333333	-0.00109089	0.433333	-0.00680687	0.483333	-0.000567269	0.533333	0.00196629	0.65	-0.00174172	0.716667	0.00161661	0.583333	0.00254685	0.6	0.000418644	0.516667	-0.00305213	0.533333	0.00504871	1.6	0.00172873
0.283333	-0.0101987	0.35	-0.00597957	0.433333	-0.00305596	0.483333	0.000546416	0.55	-0.00202866	0.666667	-0.00237893	0.733333	-0.00690881	0.6	0.00265432	0.6	0.00400491	0.516667	-0.00236104	0.55	-0.00722203	1.61667	-0.00921991
0.283333	-0.00172248	0.35	-0.00389273	0.433333	-0.00119648	0.483333	0.00256287	0.55	-0.00131086	0.683333	0.000877938	0.733333	0.00194702	0.616667	0.00265432	0.6	0.0168134	0.533333	-0.00547631	0.55	-0.00100258	1.61667	-0.00860231
0.283333	3.19529e-05	0.35	0.00125743	0.433333	0.000312978	0.5	-0.00671268	0.55	0.000217918	0.7	-0.0048899	0.733333	0.00518164	0.633333	0.0042315	0.616667	-0.006543	0.533333	0.0118656	0.55	0.0104094	1.63333	-0.0103549
0.283333	0.000134279	0.366667	-0.000362085	0.45	-0.00598576	0.5	-0.00224474	0.55	0.00228283	0.7	0	0.75	-0.0054611	0.633333	0.0281229	0.616667	-0.0101515	0.55	-0.00663136	0.55	0.0249591	1.63333	0.0033134
0.3	-0.0113781	0.366667	-0.000166547	0.45	-0.000950972	0.5	-0.0016941	0.566667	-0.00867474	0.7	0.00286038	0.75	-0.0045689	0.65	-0.00820034	0.616667	-0.00110517	0.55	-0.00853909	0.566667	-0.0149368	1.65	0.000576244
0.3	-0.00655833	0.366667	0.0014697	0.45	-0.000663396	0.5	0.000811929	0.566667	-0.000532109	0.716667	-0.0055402	0.75	0.000308624	0.65	-0.00372168	0.616667	0.00683785	0.55	0.00304968	0.566667	-0.00785556	1.65	0.00468818
0.3	-0.000586587	0.383333	-0.00283963	0.45	-0.000204533	0.516667	-0.00576723	0.566667	0.00293351	0.716667	-0.00181252	0.75	0.000480319	0.65	0.00910205	0.633333	-0.0107859	0.566667	-0.0179698	0.566667	-0.00234658	1.66667	-0.00743391
0.3	0.000469768	0.383333	0.00501487	0.466667	-0.00442753	0.516667	-0.00476228	0.566667	0.00317632	0.716667	0.00292081	0.766667	-0.010412	0.666667	-0.00152815	0.633333	0.0023568	0.566667	-0.00547631	0.566667	0.00891511	1.66667	0.00633869
0.316667	-0.008788	0.383333	0.0156524	0.466667	-0.00198732	0.516667	-0.000912207	0.583333	-0.00689921	0.733333	0.001083	0.766667	0.00055075	0.666667	-0.000356873	0.633333	0.00404689	0.566667	0.000697416	0.583333	-0.0193549	1.68333	0.00132905
0.316667	-0.00250543	0.4	-0.00181537	0.466667	-0.000485701	0.516667	0.00169832	0.583333	-0.00315143	0.733333	0.00353772	0.766667	0.00536633	0.666667	0.0178065	0.633333	0.0134002	0.583333	-0.0146581	0.583333	-0.0159994	1.68333	0.00244904
0.316667	0.000452308	0.4	-0.00135397	0.466667	0.000637994	0.533333	-0.00363997	0.583333	-0.000482223	0.733333	0.00632965	0.766667	0.00660318	0.683333	-0.0127202	0.65	-0.00994654	0.583333	-0.00178491	0.583333	-0.0114547	1.7	0.00432183
0.316667	0.00242842	0.4	0.023128	0.483333	-0.00251455	0.533333	-0.000738453	0.583333	5.04177e-05	0.75	0.00154245	0.783333	-0.00356049	0.683333	-0.0089516	0.65	-0.00563654	0.583333	0.00534979	0.583333	0.00103448	1.7	0.00790127
0.333333	-0.00460214	0.4	0.0456951	0.483333	-0.00239549	0.533333	-0.000605488	0.6	-0.00816767	0.75	0.00507296	0.783333	-0.000347817	0.683333	0.00729041	0.65	0.0117376	0.6	-0.0123627	0.6	-0.0283855	1.71667	-0.00921991
0.333333	-0.00366867	0.416667	0.000482988	0.483333	-0.00184452	0.533333	0.00395035	0.6	-0.00441347	0.75	0.00583404	0.783333	0.000571043	0.7	-0.0115729	0.65	0.0107452	0.6	-0.00663136	0.6	-0.00504871	1.71667	0.0191471
0.333333	0.00414144	0.416667	0.00165884	0.483333	0.00313929	0.55	-0.00779994	0.6	-0.00232798	0.766667	-0.00160199	0.783333	0.00298878	0.7	0.000624173	0.666667	-0.0107452	0.6	-0.0042524	0.6	-0.00304173	1.73333	-0.00772601
0.333333	0.00484885	0.416667	0.0586094	0.5	-0.00605716	0.55	-0.00438728	0.6	0.00484449	0.766667	0.000382328	0.8	-0.00410348	0.7	0.0168393	0.666667	-0.00580135	0.616667	-0.00613855	0.6	-0.00284481	1.73333	-0.00374559
0.35	-0.00243832	0.416667	0.0839312	0.5	-0.0032622	0.55	-0.00457491	0.616667	-0.00468885	0.766667	0.000492271	0.8	-0.00349474	0.716667	-0.0131024	0.666667	-0.00552585	0.616667	0.0033776	0.616667	-0.0131896	1.75	0.00115249
0.35	-0.000370021	0.433333	-0.000304868	0.5	-0.00135954	0.55	-0.00344094	0.616667	-0.00319596	0.783333	-0.00327072	0.8	-0.00288738	0.716667	0.000193709	0.666667	-0.000793084	0.616667	0.00932646	0.616667	-0.0113063	1.75	0.00264349
0.35	0.00446541	0.433333	0.000482988	0.5	0.00388561	0.566667	-0.00387634	0.616667	-0.00212843	0.783333	-0.00134554	0.8	0.00266392	0.716667	0.0147975	0.683333	-0.00475851	0.633333	-0.0107682	0.616667	-0.00542074	1.76667	-0.000720305
0.35	0.00708851	0.433333	0.0926907	0.516667	-0.00459837	0.566667	-0.00242017	0.616667	0.00127398	0.783333	0.0087369	0.816667	-0.00117595	0.733333	-0.0053531	0.683333	-0.000280179	0.633333	-0.002525	0.616667	0.00230153	1.76667	0.00410399
0.366667	-0.00196855	0.433333	0.11056	0.516667	0.00123923	0.566667	-0.000999083	0.633333	-0.00332757	0.8	-0.00320397	0.816667	0.00161661	0.733333	0.0035298	0.683333	0.000558191	0.633333	0.00211589	0.633333	-0.0142928	1.78333	-0.00648275
0.366667	0.0074698	0.45	0.000824937	0.516667	0.00415314	0.566667	0.000413504	0.633333	-0.00238429	0.8	-0.00292081	0.816667	0.003576	0.733333	0.00920951	0.683333	0.00221034	0.65	-0.00744384	0.633333	-0.0114116	1.78333	-0.00524317
0.366667	0.0153933	0.45	0.00195693	0.516667	0.0145829	0.583333	-0.00841448	0.633333	6.65136e-05	0.8	0.000262832	0.816667	0.0141155	0.75	0.00127455	0.7	-0.000837287	0.65	-0.000651578	0.633333	0.0040953	1.8	-0.00991675
0.366667	0.0174562	0.45	0.122035	0.533333	-0.00449003	0.583333	-0.00457491	0.633333	0.00313467	0.8	0.00229397	0.833333	0.00139127	0.75	0.0163361	0.7	0.00856507	0.65	0.00589848	0.633333	0.0115605	1.8	-0.00158467
0.383333	-0.00472005	0.45	0.160652	0.533333	0.00113095	0.583333	-0.00308651	0.65	-0.0025872	0.816667	-0.00101736	0.833333	0.00388628	0.75	0.0289825	0.7	0.0104687	0.666667	-0.00107568	0.65	-0.00381463	1.81667	-0.00460995
0.383333	0.0226407	0.466667	-0.00089667	0.533333	0.0138636	0.583333	-0.000304069	0.65	-0.00232798	0.816667	0.000533995	0.833333	0.00615625	0.766667	0.000731789	0.7	0.00631227	0.666667	0.00226337	0.65	-0.00206215	1.81667	0.00892362
0.383333	0.0254824	0.466667	0.00410539	0.533333	0.0208378	0.6	-0.00635491	0.65	-0.00136128	0.816667	0.00603232	0.833333	0.0106246	0.766667	0.00820809	0.716667	-0.00507574	0.666667	0.00452533	0.65	0.00171629	1.83333	-0.0161348
0.383333	0.0338029	0.466667	0.159066	0.55	-0.00477894	0.6	-0.00378179	0.65	0.000921962	0.816667	0.012631	0.85	-0.00410348	0.766667	0.0237169	0.716667	-0.000552585	0.683333	-0.0105591	0.65	0.0107669	1.83333	-0.00524317
0.4	-0.00201329	0.466667	0.192805	0.55	0.012681	0.6	0.00200845	0.666667	-0.00299304	0.833333	-0.0024296	0.85	-0.00192128	0.783333	-0.00712418	0.716667	-0.000139548	0.683333	-0.00631001	0.666667	-0.0140084	1.85	-0.00655762
0.4	0.0354064	0.483333	-8.9667e-06	0.55	0.0275546	0.6	0.00864424	0.666667	-0.00297464	0.833333	0.000382328	0.85	0.00120201	0.783333	0.0131024	0.716667	0.00153274	0.683333	0.00979929	0.666667	-0.00898702	1.85	-0.00288122
0.4	0.0402926	0.483333	0.00642873	0.55	0.0309998	0.616667	-0.0112508	0.666667	-0.00249768	0.833333	0.00453896	0.85	0.0127962	0.783333	0.0310243	0.733333	-0.0106273	0.7	-0.0117142	0.666667	0.00891511	1.85	0.00235009
0.4	0.0560437	0.483333	0.187516	0.566667	-0.00582621	0.616667	-0.00331017	0.666667	0.00261066	0.833333	0.00449608	0.866667	0.00130846	0.8	-0.00412953	0.733333	-0.00291716	0.7	-0.0097393	0.666667	0.00800367	1.86667	-0.0103859
0.416667	0.00344497	0.483333	0.230234	0.566667	0.0206217	0.616667	0.000900848	0.683333	-0.00438634	0.85	-0.00108338	0.866667	0.0022573	0.8	0.00815729	0.733333	-0.00442068	0.7	-0.00652002	0.683333	-0.00647088	1.86667	-0.00553527
0.416667	0.0621866	0.5	-0.000304868	0.566667	0.0421967	0.616667	0.00981708	0.683333	-0.0042735	0.85	-0.000360999	0.866667	0.00518164	0.8	0.0224274	0.733333	0.0235836	0.7	0.00672154	0.683333	0.00620686	1.86667	0.00230498
0.416667	0.0652637	0.5	0.0125494	0.566667	0.0645938	0.633333	-0.00732722	0.683333	0.00187699	0.85	-6.67494e-05	0.866667	0.011831	0.816667	0.011601	0.75	-0.0032096	0.716667	-0.0191129	0.683333	0.0213486	1.88333	0.000576244
0.416667	0.0827582	0.5	0.229761	0.583333	-0.00441781	0.633333	-0.00373175	0.683333	0.00263178	0.85	0.00441801	0.883333	0.00106002	0.816667	0.0190163	0.75	0.00317234	0.716667	-0.00213953	0.683333	0.0154806	1.88333	0.0014751
0.433333	0.0130864	0.5	0.273405	0.583333	0.0532146	0.633333	0.00240718	0.7	-0.00344961	0.866667	0.00137355	0.883333	0.00388217	0.816667	0.0260811	0.75	0.00580215	0.716667	0.00775034	0.7	-0.02014	1.88333	0.00765674
0.433333	0.0857986	0.516667	0.00553246	0.583333	0.0529651	0.633333	0.024673	0.7	-0.00277694	0.866667	0.00135262	0.883333	0.00419033	0.833333	-0.00626325	0.75	0.00359288	0.716667	0.0279718	0.7	-0.0083197	1.9	-0.0110927
0.433333	0.092224	0.516667	0.027014	0.583333	0.0862282	0.65	-0.00630806	0.7	0.00186546	0.866667	0.00318335	0.883333	0.00411899	0.833333	-0.00399507	0.766667	-0.00275235	0.733333	-0.00308518	0.7	0.014461	1.9	-0.00495107
0.433333	0.11577	0.516667	0.271617	0.6	-0.00514006	0.65	-0.0063345	0.7	0.00283294	0.866667	0.0136169	0.9	-0.0026666	0.833333	0.0139181	0.766667	0.00649288	0.733333	-0.00318085	0.7	0.0274331	1.9	-0.00401789
0.45	0.0233318	0.516667	0.292026	0.6	0.0688866	0.65	0.00138819	0.716667	-0.00191587	0.883333	-0.0020019	0.9	-0.00131094	0.833333	0.0267258	0.766667	0.00879152	0.733333	0.00226337	0.716667	-0.00433762	1.91667	-0.00568569
0.45	0.12913	0.533333	0.0109394	0.6	0.088695	0.65	0.0532555	0.716667	0.000914562	0.883333	-0.00101928	0.9	0.00615625	0.85	-0.00308191	0.766667	0.0250615	0.733333	0.00218903	0.716667	0.00523704	1.91667	-0.000277494
0.45	0.124928	0.533333	0.0420033	0.6	0.106934	0.666667	-0.00776017	0.716667	0.00192774	0.883333	0.0063412	0.9	0.0161742	0.85	0.0106552	0.783333	0.00318086	0.75	0.00589848	0.716667	0.0202905	1.91667	0.00446589
0.45	0.157304	0.533333	0.320147	0.616667	-0.000878746	0.666667	-0.00184362	0.716667	0.00527587	0.883333	0.0197819	0.916667	-0.00539945	0.85	0.0203179	0.783333	0.00729638	0.75	0.0135802	0.716667	0.0141211	1.93333	-0.0126917
0.466667	0.0418094	0.533333	0.341249	0.616667	0.0883265	0.666667	0.00860974	0.733333	-0.00413425	0.9	-0.00428865	0.916667	0.00233487	0.85	0.0282303	0.783333	0.00815063	0.75	0.0148549	0.733333	-0.0192704	1.93333	-0.00835554
0.466667	0.160288	0.55	0.0177182	0.616667	0.124248	0.666667	0.0876153	0.733333	-0.00113073	0.9	-0.00219881	0.916667	0.00684447	0.866667	-0.00270143	0.783333	0.0202344	0.75	0.0211371	0.733333	0.00441787	1.93333	-0.00113714
0.466667	0.169726	0.55	0.0646371	0.616667	0.15613	0.683333	-0.000567269	0.733333	0.000304377	0.9	0.00583404	0.916667	0.00818667	0.866667	0.00363742	0.8	-0.000828878	0.766667	-0.00888203	0.733333	0.0108925	1.95	-0.00302528
0.466667	0.200768	0.55	0.359412	0.633333	0.0034548	0.683333	0.000109298	0.733333	0.00514622	0.9	0.00740919	0.933333	0.00114283	0.866667	0.014122	0.8	0.00126893	0.766667	0.00454283	0.733333	0.0183296	1.95	-0.000715642
0.483333	0.0718745	0.55	0.388362	0.633333	0.116616	0.683333	0.0121541	0.75	-0.0025713	0.916667	-0.000955171	0.933333	0.00326572	0.866667	0.0214602	0.8	0.00251186	0.766667	0.00778978	0.75	-0.000258619	1.95	0.00841483
0.483333	0.211496	0.566667	0.0356068	0.633333	0.166478	0.683333	0.118804	0.75	-0.00133027	0.916667	0.000492271	0.933333	0.00826789	0.883333	0.00586292	0.8	0.00326326	0.766667	0.0109198	0.75	0.00405319	1.96667	-0.0152705
0.483333	0.205015	0.566667	0.0923922	0.633333	0.178264	0.7	-0.00647632	0.75	-5.07295e-05	0.916667	0.00094874	0.933333	0.0117506	0.883333	0.00582139	0.816667	0.00221034	0.783333	-0.0090535	0.75	0.0165001	1.96667	-0.00523084
0.483333	0.236536	0.566667	0.409134	0.65	0.00439373	0.7	-0.00302912	0.75	0.00554853	0.916667	0.0100792	0.95	-0.00472404	0.883333	0.0089106	0.816667	0.021096	0.783333	-0.00428392	0.75	0.0287559	1.96667	0.0014751
0.5	0.108874	0.566667	0.442767	0.65	0.145935	0.7	0.01623	0.766667	-0.000151253	0.933333	0.00576324	0.95	0.000811574	0.883333	0.0269408	0.816667	0.0118334	0.783333	0.00578028	0.766667	0.00561758	1.98333	-0.00684972
0.5	0.234732	0.583333	0.0555398	0.65	0.214338	0.7	0.163328	0.766667	0.000862401	0.933333	0.00613698	0.95	0.00724661	0.9	-0.00719112	0.816667	0.0216299	0.783333	0.0304312	0.766667	0.023465	1.98333	-0.00244904
0.5	0.246412	0.583333	0.129566	0.65	0.220319	0.716667	-0.00138965	0.766667	0.0014633	0.933333	0.00641695	0.95	0.0131409	0.9	0.00616881	0.833333	0.011579	0.8	-0.00652002	0.766667	0.0189762	1.98333	0.00098552
0.5	0.271752	0.583333	0.450008	0.666667	0.00428539	0.716667	-0.000945448	0.766667	0.00826413	0.933333	0.00994567	0.966667	-0.000259894	0.9	0.0126772	0.833333	0.0111899	0.8	-0.00442387	0.766667	0.0283952	2	-0.00360153
0.516667	0.150975	0.583333	0.472872	0.666667	0.166797	0.716667	0.0168503	0.783333	-0.00650388	0.95	-0.00428865	0.966667	0.00233487	0.9	0.0138304	0.833333	0.0111742	0.8	0.0205935	0.783333	0.00749388	2	-0.00290638
0.516667	0.287152	0.6	0.0843229	0.666667	0.230833	0.716667	0.194083	0.783333	-0.00279012	0.95	0.00187063	0.966667	0.00402947	0.916667	0.00536481	0.833333	0.0199553	0.8	0.0184283	0.783333	0.00860414	2	0.00705026
0.516667	0.27925	0.6	0.160069	0.666667	0.242774	0.733333	-0.00179635	0.783333	-0.000532109	0.95	0.0038516	0.966667	0.010418	0.916667	0.0209229	0.85	0.0207926	0.816667	0.00183596	0.783333	0.0133189	2.01667	-0.0115249
0.516667	0.299548	0.6	0.517719	0.683333	0.0156609	0.733333	0.00516824	0.783333	0.0105271	0.95	0.00520646	0.983333	-0.00954014	0.916667	0.0208516	0.85	0.0271235	0.816667	0.0110082	0.783333	0.026375	2.01667	-0.00699576
0.533333	0.191777	0.6	0.49958	0.683333	0.201199	0.733333	0.0230971	0.8	0.000665136	0.966667	0.00148084	0.983333	0.00696841	0.916667	0.0259139	0.85	0.0145528	0.816667	0.0133792	0.8	0.00135106	2.01667	-0.00250171
0.533333	0.321374	0.616667	0.124323	0.683333	0.25634	0.733333	0.213674	0.8	0.00146211	0.966667	0.00647125	0.983333	0.00892836	0.933333	0.00277752	0.85	0.0280437	0.816667	0.0108631	0.8	0.0102478	2.03333	-0.0049276
0.533333	0.316322	0.616667	0.197992	0.683333	0.266241	0.75	0.000484035	0.8	0.00350033	0.966667	0.00948443	0.983333	0.0156916	0.933333	0.0128632	0.866667	0.00524956	0.833333	0.00603567	0.8	0.0237295	2.03333	0.00322769
0.533333	0.347019	0.616667	0.526601	0.7	0.0268198	0.75	0.00330907	0.8	0.0079624	0.966667	0.0147516	1	-0.00664166	0.933333	0.0213614	0.866667	0.0101515	0.833333	0.00909005	0.8	0.0307742	2.03333	0.00677087
0.55	0.233027	0.616667	0.563869	0.7	0.230447	0.75	0.033863	0.816667	-0.000453759	0.983333	0.000623544	1	-0.00309506	0.933333	0.0252682	0.866667	0.0156294	0.833333	0.0114865	0.816667	0.0162284	2.05	-0.0125085
0.55	0.361587	0.633333	0.164647	0.7	0.266205	0.75	0.255157	0.816667	5.07295e-05	0.983333	0.00128852	1	0.00412582	0.95	-0.000722917	0.866667	0.0180963	0.833333	0.0296114	0.816667	0.0266395	2.05	-0.00302528
0.55	0.361279	0.633333	0.230368	0.7	0.308927	0.766667	0.00363997	0.816667	0.00241112	0.983333	0.00675446	1	0.00998118	0.95	0.0119807	0.883333	0.0137997	0.85	-0.00475468	0.816667	0.0148617	2.05	0.0112604
0.55	0.374899	0.633333	0.600585	0.716667	0.0351258	0.766667	0.00858771	0.816667	0.0195791	0.983333	0.00674169	1.01667	-0.00920888	0.95	0.0192417	0.883333	0.013257	0.85	0.00312071	0.816667	0.023977	2.06667	-0.0172087
0.566667	0.276716	0.633333	0.594585	0.716667	0.262966	0.766667	0.032401	0.833333	0.000659483	1	0.00128852	1.01667	0.00778058	0.95	0.024899	0.883333	0.0163013	0.85	0.0121634	0.833333	0.00358551	2.06667	0.0014751
0.566667	0.384904	0.65	0.194963	0.716667	0.336416	0.766667	0.276703	0.833333	0.00545411	1	0.00718716	1.01667	0.00923865	0.966667	0.00612577	0.883333	0.0103501	0.85	0.0371536	0.833333	0.0168514	2.06667	0.00288122
0.566667	0.380405	0.65	0.266717	0.716667	0.349113	0.783333	0.00647982	0.833333	0.0100331	1	0.0104361	1.01667	0.0108659	0.966667	0.0108591	0.9	0.00400624	0.866667	0.00430745	0.833333	0.0152883	2.08333	-0.0147828
0.566667	0.407296	0.65	0.642514	0.733333	0.051846	0.783333	0.00798903	0.833333	0.0309444	1	0.0138171	1.03333	0.0048947	0.966667	0.0258661	0.9	0.00557062	0.866667	0.0174783	0.833333	0.0256033	2.08333	-0.0059065
0.583333	0.31253	0.65	0.623155	0.733333	0.301987	0.783333	0.0480846	0.85	0.00243502	1.01667	0.00186916	1.03333	0.00594602	0.966667	0.0267749	0.9	0.0137997	0.866667	0.0183813	0.85	0.0244868	2.08333	-0.00334453
0.583333	0.412088	0.666667	0.241285	0.733333	0.350161	0.783333	0.309846	0.85	0.00695067	1.01667	0.00467246	1.03333	0.0100547	0.983333	-0.00239704	0.9	0.0177226	0.866667	0.0144093	0.85	0.0244719	2.1	-0.0198804
0.583333	0.427082	0.666667	0.302517	0.733333	0.365031	0.8	0.00482178	0.85	0.00978104	1.01667	0.00462735	1.03333	0.0154503	0.983333	0.016977	0.916667	0.00251186	0.883333	0.00230672	0.85	0.0467448	2.1	-0.00871807
0.583333	0.443933	0.666667	0.679695	0.75	0.0784973	0.8	0.00994613	0.85	0.0481935	1.01667	0.00872475	1.05	-0.00208665	0.983333	0.0195646	0.916667	0.0163375	0.883333	0.00740741	0.85	0.0285145	2.1	0.00614868
0.6	0.34944	0.666667	0.671059	0.75	0.338166	0.8	0.0592935	0.866667	0.00489052	1.03333	0.00975044	1.05	-0.0020869	0.983333	0.0210303	0.916667	0.0215508	0.883333	0.0172463	0.866667	0.00987289	2.11667	-0.00734712
0.6	0.457493	0.683333	0.27647	0.75	0.386825	0.8	0.3459	0.866667	0.00918204	1.03333	0.0104797	1.05	0.0035573	1	-0.00795209	0.916667	0.017849	0.883333	0.026988	0.866667	0.0155728	2.11667	0.00439609
0.6	0.451171	0.683333	0.324601	0.75	0.400042	0.816667	0.00954902	0.866667	0.0114403	1.03333	0.0114982	1.05	0.00555761	1	0.0125695	0.933333	0.0198158	0.9	0.0013652	0.866667	0.0222089	2.11667	0.00962778
0.6	0.472619	0.683333	0.691054	0.766667	0.102585	0.816667	0.0179093	0.866667	0.0734887	1.03333	0.0118473	1.06667	-0.00672447	1	0.0164095	0.933333	0.0128223	0.9	0.00813248	0.866667	0.0615592	2.13333	-0.0129838
0.616667	0.38512	0.683333	0.714644	0.766667	0.360094	0.816667	0.0732493	0.883333	0.0102431	1.05	0.00318335	1.06667	-0.0032502	1	0.0266635	0.933333	0.0302958	0.9	0.0106653	0.883333	0.00997328	2.13333	0.00811159
0.616667	0.477048	0.7	0.313431	0.766667	0.418594	0.816667	0.358932	0.883333	0.0104365	1.05	0.00834368	1.06667	0.00412582	1.01667	-0.00643016	0.933333	0.0270767	0.9	0.0120452	0.883333	0.0184171	2.13333	0.0108046
0.616667	0.483733	0.7	0.367895	0.766667	0.433521	0.833333	0.0143493	0.883333	0.0194801	1.05	0.00923759	1.06667	0.0109463	1.01667	0.0053531	0.95	0.00793084	0.916667	-0.00157705	0.883333	0.0280553	2.15	-0.00432183
0.616667	0.497765	0.7	0.752194	0.783333	0.132667	0.833333	0.0181999	0.883333	0.0897823	1.05	0.0108609	1.08333	-0.0140325	1.01667	0.00869537	0.95	0.0104991	0.916667	0.000548697	0.883333	0.0351399	2.15	0.00447275
0.633333	0.417937	0.7	0.746401	0.783333	0.391226	0.833333	0.0895974	0.9	0.0156754	1.06667	0.0114982	1.08333	-0.00573071	1.01667	0.0222124	0.95	0.012978	0.916667	0.0225611	0.9	0.0229359	2.15	0.00600263
0.633333	0.524307	0.716667	0.343855	0.783333	0.443232	0.833333	0.403413	0.9	0.0179254	1.06667	0.0144728	1.08333	0.00428826	1.03333	-0.00308191	0.95	0.0173546	0.916667	0.0215017	0.9	0.031284	2.16667	-0.0181517
0.633333	0.514445	0.716667	0.393702	0.783333	0.486162	0.85	0.0239051	0.9	0.0219821	1.06667	0.0162869	1.08333	0.00620104	1.03333	0.016773	0.966667	0.0121407	0.933333	-0.0111111	0.9	0.0299675	2.16667	0.00553408
0.633333	0.521256	0.716667	0.768706	0.8	0.168779	0.85	0.0247707	0.9	0.11382	1.06667	0.0169302	1.1	-0.00945732	1.03333	0.0222124	0.966667	0.017959	0.933333	0.003719	0.9	0.0266657	2.16667	0.00906967
0.65	0.452834	0.716667	0.793055	0.8	0.419338	0.85	0.111572	0.916667	0.0199707	1.08333	0.012985	1.1	-0.00348292	1.03333	0.0268825	0.966667	0.0234753	0.933333	0.015355	0.916667	-0.0082802	2.18333	-0.0132536
0.65	0.543167	0.733333	0.37288	0.8	0.468757	0.85	0.428476	0.916667	0.022321	1.08333	0.0138532	1.1	-0.00261519	1.05	-0.000266338	0.966667	0.0162009	0.933333	0.0305952	0.916667	0.0105952	2.18333	-0.00378268
0.65	0.529685	0.733333	0.428851	0.8	0.514315	0.866667	0.0231635	0.916667	0.0289398	1.08333	0.0159168	1.1	0.00740747	1.05	0.00576096	0.983333	0.00455883	0.95	-0.0047668	0.916667	0.0132715	2.18333	-0.00295656
0.65	0.545872	0.733333	0.805266	0.816667	0.203267	0.866667	0.0267156	0.916667	0.14153	1.08333	0.0272338	1.11667	-0.00606196	1.05	0.0156904	0.983333	0.013257	0.95	0.0128874	0.916667	0.0262499	2.2	-0.0157587
0.666667	0.486814	0.733333	0.82371	0.816667	0.457471	0.866667	0.138908	0.933333	0.0293216	1.1	0.0148789	1.11667	-0.00270721	1.05	0.0228572	0.983333	0.0133991	0.95	0.0144093	0.933333	0.00216594	2.2	-0.0109486
0.666667	0.566053	0.75	0.406613	0.816667	0.505386	0.866667	0.437034	0.933333	0.0331903	1.1	0.0245807	1.11667	0.00371974	1.06667	0.00494525	0.983333	0.0347371	0.95	0.0174887	0.933333	0.0187032	2.2	-0.00386627
0.666667	0.564953	0.75	0.454158	0.816667	0.533878	0.883333	0.0337052	0.933333	0.0479977	1.1	0.032597	1.11667	0.00531633	1.06667	0.00513652	1	0.0180972	0.966667	0.00124611	0.933333	0.012082	2.21667	-0.0172873
0.666667	0.57106	0.75	0.840957	0.833333	0.238477	0.883333	0.0418924	0.933333	0.170345	1.1	0.0469916	1.13333	-0.00441376	1.06667	0.0145066	1	0.0261718	0.966667	0.00483539	0.933333	0.0181327	2.21667	-0.0178152
0.683333	0.512293	0.75	0.865477	0.833333	0.474992	0.883333	0.156585	0.95	0.0311949	1.11667	0.00898117	1.13333	-0.00150721	1.06667	0.0197408	1	0.023444	0.966667	0.00920826	0.95	0.0149996	2.21667	0.00191325
0.683333	0.59819	0.766667	0.434643	0.833333	0.539051	0.883333	0.500497	0.95	0.0464175	1.11667	0.0273375	1.13333	0.0073745	1.08333	0.00708113	1	0.0153769	0.966667	0.010192	0.95	0.0233404	2.23333	-0.0230612
0.683333	0.588148	0.766667	0.476093	0.833333	0.586648	0.9	0.0401815	0.95	0.0699798	1.11667	0.033305	1.13333	0.00789004	1.08333	0.0076477	1.01667	0.00165776	0.983333	0.00277748	0.95	0.0268079	2.23333	-0.0135417
0.683333	0.585138	0.766667	0.889776	0.85	0.270257	0.9	0.0505582	0.95	0.211884	1.11667	0.060742	1.15	-0.0131011	1.08333	0.0115737	1.01667	0.00540581	0.983333	0.0109813	0.95	0.0374014	2.23333	0.00583731
0.7	0.545244	0.766667	0.912965	0.85	0.49994	0.9	0.190123	0.966667	0.0493531	1.13333	0.0105838	1.15	-0.000380095	1.08333	0.0139181	1.01667	0.0117376	0.983333	0.030727	0.966667	-0.00139008	2.25	-0.0185839
0.7	0.5906	0.783333	0.467488	0.85	0.554474	0.9	0.531035	0.966667	0.0659991	1.13333	0.0308818	1.15	0.00144566	1.1	-0.00582139	1.01667	0.0164666	0.983333	0.0294475	0.966667	0.00462206	2.25	-0.00962778
0.7	0.626132	0.783333	0.498327	0.85	0.595455	0.916667	0.0497305	0.966667	0.0890881	1.13333	0.0592892	1.15	0.0103029	1.1	0.0108214	1.03333	0.00664189	1	0.00187948	0.966667	0.0226714	2.25	-0.00144589
0.7	0.606128	0.783333	0.930961	0.866667	0.304925	0.916667	0.0559919	0.966667	0.215605	1.13333	0.0883763	1.16667	-0.0102026	1.1	0.0158554	1.03333	0.0124198	1	0.00826475	0.966667	0.0294148	2.26667	-0.0230498
0.716667	0.576361	0.783333	0.933729	0.866667	0.537185	0.916667	0.219984	0.983333	0.0800325	1.15	0.021674	1.16667	-0.00200267	1.1	0.0178427	1.03333	0.0193405	1	0.0122315	0.983333	0.00732785	2.26667	-0.0094786
0.716667	0.634352	0.8	0.494496	0.866667	0.565255	0.916667	0.534944	0.983333	0.0988718	1.15	0.0470283	1.16667	-0.000380095	1.11667	-0.00696283	1.03333	0.0256959	1	0.0111335	0.983333	0.00775084	2.26667	-0.00265332
0.716667	0.627856	0.8	0.520036	0.866667	0.642882	0.933333	0.0628723	0.983333	0.109759	1.15	0.0684933	1.16667	0.0016081	1.11667	-0.000764729	1.05	-0.000967024	1.01667	9.83768e-05	0.983333	0.023977	2.28333	-0.0147364
0.716667	0.621796	0.8	0.938627	0.883333	0.342085	0.933333	0.0822703	0.983333	0.263078	1.15	0.112072	1.18333	-0.0102855	1.11667	0.0117086	1.05	0.0168134	1.01667	0.00826475	0.983333	0.0314222	2.28333	-0.00979615
0.733333	0.599379	0.8	0.951098	0.883333	0.542907	0.933333	0.249313	1	0.117033	1.16667	0.0230203	1.18333	0.00225783	1.11667	0.0152274	1.05	0.0220486	1.01667	0.00595511	1	-0.0156874	2.28333	0.0032598
0.733333	0.665219	0.816667	0.518302	0.883333	0.574288	0.933333	0.571259	1	0.116199	1.16667	0.0709199	1.18333	0.00334329	1.13333	-0.00665845	1.05	0.0215573	1.01667	0.0129909	1	0.0094396	2.3	-0.00265332
0.733333	0.646958	0.816667	0.550514	0.883333	0.61906	0.95	0.0821594	1	0.135876	1.16667	0.0942651	1.18333	0.00515547	1.13333	0.00892183	1.06667	0.00793084	1.03333	-0.00804999	1	0.0239636	2.3	0.000890901
0.733333	0.645351	0.816667	0.961655	0.9	0.366678	0.95	0.101757	1	0.271476	1.16667	0.134433	1.2	-0.0179871	1.13333	0.0138609	1.06667	0.00894925	1.03333	0.0015775	1	0.0571132	2.3	0.00633869
0.75	0.619848	0.816667	0.96787	0.9	0.573435	0.95	0.28325	1.01667	0.130117	1.18333	0.0331489	1.2	-0.00100066	1.13333	0.0222124	1.06667	0.0178209	1.03333	0.0112178	1.01667	-0.000832654	2.31667	0.00144038
0.75	0.680772	0.833333	0.544503	0.9	0.622019	0.95	0.569869	1.01667	0.145847	1.18333	0.080109	1.2	-0.000665979	1.15	-0.00643016	1.06667	0.0242813	1.03333	0.0240367	1.01667	0.00718197	2.31667	0.0017672
0.75	0.673762	0.833333	0.562805	0.9	0.653819	0.966667	0.102487	1.01667	0.155034	1.18333	0.140074	1.2	0.00612061	1.15	0.00126987	1.08333	0.00739604	1.05	0.00554387	1.01667	0.0406603	2.31667	0.0123893
0.75	0.654574	0.833333	0.950886	0.916667	0.397952	0.966667	0.119838	1.01667	0.280578	1.18333	0.151054	1.21667	-0.0032502	1.15	0.00985428	1.08333	0.0134824	1.05	0.0106653	1.01667	0.0325537	2.33333	-0.0097794
0.766667	0.638907	0.833333	0.968436	0.916667	0.595469	0.966667	0.311605	1.03333	0.163889	1.2	0.0443674	1.21667	0.000314692	1.15	0.0104513	1.08333	0.0167157	1.05	0.0240367	1.03333	-0.0114547	2.33333	-0.00677087
0.766667	0.707085	0.85	0.567583	0.916667	0.619199	0.966667	0.581162	1.03333	0.171719	1.2	0.110039	1.21667	0.000389841	1.16667	-0.00620187	1.08333	0.0184259	1.05	0.0317292	1.03333	0.00974188	2.33333	-0.00203009
0.766667	0.687383	0.85	0.574972	0.916667	0.702004	0.983333	0.119883	1.03333	0.178277	1.2	0.170235	1.21667	0.00137533	1.16667	0.000624173	1.1	-0.00195367	1.06667	3.42936e-05	1.03333	0.019219	2.35	-0.00689864
0.766667	0.675394	0.85	0.966807	0.933333	0.430923	0.983333	0.145179	1.03333	0.3279	1.2	0.178621	1.23333	-0.0141777	1.16667	0.0136155	1.1	0.00524956	1.06667	0.00813248	1.03333	0.0440299	2.35	-0.00349058
0.783333	0.651971	0.85	0.968615	0.933333	0.620489	0.983333	0.340447	1.05	0.19407	1.21667	0.0632785	1.23333	-0.00534461	1.16667	0.0184045	1.1	0.011339	1.06667	0.00637131	1.05	0.0139414	2.35	-0.00230498
0.783333	0.716862	0.866667	0.591793	0.933333	0.675105	0.983333	0.615044	1.05	0.203172	1.21667	0.14266	1.23333	0.00233905	1.18333	-0.00582139	1.1	0.0280752	1.06667	0.0072497	1.05	0.01684	2.36667	-0.0073535
0.783333	0.705445	0.866667	0.599229	0.933333	0.727414	1	0.148341	1.05	0.214729	1.21667	0.173917	1.23333	0.00668361	1.18333	0.00222447	1.11667	0.00904116	1.08333	-0.0107682	1.05	0.0170365	2.36667	-0.0025931
0.783333	0.687437	0.866667	0.949055	0.95	0.456346	1	0.169678	1.05	0.336399	1.21667	0.20165	1.25	-0.0137636	1.18333	0.00820809	1.11667	0.0121569	1.08333	-0.00284877	1.05	0.0218303	2.36667	0.00235139
0.8	0.686801	0.866667	0.969419	0.95	0.63769	1	0.372124	1.06667	0.218543	1.23333	0.0880232	1.25	-0.00627545	1.18333	0.0122467	1.11667	0.00894925	1.08333	0.0127811	1.06667	-0.00378297	2.38333	-0.00334453
0.8	0.741498	0.883333	0.605513	0.95	0.678461	1	0.623211	1.06667	0.218963	1.23333	0.162417	1.25	-0.000828413	1.2	-0.0106916	1.11667	0.0171644	1.08333	0.027316	1.06667	-0.00106663	2.38333	0.00158467
0.8	0.729057	0.883333	0.614019	0.95	0.720557	1.01667	0.177697	1.06667	0.233232	1.23333	0.195936	1.25	0.00901604	1.2	0.00290597	1.13333	0.00432598	1.1	-0.00899151	1.06667	0.0175197	2.38333	0.00871807
0.8	0.697063	0.883333	0.990829	0.966667	0.487223	1.01667	0.201249	1.06667	0.3453	1.23333	0.233556	1.26667	-0.0114449	1.2	0.00815729	1.13333	0.00607844	1.1	-6.55845e-05	1.06667	0.0209158	2.4	-0.00932454
0.816667	0.744781	0.883333	0.978148	0.966667	0.658302	1.01667	0.392858	1.08333	0.247611	1.25	0.10328	1.26667	-0.0100871	1.2	0.00996174	1.13333	0.00507618	1.1	0.00192044	1.08333	-0.00801566	2.4	-0.00273716
0.816667	0.700178	0.9	0.614443	0.966667	0.662182	1.01667	0.693364	1.08333	0.252735	1.25	0.177251	1.26667	0.000249328	1.21667	-0.00566919	1.13333	0.021096	1.1	0.00743516	1.08333	0.00834353	2.4	0.00381189
0.816667	0.742632	0.9	0.62631	0.966667	0.759177	1.03333	0.209417	1.08333	0.286675	1.25	0.22808	1.26667	0.000938603	1.21667	0.00813489	1.15	-0.00455883	1.11667	0.000776754	1.08333	0.0129956	2.41667	-0.00495107
0.816667	0.723353	0.9	0.957741	0.983333	0.502318	1.03333	0.231134	1.08333	0.410876	1.25	0.267999	1.28333	-0.00473694	1.21667	0.0103493	1.15	0.00544237	1.11667	0.0122085	1.08333	0.0148617	2.41667	0
0.833333	0.752043	0.9	0.999084	0.983333	0.669284	1.03333	0.415498	1.1	0.279773	1.26667	0.138923	1.28333	-0.00310249	1.21667	0.0117086	1.15	0.010927	1.11667	0.0129909	1.1	-0.0133065	2.41667	0.00204685
0.833333	0.71709	0.916667	0.63868	0.983333	0.722872	1.03333	0.685588	1.1	0.288144	1.26667	0.223065	1.28333	0.000240469	1.23333	-0.0126701	1.15	0.0352129	1.11667	0.0286276	1.1	-0.00640083	2.43333	-0.0202411
0.833333	0.742609	0.916667	0.64085	0.983333	0.78004	1.05	0.254798	1.1	0.296507	1.26667	0.275234	1.28333	0.00604018	1.23333	0.000560801	1.16667	-0.00815063	1.13333	-0.00957996	1.1	0.0181327	2.43333	-0.0183876
0.833333	0.73529	0.916667	0.983349	1	0.526586	1.05	0.267577	1.1	0.425108	1.26667	0.290293	1.3	-0.00970576	1.23333	0.00309934	1.16667	-0.00223277	1.13333	0.00397805	1.1	0.0217679	2.43333	-0.00302528
0.85	0.75662	0.916667	0.98789	1	0.692136	1.05	0.452093	1.11667	0.301672	1.28333	0.147064	1.3	0.000146191	1.23333	0.0109289	1.16667	0.00598265	1.13333	0.00920826	1.11667	-0.0167456	2.45	-0.0223295
0.85	0.727313	0.933333	0.654148	1	0.710734	1.05	0.699662	1.11667	0.320154	1.28333	0.234879	1.3	0.00473956	1.25	-0.00637087	1.16667	0.0226822	1.13333	0.0163305	1.11667	-0.00284481	2.45	-0.0123996
0.85	0.772349	0.933333	0.657088	1	0.829994	1.06667	0.272998	1.11667	0.330286	1.28333	0.290456	1.3	0.00531633	1.25	-0.000722917	1.18333	-0.00571021	1.15	-0.00150892	1.11667	0.0139512	2.45	0.00462437
0.85	0.748774	0.933333	0.987539	1.01667	0.544389	1.06667	0.298165	1.11667	0.391616	1.28333	0.311319	1.31667	-0.00904325	1.25	0.00239615	1.18333	0.00111638	1.15	-0.000557468	1.11667	0.0158572	2.46667	-0.0195923
0.866667	0.784035	0.933333	0.988873	1.01667	0.69274	1.06667	0.465783	1.13333	0.31748	1.3	0.172514	1.31667	-0.00743901	1.25	0.00480356	1.18333	0.0074599	1.15	0.00218903	1.13333	-0.015952	2.46667	-0.0117504
0.866667	0.752032	0.95	0.676098	1.01667	0.727799	1.06667	0.728897	1.13333	0.330656	1.3	0.245972	1.31667	-0.00164058	1.26667	-0.00194046	1.18333	0.0082076	1.15	0.00589848	1.13333	-0.00338159	2.46667	0.00468818
0.866667	0.795984	0.95	0.671253	1.01667	0.834036	1.08333	0.313038	1.13333	0.346584	1.3	0.303271	1.31667	0.0001689	1.26667	0.00342219	1.2	0.00276293	1.16667	-0.0155822	1.13333	0.00803527	2.48333	-0.0205784
0.866667	0.760753	0.95	0.978694	1.03333	0.57021	1.08333	0.331002	1.13333	0.453119	1.3	0.327539	1.33333	-0.011362	1.26667	0.0053531	1.2	0.00523436	1.16667	-0.0103951	1.13333	0.0115409	2.48333	-0.00477598
0.883333	0.79065	0.95	0.988456	1.03333	0.704006	1.08333	0.499232	1.15	0.368419	1.31667	0.188925	1.33333	-0.010412	1.26667	0.00609311	1.2	0.00458175	1.16667	-0.00133745	1.15	-0.0349991	2.48333	-0.0025931
0.883333	0.766774	0.966667	0.68476	1.03333	0.756502	1.08333	0.704788	1.15	0.373545	1.31667	0.275442	1.33333	-0.00844743	1.28333	-0.0115286	1.2	0.0100474	1.16667	0.000461004	1.15	0.00297412	2.5	-0.0119021
0.883333	0.796285	0.966667	0.68954	1.03333	0.839811	1.1	0.335492	1.15	0.393407	1.31667	0.363806	1.33333	0.00121447	1.28333	-0.00701656	1.21667	-0.00497327	1.18333	-0.00891949	1.15	0.0166701	2.5	-0.0112368
0.883333	0.774492	0.966667	0.994491	1.05	0.587255	1.1	0.366321	1.15	0.456639	1.31667	0.346363	1.35	-0.0173246	1.28333	-0.00249811	1.21667	0.00153503	1.18333	-0.003738	1.15	0.0231103	2.5	-0.00465897
0.9	0.800787	0.966667	0.980055	1.05	0.740469	1.1	0.515625	1.16667	0.386508	1.33333	0.21867	1.35	-0.0108521	1.28333	-0.00121432	1.21667	0.00285123	1.18333	0.0121927	1.16667	-0.0540462	2.51667	-0.00864366
0.9	0.810438	0.983333	0.704344	1.05	0.75486	1.1	0.746576	1.16667	0.385695	1.33333	0.302156	1.35	-0.00935619	1.3	-0.00970696	1.21667	0.0182409	1.18333	0.0197286	1.16667	0.00868339	2.51667	-0.00583731
0.9	0.784759	0.983333	0.70995	1.05	0.861504	1.11667	0.372459	1.16667	0.397602	1.33333	0.387171	1.35	-0.00272653	1.3	-0.00483213	1.23333	-0.00539297	1.2	-0.0127576	1.16667	0.0107327	2.51667	-0.00261428
0.9	0.794189	0.983333	0.987725	1.06667	0.616868	1.11667	0.394941	1.16667	0.474894	1.33333	0.382207	1.36667	-0.0133496	1.3	-0.00331382	1.23333	-0.00176348	1.2	-0.0140023	1.16667	0.00945744	2.53333	-0.0161969
0.916667	0.803998	0.983333	0.996053	1.06667	0.75042	1.11667	0.531928	1.18333	0.409493	1.35	0.229504	1.36667	-0.00545778	1.3	0.0114662	1.23333	0.00251186	1.2	-0.00871056	1.18333	-0.0355282	2.53333	-0.0108407
0.916667	0.788562	1	0.710557	1.06667	0.769711	1.11667	0.790405	1.18333	0.414815	1.35	0.33399	1.36667	-0.000224954	1.31667	-0.0158292	1.23333	0.00483512	1.2	0.00873543	1.18333	0.000387929	2.53333	-0.000720305
0.916667	0.826789	1	0.718744	1.06667	0.882944	1.13333	0.402713	1.18333	0.412567	1.35	0.38887	1.36667	0.000490614	1.31667	-0.000236755	1.25	-0.00475851	1.21667	-0.000557468	1.18333	0.0147195	2.55	-0.016299
0.916667	0.80761	1	0.97317	1.08333	0.61741	1.13333	0.428621	1.18333	0.499787	1.35	0.40023	1.38333	-0.0160824	1.31667	0.00125559	1.25	0.00856507	1.21667	0.00211589	1.18333	0.0190491	2.55	0.00425004
0.933333	0.821971	1	0.980978	1.08333	0.760797	1.13333	0.553283	1.2	0.437878	1.36667	0.230914	1.38333	-0.00596517	1.31667	0.0122866	1.25	0.012978	1.21667	0.0025421	1.2	-0.0183328	2.55	0.00806742
0.933333	0.804265	1.01667	0.722851	1.08333	0.790489	1.13333	0.782804	1.2	0.44584	1.36667	0.370483	1.38333	-0.00164058	1.33333	-0.0122135	1.25	0.0115862	1.21667	0.012037	1.2	0.00290579	2.56667	-0.00893179
0.933333	0.83442	1.01667	0.723415	1.08333	0.904889	1.15	0.426066	1.2	0.456464	1.36667	0.422572	1.38333	0.00250133	1.33333	-0.00378808	1.26667	-0.00718361	1.23333	-0.00781461	1.2	0.00519093	2.56667	-0.00477598
0.933333	0.813101	1.01667	0.991822	1.1	0.648972	1.15	0.439066	1.2	0.536196	1.36667	0.436208	1.4	-0.0153371	1.33333	0.0046961	1.26667	-0.00176348	1.23333	-0.00510974	1.2	0.0139654	2.56667	0.00717102
0.95	0.82837	1.01667	0.99641	1.1	0.774018	1.15	0.581682	1.21667	0.464398	1.38333	0.27675	1.4	-0.010412	1.33333	0.00627078	1.26667	-0.00265141	1.23333	0.00105203	1.21667	-0.0114547	2.58333	-0.0151264
0.95	0.851117	1.03333	0.72815	1.1	0.806554	1.15	0.783585	1.21667	0.470059	1.38333	0.381642	1.4	-0.00193151	1.35	-0.00612577	1.26667	0.00745499	1.23333	0.0133792	1.21667	-0.0016355	2.58333	-0.0131298
0.95	0.824533	1.03333	0.740104	1.1	0.88677	1.16667	0.446535	1.21667	0.468638	1.38333	0.443954	1.4	-0.000715814	1.35	0.000624173	1.28333	-0.0170248	1.25	-0.0120515	1.21667	0.00800367	2.58333	-0.00447275
0.95	0.829447	1.03333	0.996074	1.11667	0.640052	1.16667	0.456773	1.21667	0.52292	1.38333	0.440613	1.41667	-0.0140325	1.35	0.00329909	1.28333	-0.0038681	1.25	-0.00596708	1.21667	0.0120258	2.6	-0.0161348
0.966667	0.838339	1.03333	0.988933	1.11667	0.769788	1.16667	0.596745	1.23333	0.477567	1.4	0.276814	1.41667	-0.010412	1.35	0.0100434	1.28333	0.0102677	1.25	0.0023523	1.23333	-0.0556334	2.6	-0.0134219
0.966667	0.851858	1.05	0.754243	1.11667	0.851715	1.16667	0.822897	1.23333	0.479962	1.4	0.415182	1.41667	-0.00581352	1.36667	-0.0125179	1.28333	0.0198271	1.25	0.0264961	1.23333	-0.00779976	2.6	-0.0137215
0.966667	0.837843	1.05	0.741078	1.11667	0.917991	1.18333	0.464168	1.23333	0.518143	1.4	0.479354	1.41667	-0.00505895	1.36667	-0.00905906	1.3	-0.0121569	1.26667	-0.00134167	1.23333	-0.0016355	2.61667	-0.00962465
0.966667	0.839137	1.05	1.00638	1.13333	0.668004	1.18333	0.483894	1.23333	0.548064	1.4	0.469516	1.43333	-0.0140949	1.36667	0.0021308	1.3	-0.00159867	1.26667	-0.00121331	1.23333	0.00232757	2.61667	-0.00921991
0.983333	0.851184	1.05	1.00401	1.13333	0.793777	1.18333	0.6111	1.25	0.500244	1.41667	0.297263	1.43333	-0.0112242	1.36667	0.00300793	1.3	0.00153503	1.26667	0.00312071	1.25	-0.0212242	2.61667	0.0185733
0.983333	0.859628	1.06667	0.758332	1.13333	0.832687	1.18333	0.799223	1.25	0.498278	1.41667	0.432181	1.43333	-0.00945584	1.38333	-0.00574529	1.3	0.0104687	1.26667	0.00377077	1.25	-0.0178038	2.63333	-0.0113772
0.983333	0.853479	1.06667	0.76551	1.13333	0.917919	1.2	0.498345	1.25	0.50271	1.41667	0.469449	1.43333	0.00724661	1.38333	-0.00497186	1.31667	-0.00851242	1.28333	-0.0227709	1.25	-0.0080172	2.63333	-0.00749118
0.983333	0.857413	1.06667	0.987074	1.15	0.686927	1.2	0.505957	1.25	0.574365	1.41667	0.510932	1.45	-0.0197262	1.38333	-0.00422326	1.31667	-0.00407084	1.28333	-0.00922689	1.25	0.00348432	2.63333	0.00204685
1	0.853389	1.06667	0.987473	1.15	0.805932	1.2	0.624834	1.26667	0.49999	1.43333	0.33797	1.45	-0.011143	1.38333	0.000560801	1.31667	-0.00663102	1.28333	-0.0107231	1.26667	-0.0249464	2.65	-0.0224735
1	0.853792	1.08333	0.769442	1.15	0.872707	1.2	0.79527	1.26667	0.506345	1.43333	0.457254	1.45	-0.00868014	1.4	-0.0162466	1.31667	0.00697914	1.28333	-0.00166671	1.26667	-0.00959966	2.65	-0.00962465
1	0.889392	1.08333	0.756367	1.15	0.942138	1.21667	0.530491	1.26667	0.545761	1.43333	0.550651	1.45	0.00258176	1.4	-0.00132178	1.33333	-0.00572146	1.3	-0.00973937	1.26667	-0.00543101	2.65	-0.00720188
1	0.855695	1.08333	1.01305	1.16667	0.694763	1.21667	0.555844	1.26667	0.596141	1.43333	0.53533	1.46667	-0.0130241	1.4	-0.000667219	1.33333	-0.00165776	1.3	-0.00204781	1.26667	0.0127617	2.66667	-0.0193042
1.01667	0.884136	1.08333	1.00353	1.16667	0.81176	1.21667	0.639233	1.28333	0.510782	1.45	0.339124	1.46667	-0.00984349	1.4	0.00351775	1.33333	0.00586882	1.3	-0.000885391	1.28333	-0.03156	2.66667	-0.000861691
1.01667	0.898781	1.1	0.786416	1.16667	0.852536	1.21667	0.871461	1.28333	0.521398	1.45	0.480818	1.46667	-0.00920888	1.41667	-0.0100067	1.33333	0.00730113	1.3	0.0145275	1.28333	-0.00478446	2.66667	0.00947616
1.01667	0.873254	1.1	0.782998	1.16667	0.947083	1.23333	0.536163	1.28333	0.564459	1.45	0.555537	1.46667	-0.00457638	1.41667	-0.00733967	1.35	-0.0275993	1.31667	-0.0132509	1.28333	0.00868339	2.68333	-0.0236454
1.01667	0.872615	1.1	0.992226	1.18333	0.714661	1.23333	0.555422	1.28333	0.571252	1.45	0.55936	1.48333	-0.0111964	1.41667	-0.00637087	1.35	-0.0128476	1.31667	-0.00687309	1.28333	0.0108796	2.68333	0.00189523
1.03333	0.884088	1.1	1.00597	1.18333	0.834327	1.23333	0.653454	1.3	0.533167	1.46667	0.3631	1.48333	-0.00716334	1.41667	-0.00239615	1.35	-0.0126989	1.31667	-0.00285293	1.3	-0.0392318	2.68333	0.00201686
1.03333	0.904585	1.11667	0.790047	1.18333	0.844575	1.23333	0.847223	1.3	0.573294	1.46667	0.495258	1.48333	-0.00518947	1.43333	-0.00787599	1.35	-0.0035764	1.31667	0.00706447	1.3	-0.0107374	2.7	-0.0172192
1.03333	0.879026	1.11667	0.783173	1.18333	0.932717	1.25	0.55564	1.3	0.587893	1.46667	0.56998	1.48333	-0.0043351	1.43333	-0.00107062	1.36667	-0.00711984	1.33333	-0.0158175	1.3	0.000356852	2.7	-0.0135699
1.03333	0.874926	1.11667	0.981022	1.2	0.719501	1.25	0.578047	1.3	0.585319	1.46667	0.547279	1.5	-0.0112242	1.43333	0.00492881	1.36667	-0.00851242	1.33333	-0.0151422	1.3	0.00491377	2.7	-0.00720305
1.05	0.894536	1.11667	1.00213	1.2	0.813466	1.25	0.661783	1.31667	0.570577	1.48333	0.393614	1.5	-0.0026666	1.43333	0.0069528	1.36667	-0.00759805	1.33333	-0.00859157	1.31667	-0.0241809	2.71667	-0.0147364
1.05	0.910598	1.13333	0.799059	1.2	0.85475	1.25	0.869724	1.31667	0.577238	1.48333	0.511601	1.5	-0.00168096	1.45	-0.00521261	1.36667	-0.000951701	1.33333	0.000377229	1.31667	-0.0209783	2.71667	-0.014118
1.05	0.886564	1.13333	0.809729	1.2	0.935063	1.26667	0.592701	1.31667	0.589122	1.48333	0.568638	1.5	-0.00138851	1.45	-0.00465311	1.38333	-0.00967024	1.35	-0.00957534	1.31667	0.00868339	2.71667	-0.0132666
1.05	0.883152	1.13333	1.00827	1.21667	0.734668	1.26667	0.593926	1.31667	0.60831	1.48333	0.604106	1.51667	-0.0157512	1.45	0.00749434	1.38333	-0.00489489	1.35	-0.000308642	1.31667	0.00789305	2.73333	-0.0161348
1.06667	0.910497	1.13333	1.00091	1.21667	0.82331	1.26667	0.692486	1.33333	0.575932	1.5	0.396819	1.51667	-0.00513938	1.45	0.00815729	1.38333	0.00488418	1.35	0.000541374	1.33333	-0.0273273	2.73333	-0.00816416
1.06667	0.913327	1.15	0.807156	1.21667	0.847931	1.26667	0.872895	1.33333	0.593064	1.5	0.55479	1.51667	-0.00317263	1.46667	-0.0140116	1.38333	0.00729638	1.35	0.00187948	1.33333	-0.00187499	2.73333	-0.00629217
1.06667	0.908599	1.15	0.988967	1.21667	0.932356	1.28333	0.595537	1.33333	0.618643	1.5	0.614373	1.51667	-0.00294005	1.46667	-0.00643016	1.4	-0.00291716	1.36667	-0.0240558	1.33333	0.00103657	2.75	-0.0247785
1.06667	0.895279	1.15	0.814475	1.23333	0.745719	1.28333	0.621048	1.33333	0.637428	1.5	0.596006	1.53333	-0.011783	1.46667	-0.00239615	1.4	-0.00253787	1.36667	-0.00485827	1.33333	0.0057598	2.75	-0.00538246
1.08333	0.893841	1.15	1.00109	1.23333	0.854407	1.28333	0.716587	1.35	0.572896	1.51667	0.412012	1.53333	-0.0121074	1.46667	0.00501848	1.4	-0.00139548	1.36667	-0.00596819	1.35	-0.0484908	2.75	-0.00378268
1.08333	0.939275	1.16667	0.822731	1.23333	0.868673	1.28333	0.859559	1.35	0.604475	1.51667	0.594959	1.53333	-0.00578265	1.48333	-0.0146486	1.4	0.0017959	1.36667	-0.00133745	1.35	-0.00947193	2.76667	-0.0151264
1.08333	0.916674	1.16667	0.984094	1.23333	0.947552	1.3	0.628959	1.35	0.640866	1.51667	0.654659	1.53333	-0.000233243	1.48333	-0.00357285	1.41667	-0.0272148	1.38333	-0.0123053	1.35	-0.000832654	2.76667	-0.0145903
1.08333	0.888537	1.16667	0.814875	1.25	0.755072	1.3	0.632758	1.35	0.657493	1.51667	0.687786	1.55	-0.00746979	1.48333	0.00219222	1.41667	-0.0095096	1.38333	-0.016941	1.35	0.00177771	2.76667	-0.0123569
1.1	0.897508	1.16667	1.00362	1.25	0.85494	1.3	0.719068	1.36667	0.605466	1.53333	0.429064	1.55	-0.00675725	1.48333	0.00931697	1.41667	-0.0109446	1.38333	0.000894444	1.36667	-0.0675379	2.78333	-0.0201686
1.1	0.945195	1.18333	0.816921	1.25	0.873242	1.3	0.877543	1.36667	0.616747	1.53333	0.560041	1.55	-0.0037932	1.5	-0.0103111	1.41667	-0.00530282	1.38333	0.00780456	1.36667	-0.0108585	2.78333	-0.0170571
1.1	0.93419	1.18333	0.992257	1.25	0.954771	1.31667	0.640347	1.36667	0.642743	1.53333	0.643897	1.55	0.000651471	1.5	-0.00959935	1.43333	-0.0038068	1.4	-0.0140023	1.36667	-0.0024888	2.78333	-0.010793
1.1	0.906898	1.18333	0.972488	1.26667	0.759839	1.31667	0.65321	1.36667	0.645172	1.53333	0.678308	1.56667	-0.00838159	1.5	-0.00484328	1.43333	-0.00331551	1.4	-0.00871056	1.36667	0.00442886	2.8	-0.0113808
1.11667	0.919412	1.18333	0.828665	1.26667	0.865922	1.31667	0.732714	1.38333	0.587568	1.55	0.467271	1.56667	-0.00162122	1.5	-0.00121432	1.43333	-0.000774612	1.4	0.00383669	1.38333	-0.0527235	2.8	-0.00280494
1.11667	0.94131	1.2	0.822865	1.26667	0.906087	1.31667	0.879498	1.38333	0.626915	1.55	0.656075	1.56667	0.00296473	1.51667	-0.0124418	1.43333	0.00474463	1.4	0.00412539	1.38333	-0.0108585	2.8	0.0020593
1.11667	0.940946	1.2	1.00827	1.26667	0.966285	1.33333	0.663704	1.38333	0.65885	1.55	0.616553	1.56667	0.00370775	1.51667	-0.00529789	1.45	-0.0309448	1.41667	-0.0113453	1.38333	-0.00817884	2.81667	-0.0139739
1.11667	0.919492	1.2	0.992954	1.28333	0.783312	1.33333	0.671028	1.38333	0.68651	1.55	0.688187	1.58333	-0.00844743	1.51667	0.00800416	1.45	-0.0206531	1.41667	-0.00390947	1.38333	0.0074664	2.81667	-0.0131298
1.13333	0.933767	1.2	0.83636	1.28333	0.859027	1.33333	0.737676	1.4	0.660573	1.56667	0.459514	1.58333	-0.00531664	1.51667	0.0089106	1.45	-0.0123721	1.41667	-0.00225774	1.4	-0.0633052	2.81667	-0.00962778
1.13333	0.958562	1.21667	0.843848	1.28333	0.893627	1.33333	0.864424	1.4	0.684391	1.56667	0.600669	1.58333	0.000651471	1.53333	-0.0157139	1.45	-0.00291716	1.41667	-0.00186916	1.4	-0.0135129	2.83333	-0.015086
1.13333	0.95231	1.21667	0.983877	1.28333	0.949898	1.35	0.677933	1.4	0.696059	1.56667	0.696856	1.58333	0.0020954	1.53333	-0.00718845	1.46667	-0.0107457	1.43333	-0.0154779	1.4	-0.0107374	2.83333	-0.00835554
1.13333	0.921824	1.21667	0.974394	1.3	0.780856	1.35	0.678382	1.4	0.695562	1.56667	0.697131	1.6	-0.00348292	1.53333	-0.00443378	1.46667	-0.0120011	1.43333	-0.0090535	1.4	0.00477501	2.83333	-0.00495107
1.15	0.922287	1.21667	0.844854	1.3	0.870222	1.35	0.751322	1.41667	0.665262	1.58333	0.518876	1.6	-0.00294005	1.53333	-0.00121432	1.46667	-0.00594029	1.43333	-0.00134167	1.41667	-0.0352636	2.85	-0.0363034
1.15	0.968206	1.23333	0.988098	1.3	0.905194	1.35	0.872851	1.41667	0.670467	1.58333	0.692325	1.6	-0.00127881	1.55	-0.0119852	1.46667	0.0131652	1.43333	0.00885364	1.41667	-0.0180387	2.85	-0.014328
1.15	0.940923	1.23333	0.867493	1.3	0.931779	1.36667	0.695377	1.41667	0.699915	1.58333	0.656066	1.6	-0.000513445	1.55	-0.012068	1.48333	-0.0182808	1.45	-0.00744384	1.41667	-0.0166361	2.85	-0.0110851
1.15	0.930241	1.23333	0.996261	1.31667	0.795229	1.36667	0.701241	1.41667	0.710831	1.58333	0.736246	1.61667	-0.00878767	1.55	-0.00626325	1.48333	-0.0124332	1.45	-0.0033424	1.41667	0.00263102	2.86667	-0.0223295
1.16667	0.926218	1.23333	0.848501	1.31667	0.88256	1.36667	0.761955	1.43333	0.658808	1.6	0.513427	1.61667	-0.00503432	1.55	-0.00361972	1.48333	-0.00983425	1.45	-0.00332159	1.43333	-0.055898	2.86667	-0.0160508
1.16667	0.960459	1.25	0.991108	1.31667	0.88561	1.36667	0.920677	1.43333	0.702806	1.6	0.620689	1.61667	-0.00385253	1.56667	-0.0204319	1.48333	0.000708688	1.45	0.00414952	1.43333	-0.0149368	2.86667	0.00447275
1.16667	0.973114	1.25	0.864023	1.31667	0.958344	1.38333	0.712915	1.43333	0.693221	1.6	0.698626	1.61667	0.00785074	1.56667	-0.00321186	1.5	-0.0120187	1.46667	-0.00991084	1.43333	-0.0123814	2.88333	-0.0269123
1.16667	0.929987	1.25	1.01503	1.33333	0.800177	1.38333	0.71342	1.43333	0.719248	1.6	0.751265	1.63333	-0.0100059	1.56667	-0.00314864	1.5	-0.0136411	1.46667	-0.00891949	1.43333	-0.00348432	2.88333	-0.0103724
1.18333	0.928255	1.25	0.86354	1.33333	0.896305	1.38333	0.767227	1.45	0.644036	1.61667	0.509452	1.63333	-0.00562195	1.56667	0.00191556	1.5	-0.00341159	1.46667	-0.0053311	1.45	-0.0323536	2.88333	0.00366584
1.18333	0.979283	1.26667	0.977421	1.33333	0.8935	1.38333	0.889401	1.45	0.71623	1.61667	0.641692	1.63333	-0.00433619	1.58333	-0.0213451	1.5	-0.00293051	1.46667	-0.00404854	1.45	-0.016995	2.9	-0.0123569
1.18333	0.971592	1.26667	0.873922	1.33333	0.931346	1.4	0.726482	1.45	0.729744	1.61667	0.707052	1.63333	0.0118258	1.58333	-0.00776987	1.51667	-0.0136757	1.48333	-0.0129973	1.45	-0.0164223	2.9	-0.0116689
1.18333	0.927782	1.26667	0.994355	1.35	0.807255	1.4	0.721477	1.45	0.718613	1.61667	0.814477	1.65	-0.0126861	1.58333	-0.00239641	1.51667	-0.0080263	1.48333	-0.0113789	1.45	-0.00966898	2.9	0.0114065
1.2	0.927176	1.26667	0.87071	1.35	0.90139	1.4	0.785126	1.46667	0.682807	1.63333	0.518171	1.65	0.000490614	1.58333	0.00525114	1.51667	-0.000552585	1.48333	-0.00804999	1.46667	-0.0712415	2.91667	-0.0171433
1.2	0.973733	1.28333	0.976397	1.35	0.912156	1.4	0.902259	1.46667	0.68774	1.63333	0.748895	1.65	0.00287787	1.6	-0.0148008	1.51667	0.00872393	1.48333	0.00412539	1.46667	-0.0144827	2.91667	0.00144038
1.2	0.978997	1.28333	0.892053	1.35	0.953255	1.41667	0.739529	1.46667	0.729438	1.63333	0.695842	1.65	0.0158008	1.6	-0.0113158	1.53333	-0.0213508	1.5	-0.0126906	1.46667	-0.0115907	2.91667	0.00410399
1.2	0.948327	1.28333	1.0015	1.36667	0.823289	1.41667	0.737591	1.46667	0.75968	1.63333	0.77456	1.66667	-0.00878767	1.6	-0.00229419	1.53333	-0.00523436	1.5	-0.00871056	1.46667	-0.0111983	2.93333	-0.0322697
1.21667	0.940429	1.28333	0.881977	1.36667	0.891048	1.41667	0.790974	1.48333	0.681194	1.65	0.536761	1.66667	-0.00248524	1.6	0.00277649	1.53333	-0.00317737	1.5	-0.000635526	1.48333	-0.0834105	2.93333	-0.0131298
1.21667	0.973918	1.3	0.971618	1.36667	0.907907	1.41667	0.896265	1.48333	0.715878	1.65	0.722884	1.66667	0.00784238	1.61667	-0.0106155	1.53333	0.00103831	1.5	-0.000484645	1.48333	-0.0112499	2.93333	-0.00250171
1.21667	0.988817	1.3	0.897702	1.36667	0.978051	1.43333	0.739137	1.48333	0.734867	1.65	0.800227	1.66667	0.0322808	1.61667	-0.00787698	1.55	-0.0269649	1.51667	-0.0165237	1.48333	-0.00881933	2.95	-0.0153893
1.21667	0.948814	1.3	1.00809	1.38333	0.830259	1.43333	0.760944	1.48333	0.725846	1.65	0.810805	1.68333	-0.0126861	1.61667	-0.00627078	1.55	-0.0143672	1.51667	-0.015615	1.48333	0.0100263	2.95	-0.00203009
1.23333	0.946683	1.3	0.89142	1.38333	0.900146	1.43333	0.78774	1.5	0.695714	1.66667	0.546377	1.68333	-0.00505895	1.61667	-0.00507947	1.55	-0.006543	1.51667	-0.00629611	1.5	-0.0357927	2.95	0.0084996
1.23333	0.982776	1.31667	0.989991	1.38333	0.917975	1.43333	0.919548	1.5	0.713815	1.66667	0.724131	1.68333	0.00473956	1.63333	-0.0128223	1.55	0.00153503	1.51667	-0.00150892	1.5	-0.00931029	2.96667	-0.0123893
1.23333	0.992665	1.31667	0.987562	1.38333	0.967548	1.45	0.767987	1.5	0.745052	1.66667	0.752867	1.68333	0.0436262	1.63333	-0.00916652	1.56667	-0.0193405	1.53333	-0.0256859	1.5	-0.00760862	2.96667	0.00381189
1.23333	0.951486	1.31667	0.908139	1.4	0.838023	1.45	0.764478	1.5	0.756914	1.66667	0.802705	1.7	-0.00667603	1.63333	-0.00325	1.56667	-0.00666191	1.53333	-0.0120348	1.5	-0.00678018	2.96667	0.00462437
1.25	0.964154	1.31667	0.871959	1.4	0.914219	1.45	0.816404	1.51667	0.757746	1.68333	0.55189	1.7	-0.00127881	1.63333	0.000356873	1.56667	0.000131849	1.53333	-0.00663771	1.51667	-0.0733578	2.98333	-0.0097794
1.25	0.982729	1.33333	1.0147	1.4	0.939931	1.45	0.889792	1.51667	0.760736	1.68333	0.783163	1.7	0.00916108	1.65	-0.0146486	1.56667	0.00307005	1.53333	-0.00639495	1.51667	-0.0377584	2.98333	-0.00403371
1.25	0.993739	1.33333	0.905341	1.4	0.984909	1.46667	0.773519	1.51667	0.760217	1.68333	0.748023	1.7	0.0536467	1.65	-0.0101374	1.58333	-0.0101688	1.55	-0.0144053	1.51667	-0.0251013	2.98333	-0.00217614
1.25	0.960497	1.33333	1.00529	1.41667	0.844957	1.46667	0.789543	1.51667	0.768921	1.68333	0.784439	1.71667	-0.00724455	1.65	-0.00525114	1.58333	-0.00502372	1.55	-0.0155693	1.51667	-0.0181654	3	-0.00962778
1.26667	0.963507	1.33333	0.88525	1.41667	0.916991	1.46667	0.815651	1.53333	0.757718	1.7	0.590225	1.71667	-0.00224396	1.65	0.00630803	1.58333	-0.00222064	1.55	-0.00674957	1.53333	-0.0312929	3	-0.00144061
1.26667	0.972808	1.35	1.00743	1.41667	0.938788	1.46667	0.909036	1.53333	0.770786	1.7	0.798527	1.71667	0.0244425	1.66667	-0.0186056	1.58333	0.00303922	1.55	-0.00350877	1.53333	-0.0307664	3	0.00717102
1.26667	0.996088	1.35	0.902813	1.41667	0.98971	1.48333	0.788555	1.53333	0.771441	1.7	0.763775	1.71667	0.0904988	1.66667	-0.00239615	1.6	-0.0164666	1.56667	-0.0301757	1.53333	-0.0164662	3.01667	-0.0159908
1.26667	0.976016	1.35	1.00115	1.43333	0.858607	1.48333	0.8111	1.53333	0.800106	1.7	0.80947	1.73333	-0.0149602	1.66667	-0.00152815	1.6	-0.00827352	1.56667	-0.0157407	1.53333	0.00206215	3.01667	-0.00098552
1.28333	0.968539	1.35	0.895792	1.43333	0.917439	1.48333	0.843474	1.55	0.744417	1.71667	0.609136	1.73333	-0.00160053	1.66667	-0.00142925	1.6	-0.0120187	1.56667	-0.00911369	1.55	-0.0471681	3.01667	0.0102381
1.28333	0.995819	1.36667	0.979935	1.43333	0.914042	1.48333	0.909948	1.55	0.761196	1.71667	0.74054	1.73333	0.0235116	1.68333	-0.0254189	1.6	-0.00618606	1.56667	-0.00564027	1.55	-0.0256356	3.03333	-0.0287317
1.28333	1.0011	1.36667	0.997483	1.43333	0.975055	1.5	0.787618	1.55	0.775672	1.71667	0.823095	1.73333	0.099277	1.68333	-0.0135832	1.61667	-0.0124198	1.58333	-0.0383745	1.55	-0.0127277	3.03333	-0.0186797
1.28333	0.975211	1.36667	0.925462	1.45	0.85431	1.5	0.824619	1.55	0.796234	1.71667	0.875419	1.75	-0.00805672	1.68333	-0.00637251	1.61667	-0.00670781	1.58333	-0.0237028	1.55	0.00718197	3.03333	-0.00893179
1.3	0.965711	1.36667	0.906634	1.45	0.915404	1.5	0.829651	1.56667	0.73529	1.73333	0.636381	1.75	-0.00256567	1.68333	0.011267	1.61667	-0.0114204	1.58333	-0.0144942	1.56667	-0.03125	3.05	-0.0175113
1.3	0.99531	1.38333	0.991139	1.45	0.920581	1.5	0.915769	1.56667	0.744468	1.73333	0.825432	1.75	0.0218826	1.7	-0.0168554	1.61667	-0.00704546	1.58333	0.00377077	1.56667	-0.0376445	3.05	-0.0121011
1.3	0.996647	1.38333	0.993282	1.45	0.991081	1.51667	0.802982	1.56667	0.820347	1.73333	0.776771	1.75	0.122548	1.7	-0.0134735	1.63333	-0.0111899	1.6	-0.0126906	1.56667	-0.0212714	3.05	-0.00629217
1.3	0.969656	1.38333	0.9221	1.46667	0.86908	1.51667	0.838045	1.56667	0.809553	1.73333	0.851189	1.76667	0.00396339	1.7	-0.00239641	1.63333	-0.00795423	1.6	-0.00769692	1.56667	0.0016355	3.06667	-0.0196346
1.31667	0.981648	1.38333	0.904411	1.46667	0.928863	1.51667	0.841525	1.58333	0.764585	1.75	0.633176	1.76667	0.0046729	1.7	0.000458837	1.63333	-0.00745499	1.6	-0.00497648	1.58333	-0.0617179	3.06667	-0.0112312
1.31667	0.991217	1.4	1.00557	1.46667	0.939807	1.51667	0.966592	1.58333	0.790054	1.75	0.830813	1.76667	0.0385603	1.71667	-0.0231714	1.63333	-0.00192829	1.6	-0.00528121	1.58333	-0.0364653	3.06667	-0.00374559
1.31667	0.996848	1.4	0.914649	1.46667	0.961809	1.53333	0.814178	1.58333	0.793141	1.75	0.774605	1.76667	0.132485	1.71667	-0.00852319	1.65	-0.0295027	1.61667	-0.0215843	1.58333	-0.00974188	3.08333	-0.0154666
1.31667	0.964737	1.4	0.915578	1.48333	0.871536	1.53333	0.847216	1.58333	0.80665	1.75	0.817747	1.78333	-0.00618873	1.71667	-0.00368595	1.65	-0.0180017	1.61667	-0.0222565	1.58333	-0.0101788	3.08333	-0.00921991
1.33333	0.985338	1.41667	0.973232	1.48333	0.941336	1.53333	0.855392	1.6	0.740586	1.76667	0.636509	1.78333	-0.00240481	1.71667	0.00249811	1.65	-0.00448286	1.61667	-0.0161338	1.6	-0.0251507	3.08333	-0.00765674
1.33333	1.0044	1.41667	0.925382	1.48333	0.946214	1.53333	0.915682	1.6	0.766802	1.76667	0.829538	1.78333	0.0668735	1.73333	-0.0151813	1.65	-0.000967024	1.61667	0.00861722	1.6	-0.0175638	3.1	-0.0257869
1.33333	0.998571	1.41667	0.928594	1.48333	0.980289	1.55	0.840881	1.6	0.784126	1.76667	0.80342	1.78333	0.154928	1.73333	-0.0131507	1.66667	-0.0138771	1.63333	-0.0349893	1.6	-0.0297082	3.1	-0.0213086
1.33333	0.972391	1.43333	0.995112	1.5	0.864458	1.55	0.837083	1.6	0.828022	1.76667	0.877088	1.8	-0.00115328	1.73333	-0.0064747	1.66667	-0.0228858	1.63333	-0.0200544	1.6	0.00392537	3.1	-0.0147828
1.35	0.988598	1.43333	0.937137	1.5	0.956067	1.55	0.876037	1.61667	0.788735	1.78333	0.624009	1.8	0.00362733	1.73333	0.000934921	1.66667	-0.0209982	1.63333	-0.0140261	1.61667	-0.0786487	3.11667	-0.0186797
1.35	1.00243	1.43333	0.929293	1.5	0.951926	1.55	0.940138	1.61667	0.832116	1.78333	0.773818	1.8	0.0851802	1.75	-0.0160441	1.66667	-0.00919978	1.63333	-0.00450365	1.61667	-0.0295149	3.11667	-0.0159958
1.35	0.998481	1.45	0.992877	1.5	0.984693	1.56667	0.836343	1.61667	0.823471	1.78333	0.848442	1.8	0.157826	1.75	-0.00932183	1.68333	-0.0225236	1.65	-0.0215706	1.61667	-0.0220738	3.11667	-0.0110927
1.35	0.981805	1.45	0.936545	1.51667	0.869261	1.56667	0.835491	1.61667	0.834208	1.78333	0.8602	1.81667	0.00363852	1.75	-0.00943165	1.68333	-0.0171301	1.65	-0.0117142	1.61667	-0.0033421	3.13333	-0.0182416
1.36667	0.978916	1.45	0.933665	1.51667	0.935361	1.56667	0.883481	1.63333	0.791155	1.8	0.640548	1.81667	0.00378818	1.75	-0.00852319	1.68333	-0.00683785	1.65	-0.0117068	1.63333	-0.0683315	3.13333	-0.0105375
1.36667	1.00472	1.46667	0.995019	1.51667	0.943326	1.56667	0.945654	1.63333	0.794882	1.8	0.852336	1.81667	0.0994531	1.76667	-0.0188339	1.68333	-0.00382362	1.65	-0.00616696	1.63333	-0.0287067	3.13333	-0.00691493
1.36667	0.992978	1.46667	0.934124	1.51667	0.995773	1.58333	0.832703	1.63333	0.814513	1.8	0.81274	1.81667	0.196003	1.76667	-0.00916888	1.7	-0.0314974	1.66667	-0.0384325	1.63333	-0.015715	3.15	-0.0176636
1.36667	0.960878	1.46667	0.93379	1.53333	0.884645	1.58333	0.855164	1.63333	0.836541	1.8	0.859599	1.83333	0.00177053	1.76667	-0.00800416	1.7	-0.0312587	1.66667	-0.0287723	1.63333	0.00613445	3.15	-0.00994021
1.38333	0.97767	1.48333	0.988005	1.53333	0.943432	1.58333	0.870367	1.65	0.798213	1.81667	0.670101	1.83333	0.00893561	1.76667	0.00394386	1.7	-0.0079439	1.66667	-0.00639495	1.65	-0.0337989	3.15	0.00381189
1.38333	1.00199	1.48333	0.927426	1.53333	0.955389	1.58333	0.918418	1.65	0.81198	1.81667	0.873789	1.83333	0.118768	1.78333	-0.0205841	1.7	0.00539297	1.66667	-0.00393085	1.65	-0.0261205	3.16667	-0.00979615
1.38333	0.991233	1.48333	0.935389	1.53333	0.990937	1.6	0.851376	1.65	0.834147	1.81667	0.811559	1.83333	0.220848	1.78333	-0.00454139	1.71667	-0.00827352	1.68333	-0.0374488	1.65	-0.0357927	3.16667	-0.00203009
1.38333	0.984412	1.5	0.982915	1.55	0.890206	1.6	0.845187	1.65	0.848654	1.81667	0.844981	1.85	0.00193296	1.78333	-0.00390088	1.71667	-0.0131652	1.68333	-0.019819	1.65	-0.00860414	3.16667	0.00174361
1.4	0.986992	1.5	0.929901	1.55	0.925186	1.6	0.87586	1.66667	0.806885	1.83333	0.707474	1.85	0.0167372	1.78333	0.0162632	1.71667	-0.00690732	1.68333	-0.0227709	1.66667	-0.0640988	3.18333	-0.0344306
1.4	0.98895	1.5	0.950678	1.55	0.949119	1.6	0.962552	1.66667	0.830838	1.83333	0.871311	1.85	0.156467	1.8	-0.0177685	1.71667	-0.00558191	1.68333	0.00164306	1.66667	-0.0301615	3.18333	-0.0122535
1.4	0.998928	1.51667	0.994895	1.55	1.00924	1.61667	0.865563	1.66667	0.842059	1.83333	0.835975	1.85	0.249253	1.8	-0.0162632	1.73333	-0.0157487	1.7	-0.0149937	1.66667	-0.0115382	3.18333	-0.00280494
1.4	0.977543	1.51667	0.9405	1.56667	0.887136	1.61667	0.885837	1.66667	0.842328	1.83333	0.886633	1.86667	0.00534408	1.8	-0.0101374	1.73333	-0.0152107	1.7	-0.0205607	1.66667	-0.00234658	3.2	-0.0129655
1.41667	0.99617	1.51667	0.951352	1.56667	0.958777	1.61667	0.877854	1.68333	0.784853	1.85	0.699525	1.86667	0.0160937	1.8	0.00426625	1.73333	-0.0104687	1.7	-0.0165981	1.68333	-0.0741515	3.2	-0.00232218
1.41667	1.00447	1.53333	0.994274	1.56667	0.958537	1.61667	0.944047	1.68333	0.828927	1.85	0.849788	1.86667	0.175239	1.81667	-0.0300201	1.73333	-3.29622e-05	1.7	-0.00911369	1.68333	-0.0271717	3.2	0.00144038
1.41667	0.994276	1.53333	0.942571	1.56667	0.963743	1.63333	0.885932	1.68333	0.864887	1.85	0.83545	1.86667	0.289334	1.81667	-0.0065861	1.75	-0.0189261	1.71667	-0.0349893	1.68333	-0.0235344	3.21667	-0.0123893
1.41667	0.980278	1.53333	0.96814	1.58333	0.913427	1.63333	0.885237	1.68333	0.865475	1.85	0.918606	1.88333	0.00932371	1.81667	-0.00565899	1.75	-0.0173039	1.71667	-0.0204615	1.68333	0.00348432	3.21667	-0.00265332
1.43333	0.993103	1.55	0.986949	1.58333	0.947499	1.63333	0.890303	1.7	0.828859	1.86667	0.698756	1.88333	0.0249409	1.81667	-0.00228894	1.75	-0.0094272	1.71667	-0.0268861	1.7	-0.0566916	3.21667	0.00278954
1.43333	0.999866	1.55	0.947225	1.58333	0.952317	1.63333	0.997693	1.7	0.853421	1.86667	0.881153	1.88333	0.204716	1.83333	-0.0186056	1.75	0	1.71667	-0.0119338	1.7	-0.0251507	3.23333	-0.0122535
1.43333	1.00745	1.55	0.966442	1.58333	0.99617	1.65	0.870154	1.7	0.862858	1.86667	0.846674	1.88333	0.316166	1.83333	-0.0158292	1.76667	-0.0204457	1.73333	-0.021702	1.7	-0.0110218	3.23333	-0.00115249
1.43333	0.981359	1.56667	0.998246	1.6	0.910321	1.65	0.883332	1.7	0.889224	1.86667	0.873617	1.9	0.0103795	1.83333	-0.00871791	1.76667	-0.00522451	1.73333	-0.0215445	1.7	-0.00525082	3.23333	0.00265332
1.45	0.985075	1.56667	0.958657	1.6	0.951429	1.65	0.894113	1.71667	0.800213	1.88333	0.704974	1.9	0.0232519	1.83333	-0.00755464	1.76667	-0.00293051	1.73333	-0.00769522	1.71667	-0.0635697	3.25	-0.0161348
1.45	1.00611	1.56667	0.965842	1.6	0.969276	1.65	0.973194	1.71667	0.842984	1.88333	0.826917	1.9	0.239778	1.85	-0.0221821	1.76667	-0.00126893	1.73333	-0.00751029	1.71667	-0.0235344	3.25	-0.00871807
1.45	1.00282	1.58333	1.00315	1.6	0.99664	1.66667	0.87718	1.71667	0.850581	1.88333	0.905154	1.9	0.325193	1.85	-0.0100434	1.78333	-0.0218891	1.75	-0.0276111	1.71667	-0.014435	3.25	0.00717102
1.45	0.986066	1.58333	0.968718	1.61667	0.90996	1.66667	0.888863	1.71667	0.849312	1.88333	0.953115	1.91667	0.0040446	1.85	-0.0080919	1.78333	-0.0189785	1.75	-0.019043	1.71667	-0.0101788	3.26667	-0.0202863
1.46667	0.993391	1.58333	0.980531	1.61667	0.961458	1.66667	0.910152	1.73333	0.820901	1.9	0.736193	1.91667	0.0342706	1.85	-0.00690895	1.78333	-0.0117424	1.75	-0.0176269	1.73333	-0.0617179	3.26667	-0.000288122
1.46667	0.999311	1.6	0.997874	1.61667	0.964791	1.66667	0.964116	1.73333	0.86438	1.9	0.911456	1.91667	0.262351	1.86667	-0.0205841	1.78333	-0.00258754	1.75	-0.00969765	1.73333	-0.0345257	3.26667	0.00113714
1.46667	0.994343	1.6	0.969901	1.61667	0.993102	1.68333	0.893856	1.73333	0.858291	1.9	0.863542	1.91667	0.354923	1.86667	-0.00938145	1.8	-0.0165965	1.76667	-0.0184293	1.73333	-0.0297206	3.28333	-0.0265072
1.46667	0.974956	1.6	0.986977	1.63333	0.910682	1.68333	0.90711	1.73333	0.873131	1.9	0.939031	1.93333	0.0212626	1.86667	-0.00565899	1.8	-0.0269385	1.76667	-0.0119506	1.73333	-0.00974188	3.28333	-0.00811159
1.48333	1.00305	1.61667	0.977763	1.63333	0.979351	1.68333	0.910107	1.75	0.834912	1.91667	0.727475	1.93333	0.0596056	1.86667	-0.00335762	1.8	-0.0180823	1.76667	-0.0155693	1.75	-0.0345257	3.28333	0.00410399
1.48333	0.998686	1.61667	0.976519	1.63333	0.972347	1.68333	0.950736	1.75	0.838598	1.91667	0.926536	1.93333	0.281589	1.88333	-0.0183012	1.8	-0.00516327	1.76667	-0.00875613	1.75	-0.0514008	3.3	-0.00864366
1.48333	0.99602	1.61667	0.979507	1.63333	0.9789	1.7	0.904349	1.75	0.881679	1.91667	0.868793	1.93333	0.369664	1.88333	-0.0122897	1.81667	-0.029287	1.78333	-0.0149058	1.75	-0.0128707	3.3	-0.000530665
1.48333	0.982123	1.63333	0.990456	1.65	0.904543	1.7	0.915052	1.75	0.883982	1.91667	0.948643	1.95	0.0204504	1.88333	-0.0111008	1.81667	-0.0209374	1.78333	-0.0215706	1.75	-0.0152766	3.3	0.00614868
1.5	1.0093	1.63333	0.986284	1.65	0.955817	1.7	0.908689	1.76667	0.826664	1.93333	0.738565	1.95	0.070383	1.88333	-0.00280401	1.81667	-0.0128384	1.78333	-0.0166257	1.76667	-0.038405	3.31667	-0.0178636
1.5	1.01712	1.63333	0.969015	1.65	0.95676	1.7	0.9672	1.76667	0.866933	1.93333	0.939281	1.95	0.313548	1.9	-0.0176924	1.81667	-0.003494	1.78333	-0.00969765	1.76667	-0.0553689	3.31667	-0.00856645
1.5	1.01597	1.65	1.01252	1.65	0.991045	1.71667	0.911695	1.76667	0.863978	1.93333	0.903974	1.95	0.407013	1.9	-0.00892183	1.83333	-0.0133003	1.8	-0.019413	1.76667	-0.0315899	3.31667	0.001183
1.5	0.979727	1.65	0.986714	1.66667	0.922022	1.71667	0.90552	1.76667	0.894107	1.93333	0.934759	1.96667	0.0403486	1.9	-0.000882451	1.83333	-0.0179237	1.8	-0.0124829	1.76667	0.00391097	3.33333	-0.0123569
1.51667	0.999933	1.65	0.973112	1.66667	0.985342	1.71667	0.914272	1.78333	0.845505	1.95	0.75831	1.96667	0.0997394	1.9	0.00577072	1.83333	-0.0135383	1.8	-0.00804999	1.78333	-0.0939922	3.33333	-0.00991675
1.51667	1.00704	1.66667	1.02084	1.66667	0.978344	1.71667	0.959815	1.78333	0.85895	1.95	0.91004	1.96667	0.360788	1.91667	-0.0178446	1.83333	-0.0128384	1.8	-0.00320339	1.78333	-0.0282218	3.33333	-0.00792336
1.51667	1.00971	1.66667	0.98241	1.66667	0.983698	1.73333	0.915524	1.78333	0.859488	1.95	0.865905	1.96667	0.419683	1.91667	-0.0140116	1.85	-0.0268062	1.81667	-0.0212313	1.78333	-0.0108585	3.35	-0.0103724
1.51667	0.993169	1.66667	0.990549	1.68333	0.929244	1.73333	0.911843	1.78333	0.875388	1.95	0.927617	1.98333	0.0631705	1.91667	-0.00422326	1.85	-0.0212745	1.81667	-0.0258075	1.78333	0.000639977	3.35	-0.00582737
1.53333	1.01278	1.68333	1.01792	1.68333	0.96592	1.73333	0.924019	1.8	0.847082	1.96667	0.789273	1.98333	0.110356	1.91667	0.00372168	1.85	-0.00488418	1.81667	-0.0134873	1.8	-0.0659506	3.35	-0.00098552
1.53333	1.00653	1.68333	0.993197	1.68333	0.970336	1.73333	0.981578	1.8	0.875201	1.96667	0.919952	1.98333	0.387783	1.93333	-0.011072	1.85	0.00177996	1.81667	-0.0177984	1.8	-0.0363037	3.36667	-0.00864366
1.53333	1.00488	1.68333	0.962369	1.68333	1.0066	1.75	0.9073	1.8	0.879243	1.96667	0.890388	1.98333	0.448088	1.93333	-0.00188633	1.86667	-0.0312211	1.83333	-0.0287634	1.8	-0.0159994	3.36667	-0.00334453
1.53333	0.982335	1.7	0.991798	1.7	0.936828	1.75	0.917557	1.8	0.894462	1.96667	0.941634	2	0.0773023	1.93333	0.00157969	1.86667	-0.0248395	1.83333	-0.0255144	1.8	-0.0128976	3.36667	-0.00174361
1.55	1.00683	1.7	0.980332	1.7	0.976932	1.75	0.933677	1.81667	0.840745	1.98333	0.781131	2	0.130061	1.93333	0.00385265	1.86667	-0.0163375	1.83333	-0.0154779	1.81667	-0.0222413	3.38333	-0.00158467
1.55	1.0069	1.71667	0.997151	1.7	0.968776	1.75	0.977712	1.81667	0.886646	1.98333	0.931917	2	0.406555	1.95	-0.0195188	1.86667	-0.00687263	1.83333	-0.00497648	1.81667	-0.0230934	3.38333	0.0102381
1.55	1.00855	1.71667	0.991748	1.7	0.982561	1.76667	0.935946	1.81667	0.8971	1.98333	0.91126	2	0.464403	1.95	-0.0143259	1.88333	-0.0244519	1.85	-0.0253504	1.81667	-0.0191282	3.38333	0.013115
1.55	1.00103	1.73333	0.997555	1.71667	0.937261	1.76667	0.930721	1.81667	0.889569	1.98333	0.950712	2.01667	0.100612	1.95	-0.00626325	1.88333	-0.0185582	1.85	-0.0248285	1.81667	-0.0265337	3.4	-0.0131298
1.56667	0.998495	1.73333	0.9896	1.71667	0.974494	1.76667	0.924329	1.83333	0.880172	2	0.793375	2.01667	0.147836	1.95	-0.00390088	1.88333	-0.0135361	1.85	-0.0185932	1.83333	-0.0221148	3.4	-0.00705899
1.56667	0.987008	1.75	1.0045	1.71667	0.983735	1.76667	0.961422	1.83333	0.88468	2	0.85711	2.01667	0.435566	1.96667	-0.0150291	1.88333	-0.00687263	1.85	-0.00816804	1.83333	-0.0389672	3.4	0.0117504
1.56667	1.0153	1.75	0.985378	1.71667	0.997831	1.78333	0.926822	1.83333	0.900045	2	0.936732	2.01667	0.477487	1.96667	-0.0104561	1.9	-0.033631	1.86667	-0.0305624	1.83333	-0.0186852	3.41667	-0.0110851
1.56667	0.984942	1.76667	1.00186	1.73333	0.938092	1.78333	0.927114	1.83333	0.925965	2	0.949377	2.03333	0.107271	1.96667	-0.00981458	1.9	-0.0174064	1.86667	-0.030487	1.83333	0.000186922	3.41667	0.0032598
1.58333	1.0047	1.76667	0.993972	1.73333	0.982455	1.78333	0.934386	1.85	0.877117	2.01667	0.775169	2.03333	0.177916	1.96667	0.00474132	1.9	-0.00901517	1.86667	-0.0178183	1.85	-0.036142	3.41667	0.00547432
1.58333	1.00005	1.78333	1.00035	1.73333	0.985056	1.78333	0.984314	1.85	0.882234	2.01667	0.929156	2.03333	0.475903	1.98333	-0.0146486	1.9	0.00348957	1.86667	-0.00485827	1.85	-0.0514008	3.43333	-0.00921991
1.58333	1.00729	1.78333	1.00044	1.73333	0.990522	1.8	0.937553	1.85	0.907703	2.01667	0.902268	2.03333	0.527921	1.98333	-0.0123904	1.91667	-0.0261718	1.88333	-0.0206428	1.85	-0.0215459	3.43333	0.00705026
1.58333	0.991367	1.8	1.01195	1.75	0.940114	1.8	0.933437	1.85	0.899197	2.01667	0.960391	2.05	0.123677	1.98333	-0.0105679	1.91667	-0.0222416	1.88333	-0.0230202	1.85	-0.024113	3.43333	0.0102381
1.6	0.996434	1.8	0.996545	1.75	0.987183	1.8	0.939525	1.86667	0.863605	2.03333	0.836711	2.05	0.200436	1.98333	-0.00433346	1.91667	-0.00464767	1.88333	-0.0119684	1.86667	-0.083675	3.45	-0.0139739
1.6	0.998686	1.81667	1.01407	1.75	0.984409	1.8	0.963421	1.86667	0.913232	2.03333	0.965548	2.05	0.490253	2	-0.0113764	1.91667	-0.00432598	1.88333	-0.00166671	1.86667	-0.0319395	3.45	-0.0105009
1.6	1.00376	1.81667	0.996845	1.75	0.990232	1.81667	0.947906	1.86667	0.922616	2.03333	0.91133	2.05	0.545229	2	-0.0115364	1.93333	-0.0133003	1.9	-0.0290867	1.86667	-0.0184171	3.45	-0.000530665
1.6	1.0113	1.83333	1.01509	1.76667	0.949503	1.81667	0.940042	1.86667	0.924938	2.03333	0.906337	2.06667	0.139677	2	-0.00657667	1.93333	-0.0209982	1.9	-0.0277435	1.86667	-0.021734	3.46667	-0.0116689
1.61667	1.00473	1.83333	0.997619	1.76667	0.940145	1.81667	0.952329	1.88333	0.863878	2.05	0.835877	2.06667	0.218532	2	-0.00228894	1.93333	-0.00893106	1.9	-0.0184067	1.88333	-0.0539221	3.46667	0.00401789
1.61667	1.00542	1.85	1.00694	1.76667	0.99072	1.81667	0.988094	1.88333	0.899452	2.05	0.960096	2.06667	0.525005	2.01667	-0.0139637	1.93333	-0.00507574	1.9	-0.00887728	1.88333	-0.0342032	3.46667	0.0149116
1.61667	1.01624	1.85	0.989925	1.76667	0.994573	1.83333	0.937325	1.88333	0.897501	2.05	0.929966	2.06667	0.576864	2.01667	-0.00938411	1.95	-0.0212113	1.91667	-0.0395748	1.88333	-0.0312955	3.48333	-0.00749118
1.61667	0.986702	1.86667	1.01684	1.78333	0.957773	1.83333	0.953579	1.88333	0.921298	2.05	0.954116	2.08333	0.169077	2.01667	-0.00249811	1.95	-0.0172683	1.91667	-0.0292507	1.88333	-0.00695011	3.48333	0.00947616
1.63333	1.00393	1.86667	1.00684	1.78333	0.960726	1.83333	0.951842	1.9	0.86076	2.06667	0.852481	2.08333	0.248854	2.01667	-0.00153671	1.95	-0.00824808	1.91667	-0.0136991	1.9	-0.0982249	3.48333	0.00994596
1.63333	1.01016	1.88333	1.00969	1.78333	0.97819	1.83333	0.976843	1.9	0.879033	2.06667	0.966822	2.08333	0.557734	2.03333	-0.00970231	1.95	-0.00291716	1.91667	-0.00887728	1.9	-0.0476183	3.5	-0.0198804
1.63333	0.990115	1.88333	0.994871	1.78333	0.992482	1.85	0.937325	1.9	0.909823	2.06667	0.952648	2.08333	0.560765	2.03333	-0.0130431	1.96667	-0.0233537	1.93333	-0.0502058	1.9	-0.0316433	3.5	-0.0102089
1.63333	1.00129	1.9	1.00587	1.8	0.933361	1.85	0.972015	1.9	0.932459	2.06667	0.941846	2.1	0.176874	2.03333	-0.0098113	1.96667	-0.0209982	1.93333	-0.0152604	1.9	-0.00983891	3.5	0.0126601
1.65	0.998735	1.9	1.00376	1.8	0.998661	1.85	0.944664	1.91667	0.882865	2.08333	0.820107	2.1	0.277084	2.03333	-0.00137651	1.96667	-0.0215719	1.93333	-0.0199049	1.91667	-0.0678024	3.51667	-0.00619463
1.65	1.01115	1.91667	1.00557	1.8	0.987252	1.85	0.942614	1.91667	0.919045	2.08333	0.959105	2.1	0.627297	2.05	-0.0123657	1.96667	-0.0168853	1.93333	-0.00981534	1.91667	-0.0206926	3.51667	-0.00597342
1.65	0.999331	1.91667	0.992948	1.8	1.0064	1.86667	0.945007	1.91667	0.93743	2.08333	0.910997	2.1	0.593887	2.05	-0.0114288	1.98333	-0.016992	1.95	-0.0278219	1.91667	-0.023943	3.51667	0.0285801
1.65	1.00483	1.93333	1.02895	1.81667	0.955137	1.86667	0.959724	1.91667	0.946089	2.08333	0.93556	2.11667	0.196691	2.05	-0.00594266	1.98333	-0.0180823	1.95	-0.0268861	1.91667	-0.0190085	3.53333	-0.0190161
1.66667	0.999406	1.93333	0.978108	1.81667	0.98527	1.86667	0.962076	1.93333	0.914368	2.1	0.81562	2.11667	0.276763	2.05	-0.0016824	1.98333	-0.00110423	1.95	-0.0141663	1.93333	-0.052629	3.53333	-0.0090213
1.66667	1.01772	1.95	1.01364	1.81667	0.986163	1.86667	0.954038	1.93333	0.924646	2.1	0.950326	2.11667	0.572478	2.06667	-0.0249216	1.98333	0.00934971	1.95	-0.00745881	1.93333	-0.0707124	3.53333	0.00264349
1.66667	0.997005	1.95	0.98985	1.81667	0.982099	1.88333	0.95476	1.93333	0.923391	2.1	0.914673	2.11667	0.626055	2.06667	-0.0163792	2	-0.0283924	1.96667	-0.0371742	1.93333	-0.0175638	3.55	-0.0102283
1.66667	1.0001	1.96667	0.992417	1.83333	0.955715	1.88333	0.957655	1.93333	0.941702	2.1	0.949244	2.13333	0.224143	2.06667	-0.0151844	2	-0.0215508	1.96667	-0.0310543	1.93333	-0.0134074	3.55	-0.00553527
1.68333	1.00894	1.96667	0.996795	1.83333	0.991984	1.88333	0.961544	1.95	0.862671	2.11667	0.818441	2.13333	0.3025	2.06667	-0.00596488	2	-0.00720225	1.96667	-0.0214667	1.95	-0.0532526	3.55	0.0137215
1.68333	0.990153	1.98333	1.00638	1.83333	0.984871	1.88333	0.964376	1.95	0.906763	2.11667	0.946927	2.13333	0.631521	2.08333	-0.0141159	2	-0.00627965	1.96667	-0.0120688	1.95	-0.0209482	3.56667	0.0146942
1.68333	1.00416	1.98333	1.00182	1.83333	0.992482	1.9	0.943977	1.95	0.94569	2.11667	0.955118	2.13333	0.608005	2.08333	-0.00830795	2.01667	-0.0174205	1.98333	-0.0367929	1.95	-0.0179905	3.56667	0.0166642
1.68333	1.01229	2	1.01714	1.85	0.95864	1.9	0.962938	1.95	0.963252	2.11667	0.943356	2.15	0.25598	2.08333	-0.00454565	2.01667	-0.024427	1.98333	-0.0176245	1.95	-0.00915919	3.56667	0.0193314
1.7	1.01858	2	1.01019	1.85	0.992381	1.9	0.953791	1.96667	0.906221	2.13333	0.850622	2.15	0.314805	2.08333	0.0031099	2.01667	-0.0134002	1.98333	-0.0255144	1.96667	-0.0582789	3.58333	-0.0132536
1.7	1.01474	2.01667	1.0191	1.85	0.990375	1.9	0.966809	1.96667	0.914729	2.13333	0.951813	2.15	0.681292	2.1	-0.010996	2.01667	-0.012978	1.98333	-0.0149937	1.96667	-0.0261521	3.58333	0.0109683
1.7	1.00114	2.01667	1.00024	1.85	0.990913	1.91667	0.937513	1.96667	0.930277	2.13333	0.898264	2.15	0.643455	2.1	-0.0137874	2.03333	-0.0309796	2	-0.0323731	1.96667	-0.020977	3.58333	0.0173603
1.7	1.0146	2.03333	1.01146	1.86667	0.968246	1.91667	0.965822	1.96667	0.938307	2.13333	1.00344	2.16667	0.277096	2.1	-0.0128278	2.03333	-0.0238993	2	-0.0212313	1.96667	-0.00785556	3.6	-0.0133977
1.71667	1.00511	2.03333	0.994746	1.86667	0.968919	1.91667	0.96881	1.98333	0.897889	2.15	0.819851	2.16667	0.364028	2.1	5.09819e-05	2.03333	-0.00539297	2	-0.0244958	1.98333	-0.062247	3.6	0.0166642
1.71667	1.00586	2.05	0.99777	1.86667	0.980038	1.91667	0.952604	1.98333	0.936111	2.15	0.966327	2.16667	0.647172	2.11667	-0.0194829	2.03333	0.000708688	2	0.00187948	1.98333	-0.0351722	3.6	0.0191797
1.71667	1.00539	2.05	0.992998	1.86667	1.01057	1.93333	0.966909	1.98333	0.923192	2.15	0.922878	2.16667	0.662305	2.11667	-0.0120613	2.05	-0.0253787	2.01667	-0.0482702	1.98333	-0.0149368	3.61667	0.00460995
1.71667	0.995013	2.06667	1.00312	1.88333	0.962612	1.93333	0.959341	1.98333	0.945346	2.15	0.92885	2.18333	0.312507	2.11667	-0.00712418	2.05	-0.0193405	2.01667	-0.017936	1.98333	-0.00917301	3.61667	0.00750512
1.73333	1.01395	2.06667	1.00139	1.88333	0.996928	1.93333	0.974304	2	0.872226	2.16667	0.846711	2.18333	0.395314	2.11667	-0.000152946	2.05	-0.0106633	2.01667	-0.0158514	2	-0.058808	3.61667	0.0172484
1.73333	1.00706	2.08333	1.01496	1.88333	0.993017	1.93333	0.978537	2	0.929955	2.16667	0.954291	2.18333	0.669449	2.13333	-0.00932183	2.05	-0.000558191	2.01667	-0.0150549	2	-0.0278986	3.63333	-0.00576244
1.73333	0.991032	2.08333	1.00047	1.88333	0.998909	1.95	0.974473	2	0.942199	2.16667	0.940993	2.18333	0.68511	2.13333	-0.00820034	2.06667	-0.0136299	2.03333	-0.0367929	2	-0.0258123	3.63333	0.0106762
1.73333	1.00373	2.1	1.00008	1.9	0.953006	1.95	0.971098	2	0.943695	2.16667	1.00792	2.2	0.345318	2.13333	-0.00196656	2.06667	-0.021909	2.03333	-0.035631	2	-0.0168527	3.63333	0.0228186
1.75	1.01748	2.1	0.991399	1.9	0.999635	1.95	0.961367	2.01667	0.907468	2.18333	0.836454	2.2	0.388558	2.13333	-0.000662765	2.06667	-0.0191926	2.03333	-0.0180536	2.01667	-0.074416	3.65	0.00432183
1.75	1.00391	2.11667	1.00137	1.9	0.986364	1.95	0.962943	2.01667	0.940418	2.18333	0.953795	2.2	0.711767	2.15	-0.0135811	2.06667	-0.0077362	2.03333	-0.00745881	2.01667	-0.0275753	3.65	0.00527238
1.75	0.98412	2.11667	0.997944	1.9	1.00551	1.96667	0.971637	2.01667	0.937708	2.18333	0.93292	2.2	0.715518	2.15	-0.00681064	2.08333	-0.0167457	2.05	-0.0481062	2.01667	-0.0280213	3.65	0.0200895
1.75	1.0113	2.13333	1.006	1.91667	0.972254	1.96667	0.967538	2.01667	0.960056	2.18333	0.994033	2.21667	0.360587	2.15	-0.00798444	2.08333	-0.00744946	2.05	-0.0399177	2.01667	-0.0201237	3.66667	-0.0149824
1.76667	1.00274	2.13333	0.999168	1.91667	0.963172	1.96667	0.969297	2.03333	0.895771	2.2	0.827159	2.21667	0.414376	2.15	0.00127455	2.08333	-0.0118806	2.05	-0.021702	2.03333	-0.0440623	3.66667	0.00439609
1.76667	1.00204	2.15	1.00148	1.91667	0.986044	1.96667	0.961596	2.03333	0.905668	2.2	0.955423	2.21667	0.7198	2.16667	-0.0108591	2.08333	-0.0111032	2.05	-0.0191612	2.03333	-0.0601307	3.66667	0.0319157
1.76667	1.00559	2.15	1.01146	1.91667	1.00361	1.98333	0.962058	2.03333	0.965737	2.2	0.966	2.21667	0.746779	2.16667	-0.00938145	2.1	-0.0176827	2.06667	-0.0340552	2.03333	-0.0263221	3.68333	0.00893179
1.76667	1.00199	2.16667	1.01391	1.93333	0.951273	1.98333	0.980146	2.03333	0.963848	2.2	0.997504	2.23333	0.387551	2.16667	0.000570724	2.1	-0.00621338	2.06667	-0.0181413	2.03333	-0.0202659	3.68333	0.0287863
1.78333	1.01163	2.18333	1.01125	1.93333	0.989953	1.98333	0.950736	2.05	0.921207	2.21667	0.967318	2.23333	0.408183	2.16667	0.0103096	2.1	-0.00983425	2.06667	-0.0172815	2.05	-0.0580143	3.68333	0.0410128
1.78333	1.00146	2.2	1.00622	1.93333	1.00606	1.98333	0.978202	2.05	0.924812	2.21667	0.897547	2.23333	0.722864	2.18333	-0.0107831	2.1	-0.00865197	2.06667	-0.00781461	2.05	-0.0269287	3.7	-0.00187279
1.78333	1.00363	2.21667	0.99352	1.93333	0.997515	2	0.965633	2.05	0.930126	2.21667	0.94946	2.23333	0.734833	2.18333	0.00039761	2.11667	-0.0295027	2.08333	-0.0207605	2.05	-0.00712004	3.7	0.0225062
1.78333	1.00805	2.23333	1.01413	1.95	0.98233	2	0.967913	2.05	0.9562	2.21667	0.98095	2.25	0.42889	2.18333	0.000866692	2.11667	-0.0176827	2.08333	-0.0158514	2.05	-0.00590201	3.7	0.0249412
1.8	1.02272	2.25	1.00326	1.95	0.986555	2	0.964114	2.06667	0.923955	2.23333	0.857353	2.25	0.488611	2.18333	0.000951207	2.11667	-0.0157689	2.08333	-0.0192491	2.06667	-0.0717706	3.71667	-0.000576244
1.8	1.00613	2.26667	1.00573	1.95	0.986186	2	0.982099	2.06667	0.924024	2.23333	0.990541	2.25	0.727998	2.2	-0.00938411	2.11667	-0.006543	2.08333	-0.0133402	2.06667	-0.0351987	3.71667	0.0233825
1.8	1.00334	2.28333	1.0024	1.95	1.00519	2.01667	0.978869	2.06667	0.97218	2.23333	0.969669	2.25	0.764155	2.2	0.00136477	2.13333	-0.0306131	2.1	-0.028175	2.06667	-0.0282218	3.71667	0.0291866
1.8	0.997112	2.3	0.998469	1.96667	0.975685	2.01667	0.971614	2.06667	0.961903	2.23333	0.995865	2.26667	0.424911	2.2	0.00825648	2.13333	-0.0142339	2.1	-0.0271192	2.06667	-0.0193549	3.73333	-0.00547432
1.81667	1.0197	2.31667	1.01162	1.96667	0.996026	2.01667	0.97488	2.08333	0.93378	2.25	0.966398	2.26667	0.493517	2.2	0.0128984	2.13333	-0.00604857	2.1	-0.0130145	2.08333	-0.0733578	3.73333	0.027764
1.81667	1.00185	2.33333	0.996237	1.96667	0.990166	2.01667	0.976452	2.08333	0.941752	2.25	0.891585	2.26667	0.774954	2.21667	0.00188633	2.13333	-0.0077362	2.1	-0.0126543	2.08333	-0.0396981	3.73333	0.039345
1.81667	1.00656	2.35	0.988382	1.96667	1.00369	2.03333	0.975466	2.08333	0.964012	2.25	0.934101	2.26667	0.766715	2.21667	0.00406788	2.15	-0.0217056	2.11667	-0.0184067	2.08333	-0.00988409	3.75	-0.0110927
1.81667	1.00952	2.36667	0.987602	1.98333	0.973663	2.03333	0.974237	2.08333	0.957064	2.25	1.01506	2.28333	0.471611	2.21667	0.00684534	2.15	-0.0258334	2.11667	-0.0114778	2.08333	-0.00202216	3.75	0.027764
1.83333	1.01029	2.38333	1.00934	1.98333	0.986448	2.03333	0.985823	2.1	0.900287	2.26667	0.981903	2.28333	0.498343	2.21667	0.02203	2.15	-0.0185599	2.11667	-0.0123114	2.1	-0.0670088	3.75	0.0514745
1.83333	1.01469	2.4	0.992551	1.98333	1.0014	2.03333	0.973064	2.1	0.917754	2.26667	0.889534	2.28333	0.752511	2.23333	-0.0131507	2.15	-0.0206202	2.11667	-0.00957534	2.1	-0.0321011	3.76667	-0.00821148
1.83333	1.0115	2.41667	0.990615	1.98333	0.993649	2.05	0.969318	2.1	0.965636	2.26667	0.93292	2.28333	0.769119	2.23333	-0.00164417	2.16667	-0.0138771	2.13333	-0.0264096	2.1	-0.0151461	3.76667	0.0333139
1.83333	0.997494	2.43333	0.992901	2	0.977274	2.05	0.978444	2.1	0.974075	2.26667	0.989427	2.3	0.499549	2.23333	0.00484328	2.16667	-0.0232086	2.13333	-0.017284	2.1	-0.0101788	3.76667	0.0416193
1.85	1.0122	2.45	1.00589	2	1.00016	2.05	0.996589	2.11667	0.874338	2.28333	0.967247	2.3	0.546118	2.23333	0.0225626	2.16667	-0.0216299	2.13333	-0.0120348	2.11667	-0.062247	3.78333	-0.00749118
1.85	1.0044	2.46667	0.997689	2	1.01191	2.05	0.977886	2.11667	0.902124	2.28333	0.876777	2.3	0.784974	2.25	-0.0103486	2.16667	0.00158617	2.13333	-0.00816804	2.11667	-0.0350106	3.78333	0.0401782
1.85	1.0043	2.48333	1.01682	2	1.00292	2.06667	0.977001	2.11667	0.961105	2.28333	0.924125	2.3	0.802474	2.25	-0.000774835	2.18333	-0.0112401	2.15	-0.0346479	2.11667	-0.0315899	3.78333	0.0455614
1.85	1.00595	2.5	0.995376	2.01667	0.975541	2.06667	0.986858	2.11667	0.993943	2.28333	1.03048	2.31667	0.486636	2.25	-0.00025491	2.18333	-0.0171301	2.15	-0.019856	2.11667	-0.0132973	3.8	-0.00374559
1.86667	1.02009	2.51667	0.986257	2.01667	0.987679	2.06667	0.975456	2.13333	0.890881	2.3	0.975248	2.31667	0.502525	2.25	0.0329118	2.18333	-0.0168134	2.15	-0.0133465	2.13333	-0.0873786	3.8	0.0441215
1.86667	1.00116	2.53333	0.999438	2.01667	0.994695	2.06667	0.96872	2.13333	0.903908	2.3	0.903508	2.31667	0.829362	2.26667	-0.00948891	2.18333	-0.0108847	2.15	-0.00450365	2.13333	-0.0358188	3.8	0.0510196
1.86667	0.995282	2.55	1.00076	2.01667	1.00797	2.08333	0.981044	2.13333	0.982985	2.3	0.949395	2.31667	0.820781	2.26667	-0.00486424	2.2	-0.017583	2.16667	-0.0267913	2.13333	-0.0331192	3.81667	0.00345747
1.86667	1.00837	2.56667	0.989861	2.03333	0.975071	2.08333	0.983137	2.13333	0.983503	2.3	1.02641	2.33333	0.518229	2.26667	0.0031099	2.2	-0.0158868	2.16667	-0.0255144	2.13333	-0.0196971	3.81667	0.0327297
1.88333	0.995068	2.58333	0.999653	2.03333	1.00296	2.08333	0.984892	2.15	0.937903	2.31667	0.960025	2.33333	0.5729	2.26667	0.0447828	2.2	-0.00893277	2.16667	-0.0124235	2.15	-0.0728288	3.81667	0.066788
1.88333	0.986753	2.6	1.01014	2.03333	0.994929	2.08333	0.976669	2.15	0.953096	2.31667	0.890752	2.33333	0.809487	2.28333	-0.0142268	2.2	-0.00824808	2.16667	-0.011463	2.15	-0.0443855	3.83333	-0.00633869
1.88333	0.995841	2.61667	1.00318	2.03333	1.01965	2.1	0.977877	2.15	0.974108	2.31667	0.944905	2.33333	0.809146	2.28333	-0.00153671	2.21667	-0.0190642	2.18333	-0.0397462	2.15	-0.024113	3.83333	0.0477727
1.88333	1.00839	2.63333	1.00579	2.05	0.986375	2.1	0.984027	2.15	0.979063	2.31667	0.970858	2.35	0.507102	2.28333	0.0114709	2.21667	-0.0138152	2.18333	-0.0204074	2.15	-0.0174216	3.83333	0.0763399
1.9	1.01227	2.65	1.00051	2.05	0.995376	2.1	0.974791	2.16667	0.905553	2.33333	0.968026	2.35	0.606761	2.28333	0.0647201	2.21667	-0.00983425	2.18333	-0.0248237	2.16667	-0.0442239	3.85	0.00446589
1.9	1.00824	2.66667	0.992255	2.05	1.00505	2.1	0.98401	2.16667	0.927041	2.33333	0.946507	2.35	0.832095	2.3	-0.0105635	2.21667	-0.00135145	2.18333	-0.00769522	2.16667	-0.0638343	3.85	0.0441215
1.9	1.00732	2.68333	0.992121	2.05	1.00559	2.11667	0.992058	2.16667	0.989682	2.33333	0.940946	2.35	0.850568	2.3	0.00137748	2.23333	-0.0255571	2.2	-0.0356452	2.16667	-0.0247927	3.85	0.0696687
1.9	0.99637	2.7	1.00573	2.06667	0.980416	2.11667	0.995597	2.16667	0.991485	2.33333	0.982618	2.36667	0.54652	2.3	0.0016824	2.23333	-0.011817	2.2	-0.0310014	2.16667	-0.0120174	3.86667	0.00446589
1.91667	1.00163			2.06667	0.99368	2.11667	0.974082	2.18333	0.9025	2.35	0.951459	2.36667	0.560381	2.3	0.081994	2.23333	-0.0125307	2.2	-0.0113596	2.18333	-0.0487497	3.86667	0.0476267
1.91667	0.99457			2.06667	0.99962	2.11667	0.973976	2.18333	0.910493	2.35	0.90338	2.36667	0.83872	2.31667	-0.00271192	2.23333	0.00279096	2.2	-0.00169474	2.18333	-0.0487553	3.86667	0.0731559
1.91667	0.993247			2.06667	1.01533	2.13333	0.98388	2.18333	0.961679	2.35	0.956614	2.36667	0.83102	2.31667	-0.00239641	2.25	-0.0329923	2.21667	-0.0267147	2.18333	-0.0273416	3.88333	0.00216092
1.91667	0.99531			2.08333	0.990347	2.13333	0.986322	2.18333	0.997172	2.35	1.02053	2.38333	0.583609	2.31667	0.011267	2.25	-0.0254189	2.21667	-0.0169153	2.18333	-0.0108796	3.88333	0.0495253
1.93333	1.011			2.08333	1.00195	2.13333	0.987683	2.2	0.935652	2.36667	0.980558	2.38333	0.592123	2.31667	0.0848096	2.25	-0.0120642	2.21667	-0.0210526	2.2	-0.0497196	3.88333	0.111061
1.93333	0.996582			2.08333	0.991196	2.13333	1.00621	2.2	0.947509	2.36667	0.943093	2.38333	0.844931	2.33333	-0.0119669	2.25	-0.0170248	2.21667	-0.0109922	2.2	-0.0315011	3.9	-0.00864366
1.93333	1.007			2.08333	0.997594	2.15	0.982106	2.2	0.975173	2.36667	0.953639	2.38333	0.867168	2.33333	-0.00991876	2.26667	-0.0266622	2.23333	-0.027572	2.2	-0.055898	3.9	0.0623777
1.93333	1.01348			2.1	0.976841	2.15	0.992436	2.2	1.00306	2.36667	1.03749	2.4	0.611304	2.33333	0.0128984	2.26667	-0.0111577	2.23333	-0.0189211	2.2	-0.00898926	3.9	0.0992343
1.95	1.01048			2.1	1.00397	2.15	0.968588	2.21667	0.921384	2.38333	0.96661	2.4	0.652846	2.33333	0.101323	2.26667	-0.0174479	2.23333	-0.011463	2.21667	-0.0876432	3.91667	-0.00691493
1.95	0.997414			2.1	0.996516	2.15	1.00386	2.21667	0.92518	2.38333	0.947228	2.4	0.860749	2.35	-0.012505	2.26667	-0.0133966	2.23333	-0.00450365	2.21667	-0.0181327	3.91667	0.0639842
1.95	1.01273			2.1	0.992405	2.16667	0.992578	2.21667	0.964824	2.38333	0.995405	2.4	0.860652	2.35	-0.00959637	2.28333	-0.0381284	2.25	-0.0245266	2.21667	-0.0169072	3.91667	0.125313
1.95	0.989755			2.11667	0.967063	2.16667	0.992412	2.21667	0.968039	2.38333	1.04102	2.41667	0.602207	2.35	0.0172829	2.28333	-0.0258545	2.25	-0.0177984	2.21667	-0.0161263	3.93333	0.0077793
1.96667	1.00257			2.11667	0.984569	2.16667	0.989411	2.23333	0.933277	2.4	0.985656	2.41667	0.642793	2.35	0.127271	2.28333	-0.0223277	2.25	-0.011596	2.23333	-0.0844687	3.93333	0.0858916
1.96667	1.00202			2.11667	0.99617	2.16667	0.985835	2.23333	0.946996	2.4	0.90088	2.41667	0.840211	2.36667	-0.00561755	2.28333	-0.00810871	2.25	0.00878833	2.23333	-0.0298906	3.93333	0.118338
1.96667	1.00913			2.11667	1.00197	2.18333	0.997636	2.23333	0.977811	2.4	0.946178	2.41667	0.871745	2.36667	0.00222447	2.3	-0.0218271	2.26667	-0.0378601	2.23333	-0.0203016	3.95	-0.00921991
1.96667	1.00186			2.13333	0.976119	2.18333	1.00656	2.23333	0.990237	2.4	1.0501	2.43333	0.587995	2.36667	0.028193	2.3	-0.0114873	2.26667	-0.0249974	2.23333	-0.015715	3.95	0.0782971
1.98333	0.995212			2.13333	0.987948	2.18333	0.978513	2.25	0.927443	2.41667	1.0132	2.43333	0.625501	2.36667	0.156416	2.3	-0.0168853	2.26667	-0.0331858	2.25	-0.0889659	3.95	0.126981
1.98333	1.00306			2.13333	1.00963	2.18333	1.00586	2.25	0.973093	2.41667	0.966197	2.43333	0.867871	2.38333	-0.0127128	2.3	-0.0125307	2.26667	-0.0125417	2.25	-0.0387269	3.96667	0.00561838
1.98333	1.00327			2.13333	0.997168	2.2	1.01437	2.25	0.963399	2.41667	0.960562	2.43333	0.857007	2.38333	-0.00766226	2.31667	-0.034887	2.28333	-0.0461387	2.25	-0.0267671	3.96667	0.0940704
1.98333	1.0068			2.15	0.97843	2.2	1.0134	2.25	0.988439	2.41667	1.03595	2.45	0.612603	2.38333	0.0235027	2.31667	-0.0314974	2.28333	-0.0193416	2.25	-0.0152883	3.96667	0.140778
2	1.0006			2.15	1.00043	2.2	0.982721	2.26667	0.933981	2.43333	0.975177	2.45	0.669817	2.38333	0.171484	2.31667	-0.0193513	2.28333	-0.0125417	2.26667	-0.095844	3.98333	-0.00360153
2	1.00024			2.15	0.99404	2.2	0.974541	2.26667	0.960054	2.43333	0.921394	2.45	0.866463	2.4	-0.0149695	2.31667	-0.00571895	2.28333	-0.00899151	2.26667	-0.0416377	3.98333	0.0848693
2	0.987497			2.15	1.01651	2.21667	1.00558	2.26667	0.979942	2.43333	0.963834	2.45	0.904092	2.4	-0.0131507	2.33333	-0.0297237	2.3	-0.0532922	2.26667	-0.0283612	3.98333	0.156243
2	1.0093			2.16667	0.989769	2.21667	1.0059	2.26667	0.970383	2.43333	0.997303	2.46667	0.640298	2.4	0.0211575	2.33333	-0.0265241	2.3	-0.0422036	2.26667	-0.0108796	4	0.0171433
2.01667	1.0007			2.16667	0.983092	2.21667	0.988747	2.28333	0.876702	2.45	0.937843	2.46667	0.742524	2.4	0.18929	2.33333	-0.00588376	2.3	-0.0205251	2.28333	-0.0635697	4	0.100935
2.01667	0.994385			2.16667	0.995924	2.21667	0.980231	2.28333	0.95113	2.45	1.01837	2.46667	0.858347	2.41667	-0.0159366	2.33333	-0.00412404	2.3	-0.0140783	2.28333	-0.0238576	4	0.181866
2.01667	1.00752			2.16667	1.0122	2.23333	0.998595	2.28333	0.960411	2.45	0.930946	2.46667	0.895094	2.41667	0.00309934	2.35	-0.0124762	2.31667	-0.0293519	2.28333	-0.019185	4.01667	0.00662681
2.01667	0.998321			2.18333	0.997786	2.23333	1.01503	2.28333	0.981957	2.45	1.05097	2.48333	0.673356	2.41667	0.0355344	2.35	-0.016025	2.31667	-0.0414609	2.28333	-0.0128707	4.01667	0.104586
2.03333	1.01074			2.18333	0.986627	2.23333	0.980949	2.3	0.924828	2.46667	0.953158	2.48333	0.707383	2.41667	0.203368	2.35	-0.00976835	2.31667	-0.0153786	2.3	-0.0876432	4.01667	0.187931
2.03333	0.994917			2.18333	0.99895	2.23333	1.00234	2.3	0.990696	2.46667	0.914727	2.48333	0.85255	2.43333	-0.010671	2.35	-0.00713776	2.31667	-0.0176094	2.3	-0.0312929	4.03333	0.00605057
2.03333	1.00448			2.18333	0.997452	2.25	0.996455	2.3	0.98859	2.46667	1.02734	2.48333	0.913633	2.43333	-0.00486424	2.36667	-0.0309448	2.33333	-0.0287634	2.3	-0.0272346	4.03333	0.108967
2.03333	1.00678			2.2	0.976985	2.25	0.992365	2.3	0.998169	2.46667	1.01897	2.5	0.652968	2.43333	0.0363501	2.36667	-0.0251186	2.33333	-0.040775	2.3	-0.023943	4.03333	0.167918
2.05	1.00494			2.2	0.996134	2.25	0.988481	2.31667	0.936307	2.48333	0.965265	2.5	0.738422	2.43333	0.229165	2.36667	-0.013053	2.33333	-0.0243319	2.31667	-0.0712415	4.05	0.0149824
2.05	1.00699			2.2	0.986541	2.25	1.0013	2.31667	0.958019	2.48333	0.943704	2.5	0.923025	2.45	-0.0129277	2.36667	-0.0180823	2.33333	-0.0164425	2.31667	-0.0262822	4.05	0.134672
2.05	1.00034			2.2	0.991446	2.26667	0.993051	2.31667	0.96939	2.48333	0.960562	2.5	0.903859	2.45	-0.00249669	2.38333	-0.0247282	2.35	-0.0209343	2.31667	-0.0196971	4.05	0.216132
2.05	0.990646			2.21667	0.967848	2.26667	0.992224	2.31667	0.99797	2.48333	0.988054	2.51667	0.618532	2.45	0.0413463	2.38333	-0.014513	2.35	-0.0194659	2.31667	-0.00559067	4.06667	0.00749118
2.06667	0.998399			2.21667	0.990528	2.26667	0.966852	2.33333	0.954448	2.5	0.892611	2.51667	0.722739	2.45	0.24621	2.38333	-0.0157031	2.35	-0.0263717	2.33333	-0.083675	4.06667	0.138177
2.06667	0.986406			2.21667	1.009	2.26667	0.991405	2.33333	0.964976	2.5	1.00704	2.51667	0.90994	2.46667	-0.0080919	2.38333	-0.00522451	2.35	-0.0220364	2.33333	-0.0322628	4.06667	0.220681
2.06667	1.00235			2.21667	1.02479	2.28333	0.984448	2.33333	0.972406	2.5	1.00518	2.51667	0.904169	2.46667	0.00632782	2.4	-0.0275993	2.36667	-0.0381046	2.33333	-0.0220738	4.08333	0.0198804
2.06667	1.011			2.23333	0.989161	2.28333	0.999055	2.33333	0.993979	2.5	0.993371	2.53333	0.716642	2.46667	0.0351265	2.4	-0.0109929	2.36667	-0.0364883	2.33333	-0.0150039	4.08333	0.150153
2.08333	0.98819			2.23333	1.00238	2.28333	0.99012	2.35	0.943938	2.51667	1.00244	2.53333	0.71172	2.46667	0.279693	2.4	-0.010361	2.36667	-0.0241735	2.35	-0.100606	4.08333	0.228868
2.08333	0.995356			2.23333	0.995462	2.28333	0.980275	2.35	0.978658	2.51667	0.922612	2.53333	0.907704	2.48333	0.00340655	2.4	-0.00879152	2.36667	-0.0154968	2.35	-0.0403186	4.1	0.0280919
2.08333	1.00512			2.23333	1.01368	2.3	1.00288	2.35	0.992522	2.51667	0.971908	2.53333	0.909987	2.48333	0.00406788	2.41667	-0.0281819	2.38333	-0.0299403	2.35	-0.0377584	4.1	0.148547
2.08333	0.994398			2.25	0.990708	2.3	0.996393	2.35	0.98066	2.51667	1.01646	2.55	0.770814	2.48333	0.0510329	2.41667	-0.0274407	2.38333	-0.0343335	2.35	-0.0128976	4.1	0.246456
2.1	0.988166			2.25	0.991117	2.3	0.982367	2.36667	0.927795	2.53333	1.00845	2.55	0.765688	2.48333	0.289662	2.41667	-0.0196762	2.38333	-0.0334019	2.36667	-0.0503661	4.11667	0.0328459
2.1	1.01032			2.25	0.993649	2.3	1.00477	2.36667	0.933585	2.53333	0.931843	2.55	0.880458	2.5	-0.000354625	2.41667	-0.00250513	2.38333	-0.00710419	2.36667	-0.0670088	4.11667	0.16505
2.1	1.00595			2.25	1.02293	2.31667	0.991662	2.36667	0.982275	2.53333	0.970871	2.55	0.945514	2.5	0.00740398	2.43333	-0.0348129	2.4	-0.0466049	2.36667	-0.040766	4.11667	0.267076
2.1	1.01015			2.26667	0.978502	2.31667	1.0078	2.36667	0.991485	2.53333	0.980178	2.56667	0.718997	2.5	0.0509309	2.43333	-0.0266536	2.4	-0.0182156	2.36667	-0.0276612	4.13333	0.0265072
2.11667	1.00505			2.26667	0.975238	2.31667	0.98662	2.38333	0.950576	2.55	1.00314	2.56667	0.776304	2.5	0.326873	2.43333	-0.00917998	2.4	-0.0176094	2.38333	-0.0654215	4.13333	0.167241
2.11667	1.003			2.26667	0.992633	2.31667	0.981621	2.38333	0.964491	2.55	0.978012	2.56667	0.886752	2.51667	-0.00927399	2.43333	-0.0109446	2.4	-0.0119338	2.38333	-0.0332892	4.13333	0.271018
2.11667	1.0012			2.26667	1.00303	2.33333	1.00203	2.38333	0.994247	2.55	0.969601	2.56667	0.927363	2.51667	-0.00411093	2.45	-0.0205135	2.41667	-0.025	2.38333	-0.0274136	4.15	0.03299
2.13333	1.00329			2.28333	0.973013	2.33333	1.0067	2.38333	0.983603	2.55	1.02721	2.58333	0.768261	2.51667	0.0602096	2.45	-0.0199857	2.41667	-0.0140023	2.38333	-0.00504871	4.15	0.193384
2.13333	1.00094			2.28333	0.985866	2.33333	0.990918	2.4	0.943586	2.56667	1.01412	2.58333	0.808823	2.51667	0.345973	2.45	-0.00720225	2.41667	-0.00982293	2.4	-0.0324395	4.15	0.26647
2.13333	1.00706			2.28333	0.996194	2.33333	1.00095	2.4	0.979162	2.56667	0.96541	2.58333	0.967496	2.53333	-0.0175486	2.45	-0.00718361	2.41667	-0.0045193	2.4	-0.0283835	4.16667	0.0325578
2.15	1.00215			2.28333	1.01263	2.35	0.997825	2.4	0.972578	2.56667	0.985489	2.58333	0.953427	2.53333	0.000624173	2.46667	-0.0255571	2.43333	-0.0400892	2.4	-0.0463744	4.16667	0.187688
2.15	0.992172			2.3	0.979459	2.35	0.995409	2.4	0.998103	2.56667	0.960049	2.6	0.772926	2.53333	0.0649	2.46667	-0.0247	2.43333	-0.0356452	2.4	-0.0221148	4.16667	0.287241
2.16667	1.00058			2.3	0.998545	2.35	1.00722	2.41667	0.978688	2.58333	1.01603	2.6	0.819977	2.53333	0.38113	2.46667	-0.0158617	2.43333	-0.019819	2.41667	-0.0596016	4.18333	0.0427861
2.16667	0.993381			2.3	1.00423	2.35	1.00721	2.41667	0.989022	2.58333	0.971842	2.6	0.952589	2.55	-0.0058352	2.46667	-0.00720225	2.43333	-0.0182156	2.41667	-0.0311313	4.18333	0.236615
2.18333	0.986893			2.3	1.01288	2.36667	0.993004	2.41667	0.984255	2.58333	0.964152	2.6	0.941015	2.55	-0.00346523	2.48333	-0.0250045	2.45	-0.0188775	2.41667	-0.0315899	4.18333	0.301948
2.18333	1.0046			2.31667	0.98971	2.36667	0.992599	2.41667	1.00131	2.58333	1.01005	2.61667	0.803382	2.55	0.108846	2.48333	-0.0106273	2.45	-0.0218724	2.41667	-0.0245325	4.2	0.0292444
2.2	0.996088			2.31667	0.996017	2.36667	0.996987	2.43333	0.96802	2.6	1.00364	2.61667	0.820138	2.55	0.389576	2.48333	-0.00316437	2.45	-0.0205418	2.43333	-0.0463252	4.2	0.244501
2.2	0.988123			2.31667	0.999762	2.36667	0.994305	2.43333	0.976827	2.6	1.00925	2.61667	0.898843	2.56667	-0.00594266	2.48333	-0.00530282	2.45	-0.0093501	2.43333	-0.0707124	4.2	0.332878
2.21667	0.994298			2.31667	1.01244	2.38333	0.987681	2.43333	0.978315	2.6	0.998556	2.61667	0.93737	2.56667	0.0205331	2.5	-0.0225179	2.46667	-0.035631	2.43333	-0.0258123	4.21667	0.0520061
2.21667	0.997918			2.33333	0.99952	2.38333	1.01711	2.43333	0.996378	2.6	1.00024	2.63333	0.79625	2.56667	0.106093	2.5	-0.0129706	2.46667	-0.0240039	2.43333	-0.0141506	4.21667	0.253264
2.23333	0.998593			2.33333	1.00367	2.38333	0.997253	2.45	0.93217	2.61667	0.97015	2.63333	0.84464	2.56667	0.416362	2.5	-0.0156294	2.46667	-0.0135814	2.45	-0.0675379	4.21667	0.344401
2.25	0.999532			2.33333	1.03122	2.38333	0.995435	2.45	0.954811	2.61667	0.9496	2.63333	0.902818	2.58333	0.00308416	2.5	-0.0172892	2.46667	-0.011596	2.45	-0.0326094	4.23333	0.0429302
2.26667	0.994365			2.35	0.998364	2.4	1.00435	2.45	0.993994	2.61667	0.975649	2.63333	0.944273	2.58333	0.00643544	2.51667	-0.0232086	2.48333	-0.0385965	2.45	-0.0272346	4.23333	0.268745
2.28333	1.00653			2.35	1.00342	2.4	1.01251	2.45	0.979213	2.61667	0.995835	2.65	0.793677	2.58333	0.119145	2.51667	-0.0182409	2.48333	-0.0272291	2.45	-0.0136745	4.23333	0.34243
2.3	1.01369			2.35	1.0093	2.4	0.989544	2.46667	0.955869	2.63333	0.966044	2.65	0.808092	2.58333	0.433712	2.51667	-0.0135361	2.48333	-0.0137237	2.46667	-0.124944	4.25	0.0455233
2.31667	0.996736			2.36667	0.997064	2.4	0.972977	2.46667	0.957164	2.63333	0.923958	2.65	0.950519	2.6	0.00329909	2.51667	-0.00316437	2.48333	-0.00145936	2.46667	-0.034364	4.25	0.298978
2.33333	1.00302			2.36667	0.993258	2.41667	1.00284	2.46667	0.973709	2.63333	1.00085	2.65	0.936749	2.6	0.0265596	2.53333	-0.0339101	2.5	-0.0244089	2.46667	-0.020977	4.25	0.363051
2.35	0.996513			2.38333	1.00541	2.41667	1.00384	2.46667	0.999422	2.63333	1.03088	2.66667	0.789088	2.6	0.155852	2.53333	-0.0374336	2.5	-0.0285949	2.46667	-0.00949905	4.26667	0.0545992
2.36667	0.996714			2.4	0.992694	2.41667	0.981082	2.48333	0.960104	2.65	0.991957	2.66667	0.835258	2.6	0.484012	2.53333	-0.0198931	2.5	-0.0267147	2.48333	-0.0590725	4.26667	0.310516
				2.41667	0.995945	2.41667	0.974584	2.48333	0.967574	2.65	0.979948	2.66667	0.927911	2.61667	-0.000999398	2.53333	-0.00308197	2.5	0.00696234	2.48333	-0.0310801	4.26667	0.386248
				2.43333	1.00862	2.43333	1.00379	2.48333	0.985725	2.65	0.97263	2.66667	0.941869	2.61667	0.0218245	2.55	-0.0298632	2.51667	-0.0342593	2.48333	-0.0224029	4.28333	0.0675646
				2.45	1.001	2.43333	1.02912	2.48333	1.00101	2.65	0.979217	2.68333	0.755951	2.61667	0.160746	2.55	-0.0118963	2.51667	-0.0127576	2.48333	-0.0147195	4.28333	0.301753
				2.46667	1.00793	2.43333	0.98857	2.5	0.982478	2.66667	1.00222	2.68333	0.841049	2.61667	0.505015	2.55	-0.00607844	2.51667	-0.0171176	2.5	-0.0537605	4.28333	0.390645
				2.48333	0.995294	2.43333	0.973324	2.5	0.983817	2.66667	0.974008	2.68333	0.929898	2.63333	-0.00798444	2.55	0.0119158	2.51667	-0.00946831	2.5	-0.0258124	4.3	0.073039
				2.5	0.997678	2.45	0.991803	2.5	0.987784	2.66667	0.991992	2.68333	0.954202	2.63333	0.0162285	2.56667	-0.0272118	2.53333	-0.0160529	2.5	-0.0318246	4.3	0.318694
						2.45	1.00402	2.5	0.990836	2.66667	0.973255	2.7	0.796885	2.63333	0.184096	2.56667	-0.0197549	2.53333	-0.0113789	2.5	-0.00406131	4.3	0.406717
						2.45	0.979975	2.51667	0.925985	2.68333	0.990541	2.7	0.823114	2.63333	0.510037	2.56667	-0.0160203	2.53333	-0.0054493	2.51667	-0.0398597	4.31667	0.0916228
						2.45	1.0192	2.51667	0.979213	2.68333	0.995405	2.7	0.916317	2.65	-0.0129277	2.56667	-0.000280179	2.53333	-0.00339506	2.51667	-0.0596016	4.31667	0.333737
						2.46667	1.00534	2.51667	0.988261	2.68333	0.984281	2.7	0.946057	2.65	0.0303262	2.58333	-0.0353655	2.55	-0.0287588	2.51667	-0.0128707	4.31667	0.435676
						2.46667	1.00211	2.51667	1.005	2.7	0.988771	2.71667	0.791264	2.65	0.211422	2.58333	-0.018839	2.55	-0.0186421	2.51667	-0.0103487	4.33333	0.099114
						2.46667	0.988658	2.53333	0.95118	2.7	0.946375	2.71667	0.88598	2.65	0.545118	2.58333	-0.01491	2.55	-0.0232853	2.53333	-0.0427692	4.33333	0.350241
						2.46667	1.0109	2.53333	0.981463	2.7	1.01018	2.71667	0.925758	2.66667	-0.0136799	2.58333	0.00334567	2.55	-0.0120688	2.53333	-0.0476972	4.33333	0.42294
						2.48333	0.995982	2.53333	0.995447	2.71667	1.03274	2.71667	0.93737	2.66667	0.0363527	2.6	-0.0224672	2.56667	-0.0292507	2.53333	-0.028871	4.35	0.0839876
						2.48333	1.01522	2.53333	1.01294	2.71667	0.988251	2.73333	0.83993	2.66667	0.210504	2.6	-0.0130066	2.56667	-0.0130145	2.53333	-0.0196971	4.35	0.336804
						2.48333	0.981924	2.55	0.972301	2.71667	0.979922	2.73333	0.855848	2.66667	0.548238	2.6	-0.0111899	2.56667	-0.0079323	2.55	-0.0871141	4.35	0.447805
						2.48333	0.984184	2.55	0.993791	2.73333	1.00484	2.73333	0.953749	2.68333	-0.00680236	2.6	0.00318086	2.56667	-0.0105967	2.55	-0.0351584	4.36667	0.109486
						2.5	0.9974	2.55	0.98975	2.73333	0.952613	2.73333	0.941093	2.68333	0.0546474	2.61667	-0.0319565	2.58333	-0.0467764	2.55	-0.0330709	4.36667	0.393179
						2.5	1.00365	2.55	1.01867	2.73333	0.980244	2.75	0.842095	2.68333	0.269235	2.61667	-0.0131239	2.58333	-0.0412199	2.55	-0.0246747	4.36667	0.469487
						2.5	0.994728	2.56667	0.951381	2.75	0.99932	2.75	0.875096	2.68333	0.601429	2.61667	-0.0106273	2.58333	-0.00440161	2.56667	-0.104045	4.38333	0.104876
						2.5	0.99639	2.56667	0.998306	2.75	0.991402	2.75	0.973955	2.7	-0.00465311	2.61667	0.0096909	2.58333	-0.000248233	2.56667	-0.0363037	4.38333	0.380327
						2.51667	0.99584	2.56667	0.992881	2.75	0.997231	2.75	0.948152	2.7	0.0606739	2.63333	-0.0152272	2.6	-0.0322016	2.56667	-0.0152883	4.38333	0.466151
						2.51667	0.995831	2.56667	1.01123	2.76667	1.0076	2.76667	0.843462	2.7	0.265565	2.63333	-0.00153503	2.6	-0.0132509	2.56667	-0.0181654	4.4	0.129511
						2.51667	0.971601	2.58333	0.960684	2.76667	0.977037	2.76667	0.859909	2.7	0.615507	2.63333	0.00110517	2.6	-0.0161338	2.58333	-0.0770615	4.4	0.387484
						2.51667	1.00312	2.58333	0.99303	2.76667	1.00479	2.76667	0.920623	2.71667	7.52235e-05	2.63333	0.00581783	2.6	0.00324824	2.58333	-0.0435774	4.4	0.487833
						2.53333	0.987331	2.58333	0.99217	2.78333	1.01815	2.76667	0.951255	2.71667	0.0742335	2.65	-0.0224672	2.61667	-0.0315462	2.58333	-0.0265235	4.41667	0.113664
						2.53333	0.986744	2.58333	0.994328	2.78333	0.943382	2.78333	0.812577	2.71667	0.282287	2.65	-0.012295	2.61667	-0.0316872	2.58333	-0.016806	4.41667	0.424726
						2.53333	0.97962	2.6	0.95718	2.78333	0.999212	2.78333	0.832864	2.71667	0.649522	2.65	-0.00793084	2.61667	-0.00403083	2.6	-0.0664797	4.41667	0.503601
						2.53333	0.996564	2.6	0.973608	2.8	0.990966	2.78333	0.975611	2.73333	-0.0205575	2.65	0.0293858	2.61667	-0.000870906	2.6	-0.0340408	4.43333	0.13196
						2.55	1.00345	2.6	0.993943	2.8	0.959793	2.78333	0.964907	2.73333	0.105012	2.66667	-0.0218891	2.63333	-0.0333497	2.6	-0.0305703	4.43333	0.438163
						2.55	1.00899	2.6	0.992582	2.8	1.0082	2.8	0.808556	2.73333	0.29493	2.66667	-0.0138152	2.63333	-0.0310014	2.6	-0.00903079	4.43333	0.520885
						2.55	0.995215	2.61667	0.979112	2.81667	0.976381	2.8	0.878426	2.73333	0.633694	2.66667	-0.0124332	2.63333	-0.00922689	2.61667	-0.118066	4.45	0.146654
						2.55	1.02345	2.61667	0.98887	2.81667	0.970114	2.8	0.943645	2.75	0.00577072	2.66667	0.0299627	2.63333	-0.0073406	2.61667	-0.0384697	4.45	0.454666
						2.56667	0.992927	2.61667	0.990287	2.81667	1.00584	2.8	0.966769	2.75	0.11771	2.68333	-0.0133238	2.65	-0.0351533	2.61667	-0.0295507	4.45	0.554242
						2.56667	1.01248	2.61667	1.00484	2.83333	0.968805	2.81667	0.862121	2.75	0.355701	2.68333	-0.00828878	2.65	-0.0244856	2.61667	-0.0267671	4.46667	0.157315
						2.56667	1.00523	2.63333	0.963759	2.83333	0.968704	2.81667	0.923258	2.75	0.686886	2.68333	0.00293051	2.65	-0.0147876	2.63333	-0.0728288	4.46667	0.481101
						2.56667	0.986356	2.63333	0.981935	2.83333	1.00952	2.81667	0.963521	2.76667	-0.0101337	2.68333	0.0163657	2.65	0.000776754	2.63333	-0.0400213	4.46667	0.548328
						2.58333	0.988805	2.63333	0.988393	2.85	1.00187	2.81667	0.967622	2.76667	0.140202	2.7	-0.0294446	2.66667	-0.0375171	2.63333	-0.0292108	4.48333	0.184398
						2.58333	1.00321	2.63333	1.00196	2.85	0.967182	2.83333	0.883299	2.76667	0.371199	2.7	-0.0191926	2.66667	-0.0199049	2.63333	-0.0243902	4.48333	0.475405
						2.58333	0.987639	2.65	0.935753	2.85	1.00595	2.83333	0.914992	2.76667	0.699974	2.7	-0.000552585	2.66667	-1.18206e-05	2.65	-0.0976958	4.48333	0.562884
						2.58333	0.991178	2.65	0.972452	2.86667	0.99932	2.83333	0.911746	2.78333	0.00448117	2.7	0.0396041	2.66667	0.0151349	2.65	-0.0338791	4.5	0.191745
						2.6	0.988664	2.65	0.991001	2.86667	0.980637	2.83333	0.977784	2.78333	0.153546	2.71667	-0.0134002	2.68333	-0.0335137	2.65	-0.0215459	4.5	0.462407
						2.6	1.01404	2.65	1.00954	2.86667	0.977102	2.85	0.903198	2.78333	0.394651	2.71667	-0.00948925	2.68333	-0.0303155	2.65	-0.0256423	4.5	0.565461
						2.6	0.994462	2.66667	0.975017	2.88333	0.970989	2.85	0.910298	2.78333	0.723792	2.71667	-0.00713776	2.68333	-0.00781342	2.66667	-0.0685961	4.51667	0.180364
						2.6	1.0003	2.66667	0.980473	2.88333	1.00377	2.85	0.967578	2.8	0.00372894	2.71667	0.0438068	2.68333	0.00466052	2.66667	-0.0377584	4.51667	0.484898
						2.61667	0.986433	2.66667	0.991457	2.9	1.02835	2.85	0.992212	2.8	0.176146	2.73333	-0.00222064	2.7	-0.0271192	2.66667	-0.0373675	4.51667	0.573042
						2.61667	0.986322	2.66667	0.997421	2.9	1.05909	2.86667	0.864776	2.8	0.407193	2.73333	0.00223277	2.7	-0.0265432	2.66667	-0.0123018	4.53333	0.183966
						2.61667	0.998051	2.68333	0.935188	2.91667	1.00066	2.86667	0.924233	2.8	0.733685	2.73333	0.00331551	2.7	0.00306154	2.68333	-0.0950504	4.53333	0.523309
						2.61667	0.991699	2.68333	0.976641	2.91667	0.991077	2.86667	0.945136	2.81667	-0.00293372	2.73333	0.0522122	2.7	0.0132519	2.68333	-0.0330655	4.53333	0.565006
						2.63333	0.980842	2.68333	0.989225	2.93333	0.986479	2.86667	0.977241	2.81667	0.199283	2.75	-0.017959	2.71667	-0.0310543	2.68333	-0.0329493	4.55	0.197364
						2.63333	1.00955	2.68333	0.999766	2.93333	0.965947	2.88333	0.912093	2.81667	0.436354	2.75	-0.0168134	2.71667	-0.0310014	2.68333	-0.0306464	4.55	0.51849
						2.63333	1.00128	2.7	0.97391	2.95	0.996456	2.88333	0.909252	2.81667	0.763363	2.75	0.00516327	2.71667	-0.00474006	2.7	-0.0908177	4.55	0.608066
						2.63333	0.990874	2.7	0.97649	2.95	1.01524	2.88333	0.941126	2.83333	-0.0101337	2.75	0.0524594	2.71667	0.020431	2.7	-0.0350565	4.56667	0.221278
						2.65	0.984684	2.7	1.00277	2.96667	1.00696	2.88333	1.00912	2.83333	0.231568	2.76667	-0.00181412	2.73333	-0.0356452	2.7	-0.0326094	4.56667	0.547116
						2.65	0.993911	2.7	1.00256	2.96667	1.00903	2.9	0.855848	2.83333	0.474897	2.76667	-0.0019034	2.73333	-0.0268861	2.7	-0.025474	4.56667	0.650671
						2.65	0.993221	2.71667	0.954054	2.98333	0.979794	2.9	0.922608	2.83333	0.767015	2.76667	0.0074599	2.73333	0.00542566	2.71667	-0.0916113	4.58333	0.226896
						2.65	1.02006	2.71667	0.968932	2.98333	1.01339	2.9	0.977433	2.85	-0.00175163	2.76667	0.0712479	2.73333	0.0484412	2.71667	-0.0450143	4.58333	0.527545
						2.66667	0.988844	2.71667	1.01226	3	1.0042	2.9	0.977629	2.85	0.234366	2.78333	-0.0192576	2.75	-0.0303984	2.71667	-0.0354955	4.58333	0.629596
						2.66667	1.00726	2.73333	0.975017	3	0.985628	2.91667	0.909857	2.85	0.451547	2.78333	-0.00718361	2.75	-0.0306584	2.71667	-0.0236792	4.6	0.24087
						2.66667	0.990297	2.73333	0.99938	3.01667	0.944151	2.91667	0.911424	2.85	0.768385	2.78333	-0.00682053	2.75	0.00755337	2.73333	-0.0783842	4.6	0.555148
						2.68333	1.00279	2.73333	1.01038	3.01667	1.01621	2.91667	0.960374	2.86667	-0.00336357	2.78333	0.0771811	2.75	0.0451459	2.73333	-0.0270018	4.6	0.664165
						2.68333	0.997798	2.75	0.953197	3.03333	0.978668	2.91667	0.96863	2.86667	0.255028	2.8	-0.0146435	2.76667	-0.0422036	2.73333	-0.0207865	4.61667	0.284088
						2.68333	0.975323	2.75	0.986784	3.03333	1.02236	2.93333	0.925178	2.86667	0.461233	2.8	-0.00872393	2.76667	-0.0361454	2.73333	-0.0179905	4.61667	0.555732
						2.7	0.991255	2.75	1.00201	3.05	0.975583	2.93333	0.902014	2.86667	0.796388	2.8	-0.00181412	2.76667	0.00353436	2.75	-0.086585	4.61667	0.653703
						2.7	1.00923	2.76667	0.995516	3.05	0.99441	2.93333	0.969227	2.88333	-0.0103486	2.8	0.0897891	2.76667	0.055738	2.75	-0.0385666	4.63333	0.270835
						2.7	1.01298	2.76667	0.993985	3.06667	1.0214	2.93333	0.97313	2.88333	0.31185	2.81667	-0.0034887	2.78333	-0.0276111	2.75	-0.038557	4.63333	0.536892
						2.71667	1.00071	2.76667	1.01052	3.06667	1.0296	2.95	0.934304	2.88333	0.493454	2.81667	0.00602744	2.78333	-0.0256859	2.75	-0.0290834	4.63333	0.686908
						2.71667	0.997564	2.78333	0.984456	3.08333	0.969473	2.95	0.931933	2.88333	0.807803	2.81667	0.00676917	2.78333	0.00637131	2.76667	-0.0857914	4.65	0.285529
						2.71667	1.00532	2.78333	0.992266	3.1	1.0123	2.95	0.978427	2.9	-0.00304118	2.81667	0.102644	2.78333	0.0780991	2.76667	-0.045517	4.65	0.579831
						2.73333	1.00889	2.78333	1.01758	3.11667	0.975178	2.95	0.998728	2.9	0.320136	2.83333	-0.0157487	2.8	-0.0322016	2.76667	-0.0249626	4.65	0.699189
						2.73333	1.00145	2.8	0.989852	3.13333	0.968319	2.96667	0.900192	2.9	0.581449	2.83333	-0.0064192	2.8	-0.00301689	2.76667	0.00888857	4.66667	0.282792
						2.73333	1.01174	2.8	1.01023	3.15	0.996205	2.96667	0.898636	2.9	0.835274	2.83333	-0.000317234	2.8	0.0166552	2.78333	-0.089495	4.66667	0.582752
						2.75	0.996975	2.8	1.03195	3.16667	0.945049	2.96667	0.964266	2.91667	0.00458863	2.83333	0.114758	2.8	0.100107	2.78333	-0.0283723	4.66667	0.675991
						2.75	0.997752	2.81667	0.981532	3.18333	1.00569	2.96667	0.966148	2.91667	0.360707	2.85	-0.00870322	2.81667	-0.0378601	2.78333	-0.0298906	4.68333	0.301664
						2.75	1.00066	2.81667	0.986382	3.2	1.05544	2.98333	0.945767	2.91667	0.541071	2.85	0.00174479	2.81667	-0.0300705	2.78333	-0.0128663	4.68333	0.612984
						2.76667	1.00355	2.81667	1.00343	3.21667	0.984089	2.98333	0.956151	2.91667	0.82424	2.85	0.00418644	2.81667	0.027412	2.8	-0.0502821	4.68333	0.750891
						2.76667	1.00141	2.83333	0.999828	3.23333	1.00377	2.98333	0.983065	2.93333	0.00480356	2.85	0.153324	2.81667	0.113759	2.8	-0.071506	4.7	0.307138
						2.76667	0.982323	2.83333	1.00524	3.25	0.979602	2.98333	0.986472	2.93333	0.351775	2.86667	-0.00888254	2.83333	-0.0364883	2.8	-0.0393748	4.7	0.60057
						2.78333	0.986791	2.83333	1.01279	3.26667	1.00313	3	0.932657	2.93333	0.567276	2.86667	0.0157689	2.83333	-0.0285949	2.8	-0.0239636	4.7	0.688879
						2.78333	0.997778	2.85	0.982137	3.28333	1.01024	3	0.962242	2.93333	0.849428	2.86667	0.0172683	2.83333	0.0413603	2.81667	-0.0799714	4.71667	0.315782
						2.78333	0.981038	2.85	1.00675	3.3	1.03435	3	0.995321	2.95	0.00458863	2.86667	0.17887	2.83333	0.132943	2.81667	-0.0319395	4.71667	0.621893
						2.8	0.999149	2.85	1.03032	3.31667	1.05852	3	1.00137	2.95	0.382769	2.88333	-0.00919978	2.85	-0.0440329	2.81667	-0.0187016	4.71667	0.755439
						2.8	0.991287	2.86667	0.963099	3.33333	1.00229	3.01667	0.946893	2.95	0.601536	2.88333	0.0110517	2.85	-0.0371208	2.81667	-0.0222437	4.73333	0.336383
						2.8	1.01174	2.86667	0.956963	3.35	0.993897	3.01667	0.983727	2.95	0.864419	2.88333	0.0231649	2.85	0.0356864	2.83333	-0.0428785	4.73333	0.633577
						2.81667	0.994611	2.86667	0.966205	3.36667	0.927099	3.01667	0.965897	2.96667	0.00222447	2.88333	0.20013	2.85	0.14224	2.83333	-0.0309101	4.73333	0.733
						2.81667	1.00946	2.88333	0.995548	3.38333	0.947485	3.01667	0.9926	2.96667	0.391485	2.9	-0.00935839	2.86667	-0.02384	2.83333	-0.0455808	4.75	0.344594
						2.81667	0.979089	2.88333	1.00267	3.4	0.985179	3.03333	0.941938	2.96667	0.590218	2.9	0.00600056	2.86667	-0.0147119	2.83333	-0.0248275	4.75	0.642194
						2.83333	0.998865	2.88333	1.0165	3.41667	1.04121	3.03333	0.998965	2.96667	0.87941	2.9	0.0074599	2.86667	0.039469	2.85	-0.0476183	4.75	0.757259
						2.83333	0.998449	2.9	0.991964	3.43333	1.02653	3.03333	0.97456	2.98333	0.0078125	2.9	0.224769	2.86667	0.153656	2.85	-0.0778551	4.76667	0.372254
						2.85	1.00823	2.9	1.00627	3.45	1.0046	3.03333	1.00478	2.98333	0.440774	2.91667	-0.0176065	2.88333	-0.0376886	2.85	-0.0181327	4.76667	0.659281
						2.85	0.989323	2.9	1.00089	3.46667	1.01319	3.05	0.949572	2.98333	0.671483	2.91667	-0.000967024	2.88333	-0.0230202	2.85	-0.0213941	4.76667	0.738761
						2.86667	0.994551	2.91667	0.987582			3.05	0.948984	2.98333	0.89501	2.91667	0.030561	2.88333	0.0755219	2.86667	-0.0738869	4.78333	0.381474
						2.88333	0.992202	2.91667	1.01342			3.05	0.984472	3	0.00308416	2.91667	0.26317	2.88333	0.155421	2.86667	-0.0416157	4.78333	0.663955
						2.9	0.985557	2.91667	1.0065			3.05	0.993918	3	0.42377	2.93333	-0.0117376	2.9	-0.0347737	2.86667	-0.0293533	4.78333	0.764536
						2.91667	1.00988	2.93333	0.98192			3.06667	0.957831	3	0.651396	2.93333	0.0139528	2.9	-0.0140023	2.86667	-0.0118751	4.8	0.394295
						2.93333	1.01967	2.93333	0.99096			3.06667	0.993748	3	0.897673	2.93333	0.0240022	2.9	0.0668928	2.88333	-0.0287067	4.8	0.671404
						2.95	1.02149	2.93333	1.01917			3.06667	0.977998	3.01667	0.00641549	2.93333	0.286326	2.9	0.173781	2.88333	-0.0461099	4.8	0.775605
						2.96667	1.00997	2.95	1.00952			3.06667	1.01052	3.01667	0.431841	2.95	0.00158617	2.91667	-0.0256859	2.88333	-0.0237731	4.81667	0.379169
						2.98333	1.00124	2.95	1.00212			3.08333	0.931542	3.01667	0.684534	2.95	0.0158868	2.91667	-0.0149861	2.88333	-0.0151461	4.81667	0.666876
						3	0.990696	2.95	1.01229			3.08333	0.954825	3.01667	0.91236	2.95	0.0266536	2.91667	0.0821414	2.9	-0.0963731	4.81667	0.802138
						3.01667	1.00828	2.96667	0.975734			3.08333	0.956544	3.03333	0.00652295	2.95	0.312531	2.91667	0.188492	2.9	-0.0448443	4.83333	0.403371
						3.03333	1.00394	2.96667	1.00921			3.08333	0.98973	3.03333	0.478439	2.96667	-0.0174479	2.93333	-0.025	2.9	-0.0314546	4.83333	0.67374
						3.05	1.00461	2.96667	1.02641			3.1	0.980994	3.03333	0.710229	2.96667	0.0154898	2.93333	-0.0218724	2.9	-0.0238214	4.83333	0.798499
						3.06667	0.986089	2.98333	0.983867			3.1	0.97678	3.03333	0.92659	2.96667	0.0212745	2.93333	0.0924254	2.91667	-0.0717706	4.85	0.438234
						3.08333	0.998671	2.98333	0.99719			3.1	0.971745	3.05	0.0170542	2.96667	0.33305	2.93333	0.200144	2.91667	-0.034849	4.85	0.697108
						3.1	1.00354	2.98333	1.02514			3.1	0.997254	3.05	0.485757	2.98333	0.0028551	2.95	-0.040775	2.91667	-0.0285145	4.85	0.810628
						3.11667	0.995215	3	0.980297			3.11667	0.917215	3.05	0.723178	2.98333	0.0317737	2.95	-0.0172815	2.91667	-0.0196948	4.86667	0.445149
						3.13333	1.00182	3	1.01042			3.11667	0.960699	3.05	0.91411	2.98333	0.0417248	2.95	0.125523	2.93333	-0.0805005	4.86667	0.689222
						3.15	0.999778	3	1.02192			3.11667	1.01205	3.06667	0.0134005	2.98333	0.369638	2.95	0.224623	2.93333	-0.0287011	4.86667	0.820939
						3.16667	1.00253	3.01667	1.00044			3.11667	0.983214	3.06667	0.485865	3	0.0104687	2.96667	-0.0292867	2.93333	-0.0261205	4.88333	0.44731
						3.18333	1.00851	3.01667	1.02631			3.13333	0.969493	3.06667	0.709311	3	0.0183735	2.96667	-0.0107231	2.93333	-0.0066131	4.88333	0.741945
						3.2	0.999247	3.01667	1.03265			3.13333	0.998965	3.06667	0.914795	3	0.0528886	2.96667	0.109447	2.95	-0.0733578	4.88333	0.790008
								3.03333	0.985065			3.13333	0.987257	3.08333	0.0254363	3	0.386037	2.96667	0.228154	2.95	-0.0380431	4.9	0.448318
								3.03333	0.999909			3.13333	1.01944	3.08333	0.515567	3.01667	0.0229994	2.98333	-0.0311728	2.95	-0.0332326	4.9	0.728217
								3.03333	1.02161			3.15	0.937322	3.08333	0.700033	3.01667	0.0290107	2.98333	-0.0246598	2.95	-0.0327794	4.9	0.837768
								3.05	0.968375			3.15	0.980083	3.08333	0.948353	3.01667	0.0295841	2.98333	0.127651	2.96667	-0.0969022	4.91667	0.468487
								3.05	0.963331			3.15	0.985552	3.1	0.0201706	3.01667	0.421389	2.98333	0.219798	2.96667	-0.0553769	4.91667	0.736834
								3.05	0.971496			3.15	1.02254	3.1	0.563133	3.03333	0.0124332	3	-0.0354595	2.96667	-0.0236032	4.91667	0.803351
								3.06667	0.98821			3.16667	1.01594	3.1	0.720935	3.03333	0.0236339	3	-0.00383669	2.96667	-0.00988409	4.93333	0.478571
								3.06667	1.01143			3.16667	0.988153	3.1	0.960529	3.03333	0.0531677	3	0.140181	2.98333	-0.0712415	4.93333	0.715949
								3.06667	1.01309			3.16667	1.01779	3.11667	0.0219975	3.03333	0.443309	3	0.244748	2.98333	-0.0409912	4.93333	0.815783
								3.08333	0.97215			3.16667	0.995625	3.11667	0.614035	3.05	0.0152272	3.01667	-0.0268861	2.98333	-0.033629	4.95	0.498163
								3.08333	0.979364			3.18333	0.964432	3.11667	0.734598	3.05	0.0331551	3.01667	-0.0251517	2.98333	-0.016995	4.95	0.747057
								3.08333	0.992979			3.18333	0.95204	3.11667	0.956496	3.05	0.0715881	3.01667	0.156375	3	-0.0749451	4.95	0.842013
								3.1	0.981971			3.18333	0.997653	3.13333	0.0314542	3.05	0.469844	3.01667	0.261225	3	-0.0217563	4.96667	0.493697
								3.1	0.988742			3.18333	0.993763	3.13333	0.558828	3.06667	0.0122135	3.03333	-0.0508916	3	-0.021564	4.96667	0.731138
								3.1	1.01042			3.2	0.958994	3.13333	0.760701	3.06667	0.0326025	3.03333	-0.01515	3	-0.0113063	4.96667	0.797589
								3.11667	0.973005			3.2	0.95389	3.13333	0.947212	3.06667	0.0796818	3.03333	0.177061	3.01667	-0.068067	4.98333	0.531441
								3.11667	1.00592			3.2	1.01644	3.15	0.0369347	3.06667	0.508904	3.03333	0.254634	3.01667	-0.0280602	4.98333	0.760494
								3.13333	0.99861			3.2	0.993996	3.15	0.618448	3.08333	0.0256959	3.05	-0.0244856	3.01667	-0.013724	4.98333	0.827306
								3.13333	1.03903			3.21667	0.927349	3.15	0.756113	3.08333	0.03205	3.05	-0.00350877	3.01667	-0.0125578	5	0.527984
								3.15	0.977833			3.21667	1.00824	3.15	0.931384	3.08333	0.0940553	3.05	0.197983	3.03333	-0.0873786	5	0.773346
								3.15	1.00292			3.21667	0.993105	3.16667	0.0541287	3.08333	0.525385	3.05	0.281232	3.03333	-0.0485881	5	0.879918
								3.16667	0.999016			3.23333	0.947134	3.16667	0.585194	3.1	0.0214133	3.06667	-0.0265432	3.03333	-0.0278514	5.01667	0.537348
								3.18333	0.999929			3.23333	0.992588	3.16667	0.791902	3.1	0.0353655	3.06667	-0.019413	3.03333	-0.0113063	5.01667	0.768088
								3.2	1.00592			3.23333	0.994729	3.16667	0.963344	3.1	0.102289	3.06667	0.193728	3.05	-0.0445472	5.01667	0.825184
								3.21667	0.996429			3.25	0.996398	3.18333	0.0787375	3.1	0.529835	3.06667	0.290294	3.05	-0.0678024	5.03333	0.561694
								3.23333	0.986029			3.25	0.975365	3.18333	0.607901	3.11667	0.0346747	3.08333	-0.0406036	3.05	-0.0280213	5.03333	0.793793
								3.25	1.01028			3.25	1.01341	3.18333	0.788231	3.11667	0.0409232	3.08333	0.0115757	3.05	-0.0132973	5.03333	0.871276
								3.26667	0.994957			3.26667	0.937081	3.18333	0.960224	3.11667	0.121407	3.08333	0.21205	3.06667	-0.0312929	5.05	0.591803
												3.26667	0.970201	3.2	0.104099	3.11667	0.554392	3.08333	0.315362	3.06667	-0.0479617	5.05	0.782547
												3.26667	1.01487	3.2	0.658696	3.13333	0.0594813	3.1	-0.0447188	3.06667	-0.0224137	5.05	0.83322
												3.28333	1.00553	3.2	0.797816	3.13333	0.0591266	3.1	0.00960813	3.06667	-0.012444	5.06667	0.591659
												3.28333	1.02016	3.2	0.987847	3.13333	0.137176	3.1	0.232145	3.08333	-0.0370276	5.06667	0.787805
												3.3	0.993139	3.21667	0.116994	3.13333	0.574581	3.1	0.291589	3.08333	-0.0379091	5.06667	0.846107
												3.3	1.02348	3.21667	0.635666	3.15	0.0476605	3.11667	-0.0472908	3.08333	-0.02014	5.08333	0.605633
												3.31667	0.968367	3.21667	0.847268	3.15	0.0674122	3.11667	-6.55845e-05	3.08333	-0.0158572	5.08333	0.797444
												3.31667	1.01544	3.21667	0.964257	3.15	0.171365	3.11667	0.238765	3.1	-0.074416	5.08333	0.893109
												3.33333	0.989531	3.23333	0.15106	3.15	0.610592	3.11667	0.3389	3.1	-0.0371119	5.1	0.605777
												3.33333	1.00376	3.23333	0.687752	3.16667	0.0591641	3.13333	-0.0402606	3.1	-0.0208843	5.1	0.836585
												3.35	0.985579	3.23333	0.795777	3.16667	0.0700402	3.13333	0.00977209	3.1	-0.0130129	5.1	0.904025
												3.35	1.00009	3.23333	0.947897	3.16667	0.18839	3.13333	0.250231	3.11667	-0.086585	5.11667	0.648275
												3.36667	0.997322	3.25	0.170295	3.16667	0.622294	3.13333	0.330897	3.11667	-0.0422954	5.11667	0.792332
												3.36667	1.03721	3.25	0.674085	3.18333	0.0609225	3.15	-0.0222565	3.11667	-0.0327477	5.11667	0.923433
												3.38333	0.957027	3.25	0.838398	3.18333	0.0789912	3.15	0.00993606	3.11667	-0.0016355	5.13333	0.634445
												3.38333	0.998384	3.25	0.967149	3.18333	0.21309	3.15	0.246921	3.13333	-0.0574853	5.13333	0.795399
												3.4	0.969896	3.26667	0.197698	3.18333	0.66259	3.15	0.3542	3.13333	-0.028871	5.13333	0.863847
												3.4	1.01479	3.26667	0.73209	3.2	0.0618896	3.16667	-0.0268861	3.13333	-0.00149328	5.15	0.625801
												3.41667	0.946008	3.26667	0.859504	3.2	0.0888254	3.16667	0.0384653	3.13333	0.00232757	5.15	0.883405
												3.41667	1.00188	3.26667	0.983738	3.2	0.239883	3.16667	0.266779	3.15	-0.0834105	5.15	0.857178
												3.43333	0.953006	3.28333	0.206832	3.2	0.667947	3.16667	0.368911	3.15	-0.0364653	5.16667	0.660376
												3.43333	1.01544	3.28333	0.740915	3.21667	0.0704546	3.18333	-0.0394033	3.15	-0.0315899	5.16667	0.836585
												3.45	0.99749	3.28333	0.860524	3.21667	0.114521	3.18333	0.0335465	3.15	0.00917301	5.16667	0.884315
												3.45	0.988957	3.28333	0.981303	3.21667	0.248674	3.18333	0.294085	3.16667	-0.0503426	5.18333	0.693798
												3.46667	0.961129	3.3	0.215429	3.21667	0.679813	3.18333	0.38833	3.16667	-0.0282218	5.18333	0.836293
												3.46667	1.00383	3.3	0.713472	3.23333	0.0955973	3.2	-0.0371742	3.16667	-0.0251325	5.18333	0.913577
												3.48333	0.967161	3.3	0.878979	3.23333	0.126576	3.2	0.0433842	3.16667	-0.00305767	5.2	0.715119
												3.48333	1.01341	3.3	0.97377	3.23333	0.272677	3.2	0.287111	3.18333	-0.0707124	5.2	0.869739
												3.5	0.968046	3.31667	0.235632	3.23333	0.720686	3.2	0.418458	3.18333	-0.0343087	5.2	0.920855
												3.5	1.01779	3.31667	0.724234	3.25	0.083993	3.21667	-0.0287723	3.18333	-0.0215947	5.21667	0.729958
												3.51667	0.966628	3.31667	0.875206	3.25	0.12848	3.21667	0.0402689	3.18333	0.0175638	5.21667	0.820812
												3.51667	1.00488	3.31667	0.965095	3.25	0.275188	3.21667	0.319381	3.2	-0.0849978	5.21667	0.90448
												3.53333	1.00882	3.33333	0.274749	3.25	0.723241	3.21667	0.407631	3.2	-0.0371119	5.23333	0.692069
												3.53333	1.01934	3.33333	0.72714	3.26667	0.0868941	3.23333	-0.027915	3.2	-0.0210542	5.23333	0.868547
												3.55	0.998769	3.33333	0.889889	3.26667	0.163534	3.23333	0.0520741	3.2	0.0178483	5.23333	0.847393
												3.55	1.03233	3.33333	0.951854	3.26667	0.304633	3.23333	0.336757	3.21667	-0.0662152	5.25	0.68285
												3.56667	1.01043	3.35	0.314187	3.26667	0.726867	3.23333	0.422695	3.21667	-0.0397465	5.25	0.861876
												3.56667	1.02177	3.35	0.742852	3.28333	0.0855126	3.25	-0.014369	3.21667	-0.0274136	5.25	0.858201
												3.58333	0.984333	3.35	0.893662	3.28333	0.175113	3.25	0.0745368	3.21667	0.0141506	5.26667	0.701289
												3.58333	0.998448	3.35	0.983586	3.28333	0.335752	3.25	0.34716	3.23333	-0.105897	5.26667	0.854257
												3.6	1.02616	3.36667	0.308384	3.28333	0.748045	3.25	0.435877	3.23333	-0.030808	5.26667	0.899174
												3.6	1.02877	3.36667	0.723481	3.3	0.0984983	3.26667	-0.0364883	3.23333	-0.0247927	5.28333	0.717424
												3.61667	1.00102	3.36667	0.926494	3.3	0.173844	3.26667	0.0630595	3.23333	0.0208348	5.28333	0.874412
												3.61667	1.01455	3.36667	0.974378	3.3	0.338543	3.26667	0.371865	3.25	-0.0601307	5.28333	0.917671
												3.63333	0.97678	3.38333	0.330951	3.3	0.757522	3.26667	0.477657	3.25	-0.0237731	5.3	0.764676
												3.63333	0.995713	3.38333	0.751353	3.31667	0.11107	3.28333	-0.0287723	3.25	-0.0144827	5.3	0.876165
												3.65	0.966759	3.38333	0.936283	3.31667	0.237925	3.28333	0.10159	3.25	0.0359098	5.3	0.949359
												3.65	0.998303	3.38333	0.964562	3.31667	0.352917	3.28333	0.359217	3.26667	-0.0688606	5.31667	0.760931
												3.66667	0.967521	3.4	0.372217	3.31667	0.786776	3.28333	0.493074	3.26667	-0.0214331	5.31667	0.848123
												3.66667	0.986383	3.4	0.781916	3.33333	0.118115	3.3	-0.0316872	3.26667	-0.00847947	5.31667	0.945417
												3.68333	0.958912	3.4	0.930573	3.33333	0.229677	3.3	0.103066	3.26667	0.0484249	5.33333	0.773752
														3.4	0.99812	3.33333	0.384733	3.3	0.387822	3.28333	-0.0760033	5.33333	0.872514
														3.41667	0.392527	3.33333	0.800372	3.3	0.506255	3.28333	-0.0337175	5.33333	0.958002
														3.41667	0.759532	3.35	0.135245	3.31667	-0.0395748	3.28333	-0.0227535	5.35	0.781099
														3.41667	0.917929	3.35	0.254739	3.31667	0.125857	3.28333	0.0489938	5.35	0.918278
														3.41667	0.995914	3.35	0.397293	3.31667	0.408863	3.3	-0.0913468	5.35	0.903476
														3.43333	0.396503	3.35	0.830451	3.31667	0.492368	3.3	-0.021564	5.36667	0.757041
														3.43333	0.809789	3.36667	0.150165	3.33333	-0.0265432	3.3	-0.00155172	5.36667	0.887499
														3.43333	0.965241	3.36667	0.283607	3.33333	0.15537	3.3	0.0711797	5.36667	0.905667
														3.43333	0.992946	3.36667	0.412224	3.33333	0.41631	3.31667	-0.0667443	5.38333	0.769286
														3.45	0.445398	3.36667	0.829626	3.33333	0.511198	3.31667	-0.00591592	5.38333	0.904632
														3.45	0.736179	3.38333	0.184702	3.35	-0.0186557	3.31667	-0.00355152	5.38333	0.907857
														3.45	0.981963	3.38333	0.320406	3.35	0.137498	3.31667	0.0964943	5.4	0.799827
														3.45	0.991728	3.38333	0.431901	3.35	0.430022	3.33333	-0.0540462	5.4	0.893983
														3.46667	0.436801	3.38333	0.845531	3.35	0.529205	3.33333	-0.0204633	5.4	0.933591
														3.46667	0.796552	3.4	0.190918	3.36667	-0.0400892	3.33333	-0.00508089	5.41667	0.85918
														3.46667	0.974519	3.4	0.330399	3.36667	0.162912	3.33333	0.0960677	5.41667	0.921158
														3.46667	0.978868	3.4	0.452275	3.36667	0.435578	3.35	-0.0484908	5.41667	0.902162
														3.48333	0.460443	3.4	0.838279	3.36667	0.542151	3.35	-0.0130279	5.43333	0.794929
														3.48333	0.8156	3.41667	0.205976	3.38333	-0.0124829	3.35	-0.00593053	5.43333	0.935562
														3.48333	0.91487	3.41667	0.353716	3.38333	0.19472	3.35	0.125364	5.43333	0.901723
														3.48333	0.992337	3.41667	0.477114	3.38333	0.471867	3.36667	-0.02865	5.45	0.813945
														3.5	0.473339	3.41667	0.882531	3.38333	0.575104	3.36667	-0.0151292	5.45	0.94375
														3.5	0.800964	3.43333	0.260268	3.4	-0.025	3.36667	-0.0149368	5.45	0.928158
														3.5	0.926698	3.43333	0.37037	3.4	0.186522	3.36667	0.147977	5.46667	0.815098
														3.5	0.976585	3.43333	0.492325	3.4	0.466075	3.38333	-0.0619825	5.46667	0.901431
														3.51667	0.525673	3.43333	0.850475	3.4	0.567689	3.38333	-0.0361779	5.46667	0.962702
														3.51667	0.789987	3.45	0.279608	3.41667	-0.0342593	3.38333	0.00362067	5.48333	0.819419
														3.51667	0.963711	3.45	0.4105	3.41667	0.211608	3.38333	0.14371	5.48333	0.92222
														3.51667	0.977118	3.45	0.498884	3.41667	0.518677	3.4	-0.0417856	5.48333	0.907419
														3.53333	0.501709	3.45	0.888794	3.41667	0.589933	3.4	-0.0506071	5.5	0.860189
														3.53333	0.802363	3.46667	0.306823	3.43333	-0.00185185	3.4	0.0105711	5.5	0.925859
														3.53333	0.942503	3.46667	0.445713	3.43333	0.234891	3.4	0.16547	5.5	0.897634
														3.53333	0.986858	3.46667	0.537259	3.43333	0.517849	3.41667	-0.0516653	5.51667	0.839012
														3.55	0.572956	3.46667	0.912362	3.43333	0.588521	3.41667	-0.0179955	5.51667	0.934046
														3.55	0.876618	3.48333	0.336801	3.45	-0.0366598	3.41667	0.0294826	5.51667	0.937798
														3.55	0.932918	3.48333	0.456975	3.45	0.247352	3.41667	0.182536	5.53333	0.853274
														3.55	0.978335	3.48333	0.563215	3.45	0.554138	3.43333	-0.0728288	5.53333	0.962247
														3.56667	0.543189	3.48333	0.90033	3.45	0.644894	3.43333	-0.00796968	5.53333	0.937944
														3.56667	0.80656	3.5	0.340393	3.46667	0.00517833	3.43333	0.0104094	5.55	0.84535
														3.56667	0.955554	3.5	0.483623	3.46667	0.270471	3.43333	0.178696	5.55	0.910194
														3.56667	0.995	3.5	0.548004	3.46667	0.541372	3.45	-0.0371975	5.55	0.967099
														3.58333	0.603475	3.5	0.920685	3.46667	0.668785	3.45	-0.0548398	5.56667	0.830368
														3.58333	0.848423	3.51667	0.363739	3.48333	-0.0227709	3.45	0.0351399	5.56667	0.925822
														3.58333	0.957083	3.51667	0.492823	3.48333	0.29113	3.45	0.205717	5.56667	0.985293
														3.58333	0.98039	3.51667	0.579263	3.48333	0.580735	3.46667	-0.0424063	5.58333	0.860333
														3.6	0.618198	3.51667	0.90272	3.48333	0.670904	3.46667	-0.00728997	5.58333	0.945114
														3.6	0.881784	3.53333	0.389849	3.5	-0.00939643	3.46667	0.0598704	5.58333	0.940719
														3.6	0.975743	3.53333	0.552304	3.5	0.28244	3.46667	0.223068	5.6	0.857452
														3.6	0.992261	3.53333	0.602707	3.5	0.575297	3.48333	-0.092934	5.6	0.933591
														3.61667	0.666878	3.53333	0.900001	3.5	0.681849	3.48333	-0.0254724	5.6	0.931225
														3.61667	0.895021	3.55	0.435575	3.51667	-0.017284	3.48333	0.0462929	5.61667	0.865375
														3.61667	0.958103	3.55	0.548973	3.51667	0.317036	3.48333	0.208135	5.61667	0.900993
														3.61667	1.01227	3.55	0.628803	3.51667	0.58239	3.5	-0.043729	5.61667	0.941475
														3.63333	0.608311	3.55	0.917471	3.51667	0.704445	3.5	-0.0128976	5.63333	0.844198
														3.63333	0.892545	3.56667	0.451186	3.53333	-0.0203704	3.5	0.0707001	5.63333	0.941449
														3.63333	0.957593	3.56667	0.555635	3.53333	0.343433	3.5	0.238996	5.63333	0.984535
														3.63333	0.986325	3.56667	0.628384	3.53333	0.607213	3.51667	-0.0527235	5.65	0.853994
														3.65	0.659463	3.56667	0.928184	3.53333	0.721628	3.51667	-0.0106886	5.65	0.96816
														3.65	0.883183	3.58333	0.475085	3.55	-0.0339163	3.51667	0.0813681	5.65	0.934292
														3.65	0.969013	3.58333	0.573083	3.55	0.32179	3.51667	0.231316	5.66667	0.897789
														3.65	0.996979	3.58333	0.652107	3.55	0.620807	3.53333	-0.0561625	5.66667	0.933562
														3.66667	0.671391	3.58333	0.94178	3.55	0.727395	3.53333	-0.00728997	5.66667	0.96998
														3.66667	0.85983	3.6	0.500228	3.56667	-0.0121399	3.53333	0.094784	5.68333	0.892314
														3.66667	0.984206	3.6	0.604965	3.56667	0.342778	3.53333	0.24824	5.68333	0.965886
														3.66667	0.987086	3.6	0.650572	3.56667	0.648467	3.55	-0.0421417	5.68333	0.961896
														3.68333	0.690735	3.6	0.918954	3.56667	0.752698	3.55	-0.0244528	5.7	0.90067
														3.68333	0.837231	3.61667	0.507826	3.58333	-0.014369	3.55	0.136648	5.7	0.921148
														3.68333	0.93873	3.61667	0.634943	3.58333	0.351303	3.55	0.280523	5.7	0.960882
														3.68333	1.00702	3.61667	0.662573	3.58333	0.654614	3.56667	-0.0381736	5.71667	0.891738
														3.7	0.703952	3.61667	0.927442	3.58333	0.733632	3.56667	-0.0101788	5.71667	0.967705
														3.7	0.860799	3.63333	0.529239	3.6	-0.0222565	3.56667	0.122586	5.71667	0.959267
														3.7	0.998889	3.63333	0.659529	3.6	0.370979	3.56667	0.290763	5.73333	0.968767
														3.7	1.00634	3.63333	0.699414	3.6	0.696104	3.58333	-0.0585434	5.73333	0.926457
														3.71667	0.703523	3.63333	0.955872	3.6	0.7913	3.58333	-0.0128976	5.73333	0.973726
														3.71667	0.91762	3.65	0.555072	3.61667	-0.0181413	3.58333	0.137618	5.75	0.935821
														3.71667	1.02917	3.65	0.675391	3.61667	0.389998	3.58333	0.298727	5.75	0.98969
														3.71667	1.02262	3.65	0.724253	3.61667	0.683338	3.6	-0.0326182	5.75	0.97358
														3.73333	0.720502	3.65	0.965101	3.61667	0.762584	3.6	-0.0152766	5.76667	0.897501
														3.73333	0.873175	3.66667	0.574689	3.63333	-0.0267147	3.6	0.157338	5.76667	0.950796
														3.73333	0.952495	3.66667	0.69379	3.63333	0.3677	3.6	0.319491	5.76667	0.993632
														3.73333	0.997131	3.66667	0.729835	3.63333	0.69043	3.61667	-0.0516653	5.78333	0.895916
														3.75	0.724693	3.66667	0.956943	3.63333	0.800951	3.61667	-0.0142571	5.78333	0.974376
														3.75	0.96594	3.68333	0.556592	3.65	-0.0234568	3.61667	0.185139	5.78333	0.945684
														3.75	0.946989	3.68333	0.683004	3.65	0.397541	3.61667	0.323473	5.8	0.932102
														3.75	1.01753	3.68333	0.736115	3.65	0.728847	3.63333	-0.0921404	5.8	0.980138
														3.76667	0.79594	3.68333	0.975484	3.65	0.803305	3.63333	-0.0101788	5.8	0.946337
														3.76667	0.95733	3.7	0.601351	3.66667	-0.000823045	3.63333	0.187725	5.81667	0.937382
														3.76667	0.973296	3.7	0.71901	3.66667	0.394753	3.63333	0.350494	5.81667	0.947058
														3.76667	1.01037	3.7	0.759001	3.66667	0.74114	3.65	-0.0410836	5.81667	0.972119
														3.78333	0.734149	3.7	0.966337	3.66667	0.801657	3.65	-0.0128976	5.83333	0.895916
														3.78333	0.85983	3.71667	0.62525	3.68333	-0.00836763	3.65	0.211163	5.83333	0.944078
														3.78333	0.995422	3.71667	0.745816	3.68333	0.449352	3.65	0.352912	5.83333	0.98408
														3.78333	1.00398	3.71667	0.748116	3.68333	0.752134	3.66667	-0.0275919	5.85	0.982564
														3.8	0.770472	3.71667	0.965431	3.68333	0.822253	3.66667	-0.00610046	5.85	0.934668
														3.8	0.893622	3.73333	0.638789	3.7	-0.0148834	3.66667	0.23363	5.85	0.951964
														3.8	0.987877	3.73333	0.761995	3.7	0.430825	3.66667	0.40411	5.86667	0.965583
														3.8	0.994392	3.73333	0.755093	3.7	0.76159	3.68333	-0.0397609	5.86667	0.957222
														3.81667	0.80271	3.73333	0.951257	3.7	0.794596	3.68333	-0.0142571	5.86667	0.992725
														3.81667	0.89416	3.75	0.641966	3.71667	-0.00699588	3.68333	0.222154	5.88333	0.925016
														3.81667	0.960652	3.75	0.771354	3.71667	0.45296	3.68333	0.36244	5.88333	0.979683
														3.81667	1.00946	3.75	0.731649	3.71667	0.766437	3.7	-0.0281209	5.88333	0.963648
														3.83333	0.783152	3.75	0.980017	3.71667	0.839789	3.7	-0.00847947	5.9	0.923432
														3.83333	0.909011	3.76667	0.679404	3.73333	-0.0145405	3.7	0.273716	5.9	0.995603
														3.83333	0.979108	3.76667	0.784836	3.73333	0.480505	3.7	0.390599	5.9	0.962918
														3.83333	0.994392	3.76667	0.751605	3.73333	0.808991	3.71667	-0.0167456	5.91667	0.939353
														3.85	0.779391	3.76667	0.972683	3.73333	0.850028	3.71667	0.0158204	5.91667	0.949043
														3.85	0.923324	3.78333	0.808629	3.75	0.0122085	3.71667	0.263533	5.91667	0.957718
														3.85	0.942401	3.78333	0.704408	3.75	0.511658	3.71667	0.424874	5.93333	0.962095
														3.85	0.992261	3.78333	0.807284	3.75	0.784286	3.73333	-0.0360572	5.93333	0.94437
														3.86667	0.794758	3.78333	0.969304	3.75	0.857207	3.73333	-0.00406131	5.93333	0.955413
														3.86667	0.889747	3.8	0.798477	3.76667	-0.0193416	3.73333	0.272423	5.95	0.947346
														3.86667	0.997461	3.8	0.703994	3.76667	0.503788	3.73333	0.418901	5.95	0.960873
														3.86667	0.988152	3.8	0.826263	3.76667	0.80509	3.75	0.00137643	5.95	1.00804
														3.88333	0.820549	3.8	0.972847	3.76667	0.883099	3.75	0.00309516	5.96667	1.00045
														3.88333	0.899002	3.81667	0.807201	3.78333	-0.00168038	3.75	0.30572	5.96667	0.967802
														3.88333	0.966566	3.81667	0.723749	3.78333	0.511002	3.75	0.423736	5.96667	0.990667
														3.88333	0.992337	3.81667	0.849428	3.78333	0.830031	3.76667	-0.0167456	5.98333	0.926601
														3.9	0.796155	3.81667	0.963865	3.78333	0.855794	3.76667	-0.00406131	5.98333	0.962772
														3.9	0.875327	3.83333	0.82449	3.8	0.0110082	3.76667	0.308468	5.98333	1.00061
														3.9	0.945562	3.83333	0.760358	3.8	0.539367	3.76667	0.462561	6	0.987112
														3.91667	0.828931	3.83333	0.818867	3.8	0.811118	3.78333	-0.0228301	6	0.964525
														3.91667	0.923431	3.83333	1.0166	3.8	0.876273	3.78333	-0.00202216	6	0.9521
														3.91667	1.01214	3.85	0.857641	3.81667	0.00243484	3.78333	0.328188	6.01667	0.948021
														3.93333	0.857301	3.85	0.761325	3.81667	0.566749	3.78333	0.472659	6.01667	0.989842
														3.93333	0.924292	3.85	0.861848	3.81667	0.82483	3.8	-0.010132	6.01667	1.0067
														3.93333	1.02326	3.85	0.996498	3.81667	0.895221	3.8	0.00783374	6.03333	0.93814
														3.95	0.773266	3.86667	0.831311	3.83333	0.0108368	3.8	0.319783	6.03333	0.951088
														3.95	0.893406	3.86667	0.791855	3.83333	0.567732	3.8	0.490863	6.03333	0.943456
														3.95	1.01398	3.86667	0.837008	3.83333	0.829086	3.81667	0.0102128	6.05	0.934812
														3.96667	0.877826	3.86667	0.983642	3.83333	0.922995	3.81667	0.0311367	6.05	0.970659
														3.96667	0.913315	3.88333	0.847966	3.85	0.00809328	3.81667	0.352433	6.05	1.01152
														3.96667	0.996339	3.88333	0.794756	3.85	0.556583	3.81667	0.49328	6.06667	0.98408
														3.98333	0.870519	3.88333	0.869523	3.85	0.86041	3.83333	0.0181741	6.06667	0.993588
														3.98333	0.938605	3.88333	0.992954	3.85	0.866975	3.83333	0.0319637	6.06667	1.01952
														3.98333	1.00368	3.9	0.836545	3.86667	-0.00545267	3.83333	0.346776	6.08333	0.931787
														4	0.877934	3.9	0.800696	3.86667	0.593802	3.83333	0.49712	6.08333	0.986506
														4	0.891146	3.9	0.86101	3.86667	0.853791	3.85	0.0123542	6.08333	0.971973
														4	0.990324	3.9	0.9815	3.86667	0.930763	3.85	0.0260162	6.1	0.960579
														4.01667	0.876322	3.91667	0.857641	3.88333	0.0202675	3.85	0.352757	6.1	0.96175
														4.01667	0.920956	3.91667	0.806637	3.88333	0.641679	3.85	0.510346	6.1	0.953108
														4.01667	1.00664	3.91667	0.856824	3.88333	0.856155	3.86667	0.0345758	6.11667	1.01668
														4.03333	0.871701	3.91667	0.979852	3.88333	0.897221	3.86667	0.0243169	6.11667	0.988769
														4.03333	0.921602	3.93333	0.875248	3.9	0.0298697	3.86667	0.385569	6.11667	0.992005
														4.03333	1.02173	3.93333	0.809676	3.9	0.619052	3.86667	0.551589	6.13333	0.955323
														4.05	0.834841	3.93333	0.869941	3.9	0.891262	3.88333	0.0295495	6.13333	0.943888
														4.05	0.930534	3.93333	1.0077	3.9	0.899457	3.88333	0.0209183	6.13333	1.00819
														4.05	0.986143	3.95	0.868745	3.91667	0.0341564	3.88333	0.403834	6.15	0.994238
														4.06667	0.917372	3.95	0.844962	3.91667	0.657911	3.88333	0.549314	6.15	0.964489
														4.06667	0.918696	3.95	0.846837	3.91667	0.857455	3.9	0.0269041	6.15	0.988185
														4.06667	0.985531	3.95	0.99007	3.91667	0.952771	3.9	0.0197288	6.16667	0.992571
														4.08333	0.878149	3.96667	0.881275	3.93333	0.0555898	3.9	0.382498	6.16667	0.97504
														4.08333	0.987786	3.96667	0.8764	3.93333	0.66283	3.9	0.566807	6.16667	0.995174
														4.08333	0.984614	3.96667	0.88878	3.93333	0.900009	3.91667	0.0380812	6.18333	0.98029
														4.1	0.870949	3.96667	1.00449	3.93333	0.906048	3.91667	0.060501	6.18333	0.962772
														4.1	0.935269	3.98333	0.898565	3.95	0.0483882	3.91667	0.414987	6.18333	0.981488
														4.1	1.00348	3.98333	0.859132	3.95	0.67775	3.91667	0.600228	6.2	0.958975
														4.11667	0.93059	3.98333	0.893944	3.95	0.882042	3.93333	0.01684	6.2	1.00804
														4.11667	0.973473	3.98333	1.00433	3.95	0.940649	3.93333	0.102034	6.2	0.997479
														4.11667	0.989508	4	0.935205	3.96667	0.0595336	3.93333	0.436161	6.21667	0.954885
														4.13333	0.869552	4	0.859823	3.96667	0.694966	3.93333	0.608049	6.21667	0.993935
														4.13333	0.953994	4	0.908178	3.96667	0.911948	3.95	0.0516755	6.21667	0.969387
														4.13333	0.968401	4	1.00738	3.96667	0.932058	3.95	0.0882781	6.23333	0.99348
														4.15	0.914686	4.01667	0.909192	3.98333	0.101372	3.95	0.431151	6.23333	0.958244
														4.15	0.953241	4.01667	0.86231	3.98333	0.714642	3.95	0.636208	6.23333	1.01664
														4.15	1.03886	4.01667	0.883478	3.98333	0.891144	3.96667	0.0827227	6.25	0.994238
														4.16667	0.942089	4.01667	1.01529	3.98333	0.938648	3.96667	0.0591524	6.25	1.00688
														4.16667	0.963895	4.03333	0.899992	4	0.0993141	3.96667	0.454911	6.25	0.994166
														4.16667	0.972888	4.03333	0.901758	4	0.719561	3.96667	0.65427	6.26667	0.989538
														4.18333	0.926614	4.03333	0.895879	4	0.915494	3.98333	0.052865	6.26667	0.997094
														4.18333	0.970997	4.03333	0.991883	4	0.94924	3.98333	0.146213	6.26667	0.992869
														4.18333	1.00827	4.05	0.91633	4.01667	0.105144	3.98333	0.449416	6.28333	1.00667
														4.2	0.930375	4.05	0.891153	4.01667	0.748582	3.98333	0.666216	6.28333	0.99315
														4.2	0.960344	4.05	0.913009	4.01667	0.916558	4	0.0732565	6.28333	0.991572
														4.2	1.00297	4.05	1.00663	4.01667	0.947475	4	0.121081	6.3	1.02077
														4.21667	0.919092	4.06667	0.932509	4.03333	0.116975	4	0.478187	6.3	0.975582
														4.21667	0.923108	4.06667	0.890594	4.03333	0.759895	4	0.650857	6.3	0.99242
														4.21667	0.995116	4.06667	0.881788	4.03333	0.91514	4.01667	0.096197	6.31667	0.98499
														4.23333	0.919737	4.06667	1.01009	4.03333	0.921112	4.01667	0.159176	6.31667	0.960873
														4.23333	0.970997	4.08333	0.932826	4.05	0.133436	4.01667	0.489017	6.31667	1.0211
														4.23333	1.0359	4.08333	0.897122	4.05	0.750221	4.01667	0.675603	6.33333	0.981048
														4.25	0.914363	4.08333	0.933157	4.05	0.935471	4.03333	0.0917788	6.33333	0.962918
														4.25	1.00081	4.08333	1.00202	4.05	0.9676	4.03333	0.170287	6.33333	1.0067
														4.26667	0.928763	4.1	0.93806	4.06667	0.194822	4.03333	0.503402	6.35	1.01501
														4.26667	0.977347	4.1	0.901267	4.06667	0.785473	4.03333	0.692242	6.35	0.990083
														4.28333	0.956596	4.1	0.946553	4.06667	0.935353	4.05	0.111661	6.35	1.00108
														4.28333	0.980468	4.1	1.01347	4.06667	0.949005	4.05	0.196476	6.36667	0.999848
														4.3	0.900178	4.11667	0.93346	4.08333	0.168073	4.05	0.518596	6.36667	1.00104
														4.3	0.973042	4.11667	0.898228	4.08333	0.763174	4.05	0.710446	6.36667	1.03162
														4.31667	0.968094	4.11667	0.933017	4.08333	0.95202	4.06667	0.127804	6.38333	0.993784
														4.31667	0.986817	4.11667	1.00507	4.08333	0.960539	4.06667	0.254147	6.38333	0.993881
														4.33333	0.950041	4.13333	0.93917	4.1	0.197222	4.06667	0.509221	6.38333	0.992725
														4.33333	1.00274	4.13333	0.904131	4.1	0.798918	4.06667	0.737467	6.4	0.955727
														4.35	0.940369	4.13333	0.929034	4.1	0.922587	4.08333	0.230867	6.4	0.996071
														4.35	1.00877	4.13333	0.999712	4.1	0.961598	4.08333	0.156522	6.4	1.0309
														4.36667	0.938327	4.15	0.911254	4.11667	0.204595	4.08333	0.525385	6.41667	1.00895
														4.36667	0.948613	4.15	0.920318	4.11667	0.820725	4.08333	0.753253	6.41667	0.97986
														4.38333	0.929408	4.15	0.937461	4.11667	0.961245	4.1	0.145986	6.41667	0.991716
														4.38333	0.980145	4.15	1.00606	4.11667	0.971761	4.1	0.288008	6.43333	0.991964
														4.4	0.931235	4.16667	0.947577	4.13333	0.234602	4.1	0.56935	6.43333	0.98687
														4.4	0.991229	4.16667	0.903991	4.13333	0.809411	4.1	0.758942	6.43333	1.01189
														4.41667	0.930268	4.16667	0.911213	4.13333	0.961004	4.11667	0.156862	6.45	0.968615
														4.41667	0.985526	4.16667	1.01133	4.13333	0.97984	4.11667	0.264464	6.45	0.997767
														4.43333	0.931127	4.18333	0.975335	4.15	0.243176	4.11667	0.564178	6.45	1.01447
														4.43333	0.997041	4.18333	0.93304	4.15	0.79859	4.11667	0.751973	6.46667	1.01016
														4.45	0.962077	4.18333	0.94739	4.15	0.936417	4.13333	0.174704	6.46667	0.980152
														4.45	1.00404	4.18333	1.011	4.15	0.949358	4.13333	0.299119	6.46667	0.993301
														4.46667	0.96185	4.2	0.975494	4.16667	0.243519	4.13333	0.557713	6.48333	0.957142
														4.46667	0.997969	4.2	0.912364	4.16667	0.847778	4.13333	0.785394	6.48333	1.02835
														4.48333	0.991091	4.2	0.917015	4.16667	0.961362	4.15	0.201213	6.48333	0.996363
														4.48333	0.997579	4.2	1.00408	4.16667	0.971879	4.15	0.324251	6.5	0.970738
														4.5	0.996787	4.21667	0.941708	4.18333	0.308676	4.15	0.596182	6.5	0.979422
														4.5	1.00748	4.21667	0.923923	4.18333	0.830726	4.15	0.815687	6.5	1.01952
														4.51667	0.998009	4.21667	0.936506	4.18333	0.968333	4.16667	0.211579	6.51667	1.00409
														4.51667	1.02333	4.21667	1.01265	4.18333	0.983723	4.16667	0.382186	6.51667	0.967738
														4.53333	0.996287	4.23333	0.943453	4.2	0.29976	4.16667	0.609113	6.51667	0.989844
														4.53333	1.01194	4.23333	0.935948	4.2	0.864666	4.16667	0.789661	6.53333	0.992571
														4.55	0.954769	4.23333	0.948237	4.2	0.945873	4.18333	0.226023	6.53333	0.970951
														4.55	0.971643	4.23333	0.991965	4.2	0.954654	4.18333	0.354938	6.53333	1.01304
														4.56667	0.983999	4.25	0.976445	4.21667	0.318621	4.18333	0.637561	6.55	1.02775
														4.56667	0.987786	4.25	0.941053	4.21667	0.847122	4.18333	0.82422	6.55	0.997386
														4.58333	0.978638	4.25	0.95381	4.21667	0.956394	4.2	0.392503	6.55	0.995174
														4.58333	1.01162	4.25	0.99485	4.21667	1.00255	4.2	0.271224	6.56667	0.994238
														4.6	0.932954	4.26667	0.976128	4.23333	0.313649	4.2	0.642895	6.56667	0.976355
														4.6	1.00404	4.26667	0.941809	4.23333	0.86565	4.2	0.816398	6.56667	1.00094
														4.61667	0.961432	4.26667	0.941053	4.23333	0.968805	4.21667	0.250833	6.58333	0.977864
														4.61667	0.981759	4.26667	1.01067	4.23333	0.990196	4.21667	0.430333	6.58333	1.0025
														4.63333	0.961432	4.28333	0.963756	4.25	0.349829	4.21667	0.692195	6.58333	0.996903
														4.63333	1.02362	4.28333	0.944181	4.25	0.895327	4.21667	0.811278	6.6	1.02744
														4.65	0.972823	4.28333	0.96661	4.25	0.952848	4.23333	0.413402	6.6	0.997678
														4.65	0.986387	4.28333	1.00326	4.25	0.978545	4.23333	0.284479	6.6	0.995606
														4.66667	0.992059	4.3	0.985011	4.26667	0.353086	4.23333	0.697367	6.61667	0.9953
														4.66667	1.00102	4.3	0.958136	4.26667	0.884014	4.23333	0.851667	6.61667	1.00104
														4.68333	0.976369	4.3	0.971169	4.26667	0.976607	4.25	0.434301	6.61667	1.03868
														4.68333	0.985956	4.3	1.01834	4.26667	0.986195	4.25	0.283629	6.63333	0.975589
														4.7	0.995605	4.31667	0.96328	4.28333	0.342284	4.25	0.68783	6.63333	0.993157
														4.7	1.00059	4.31667	0.940413	4.28333	0.882538	4.25	0.839152	6.63333	1.00863
														4.71667	0.974972	4.31667	0.945335	4.28333	0.957221	4.26667	0.44356	6.65	1.00591
														4.71667	0.999731	4.31667	0.991306	4.28333	0.972661	4.26667	0.318295	6.65	1.00965
														4.73333	0.975625	4.33333	0.967246	4.3	0.391495	4.26667	0.694296	6.66667	1.01016
														4.73333	1.01065	4.33333	0.936645	4.3	0.918282	4.26667	0.844983	6.66667	1.00104
														4.75	0.985718	4.33333	0.964814	4.3	0.951074	4.28333	0.461284	6.68333	0.993177
														4.75	1.00802	4.33333	1.01001	4.3	0.99561	4.28333	0.339196	6.68333	0.996948
														4.76667	0.964763	4.35	0.982631	4.31667	0.371776	4.28333	0.704156	6.7	1.02119
														4.76667	0.996825	4.35	0.944879	4.31667	0.897459	4.28333	0.848112	6.71667	0.961458
														4.78333	0.991736	4.35	0.963018	4.31667	0.959349	4.3	0.500436	6.73333	0.999869
														4.78333	0.995642	4.35	1.0077	4.31667	0.970189	4.3	0.367234
														4.8	0.996787	4.36667	0.964708	4.33333	0.356516	4.3	0.703348
														4.8	1.01178	4.36667	0.968602	4.33333	0.905985	4.3	0.875987
														4.81667	0.985933	4.36667	0.986641	4.33333	0.97525	4.31667	0.434036
														4.81667	1.01921	4.36667	0.983313	4.33333	0.981335	4.31667	0.343784
														4.83333	0.962614	4.38333	0.995004	4.35	0.413615	4.31667	0.738099
														4.83333	1.00662	4.38333	0.948646	4.35	0.887129	4.31667	0.881818
														4.85	0.973145	4.38333	0.955006	4.35	0.987127	4.33333	0.520542
														4.85	1.02696	4.38333	1.02287	4.35	1.00703	4.33333	0.361627
														4.86667	0.982709	4.4	0.973114	4.36667	0.403669	4.33333	0.747151
														4.86667	1.00317	4.4	0.939157	4.36667	0.951238	4.33333	0.876698
														4.88333	0.997754	4.4	0.953762	4.36667	0.969987	4.35	0.520806
														4.88333	1.01609	4.4	1.01051	4.36667	0.978427	4.35	0.391194
														4.9	0.986041	4.41667	0.970577	4.38333	0.409671	4.35	0.736483
														4.9	1.03567	4.41667	0.963718	4.38333	0.921889	4.35	0.906848
														4.91667	0.981635	4.41667	0.989957	4.38333	0.958521	4.36667	0.496997
														4.91667	1.0049	4.41667	1.01792	4.38333	0.985371	4.36667	0.40139
														4.93333	0.999581	4.43333	0.978983	4.4	0.410014	4.36667	0.757173
														4.93333	1.00317	4.43333	0.970137	4.4	0.928447	4.36667	0.869871
														4.95	0.991091	4.43333	0.984983	4.4	1.00238	4.38333	0.560223
														4.95	1.00048	4.43333	1.00886	4.4	1.00244	4.38333	0.393403
														4.96667	0.977874	4.45	0.983107	4.41667	0.394239	4.38333	0.789823
														4.96667	0.982512	4.45	0.944739	4.41667	0.972225	4.38333	0.941407
														4.98333	0.991306	4.45	0.959288	4.41667	0.971879	4.4	0.517367
														4.98333	1.01523	4.45	0.996086	4.41667	1.01444	4.4	0.447271
														5	0.984234	4.46667	0.953287	4.43333	0.420645	4.4	0.752324
														5	0.991091	4.46667	0.97237	4.43333	0.947467	4.4	0.888217
														5.01667	0.998936	4.46667	0.997002	4.43333	0.97708	4.41667	0.586413
														5.01667	1.00059	4.46667	1.00194	4.43333	0.996669	4.41667	0.420592
														5.03333	1.00102	4.48333	0.993735	4.45	0.432305	4.41667	0.772367
														5.03333	1.0114	4.48333	0.954647	4.45	0.948778	4.41667	0.89675
														5.05	0.999044	4.48333	0.971169	4.45	0.970224	4.43333	0.55361
														5.05	1.01103	4.48333	0.993531	4.45	1.02374	4.43333	0.441153
														5.06667	0.999688	4.5	0.985169	4.46667	0.422188	4.43333	0.843972
														5.06667	1.00931	4.5	0.947684	4.46667	0.935826	4.43333	0.959184
														5.08333	0.992413	4.5	0.99079	4.46667	1.0084	4.45	0.558636
														5.08333	0.99582	4.5	0.993119	4.46667	1.01397	4.45	0.467662
														5.1	0.993885	4.51667	0.991197	4.48333	0.463855	4.45	0.795642
														5.11667	1.00377	4.51667	0.989673	4.48333	0.948615	4.45	0.930598
														5.13333	1.01183	4.51667	0.987332	4.48333	0.985354	4.46667	0.534827
														5.15	1.01796	4.51667	0.991636	4.48333	0.986548	4.46667	0.504027
														5.16667	1.03558	4.53333	1.01071	4.5	0.467112	4.46667	0.848659
														5.18333	1.00528	4.53333	0.963985	4.5	0.946647	4.46667	0.952499
														5.2	1.00377	4.53333	0.977533	4.5	0.983699	4.48333	0.576625
														5.21667	1.00678	4.53333	0.999464	4.5	1.01491	4.48333	0.518641
														5.23333	0.994638	4.55	0.99881	4.51667	0.471399	4.48333	0.822151
														5.25	0.977121	4.55	0.967715	4.51667	0.973865	4.48333	0.958188
														5.26667	1.00184	4.55	0.993162	4.51667	0.979134	4.5	0.583239
														5.28333	1.02333	4.55	0.986939	4.51667	0.987127	4.5	0.524419
														5.3	1.01645	4.56667	0.974383	4.53333	0.475343	4.5	0.831202
														5.31667	0.969706	4.56667	0.981021	4.53333	0.948778	4.5	0.933016
														5.33333	1.00377	4.56667	0.983878	4.53333	0.992092	4.51667	0.585619
														5.35	0.983569	4.58333	1.0069	4.53333	1.01303	4.51667	0.536314
														5.36667	1.01022	4.58333	0.983533	4.55	0.484774	4.51667	0.851407
														5.38333	0.999903	4.58333	0.98968	4.55	0.963043	4.51667	0.96345
														5.4	1.00764	4.6	1.00991	4.55	0.9863	4.53333	0.602286
														5.41667	1.01677	4.6	0.985347	4.55	1.00597	4.53333	0.54651
														5.43333	1.00646	4.6	0.992443	4.56667	0.523868	4.53333	0.882926
														5.45	0.993993	4.61667	0.994052	4.56667	0.965667	4.53333	0.933727
														5.46667	0.990662	4.61667	0.963718	4.56667	0.974308	4.55	0.591439
														5.48333	1.00023	4.61667	0.982082	4.56667	0.983581	4.55	0.567921
														5.5	0.984966	4.63333	0.98628	4.58333	0.485631	4.55	0.861913
														5.51667	1.00495	4.63333	0.971672	4.58333	0.99354	4.55	0.949371
														5.53333	1.00227	4.63333	0.999489	4.58333	1.00691	4.56667	0.6753
														5.55	1.0028	4.65	0.98739	4.58333	1.0207	4.56667	0.572849
														5.56667	1.00624	4.65	0.997693	4.6	0.541358	4.56667	0.866763
														5.58333	0.995712	4.65	1.01507	4.6	0.937465	4.56667	0.960464
														5.6	1.01817	4.66667	0.988024	4.6	0.988309	4.58333	0.630856
																4.66667	0.965113	4.6	1.01774	4.58333	0.586273
																4.66667	0.990233	4.61667	0.544787	4.58333	0.888745
																4.68333	0.988024	4.61667	1.00387	4.58333	0.979663
																4.68333	1.00572	4.61667	0.979604	4.6	0.633237
																4.68333	1.01648	4.61667	0.991856	4.6	0.598338
																4.7	1.03069	4.63333	0.553018	4.6	0.877754
																4.7	0.95381	4.63333	0.981243	4.6	0.953922
																4.7	1.00239	4.63333	0.9876	4.61667	0.669215
																4.71667	1.01293	4.63333	0.988902	4.61667	0.615841
																4.71667	0.980603	4.65	0.604115	4.61667	0.863368
																4.71667	0.98968	4.65	0.96583	4.61667	0.964303
																4.73333	1.00833	4.65	0.99682	4.63333	0.659427
																4.73333	0.964262	4.65	1.0195	4.63333	0.634703
																4.73333	1.00809	4.66667	0.576166	4.63333	0.868541
																4.75	1.00087	4.66667	0.995835	4.63333	0.966579
																4.75	0.974463	4.66667	1.01408	4.65	0.68641
																4.75	1.00198	4.68333	0.640295	4.65	0.632154
																4.76667	1.00278	4.68333	0.987965	4.65	0.912829
																4.76667	0.998046	4.68333	0.97377	4.65	0.965441
																4.76667	1.00115	4.7	0.625549	4.66667	0.671331
																4.78333	0.99881	4.7	0.986162	4.66667	0.692819
																4.78333	0.999442	4.7	1.00474	4.66667	0.900868
																4.78333	1.02795	4.71667	0.634979	4.66667	0.994027
																4.8	0.982156	4.71667	1.00453	4.68333	0.720801
																4.8	0.99065	4.71667	1.02625	4.68333	0.649997
																4.8	1.00059	4.73333	0.648182	4.68333	0.910889
																4.81667	0.990924	4.73333	0.990753	4.68333	0.963166
																4.81667	1.0113	4.73333	0.995875	4.7	0.674241
																4.83333	0.974184	4.75	0.655556	4.7	0.676166
																4.83333	0.969235	4.75	0.988293	4.7	0.906687
																4.85	0.99065	4.76667	0.654355	4.7	0.967859
																4.85	1.00626	4.76667	0.996163	4.71667	0.703606
																4.86667	0.981719	4.78333	0.679218	4.71667	0.682793
																4.86667	1.00888	4.78333	0.983866	4.71667	0.897312
																4.88333	0.967764	4.8	0.715741	4.71667	0.976819
																4.88333	0.991476	4.8	0.9919	4.73333	0.693289
																4.9	0.983673	4.81667	0.698422	4.73333	0.716269
																4.9	1.04729	4.81667	1.00059	4.73333	0.913314
																4.91667	0.973765	4.83333	0.65144	4.73333	0.968143
																4.91667	1.03389	4.83333	1.0119	4.75	0.712336
																4.93333	0.97223	4.85	0.697394	4.75	0.750765
																4.93333	1.01468	4.85	1.00862	4.75	0.921234
																4.95	0.971114	4.86667	0.735117	4.75	0.985778
																4.95	1.00612	4.86667	0.987145	4.76667	0.700431
																4.96667	1.00237	4.88333	0.733745	4.76667	0.750595
																4.96667	0.994654	4.88333	0.992064	4.76667	0.91784
																4.98333	1.00154	4.9	0.721399	4.76667	1.0027
																4.98333	0.993963	4.9	0.979111	4.78333	0.731118
																5	0.967485	4.91667	0.768038	4.78333	0.736661
																5	0.985812	4.91667	1.01469	4.78333	0.898443
																5.01667	0.988836	4.93333	0.739232	4.78333	0.986632
																5.01667	0.996311	4.93333	1.00813	4.8	0.754133
																5.03333	0.972928	4.95	0.795645	4.8	0.745837
																5.03333	0.981806	4.95	1.01338	4.8	0.932387
																5.05	0.991767	4.96667	0.785871	4.8	0.992178
																5.05	1.00723	4.96667	0.983538	4.81667	0.753604
																5.06667	1.00461	4.98333	0.794273	4.81667	0.773195
																5.06667	1.00792	4.98333	1.01322	4.81667	0.930932
																5.08333	1.00656	5	0.829252	4.81667	1.00128
																5.08333	1.0075	5	0.978783	4.83333	0.751224
																5.1	0.979347	5.01667	0.793073	4.83333	0.794776
																5.1	1.00778	5.01667	1.0201	4.83333	0.92867
																5.11667	0.988161	5.03333	0.836283	4.83333	0.964588
																5.11667	1.00516	5.03333	1.01731	4.85	0.754663
																5.13333	0.976137	5.05	0.85703	4.85	0.790528
																5.13333	0.997831	5.05	1.00666	4.85	0.912021
																5.15	0.973655	5.06667	0.842455	4.85	1.01166
																5.15	0.985627	5.06667	0.979603	4.86667	0.749372
																5.16667	1.02449	5.08333	0.836797	4.86667	0.799704
																5.16667	1.03754	5.08333	1.00125	4.86667	0.967624
																5.18333	0.973905	5.1	0.872977	4.86667	1.01778
																5.18333	0.97034	5.1	1.00944	4.88333	0.766832
																5.2	0.990233	5.11667	0.847599	4.88333	0.813469
																5.2	1.00809	5.11667	1.01272	4.88333	0.913637
																5.21667	0.971445	5.13333	0.862689	4.88333	1.0064
																5.21667	0.998744	5.13333	0.988293	4.9	0.766567
																5.23333	0.998884	5.15	0.888752	4.9	0.843036
																5.23333	0.992582	5.15	1.01502	4.9	0.95243
																5.25	0.992883	5.16667	0.862689	4.9	0.987485
																5.25	1.00847	5.16667	0.996655	4.91667	0.787995
																5.26667	0.97516	5.18333	0.865947	4.91667	0.828762
																5.26667	1.02242	5.18333	1.02322	4.91667	0.961482
																5.28333	0.972788	5.2	0.899383	4.91667	1.01948
																5.28333	1.01054	5.2	1.00862	4.93333	0.800693
																5.3	0.980742	5.21667	0.919102	4.93333	0.827403
																5.3	1.00985	5.21667	0.99272	4.93333	0.9534
																5.31667	1.00018	5.23333	0.89201	4.93333	1.0054
																5.31667	1.01298	5.23333	0.984194	4.95	0.783233
																5.33333	1.02903	5.25	0.899211	4.95	0.838788
																5.33333	1.02394	5.25	0.984522	4.95	0.962613
																5.35	1.00726	5.26667	0.908471	4.95	1.01778
																5.36667	0.976137	5.26667	0.989441	4.96667	0.818153
																5.38333	0.975998	5.28333	0.928532	4.96667	0.853062
																5.4	0.991208	5.28333	1.01731	4.96667	0.958249
																5.41667	0.99679	5.3	0.905384	4.96667	1.01436
																5.43333	1.01968	5.31667	0.926475	4.98333	0.793815
																5.45	1.01465	5.33333	0.888237	4.98333	0.876852
																5.46667	1.00754	5.35	0.897668	4.98333	0.948389
																5.48333	0.97837	5.36667	0.933505	4.98333	1.00185
																5.5	0.982836	5.38333	0.931276	5	0.826618
																5.51667	1.02107	5.4	0.92356	5	0.836579
																5.53333	0.983394	5.41667	0.941564	5	0.960835
																5.55	1.00447	5.43333	0.958025	5	1.02972
																		5.45	0.923388	5.01667	0.771329
																		5.46667	0.930075	5.01667	0.895205
																		5.48333	0.954767	5.01667	0.970534
																		5.5	0.94345	5.01667	1.01095
																		5.51667	0.963169	5.03333	0.80228
																		5.53333	0.977743	5.03333	0.903871
																		5.55	0.983402	5.03333	0.983788
																		5.56667	0.988889	5.03333	1.00256
																		5.58333	0.980144	5.05	0.836671
																		5.6	0.950137	5.05	0.890107
																		5.61667	0.994719	5.05	0.984758
																		5.63333	0.963512	5.05	1.00313
																		5.65	0.981173	5.06667	0.86048
																		5.66667	0.94345	5.06667	0.913727
																		5.68333	0.947737	5.06667	0.993163
																		5.7	0.966941	5.06667	0.986916
																		5.71667	0.973114	5.08333	0.803074
																		5.73333	0.964198	5.08333	0.931569
																		5.75	0.982202	5.08333	0.958896
																		5.76667	0.975171	5.08333	1.02162
																		5.78333	0.980316	5.1	0.819476
																		5.8	0.97037	5.1	0.895205
																		5.81667	1.00809	5.1	0.994617
																		5.83333	0.984774	5.1	0.995022
																		5.85	0.977229	5.11667	0.850163
																		5.86667	0.942764	5.11667	0.946863
																		5.88333	0.995405	5.11667	0.97409
																		5.9	1.00758	5.11667	1.01124
																		5.91667	0.946879	5.13333	0.888257
																		5.93333	0.990947	5.13333	0.927321
																		5.95	0.996091	5.13333	1.00367
																		5.96667	1.01838	5.13333	1.0421
																		5.98333	0.984431	5.15	0.855454
																		6	1.00449	5.15	0.948223
																		6.01667	1.02181	5.15	0.962775
																		6.03333	0.985288	5.15	1.02233
																		6.05	0.985288	5.16667	0.834026
																		6.06667	1.01907	5.16667	0.93123
																		6.08333	1.00432	5.16667	0.984758
																		6.1	0.984945	5.16667	1.02802
																		6.11667	0.991289	5.18333	0.841962
																		6.13333	1.01204	5.18333	0.923073
																		6.15	1.00466	5.18333	0.985727
																		6.16667	0.977058	5.18333	1.00412
																		6.18333	0.992318	5.2	0.862332
																		6.2	1.03227	5.2	0.95366
																		6.21667	1.00826	5.2	0.970534
																		6.23333	0.965741	5.2	1.01707
																		6.25	0.988889	5.21667	0.881908
																		6.26667	0.964369	5.21667	0.952131
																		6.28333	1.01392	5.21667	0.978615
																		6.3	1.00569	5.21667	1.04679
																		6.31667	1.01067	5.23333	0.843285
																		6.33333	1.00758	5.23333	0.969124
																		6.35	1.01152	5.23333	0.986374
																		6.36667	1.01084	5.23333	1.01394
																		6.38333	0.99249	5.25	0.891961
																		6.4	1.01307	5.25	0.952131
																		6.41667	1.00261	5.25	0.998012
																		6.43333	1.00689	5.25	1.01906
																		6.45	1.00998	5.26667	0.850692
																		6.46667	1.01255	5.26667	0.975751
																		6.48333	0.988546	5.26667	0.986051
																		6.5	1.00123	5.26667	1.00754
																		6.51667	1.0165	5.28333	0.885876
																		6.53333	0.987517	5.28333	0.943125
																		6.55	1.01152	5.28333	0.997365
																		6.56667	0.962654	5.28333	1.03399
																				5.3	0.874765
																				5.3	0.985947
																				5.3	0.977161
																				5.3	1.02403
																				5.31667	0.868945
																				5.31667	0.982548
																				5.31667	0.991385
																				5.31667	1.01195
																				5.33333	0.893283
																				5.33333	0.995803
																				5.33333	0.973928
																				5.33333	0.962881
																				5.35	0.891167
																				5.35	0.992574
																				5.35	0.991061
																				5.35	1.02091
																				5.36667	0.892754
																				5.36667	0.967255
																				5.36667	0.996719
																				5.36667	1.04067
																				5.38333	0.870797
																				5.38333	0.976091
																				5.38333	1.02387
																				5.38333	1.0064
																				5.4	0.926616
																				5.4	0.988156
																				5.4	1.01094
																				5.4	1.02133
																				5.41667	0.897516
																				5.41667	1.0094
																				5.41667	0.980555
																				5.41667	0.989049
																				5.43333	0.963123
																				5.43333	0.979999
																				5.43333	0.998174
																				5.43333	1.01835
																				5.45	0.928732
																				5.45	0.975921
																				5.45	0.972635
																				5.45	1.02603
																				5.46667	0.921325
																				5.46667	0.969634
																				5.46667	0.986536
																				5.46667	0.984214
																				5.48333	0.915505
																				5.48333	0.956379
																				5.48333	1.00787
																				5.48333	0.970134
																				5.5	0.901749
																				5.5	0.990025
																				5.5	0.997527
																				5.5	1.01621
																				5.51667	0.926616
																				5.51667	1.00141
																				5.51667	1.04424
																				5.51667	1.01508
																				5.53333	0.953864
																				5.53333	0.9783
																				5.53333	0.993809
																				5.53333	0.984214
																				5.55	0.892225
																				5.55	0.989685
																				5.55	1.0048
																				5.55	1.00327
																				5.56667	0.941959
																				5.56667	0.991555
																				5.56667	0.999952
																				5.56667	0.997013
																				5.58333	0.893548
																				5.58333	0.963176
																				5.58333	0.998497
																				5.58333	0.978525
																				5.6	0.959948
																				5.6	1.00923
																				5.6	0.994133
																				5.6	1.01721
																				5.61667	0.896458
																				5.61667	0.991555
																				5.61667	0.985352
																				5.63333	0.926087
																				5.63333	0.969124
																				5.63333	0.992747
																				5.65	0.927145
																				5.65	1.00243
																				5.65	1.01038
																				5.66667	0.939314
																				5.66667	1.03795
																				5.68333	0.963652
																				5.68333	1.02826
																				5.7	0.93561
																				5.7	1.01976
																				5.71667	0.965239
																				5.71667	1.01246
																				5.73333	0.904659
																				5.73333	0.972862
																				5.75	0.966033
																				5.75	1.0128
																				5.76667	0.944869
																				5.76667	0.970143
																				5.78333	0.935346
																				5.78333	0.972183
																				5.8	0.950954
																				5.8	0.981529
																				5.81667	0.964974
																				5.81667	1.00532
																				5.83333	0.961006
																				5.83333	1.0427
																				5.85	0.942488
																				5.85	1.00549
																				5.86667	0.948308
																				5.86667	0.985097
																				5.88333	1.00175
																				5.88333	1.02843
																				5.9	1.00228
																				5.9	0.969973
																				5.91667	0.949102
																				5.91667	0.993764
																				5.93333	0.982699
																				5.93333	0.986287
																				5.95	0.950954
																				5.95	0.971673
																				5.96667	0.965768
																				5.96667	0.984078
																				5.98333	0.992752
																				5.98333	1.00923
																				6	0.937727
																				6	0.995123
																				6.01667	0.931377
																				6.01667	1.00022
																				6.03333	0.938785
																				6.03333	1.0009
																				6.05	1.00095
																				6.05	1.00226
																				6.06667	0.951218
																				6.06667	1.01195
																				6.08333	0.972646
																				6.08333	0.992234
																				6.1	0.95889
																				6.1	0.997502
																				6.11667	0.905452
																				6.11667	1.01823
																				6.13333	1.0036
																				6.13333	0.984587
																				6.15	0.950954
																				6.15	0.97881
																				6.16667	1.02741
																				6.16667	0.995973
																				6.18333	0.985344
																				6.18333	1.04083
																				6.2	0.975292
																				6.2	0.990195
																				6.21667	0.980847
																				6.21667	1.02605
																				6.23333	1.00439
																				6.23333	0.967934
																				6.25	0.954657
																				6.25	0.999881
																				6.26667	0.98217
																				6.28333	0.974498
																				6.3	0.975821
																				6.31667	0.979789
																				6.33333	1.02714
																				6.35	1.04169
																				6.36667	1.03508
																				6.38333	0.968943
																				6.4	0.98217
																				6.41667	0.984815
																				6.43333	0.98217
																				6.45	1.02238
																				6.46667	1.00148
																				6.48333	0.981112
																				6.5	1.01577
																				6.51667	1.02344
																				6.53333	1.00757
																				6.55	1.00333
																				6.56667	0.971588
																				6.58333	0.969736
																				6.6	1.00016
																				6.61667	0.994603
																				6.63333	0.993281
																				6.65	1.0073
																				6.66667	1.0327
																				6.68333	1.01973

## Sheet: 6C 32% CSF multistep fit
X	10	8	6.3	5	4	3.2	2.5	2	1.6	1.3	1	0.8
0.17367	0.0216625	0.0109975	0.0053175	0.00263428	0.00133847	0.000680867	0.000322756	0.00016454	8.39496e-05	4.49091e-05	2.03865e-05	1.04191e-05
0.240079	0.0441323	0.0222353	0.0106523	0.00523297	0.00264008	0.00133498	0.000629408	0.000319603	0.000162542	8.67415e-05	3.92801e-05	2.00425e-05
0.306489	0.077912	0.0389546	0.0184567	0.00897131	0.004485	0.00225032	0.00105348	0.000532174	0.000269512	0.000143368	6.47143e-05	3.2949e-05
0.372898	0.126343	0.0628347	0.0294253	0.0141285	0.00698667	0.00347262	0.00161169	0.000808984	0.000407577	0.000215959	9.70939e-05	4.9303e-05
0.439308	0.193046	0.0960349	0.044493	0.0210826	0.0102975	0.00506271	0.00232599	0.00115879	0.000580242	0.000306015	0.000136934	6.93126e-05
0.505717	0.280844	0.141095	0.0648665	0.0303297	0.0146169	0.00709923	0.0032244	0.00159266	0.000791891	0.000415396	0.000184868	9.32325e-05
0.572126	0.389886	0.200624	0.0920344	0.0425055	0.0202005	0.00968218	0.00434206	0.00212427	0.00104789	0.00054636	0.000241658	0.000121367
0.638536	0.51534	0.276644	0.12773	0.0584052	0.0273717	0.0129371	0.00572248	0.00277038	0.00135473	0.000701612	0.000308208	0.000154074
0.704945	0.646104	0.369528	0.1738	0.0789966	0.036534	0.0170202	0.00741913	0.00355126	0.00172016	0.000884352	0.000385575	0.00019177
0.771355	0.766712	0.476679	0.231933	0.105415	0.0481836	0.0221243	0.0094973	0.0044914	0.00215343	0.00109835	0.000474989	0.000234934
0.837764	0.863113	0.591569	0.303183	0.138923	0.0629199	0.0284855	0.0120363	0.00562011	0.00266547	0.00134801	0.000577871	0.000284116
0.904173	0.928978	0.704155	0.38731	0.180821	0.0814521	0.0363906	0.015132	0.00697247	0.00326916	0.00163847	0.000695853	0.00033994
0.970583	0.967332	0.803382	0.482062	0.232267	0.104594	0.0461839	0.0189	0.00859027	0.00397968	0.0019757	0.00083081	0.000403117
1.03699	0.986528	0.881041	0.582739	0.294005	0.133241	0.0582743	0.0234788	0.0105232	0.0048148	0.00236662	0.000984881	0.000474449
1.1034	0.994935	0.934642	0.682476	0.365994	0.168321	0.0731394	0.0290334	0.0128301	0.00579539	0.00281924	0.00116051	0.000554843
1.16981	0.998231	0.967279	0.773579	0.447004	0.210704	0.0913253	0.0357595	0.0155806	0.00694581	0.00334283	0.00136048	0.000645319
1.23622	0.999416	0.984945	0.849599	0.534314	0.261061	0.11344	0.0438874	0.0188568	0.00829455	0.00394806	0.00158795	0.000747028
1.30263	0.999815	0.993558	0.907207	0.623708	0.319674	0.140133	0.0536853	0.0227552	0.0098748	0.00464725	0.00184652	0.000861259
1.36904	0.999943	0.997402	0.946788	0.709958	0.386208	0.172062	0.0654625	0.0273887	0.0117252	0.00545462	0.00214029	0.000989462
1.43545	0.999983	0.999001	0.971521	0.78781	0.459492	0.209836	0.0795701	0.0328889	0.0138907	0.00638649	0.00247387	0.00113326
1.50186	0.999995	0.999629	0.985677	0.853174	0.537382	0.25393	0.0963999	0.0394084	0.0164233	0.00746165	0.00285254	0.00129448
1.56827	0.999998	0.999866	0.993174	0.90405	0.616811	0.304578	0.116378	0.0471228	0.0193833	0.00870168	0.00328224	0.00147516
1.63468	1	0.999952	0.996889	0.940739	0.694084	0.361645	0.139952	0.0562327	0.0228404	0.0101313	0.00376972	0.00167759
1.70109	1	0.999983	0.998633	0.96531	0.765436	0.424497	0.167574	0.0669652	0.0268746	0.011779	0.00432263	0.00190433
1.7675	1	0.999994	0.999416	0.980666	0.82771	0.491905	0.199665	0.0795738	0.0315778	0.0136772	0.00494961	0.00215823
1.8339	1	0.999998	0.999756	0.989682	0.878944	0.562021	0.236576	0.0943377	0.0370547	0.015863	0.00566044	0.00244251
1.90031	1	0.999999	0.9999	0.994695	0.918637	0.632471	0.278529	0.111558	0.0434247	0.0183787	0.00646618	0.00276075
1.96672	1	1	0.999959	0.997357	0.94762	0.700583	0.325555	0.131552	0.0508222	0.0212727	0.0073793	0.00311695
2.03313	1	1	0.999984	0.998716	0.967618	0.76373	0.37742	0.15464	0.0593984	0.0245997	0.00841392	0.00351559
2.09954	1	1	0.999993	0.999389	0.980708	0.819717	0.433565	0.181134	0.069321	0.0284218	0.00958592	0.00396166
2.16595	1	1	0.999997	0.999714	0.98888	0.867103	0.493059	0.211312	0.0807747	0.0328091	0.0109132	0.00446076
2.23236	1	1	0.999999	0.999868	0.993771	0.905364	0.554604	0.245394	0.0939601	0.0378407	0.0124161	0.00501913
2.29877	1	1	1	0.999939	0.996595	0.934848	0.616589	0.283504	0.109092	0.0436048	0.0141171	0.00564371
2.36518	1	1	1	0.999973	0.998177	0.956567	0.677209	0.325633	0.126393	0.0502003	0.0160419	0.00634229
2.43159	1	1	1	0.999988	0.99904	0.971901	0.734643	0.371602	0.146094	0.0577365	0.0182191	0.00712351
2.498	1	1	1	0.999994	0.999501	0.982311	0.787257	0.421022	0.168417	0.0663339	0.0206808	0.00799704
2.56441	1	1	1	0.999997	0.999744	0.989133	0.833793	0.473275	0.193572	0.0761238	0.0234628	0.00897361
2.63082	1	1	1	0.999999	0.99987	0.993465	0.873506	0.527503	0.221739	0.0872486	0.0266052	0.0100652
2.69723	1	1	1	1	0.999934	0.996142	0.906198	0.58264	0.253049	0.0998597	0.0301527	0.0112852
2.76364	1	1	1	1	0.999967	0.997758	0.932177	0.637462	0.287567	0.114117	0.0341549	0.0126482
2.83005	1	1	1	1	0.999983	0.998714	0.952131	0.690672	0.325268	0.130185	0.0386665	0.0141709
2.89646	1	1	1	1	0.999992	0.999271	0.966969	0.741013	0.366013	0.148229	0.0437483	0.0158714
2.96286	1	1	1	1	0.999996	0.99959	0.977678	0.787381	0.409533	0.168412	0.0494668	0.01777
3.02927	1	1	1	1	0.999998	0.999771	0.985198	0.828924	0.455415	0.190883	0.055895	0.019889
3.09568	1	1	1	1	0.999999	0.999873	0.990348	0.865114	0.503095	0.215774	0.0631121	0.0222533
3.16209	1	1	1	1	0.999999	0.99993	0.9938	0.895767	0.551868	0.243185	0.0712041	0.0248901
3.2285	1	1	1	1	1	0.999962	0.996069	0.921021	0.600916	0.273176	0.080263	0.0278296
3.29491	1	1	1	1	1	0.999979	0.997535	0.941276	0.649345	0.30575	0.0903869	0.0311048
3.36132	1	1	1	1	1	0.999988	0.99847	0.957112	0.696245	0.340844	0.101679	0.0347523
3.42773	1	1	1	1	1	0.999994	0.999057	0.969197	0.740745	0.378314	0.114247	0.0388116
3.49414	1	1	1	1	1	0.999997	0.999423	0.978216	0.782085	0.417928	0.128201	0.0433264
3.56055	1	1	1	1	1	0.999998	0.999649	0.984809	0.819665	0.459354	0.143652	0.0483438
3.62696	1	1	1	1	1	0.999999	0.999788	0.98954	0.853085	0.502167	0.160707	0.0539151
3.69337	1	1	1	1	1	0.999999	0.999872	0.992879	0.882161	0.545851	0.179469	0.0600956
3.75978	1	1	1	1	1	1	0.999923	0.9952	0.906914	0.589817	0.200032	0.0669446
3.82619	1	1	1	1	1	1	0.999954	0.996793	0.927548	0.633426	0.222474	0.0745256
3.8926	1	1	1	1	1	1	0.999973	0.997873	0.9444	0.676021	0.246852	0.082906
3.95901	1	1	1	1	1	1	0.999984	0.998599	0.957901	0.716959	0.273197	0.0921566
4.02541	1	1	1	1	1	1	0.99999	0.999083	0.96852	0.755656	0.301507	0.102351
4.09182	1	1	1	1	1	1	0.999994	0.999402	0.976733	0.791613	0.33174	0.113567
4.15823	1	1	1	1	1	1	0.999997	0.999612	0.982986	0.824451	0.363809	0.125881
4.22464	1	1	1	1	1	1	0.999998	0.999749	0.987678	0.85392	0.397572	0.139372
4.29105	1	1	1	1	1	1	0.999999	0.999838	0.991154	0.879911	0.432836	0.154117
4.35746	1	1	1	1	1	1	0.999999	0.999896	0.9937	0.902447	0.469351	0.17019
4.42387	1	1	1	1	1	1	1	0.999933	0.995544	0.921664	0.506812	0.187659
4.49028	1	1	1	1	1	1	1	0.999957	0.996867	0.93779	0.544865	0.206585
4.55669	1	1	1	1	1	1	1	0.999973	0.99781	0.951114	0.583115	0.227018
4.6231	1	1	1	1	1	1	1	0.999983	0.998476	0.961966	0.621142	0.248993
4.68951	1	1	1	1	1	1	1	0.999989	0.998944	0.970682	0.658512	0.272527
4.75592	1	1	1	1	1	1	1	0.999993	0.999271	0.977596	0.694798	0.297617
4.82233	1	1	1	1	1	1	1	0.999995	0.999498	0.983015	0.729598	0.324232
4.88874	1	1	1	1	1	1	1	0.999997	0.999656	0.987217	0.762551	0.352316
4.95515	1	1	1	1	1	1	1	0.999998	0.999764	0.990442	0.793357	0.381777
5.02156	1	1	1	1	1	1	1	0.999999	0.999839	0.992897	0.821784	0.412492
5.08797	1	1	1	1	1	1	1	0.999999	0.99989	0.994749	0.847677	0.444303
5.15437	1	1	1	1	1	1	1	1	0.999925	0.996138	0.870961	0.477016
5.22078	1	1	1	1	1	1	1	1	0.999949	0.997171	0.891634	0.510404
5.28719	1	1	1	1	1	1	1	1	0.999965	0.997936	0.909763	0.544213
5.3536	1	1	1	1	1	1	1	1	0.999977	0.998499	0.925473	0.578162
5.42001	1	1	1	1	1	1	1	1	0.999984	0.998912	0.938929	0.611958
5.48642	1	1	1	1	1	1	1	1	0.999989	0.999213	0.950328	0.645296
5.55283	1	1	1	1	1	1	1	1	0.999993	0.999432	0.959884	0.677877
5.61924	1	1	1	1	1	1	1	1	0.999995	0.999591	0.967816	0.709412
5.68565	1	1	1	1	1	1	1	1	0.999997	0.999706	0.97434	0.739637
5.75206	1	1	1	1	1	1	1	1	0.999998	0.999789	0.979659	0.768318
5.81847	1	1	1	1	1	1	1	1	0.999998	0.999849	0.983961	0.795262
5.88488	1	1	1	1	1	1	1	1	0.999999	0.999892	0.987416	0.820319
5.95129	1	1	1	1	1	1	1	1	0.999999	0.999923	0.99017	0.843389
6.0177	1	1	1	1	1	1	1	1	1	0.999945	0.992354	0.864418
6.08411	1	1	1	1	1	1	1	1	1	0.999961	0.994074	0.883401
6.15052	1	1	1	1	1	1	1	1	1	0.999972	0.995423	0.900373
6.21692	1	1	1	1	1	1	1	1	1	0.99998	0.996476	0.915407
6.28333	1	1	1	1	1	1	1	1	1	0.999986	0.997294	0.928606
6.34974	1	1	1	1	1	1	1	1	1	0.99999	0.997927	0.940092
6.41615	1	1	1	1	1	1	1	1	1	0.999993	0.998416	0.950007
6.48256	1	1	1	1	1	1	1	1	1	0.999995	0.998792	0.958499
6.54897	1	1	1	1	1	1	1	1	1	0.999996	0.99908	0.965718
6.61538	1	1	1	1	1	1	1	1	1	0.999997	0.999301	0.971812
6.68179	1	1	1	1	1	1	1	1	1	0.999998	0.999469	0.976923
6.7482	1	1	1	1	1	1	1	1	1	0.999999	0.999597	0.981184

## Sheet: 6C 32% CSF inset fit
X	10	8	6.3	5	4	3.2	2.5	2	1.6	1.3	1	0.8
0.17367	0.363872	0.224673	0.123605	0.0658075	0.0348036	0.0181262	0.00872586	0.00448673	0.00230225	0.00123619	0.000563051	0.000288361
0.240079	0.529557	0.35871	0.212782	0.118728	0.0644788	0.0340784	0.0165438	0.00853926	0.00439038	0.0023597	0.00107544	0.000550913
0.306489	0.658418	0.481535	0.307028	0.180282	0.101027	0.054379	0.026685	0.0138425	0.00713548	0.00384	0.0017515	0.000897536
0.372898	0.753733	0.585897	0.398381	0.246152	0.142736	0.0784661	0.0390042	0.0203561	0.0105267	0.00567392	0.00259058	0.00132806
0.439308	0.822924	0.671303	0.48242	0.312841	0.187924	0.105724	0.0533318	0.0280315	0.0145506	0.00785753	0.00359185	0.00184225
0.505717	0.872802	0.739906	0.557297	0.377823	0.235066	0.13552	0.0694796	0.0368129	0.0191917	0.0103862	0.00475433	0.00243987
0.572126	0.908663	0.794508	0.622717	0.439466	0.28287	0.167232	0.0872464	0.0466382	0.0244322	0.0132546	0.00607688	0.00312061
0.638536	0.934423	0.837772	0.679194	0.496843	0.330302	0.200279	0.106425	0.0574401	0.0302524	0.0164568	0.00755823	0.00388413
0.704945	0.952921	0.871975	0.727594	0.549541	0.37658	0.234134	0.126805	0.0691474	0.0366308	0.0199861	0.00919694	0.00473004
0.771355	0.966201	0.898986	0.768889	0.597484	0.421145	0.268334	0.148182	0.081686	0.0435445	0.0238353	0.0109914	0.00565793
0.837764	0.975735	0.920305	0.804026	0.640812	0.463627	0.302484	0.170357	0.0949797	0.0509691	0.0279967	0.01294	0.00666733
0.904173	0.98258	0.937127	0.833873	0.679785	0.503803	0.33626	0.193141	0.108952	0.058879	0.0324621	0.0150408	0.00775775
0.970583	0.987494	0.9504	0.859201	0.714724	0.541563	0.369397	0.216361	0.123526	0.0672477	0.0372225	0.0172918	0.00892864
1.03699	0.991022	0.960871	0.880682	0.745973	0.576881	0.401693	0.239855	0.138627	0.0760481	0.042269	0.019691	0.0101794
1.1034	0.993555	0.969132	0.898893	0.773876	0.609792	0.432991	0.263478	0.15418	0.0852524	0.0475919	0.0222361	0.0115095
1.16981	0.995373	0.975649	0.914328	0.798763	0.640369	0.463182	0.287101	0.170114	0.0948328	0.0531813	0.0249248	0.0129182
1.23622	0.996678	0.98079	0.927409	0.820941	0.668714	0.49219	0.31061	0.186362	0.104761	0.059027	0.0277545	0.0144049
1.30263	0.997615	0.984845	0.938493	0.840694	0.694942	0.519971	0.333906	0.202857	0.115009	0.0651186	0.0307228	0.0159688
1.36904	0.998288	0.988045	0.947886	0.85828	0.719178	0.546504	0.356905	0.21954	0.125548	0.0714454	0.033827	0.0176091
1.43545	0.998771	0.990569	0.955844	0.873932	0.741549	0.571786	0.379535	0.236352	0.136352	0.0779966	0.0370644	0.0193252
1.50186	0.999118	0.99256	0.962587	0.88786	0.762182	0.595831	0.401737	0.25324	0.147393	0.0847613	0.0404321	0.0211162
1.56827	0.999367	0.994131	0.968301	0.900252	0.781198	0.618662	0.423462	0.270156	0.158645	0.0917284	0.0439272	0.0229811
1.63468	0.999545	0.99537	0.973142	0.911277	0.798717	0.640311	0.444673	0.287054	0.170082	0.0988869	0.0475466	0.0249193
1.70109	0.999674	0.996347	0.977244	0.921084	0.814848	0.660816	0.46534	0.303894	0.18168	0.106226	0.0512875	0.0269297
1.7675	0.999766	0.997118	0.980719	0.929808	0.829699	0.68022	0.48544	0.320638	0.193413	0.113734	0.0551466	0.0290114
1.8339	0.999832	0.997727	0.983663	0.937568	0.843366	0.698568	0.504958	0.337253	0.20526	0.1214	0.0591207	0.0311635
1.90031	0.999879	0.998207	0.986158	0.94447	0.855943	0.715904	0.523885	0.35371	0.217198	0.129214	0.0632067	0.033385
1.96672	0.999913	0.998585	0.988272	0.95061	0.867514	0.732277	0.542216	0.369983	0.229207	0.137165	0.0674013	0.0356748
2.03313	0.999938	0.998884	0.990063	0.95607	0.878158	0.747733	0.559949	0.386048	0.241265	0.145242	0.0717011	0.038032
2.09954	0.999955	0.99912	0.991581	0.960927	0.887949	0.762316	0.577089	0.401886	0.253356	0.153434	0.0761029	0.0404555
2.16595	0.999968	0.999305	0.992867	0.965247	0.896956	0.776074	0.59364	0.41748	0.26546	0.161733	0.0806033	0.0429442
2.23236	0.999977	0.999452	0.993956	0.96909	0.905239	0.789047	0.609611	0.432816	0.27756	0.170127	0.0851989	0.045497
2.29877	0.999983	0.999568	0.994879	0.972508	0.912857	0.801279	0.625012	0.44788	0.289643	0.178606	0.0898863	0.0481128
2.36518	0.999988	0.999659	0.995661	0.975547	0.919863	0.81281	0.639854	0.462664	0.301692	0.187162	0.0946621	0.0507906
2.43159	0.999991	0.999731	0.996324	0.978251	0.926307	0.823678	0.65415	0.477159	0.313695	0.195786	0.099523	0.0535291
2.498	0.999994	0.999788	0.996885	0.980656	0.932233	0.83392	0.667914	0.491358	0.325638	0.204468	0.104466	0.0563271
2.56441	0.999996	0.999833	0.997361	0.982795	0.937682	0.843571	0.681161	0.505258	0.337511	0.213199	0.109486	0.0591836
2.63082	0.999997	0.999868	0.997764	0.984697	0.942693	0.852664	0.693905	0.518855	0.349303	0.221972	0.114582	0.0620974
2.69723	0.999998	0.999896	0.998105	0.986389	0.947302	0.861231	0.706161	0.532147	0.361003	0.230778	0.119749	0.0650671
2.76364	0.999998	0.999918	0.998395	0.987894	0.95154	0.869301	0.717945	0.545133	0.372604	0.239609	0.124984	0.0680918
2.83005	0.999999	0.999935	0.99864	0.989232	0.955437	0.876904	0.729271	0.557814	0.384096	0.248459	0.130285	0.07117
2.89646	0.999999	0.999949	0.998848	0.990423	0.95902	0.884066	0.740157	0.57019	0.395474	0.25732	0.135646	0.0743007
2.96286	0.999999	0.99996	0.999024	0.991482	0.962316	0.890812	0.750616	0.582263	0.406729	0.266186	0.141066	0.0774825
3.02927	1	0.999968	0.999173	0.992424	0.965347	0.897166	0.760663	0.594036	0.417858	0.275049	0.146542	0.0807143
3.09568	1	0.999975	0.999299	0.993261	0.968134	0.903151	0.770314	0.605513	0.428853	0.283904	0.152069	0.0839947
3.16209	1	0.99998	0.999406	0.994007	0.970696	0.908788	0.779583	0.616696	0.439711	0.292745	0.157645	0.0873227
3.2285	1	0.999984	0.999497	0.994669	0.973053	0.914097	0.788483	0.627589	0.450429	0.301566	0.163267	0.0906969
3.29491	1	0.999988	0.999574	0.995259	0.97522	0.919098	0.797029	0.638198	0.461001	0.310362	0.168931	0.094116
3.36132	1	0.99999	0.999639	0.995783	0.977213	0.923808	0.805234	0.648526	0.471426	0.319128	0.174635	0.0975789
3.42773	1	0.999992	0.999694	0.996249	0.979046	0.928243	0.81311	0.658579	0.481701	0.32786	0.180376	0.101084
3.49414	1	0.999994	0.999741	0.996664	0.980731	0.932421	0.820672	0.668362	0.491824	0.336552	0.186151	0.104631
3.56055	1	0.999995	0.99978	0.997033	0.982281	0.936355	0.827929	0.67788	0.501794	0.345202	0.191957	0.108218
3.62696	1	0.999996	0.999814	0.997361	0.983706	0.940061	0.834896	0.687139	0.511609	0.353804	0.197791	0.111843
3.69337	1	0.999997	0.999842	0.997653	0.985016	0.943551	0.841582	0.696144	0.521268	0.362356	0.203651	0.115506
3.75978	1	0.999998	0.999866	0.997912	0.986221	0.946837	0.847999	0.704901	0.53077	0.370853	0.209533	0.119205
3.82619	1	0.999998	0.999887	0.998143	0.987329	0.949933	0.854157	0.713415	0.540116	0.379293	0.215437	0.122939
3.8926	1	0.999999	0.999904	0.998348	0.988348	0.952848	0.860067	0.721692	0.549306	0.387673	0.221358	0.126708
3.95901	1	0.999999	0.999919	0.998531	0.989285	0.955593	0.865738	0.729737	0.558339	0.39599	0.227294	0.130508
4.02541	1	0.999999	0.999931	0.998693	0.990147	0.958179	0.871181	0.737557	0.567217	0.404242	0.233244	0.134341
4.09182	1	0.999999	0.999942	0.998838	0.990939	0.960614	0.876403	0.745157	0.575939	0.412426	0.239204	0.138203
4.15823	1	0.999999	0.999951	0.998966	0.991668	0.962907	0.881414	0.752542	0.584506	0.42054	0.245172	0.142095
4.22464	1	1	0.999958	0.999081	0.992338	0.965067	0.886223	0.759718	0.592921	0.428582	0.251147	0.146015
4.29105	1	1	0.999965	0.999182	0.992954	0.967101	0.890837	0.766689	0.601183	0.43655	0.257126	0.149961
4.35746	1	1	0.99997	0.999273	0.993521	0.969017	0.895264	0.773463	0.609294	0.444444	0.263107	0.153933
4.42387	1	1	0.999975	0.999353	0.994042	0.970821	0.899512	0.780043	0.617256	0.452261	0.269088	0.157929
4.49028	1	1	0.999978	0.999425	0.994521	0.97252	0.903588	0.786435	0.625069	0.46	0.275067	0.161949
4.55669	1	1	0.999982	0.999488	0.994962	0.97412	0.907499	0.792644	0.632736	0.46766	0.281043	0.165991
4.6231	1	1	0.999985	0.999545	0.995367	0.975627	0.911251	0.798675	0.640259	0.47524	0.287013	0.170054
4.68951	1	1	0.999987	0.999595	0.99574	0.977046	0.914851	0.804533	0.647638	0.482739	0.292975	0.174137
4.75592	1	1	0.999989	0.99964	0.996082	0.978383	0.918306	0.810222	0.654876	0.490156	0.298928	0.178239
4.82233	1	1	0.999991	0.99968	0.996397	0.979641	0.92162	0.815747	0.661975	0.497492	0.304871	0.182359
4.88874	1	1	0.999992	0.999715	0.996687	0.980827	0.9248	0.821112	0.668937	0.504744	0.310802	0.186496
4.95515	1	1	0.999993	0.999747	0.996954	0.981943	0.927851	0.826323	0.675763	0.511913	0.316718	0.190648
5.02156	1	1	0.999994	0.999775	0.997199	0.982995	0.930778	0.831383	0.682455	0.518999	0.32262	0.194816
5.08797	1	1	0.999995	0.9998	0.997424	0.983985	0.933587	0.836297	0.689016	0.526001	0.328505	0.198997
5.15437	1	1	0.999996	0.999822	0.997631	0.984917	0.936282	0.841068	0.695448	0.532919	0.334372	0.203191
5.22078	1	1	0.999997	0.999841	0.997822	0.985796	0.938867	0.845702	0.701753	0.539753	0.34022	0.207397
5.28719	1	1	0.999997	0.999859	0.997997	0.986623	0.941348	0.8502	0.707932	0.546503	0.346047	0.211614
5.3536	1	1	0.999997	0.999875	0.998158	0.987402	0.943728	0.854569	0.713988	0.553169	0.351853	0.215841
5.42001	1	1	0.999998	0.999888	0.998306	0.988135	0.946011	0.85881	0.719923	0.559752	0.357636	0.220077
5.48642	1	1	0.999998	0.999901	0.998442	0.988826	0.948202	0.862929	0.725738	0.566251	0.363395	0.224321
5.55283	1	1	0.999998	0.999912	0.998568	0.989477	0.950304	0.866927	0.731437	0.572666	0.36913	0.228572
5.61924	1	1	0.999999	0.999922	0.998683	0.990089	0.95232	0.87081	0.737021	0.578999	0.374838	0.23283
5.68565	1	1	0.999999	0.99993	0.998789	0.990667	0.954255	0.874579	0.742492	0.585249	0.38052	0.237093
5.75206	1	1	0.999999	0.999938	0.998886	0.99121	0.956111	0.878239	0.747852	0.591416	0.386175	0.241361
5.81847	1	1	0.999999	0.999945	0.998976	0.991722	0.957892	0.881792	0.753103	0.597502	0.391801	0.245633
5.88488	1	1	0.999999	0.999951	0.999058	0.992204	0.959601	0.885242	0.758247	0.603507	0.397397	0.249908
5.95129	1	1	0.999999	0.999956	0.999134	0.992658	0.96124	0.888592	0.763286	0.60943	0.402964	0.254186
6.0177	1	1	1	0.999961	0.999203	0.993085	0.962813	0.891843	0.768222	0.615274	0.4085	0.258465
6.08411	1	1	1	0.999965	0.999268	0.993488	0.964322	0.895	0.773058	0.621038	0.414005	0.262744
6.15052	1	1	1	0.999969	0.999326	0.993867	0.96577	0.898066	0.777794	0.626723	0.419477	0.267024
6.21692	1	1	1	0.999973	0.999381	0.994224	0.967159	0.901041	0.782432	0.63233	0.424917	0.271303
6.28333	1	1	1	0.999976	0.99943	0.994561	0.968492	0.90393	0.786976	0.637859	0.430324	0.275581
6.34974	1	1	1	0.999978	0.999476	0.994877	0.96977	0.906735	0.791426	0.643311	0.435698	0.279857
6.41615	1	1	1	0.999981	0.999518	0.995176	0.970997	0.909458	0.795784	0.648686	0.441037	0.28413
6.48256	1	1	1	0.999983	0.999557	0.995456	0.972174	0.912102	0.800053	0.653986	0.446342	0.2884
6.54897	1	1	1	0.999985	0.999593	0.995721	0.973303	0.914668	0.804233	0.659211	0.451611	0.292666
6.61538	1	1	1	0.999986	0.999625	0.99597	0.974386	0.91716	0.808327	0.664363	0.456846	0.296927
6.68179	1	1	1	0.999988	0.999656	0.996205	0.975426	0.919579	0.812336	0.66944	0.462044	0.301183
6.7482	1	1	1	0.999989	0.999683	0.996426	0.976423	0.921927	0.816262	0.674445	0.467206	0.305433

## Sheet: 6D 66% CSF data
10 X	10 Y	8.0 X	8.0 Y	6.3 X	6.3 Y	5.0 X	5.0 Y	4.0 X	4.0 Y	3.2 X	3.2 Y	2.5 X	2.5 Y	2.0 X	2.0 Y	1.6 X	1.6 Y	1.3 X	1.3 Y	1.0 X	1.0 Y	0.8 X	0.8 Y
0.233333	0.00149952	0.333333	0.00263399	0.433333	-0.00101564	0.5	0.00182122	0.55	0.000465192	0.433333	0.0157982	0.783333	0.00150365	0.55	0.000230929	0.6	-0.000454261	0.55	0.00246725	1.11667	0.0237181	0.883333	0.00025981
0.233333	0.00305761	0.35	-0.00214971	0.45	5.97435e-05	0.5	0.00537879	0.55	0.00366286	0.45	0.0140669	0.8	0.00626931	0.566667	0.0128598	0.6	0.00313358	0.566667	0.0053068	1.13333	-0.010087	0.9	-0.011594
0.233333	0.00416346	0.35	-0.000991935	0.45	0.00160676	0.516667	-0.00360396	0.566667	0.000623466	0.466667	3.09163e-05	0.816667	-0.000632683	0.583333	0.0122103	0.616667	0.00154173	0.583333	0.0107966	1.15	-0.00178121	0.916667	0.00472529
0.25	-0.000471472	0.35	0.000807159	0.466667	-0.000674266	0.516667	-0.00202657	0.566667	0.00546601	0.483333	-0.00485386	0.833333	-0.00975317	0.6	-0.00460414	0.616667	0.00986931	0.6	-0.000498498	1.15	0.0131404	0.933333	1.62381e-05
0.25	0.000617777	0.366667	-0.00140376	0.466667	0.000955896	0.533333	-0.00335222	0.583333	-0.0059312	0.5	-0.00262789	0.85	-0.000632683	0.616667	-0.00611961	0.633333	-0.000660743	0.616667	-0.00144501	1.16667	-0.00648841	0.95	-0.00120162
0.25	0.000679868	0.366667	-0.000484276	0.483333	-0.0024138	0.533333	0.000361127	0.583333	-0.00428633	0.516667	-0.0119646	0.866667	-0.00276901	0.633333	-0.00258351	0.633333	0.000497858	0.633333	-0.00283324	1.16667	0.00161647	0.966667	0.0100839
0.266667	-0.00369199	0.366667	0.00329949	0.483333	-0.000932496	0.533333	0.00178274	0.6	-0.00831531	0.533333	-0.00324621	0.883333	-0.00449689	0.65	-0.00871755	0.65	-0.0119486	0.65	0.00246725	1.18333	-0.00169026	0.983333	0.00732339
0.266667	-0.00367538	0.383333	-0.00230755	0.483333	0.000955896	0.55	-0.00184372	0.6	-0.00136383	0.55	0.00705538	0.883333	-0.00391935	0.65	-0.00388141	0.65	-0.000454261	0.666667	-0.00926954	1.18333	0.00141055	1	-0.010295
0.266667	-0.00217939	0.383333	-0.00100507	0.5	-0.000502113	0.55	-0.000179557	0.616667	-0.00348894	0.55	0.00757449	0.9	-0.00720601	0.666667	-0.00327494	0.65	0.00595463	0.683333	-0.00529418	1.2	-0.0115047	1.01667	-0.001364
0.283333	-0.00677209	0.383333	0.000596596	0.5	0.00234493	0.55	0.00325014	0.616667	0.00605931	0.566667	-0.00837832	0.9	0.00372179	0.666667	-0.00265568	0.666667	-0.00279679	0.683333	0.00107173	1.2	-0.00435521	1.03333	0.002046
0.283333	-0.00477178	0.383333	0.000649638	0.5	0.00418323	0.566667	-0.00911194	0.633333	-0.00965273	0.566667	-0.0043504	0.916667	0.00198451	0.683333	-0.0131517	0.666667	0.000715805	0.7	-0.00169742	1.21667	0.00295495	1.05	-0.00672258
0.283333	-0.00386607	0.4	-0.00606647	0.516667	-0.00796082	0.566667	-0.00361127	0.633333	0.0013595	0.583333	-0.00639967	0.916667	0.00552981	0.683333	-0.00609818	0.666667	0.00469741	0.7	-0.00128085	1.21667	0.0069246	1.06667	0.00488767
0.283333	0.00283161	0.4	-0.00256185	0.516667	-0.00176944	0.566667	-0.000448892	0.633333	0.00261076	0.583333	0.00375206	0.933333	-0.0136403	0.683333	-0.00287217	0.683333	-0.00267444	0.716667	-0.00390595	1.23333	-0.00354409	1.08333	-0.00582948
0.3	-0.00637297	0.4	0.000153551	0.516667	0.00199411	0.583333	-0.00656665	0.65	-0.00587305	0.6	-0.00802767	0.933333	0.000714959	0.7	-0.00609818	0.683333	0.00254786	0.716667	0.00688785	1.23333	0.0117066	1.1	-0.00315019
0.3	-0.00780433	0.4	0.00145394	0.533333	-0.00213583	0.583333	-0.00296926	0.65	0.000290379	0.6	-0.00330804	0.933333	0.0116101	0.7	0.00225155	0.683333	0.00291828	0.733333	-0.00395935	1.25	-0.00779699	1.11667	-0.0128931
0.3	-0.00514993	0.416667	-0.0104931	0.533333	0.00156372	0.583333	-0.00330651	0.65	0.000448116	0.616667	-0.0043592	0.95	-0.00843851	0.7	0.00712169	0.7	-0.00318875	0.733333	0.000287538	1.25	-0.000648649	1.13333	-0.01541
0.3	0.00148896	0.416667	-0.00757003	0.533333	0.00178621	0.6	-0.00559211	0.666667	-0.0056986	0.616667	0.00150831	0.95	-0.00255915	0.716667	-0.00792374	0.7	-0.000316606	0.733333	0.00265655	1.26667	-0.0026717	1.15	-0.0153288
0.316667	-0.00891445	0.416667	-0.00190167	0.533333	0.00255699	0.6	-0.00410415	0.666667	-0.00557222	0.633333	-0.0045447	0.95	-0.00151743	0.716667	-0.000101247	0.7	0.00284072	0.75	-0.0068086	1.26667	0.000689833	1.15	0.00354538
0.316667	-0.00721168	0.416667	-0.000448867	0.55	-0.00376389	0.6	0.000321002	0.666667	-0.00164988	0.633333	0.00512325	0.966667	-0.00690236	0.716667	0.00530228	0.716667	-0.00421738	0.75	-0.00592068	1.28333	-0.00408933	1.16667	-0.00899592
0.316667	-0.0055991	0.433333	-0.00954346	0.55	-0.00454771	0.6	0.0061425	0.683333	-0.00574757	0.65	-0.00281338	0.966667	-0.00120785	0.733333	-0.00362149	0.716667	-0.00417094	0.75	0.000347892	1.28333	0.00223423	1.16667	0.0237707
0.316667	-0.00432057	0.433333	-0.00277242	0.55	-0.00379884	0.616667	-0.00527212	0.683333	-0.00372154	0.65	-0.00160803	0.966667	0.00285342	0.733333	-0.00272784	0.716667	0.00232822	0.766667	-0.00743961	1.3	-0.0138275	1.18333	-0.0153288
0.333333	-0.00710835	0.433333	-0.0022053	0.55	-0.000836409	0.616667	-0.00475293	0.683333	-0.0039268	0.666667	-0.00813099	0.983333	0.000874169	0.733333	0.00644086	0.733333	-0.00353163	0.766667	-0.00343739	1.3	-0.00332599	1.18333	0.00937504
0.333333	-0.00393307	0.433333	-0.00207884	0.566667	-0.00397867	0.616667	-0.00316989	0.683333	0.00405211	0.666667	0.000137119	0.983333	0.00432316	0.75	-0.00611961	0.733333	0.0017425	0.766667	0.0058976	1.3	0.0124606	1.2	-0.00639782
0.333333	-8.60671e-05	0.45	-0.00926154	0.566667	-0.00166415	0.616667	-0.00156471	0.7	-0.0129672	0.683333	-0.00983515	0.983333	0.00676231	0.75	0.00254675	0.733333	0.00587786	0.783333	-0.0019997	1.31667	-0.0183747	1.2	0.00628175
0.333333	0.00108698	0.45	-0.00767953	0.566667	0.000776665	0.633333	-0.0138002	0.7	-0.0028378	0.683333	-0.00565768	1	-0.00293335	0.75	0.00816136	0.75	-0.00821466	0.783333	-0.00180573	1.31667	-0.0122831	1.21667	-0.0158971
0.35	-0.00360495	0.45	-0.00292928	0.566667	0.00201263	0.633333	-0.00975191	0.7	0.00265443	0.7	-0.000278247	1	0.00191769	0.766667	-0.00236702	0.75	-0.00499687	0.783333	0.00136679	1.31667	0.00286741	1.21667	0.00497305
0.35	-0.00129961	0.45	-0.00119319	0.583333	-0.00612654	0.633333	-0.00746329	0.7	0.0082804	0.7	0.00624513	1	0.010688	0.766667	-0.00102234	0.75	0.0019544	0.783333	0.0113645	1.31667	0.00846244	1.23333	-0.0116752
0.35	0.0148618	0.466667	-0.00487614	0.583333	-0.00338568	0.633333	-0.00138956	0.716667	-0.00883865	0.716667	-0.00831648	1.01667	-0.00268685	0.766667	0.00472745	0.766667	-0.00421738	0.8	-0.000940205	1.33333	-0.00785586	1.23333	-0.00906571
0.35	0.026799	0.466667	-0.0049845	0.583333	-0.000968578	0.65	-0.0126318	0.716667	-0.00374853	0.716667	0.00761632	1.01667	0.00318725	0.783333	-0.00150104	0.766667	0.00450131	0.8	0.000287538	1.33333	-0.00343504	1.25	-0.00639782
0.366667	-0.00233242	0.466667	-0.00284933	0.583333	0.00144878	0.65	-0.00702191	0.716667	-0.000428633	0.733333	-0.00534763	1.01667	0.0073892	0.783333	-0.000589142	0.766667	0.0114068	0.8	0.00175603	1.33333	-8.43357e-05	1.25	0.00152285
0.366667	0.022181	0.466667	-0.00259695	0.6	-0.003365	0.65	-0.0025651	0.716667	0.00127237	0.733333	0.0119028	1.03333	-0.00671301	0.783333	0.00433804	0.783333	-0.00368915	0.8	0.00413732	1.33333	0.00106183	1.26667	-0.0391658
0.366667	0.0492736	0.483333	-0.00431124	0.6	-0.00455544	0.65	0.00135798	0.733333	-0.00291699	0.75	0.000137119	1.03333	-0.00189097	0.8	-0.00900621	0.783333	-0.00257715	0.816667	-0.0021304	1.35	-0.0156485	1.26667	-0.0114316
0.366667	0.043035	0.483333	0.00113193	0.6	-0.00293089	0.666667	-0.0129537	0.733333	-0.00127928	0.75	0.00374087	1.03333	0.010688	0.8	0.00495573	0.783333	0.00184011	0.816667	0.000265061	1.35	-0.00857658	1.26667	-0.00381582
0.383333	-0.00568904	0.483333	0.00160798	0.6	-0.000932496	0.666667	-0.0115347	0.733333	0.00291768	0.766667	0.000635732	1.05	-0.00334418	0.8	0.00659662	0.8	-0.00411465	0.816667	0.000258714	1.35	-0.0028798	1.28333	-0.0127307
0.383333	0.03861	0.483333	0.00361467	0.616667	-0.00669962	0.666667	-0.00622145	0.733333	0.00740366	0.766667	0.00850198	1.05	0.00178133	0.816667	-0.0109858	0.8	-0.000316606	0.816667	0.000751121	1.35	0.00402703	1.28333	-0.00502064
0.383333	0.0563591	0.5	-0.0026458	0.616667	-0.00379884	0.666667	0.00168526	0.75	-0.00663912	0.783333	0.00200956	1.05	0.00492453	0.816667	-0.00165889	0.8	0.00338305	0.833333	0.000258582	1.36667	-0.0263887	1.28333	0.00172671
0.383333	0.0766044	0.5	0.00505352	0.616667	-0.000791601	0.683333	-0.00858679	0.75	-0.00703603	0.783333	0.00412602	1.06667	-0.0133105	0.816667	1.4433e-05	0.816667	0.000125721	0.833333	0.000679218	1.36667	-0.00779699	1.3	-0.0153272
0.4	-0.00455295	0.5	0.00935791	0.616667	0.00249562	0.683333	-0.00755773	0.75	-0.000662432	0.8	-0.00763633	1.06667	-0.0118073	0.833333	-0.0106932	0.816667	0.00401215	0.833333	0.00164694	1.36667	-0.00376466	1.3	-0.00258186
0.4	0.0738833	0.5	0.0261349	0.633333	-0.00402526	0.683333	-0.00448892	0.75	0.000350999	0.8	-0.000299168	1.06667	0.00064814	0.833333	-0.00720208	0.816667	0.0146878	0.833333	0.00623436	1.36667	-0.00219273	1.3	0.00378333
0.4	0.0768314	0.516667	0.00188986	0.633333	-0.00321352	0.683333	-0.00205276	0.766667	-0.00261055	0.816667	-0.000299168	1.08333	-0.00543235	0.833333	0.00582211	0.833333	-0.00404144	0.85	-0.00275821	1.38333	-0.0170661	1.31667	-0.0187388
0.4	0.109096	0.516667	0.00922969	0.633333	0.00606396	0.7	-0.0129517	0.766667	0.000872235	0.816667	0.00726533	1.08333	-0.0058058	0.85	-0.0142021	0.833333	-0.00375798	0.85	-0.00354519	1.38333	-0.0138275	1.31667	-0.0125159
0.416667	-0.0017902	0.516667	0.0385148	0.633333	0.0053799	0.7	-0.00625953	0.766667	0.00191386	0.833333	-0.00392637	1.08333	-0.000304016	0.85	0.00254675	0.833333	0.017041	0.85	0.00360307	1.38333	-0.00111009	1.31667	0.00151354
0.416667	0.0947949	0.516667	0.0617506	0.65	-0.00127047	0.7	-0.00595102	0.766667	0.00687761	0.833333	0.00100969	1.1	-0.00778117	0.85	0.0121467	0.85	-0.00258791	0.85	0.0068225	1.38333	0.00307825	1.33333	-0.0216616
0.416667	0.127278	0.533333	0.00125203	0.65	0.00169284	0.7	0.00690044	0.783333	-0.0088968	0.85	0.00107202	1.1	-0.00481618	0.866667	-0.00669693	0.85	-0.000996903	0.866667	-0.00355859	1.4	-0.0270986	1.33333	-0.016561
0.416667	0.103575	0.533333	0.0227759	0.65	0.00270339	0.716667	-0.00572016	0.783333	0.00112192	0.85	0.00262789	1.1	-0.00296006	0.866667	-0.000242588	0.85	0.00459787	0.866667	-0.00302254	1.4	-0.0150631	1.33333	0.00556385
0.433333	-0.000886491	0.533333	0.0588309	0.65	0.0141555	0.716667	-0.00565765	0.783333	0.00318093	0.85	0.00845888	1.1	0.00642663	0.866667	0.00394863	0.85	0.0041831	0.866667	-0.00101945	1.4	-0.0024776	1.35	-0.0154912
0.433333	0.111594	0.533333	0.0816728	0.666667	-0.00372336	0.716667	-0.00545497	0.783333	0.00430581	0.866667	-0.0061727	1.11667	-0.015121	0.883333	-0.00959956	0.866667	-0.00601823	0.866667	0.000182229	1.4	0.00413245	1.35	-0.0109693
0.433333	0.128775	0.55	0.0104296	0.666667	-0.00106161	0.716667	-0.0011527	0.8	-0.0087805	0.866667	-0.00188589	1.11667	-0.0095154	0.883333	-0.00835676	0.866667	-0.000904168	0.883333	-0.00748907	1.41667	-0.00932368	1.35	-0.0131955
0.433333	0.162421	0.55	0.0374101	0.666667	0.00736339	0.733333	-0.0124032	0.8	-0.00469886	0.866667	0.00705538	1.11667	-0.00267199	0.883333	0.00456084	0.866667	0.00704792	0.883333	-0.00598829	1.41667	-0.00304069	1.36667	-0.0210933
0.45	0.000869278	0.55	0.0836259	0.666667	0.0371684	0.733333	-0.00395025	0.8	-0.00113003	0.883333	-0.00662994	1.11667	0.000435483	0.9	-0.00173677	0.866667	0.00715469	0.883333	0.000182229	1.41667	-0.00324692	1.36667	-0.0225096
0.45	0.155419	0.55	0.108518	0.683333	-0.00315731	0.733333	-0.00156488	0.8	0.00693223	0.883333	0.000401912	1.13333	-0.0102271	0.9	-0.00136889	0.883333	-0.00108964	0.883333	0.000874255	1.41667	-0.00219305	1.36667	0.0198465
0.45	0.188883	0.566667	0.018934	0.683333	0.00853592	0.733333	0.00301598	0.816667	-0.00796641	0.883333	0.00661909	1.13333	-0.00663508	0.9	0.00282887	0.883333	-0.000788616	0.9	0.00250943	1.43333	-0.00997797	1.38333	-0.0210933
0.45	0.170939	0.566667	0.0723636	0.683333	0.0109928	0.75	-0.0129517	0.816667	-0.00236263	0.9	-0.0025148	1.13333	-0.00745518	0.916667	-0.00457452	0.883333	-0.000867225	0.9	0.00498646	1.43333	-0.00851791	1.38333	-0.0148954
0.466667	0.00913172	0.566667	0.118755	0.683333	0.0643849	0.75	-0.00308964	0.816667	0.00633992	0.9	0.00238055	1.13333	-0.00654868	0.916667	0.000599693	0.883333	0.00730681	0.9	0.00827255	1.43333	-0.00559073	1.38333	-0.00211042
0.466667	0.208579	0.566667	0.132011	0.7	-0.00296863	0.75	-0.00257385	0.816667	0.00611776	0.9	0.00512325	1.15	-0.00843851	0.916667	0.0096124	0.9	-0.00153152	0.9	0.0100478	1.43333	0.0103126	1.4	-0.0107821
0.466667	0.250372	0.583333	0.0364388	0.7	0.00836377	0.75	-0.00179557	0.833333	-0.00818341	0.916667	0.00405003	1.15	-0.00656827	0.933333	-0.00611961	0.9	0.00254786	0.916667	-0.0129051	1.45	-0.0125239	1.4	-0.0152523
0.466667	0.206261	0.583333	0.0974557	0.7	0.0210297	0.766667	-0.00828912	0.833333	-0.0101761	0.916667	0.00462464	1.15	-0.0058058	0.933333	-0.00282712	0.9	0.00787385	0.916667	-0.00712949	1.45	-0.00703365	1.4	0.00961415
0.483333	0.0186335	0.583333	0.148731	0.7	0.0890548	0.766667	-0.00505577	0.833333	0.0123946	0.916667	0.00480099	1.15	0.00564377	0.933333	0.00356951	0.9	0.00609733	0.916667	-0.00703162	1.45	-0.000648649	1.41667	-0.0258836
0.483333	0.227881	0.583333	0.164306	0.716667	0.00416363	0.766667	-0.00252648	0.833333	0.0120796	0.933333	-0.00605839	1.16667	-0.0164087	0.95	-0.00828456	0.916667	-0.00189964	0.916667	0.00726293	1.45	0.00427949	1.41667	-0.0319084
0.483333	0.218708	0.6	0.0583375	0.716667	0.0184309	0.766667	0.0013595	0.85	-0.00825716	0.933333	0.00194459	1.16667	-0.00964192	0.95	-0.00301502	0.916667	-0.000560032	0.933333	-0.00398956	1.46667	-0.0201195	1.41667	-0.00381582
0.483333	0.280612	0.6	0.137568	0.716667	0.0214044	0.783333	-0.00417302	0.85	-0.00347135	0.933333	0.00658517	1.16667	-0.00125971	0.95	0.00161216	0.916667	-0.000234286	0.933333	0.00146383	1.46667	-0.0108435	1.43333	-0.0186576
0.5	0.0303817	0.6	0.183743	0.716667	0.122592	0.783333	-0.00316937	0.85	0.00705296	0.95	-0.00726533	1.16667	-0.00127002	0.966667	-0.0146246	0.916667	0.00280524	0.933333	0.0043238	1.46667	-0.00219273	1.43333	-0.0239373
0.5	0.322793	0.6	0.196977	0.733333	0.00755994	0.783333	0.00798998	0.85	0.00949891	0.95	-0.000673128	1.18333	-0.0173947	0.966667	0.00262463	0.933333	0.00058289	0.933333	0.00707363	1.46667	-0.00147233	1.43333	-0.0106374
0.5	0.270194	0.616667	0.0786062	0.733333	0.0303049	0.783333	0.00982432	0.866667	-0.0060475	0.95	0.00577262	1.18333	-0.0136403	0.966667	0.0135093	0.933333	0.000765065	0.95	-0.000664926	1.48333	-0.022117	1.45	-0.0271014
0.5	0.317424	0.616667	0.168661	0.733333	0.0316905	0.8	-0.0103924	0.866667	-0.0027586	0.966667	-0.00173268	1.18333	0.00191769	0.983333	-0.0133361	0.933333	0.00450131	0.95	0.00250943	1.48333	-0.0153719	1.45	-0.00763804
0.516667	0.0509862	0.616667	0.192216	0.733333	0.15613	0.8	-0.000442133	0.866667	-0.00208406	0.966667	-0.00083474	1.18333	0.00785003	0.983333	-0.00249519	0.933333	0.0092836	0.95	0.00498646	1.48333	-0.00910558	1.45	-0.00509486
0.516667	0.291943	0.616667	0.223907	0.75	0.0201263	0.8	0.00304747	0.866667	0.00752055	0.966667	0.00154317	1.2	-0.0212565	0.983333	0.00815427	0.95	-0.0101606	0.95	0.0053068	1.48333	-0.00312113	1.46667	-0.023529
0.516667	0.355848	0.633333	0.113545	0.75	0.0492932	0.8	0.0195589	0.883333	-0.00711429	0.983333	0.00306647	1.2	-0.00743691	1	-0.0047478	0.95	-0.00382532	0.966667	-0.00637813	1.5	-0.023094	1.46667	-0.0101365
0.516667	0.327016	0.633333	0.204983	0.75	0.0532912	0.816667	-4.01252e-05	0.883333	-0.00994348	0.983333	0.00448286	1.2	-0.00877468	1	-0.000418558	0.95	0.00112877	0.966667	-0.00226568	1.5	-0.014558	1.46667	-0.0080793
0.533333	0.0708935	0.633333	0.256055	0.75	0.189667	0.816667	0.00803735	0.883333	0.000272766	0.983333	0.005544	1.2	0.00151592	1	0.000989104	0.95	0.00781931	0.966667	-0.000877104	1.5	-0.000788326	1.48333	-0.033812
0.533333	0.352178	0.633333	0.252917	0.766667	0.0175979	0.816667	0.0130127	0.883333	0.00943309	1	-0.00474383	1.21667	-0.014601	1.01667	-0.00698559	0.966667	-0.00795645	0.966667	0.00175603	1.5	0.00149696	1.48333	-0.00932068
0.533333	0.403051	0.65	0.14168	0.766667	0.0643587	0.816667	0.0526486	0.9	-0.00101633	1	-0.000340079	1.21667	-0.0121559	1.01667	-0.000935697	0.966667	-0.00526272	0.983333	-0.0044821	1.51667	-0.0178295	1.48333	0.00300576
0.533333	0.440561	0.65	0.248675	0.766667	0.0757617	0.833333	-0.000882754	0.9	0.000755937	1	0.00718003	1.21667	-0.00676872	1.01667	-0.000802187	0.966667	-0.00216012	0.983333	0.00523495	1.51667	-0.0159897	1.5	-0.0209309
0.55	0.0903619	0.65	0.258592	0.766667	0.23646	0.833333	0.00519507	0.9	0.00607667	1.01667	-0.000361495	1.21667	0.00194294	1.03333	-0.00438764	0.966667	0.00291394	0.983333	0.00486201	1.51667	-0.00229815	1.5	-0.0340865
0.55	0.375959	0.65	0.293403	0.783333	0.0183527	0.833333	0.0460168	0.9	0.00752055	1.01667	0.00331497	1.23333	-0.0201883	1.03333	-0.00189254	0.983333	-0.00127511	0.983333	0.00511749	1.51667	0.00669273	1.5	-0.00930365
0.55	0.414591	0.666667	0.167052	0.783333	0.0851046	0.833333	0.0783124	0.916667	-0.00909415	1.01667	0.00392637	1.23333	-0.0159897	1.03333	0.00365615	0.983333	-0.00199143	1	-0.00729302	1.53333	-0.0299923	1.51667	-0.0234478
0.55	0.375262	0.666667	0.280225	0.783333	0.106921	0.85	-0.00192601	0.916667	-0.00796641	1.03333	-0.0108594	1.23333	-0.0143001	1.05	-0.00960288	0.983333	0.000354306	1	9.93978e-05	1.53333	-0.00561602	1.51667	-0.0242942
0.566667	0.113858	0.666667	0.315728	0.783333	0.269721	0.85	0.00159484	0.916667	-0.000136383	1.03333	0.000511079	1.23333	0.00144475	1.05	-0.00223528	0.983333	0.00057815	1	0.00372927	1.53333	-0.00293067	1.51667	-0.0080793
0.566667	0.455362	0.666667	0.321008	0.8	0.0171828	0.85	0.0744954	0.916667	0.0134476	1.03333	0.00695617	1.25	-0.0137179	1.05	-0.000202062	1	-0.000798398	1	0.00543023	1.53333	0.00291198	1.53333	-0.0210933
0.566667	0.419485	0.683333	0.198518	0.8	0.112616	0.85	0.0974736	0.933333	-0.00485725	1.05	-0.00714166	1.25	-0.00876717	1.06667	-0.012831	1	-4.57169e-05	1.01667	0.00185593	1.55	-0.0191815	1.53333	-0.0148954
0.566667	0.538272	0.683333	0.321706	0.8	0.147636	0.866667	0.000931638	0.933333	-0.000194833	1.05	-0.00400082	1.25	-0.00382182	1.06667	-0.00838662	1	0.0057693	1.01667	0.0022903	1.55	-0.00387124	1.53333	-0.0210829
0.583333	0.134592	0.683333	0.338031	0.8	0.314673	0.866667	0.00750341	0.933333	0.00325634	1.05	0.00437533	1.25	0.00277095	1.06667	-0.00594241	1	0.00368622	1.01667	0.00253035	1.55	0.00202712	1.55	-0.0202814
0.583333	0.505324	0.683333	0.3939	0.816667	0.030919	0.866667	0.0776495	0.933333	0.00633992	1.06667	-0.00104709	1.26667	-0.0169017	1.08333	-0.00864539	1.01667	-0.0025734	1.01667	0.0164172	1.55	0.00634626	1.55	-0.0146574
0.583333	0.552746	0.7	0.223605	0.816667	0.148463	0.866667	0.11802	0.95	-0.00291699	1.06667	0.000800165	1.26667	-0.0133929	1.08333	-0.00994611	1.01667	0.00104006	1.03333	-0.0141482	1.56667	-0.0108504	1.55	-0.000405031
0.583333	0.477547	0.7	0.359642	0.816667	0.176041	0.883333	0.00699518	0.95	-0.00261671	1.06667	0.0045447	1.26667	-2.00456e-05	1.08333	-0.005553	1.01667	0.00210858	1.03333	-0.00213913	1.56667	-0.00898842	1.56667	-0.0241786
0.6	0.158604	0.7	0.39172	0.816667	0.369352	0.883333	0.0181366	0.95	0.00765616	1.08333	-0.00262911	1.26667	0.0018006	1.1	-0.014538	1.01667	0.0034689	1.03333	-0.0017383	1.56667	-0.000547002	1.56667	-0.0172748
0.6	0.517727	0.7	0.424023	0.833333	0.0489572	0.883333	0.112711	0.95	0.00985855	1.08333	0.00375206	1.28333	-0.0214749	1.1	-0.0103052	1.03333	-0.00455394	1.03333	0.00490363	1.56667	0.00128612	1.56667	-0.0178853
0.6	0.571561	0.716667	0.262903	0.833333	0.169746	0.883333	0.141029	0.966667	-0.00552416	1.08333	0.00528669	1.28333	-0.0132501	1.1	-0.00586453	1.03333	-0.00192425	1.05	-0.00719106	1.58333	-0.0142394	1.58333	-0.0385709
0.6	0.517386	0.716667	0.403544	0.833333	0.227601	0.9	0.00950587	0.966667	0.00207225	1.1	-0.00707983	1.28333	-0.0157513	1.11667	-0.0128052	1.03333	-0.00216012	1.05	-0.000182993	1.58333	-0.0143399	1.58333	-0.0216616
0.616667	0.193926	0.716667	0.425739	0.833333	0.412094	0.9	0.0381189	0.966667	0.00845575	1.1	-0.00440091	1.28333	-0.00844786	1.11667	-0.00703277	1.03333	0.00670379	1.05	0.003247	1.58333	-0.00746371	1.58333	-0.0163931
0.616667	0.54228	0.716667	0.433186	0.85	0.0577876	0.9	0.133693	0.966667	0.0120656	1.1	0.00587117	1.3	-0.0216673	1.11667	-0.00352166	1.05	-0.00183152	1.05	0.00303222	1.58333	0.00500346	1.6	-0.0275074
0.616667	0.669647	0.733333	0.296034	0.85	0.210163	0.9	0.160883	0.983333	-0.00691973	1.11667	-0.00167035	1.3	-0.0124033	1.13333	-0.0162227	1.05	-0.00198869	1.06667	-0.0087918	1.6	-0.0165209	1.6	-0.0289341
0.616667	0.629858	0.733333	0.430251	0.85	0.253338	0.916667	0.0120166	0.983333	0.00290379	1.11667	0.00466836	1.3	-0.0041628	1.13333	-0.0152311	1.05	0.00388186	1.06667	-0.00270703	1.6	-0.0116654	1.6	0.00130036
0.633333	0.21861	0.733333	0.463672	0.85	0.484385	0.916667	0.0729075	0.983333	0.00576706	1.11667	0.00600123	1.3	0.00030603	1.13333	-0.00913559	1.05	0.00518359	1.06667	0.00309757	1.6	-0.00387944	1.61667	-0.0241786
0.633333	0.627356	0.733333	0.505844	0.866667	0.0722031	0.916667	0.149235	0.983333	0.00693223	1.11667	0.00758538	1.31667	-0.0202705	1.15	-0.0189565	1.06667	-0.0083319	1.06667	0.00424097	1.6	0.00524478	1.61667	-0.0131108
[truncated: 1,547 more rows]

[truncated: 2 more sheets: 6D 66% CSF multistep fit, 6D 66% CSF inset fit]
