# Supplementary material for: Autocatalytic amplification of Alzheimer-associated Aβ42 peptide aggregation in human cerebrospinal fluid
Source: Commun Biol. 2019 Oct 8;2:365. doi: 10.1038/s42003-019-0612-2 (PMC6783456; doi:10.1038/s42003-019-0612-2)
Supplement: Supplementary file 7 — Supplementary Data 5 [file 42003_2019_612_MOESM7_ESM.xlsx]

## Sheet: 7A
	0% seed	0% seed	0% seed	1% seed	1% seed	1% seed	3% seed	3% seed	3% seed	10% seed	10% seed	10% seed	30% seed	30% seed	30% seed
0	578	503	501	527	535	521	532	559	617	711	782	748	1049	1046	1078
0.00416667	556	488	496	533	512	526	541	539	608	715	744	715	1032	1043	1039
0.00833333	574	478	477	507	518	526	539	532	592	700	752	725	1028	1025	1071
0.0125	583	495	499	511	498	505	511	558	592	694	726	713	1010	1029	1047
0.0166667	580	493	483	516	514	526	535	548	616	690	733	699	984	1015	1036
0.0208333	586	481	469	504	489	530	524	546	579	678	744	717	969	1016	1020
0.025	573	490	469	514	514	521	512	539	589	703	724	722	976	1022	1009
0.0291667	580	482	479	517	503	530	516	523	590	688	718	700	989	1011	1015
0.0333333	612	510	487	512	502	528	502	557	597	684	730	709	979	997	1011
0.0375	611	506	481	519	524	522	526	554	570	674	702	699	963	1006	994
0.0416667	529	515	502	526	537	513	499	526	592	683	713	700	956	975	1013
0.0458333	546	486	479	507	501	523	505	546	588	673	712	699	960	989	1017
0.05	555	487	481	504	528	499	504	536	574	672	723	681	964	1000	1014
0.0541667	542	487	475	496	502	513	492	536	596	666	708	682	975	960	987
0.0583333	528	483	476	502	521	512	512	541	574	676	722	678	940	957	1010
0.0625	542	490	463	495	511	504	517	534	590	692	715	688	936	971	1022
0.0666667	548	479	478	482	495	506	498	515	598	689	729	696	1000	951	1004
0.0708333	527	473	478	515	489	514	499	516	587	678	710	692	964	984	1021
0.075	534	472	476	500	495	522	494	516	603	695	721	694	976	983	1014
0.0791667	541	475	463	505	502	498	506	524	592	698	741	708	948	997	1032
0.0833333	534	498	479	477	496	504	503	542	595	691	723	700	967	979	1029
0.0875	535	495	461	502	492	506	492	537	595	702	743	710	948	975	1036
0.0916667	522	464	470	496	494	500	510	525	595	700	757	716	945	972	1042
0.0958333	542	464	463	491	486	480	517	523	604	667	752	717	964	996	1029
0.1	528	454	448	483	496	490	497	530	608	686	735	688	963	978	1037
0.104167	517	472	452	490	489	498	513	537	603	674	740	715	986	992	1042
0.108333	520	455	450	466	494	487	500	536	591	691	768	711	965	1018	1051
0.1125	530	458	448	474	484	489	502	521	611	688	746	689	991	994	1032
0.116667	524	445	447	493	485	490	497	524	598	686	761	695	955	1016	1072
0.120833	535	472	461	491	488	488	499	534	600	684	730	709	974	1011	1033
0.125	520	448	458	488	485	485	496	534	596	687	760	696	983	1024	1085
0.129167	532	462	441	476	488	488	526	529	589	696	754	712	969	1006	1078
0.133333	526	447	457	476	479	478	502	531	592	681	769	708	990	1024	1082
0.1375	518	446	452	474	472	492	503	543	601	711	764	700	984	1022	1102
0.141667	520	450	441	487	472	492	495	539	576	674	771	699	1009	1021	1102
0.145833	517	439	438	486	477	491	500	547	603	700	753	691	997	1046	1095
0.15	520	444	448	496	499	487	500	544	600	678	772	718	993	1037	1132
0.154167	518	451	444	480	499	476	506	534	590	702	777	723	1018	1055	1111
0.158333	509	473	440	477	476	480	496	549	596	687	783	708	1015	1054	1111
0.1625	515	460	454	476	464	510	515	532	591	700	788	702	1010	1057	1147
0.166667	507	446	449	476	470	490	496	558	605	697	779	712	1043	1071	1154
0.170833	516	453	439	469	488	502	502	542	608	694	779	710	1022	1078	1202
0.175	505	451	444	467	483	500	495	532	597	703	784	721	1027	1086	1199
0.179167	508	441	442	481	476	484	508	544	618	721	794	704	1038	1086	1194
0.183333	484	450	452	490	485	486	505	536	619	721	798	718	1051	1106	1239
0.1875	504	446	450	479	495	492	518	547	632	696	773	736	1048	1132	1233
0.191667	488	452	454	479	479	498	505	540	628	724	773	742	1053	1126	1236
0.195833	494	436	449	472	482	503	512	543	620	700	780	739	1055	1137	1286
0.2	487	453	443	468	468	487	515	556	612	729	809	728	1082	1173	1292
0.204167	498	466	436	472	478	480	514	568	625	725	796	738	1092	1138	1312
0.208333	487	441	432	485	488	497	522	557	613	694	787	742	1114	1168	1332
0.2125	490	460	436	485	471	486	527	561	630	720	806	740	1117	1220	1350
0.216667	486	446	455	469	484	489	512	558	633	739	818	750	1132	1224	1373
0.220833	490	464	452	458	482	501	521	557	632	738	801	761	1164	1244	1427
0.225	486	441	452	476	478	504	541	562	632	736	792	758	1170	1271	1489
0.229167	486	440	453	485	483	494	537	557	644	759	842	772	1177	1307	1532
0.233333	490	472	453	480	480	514	529	573	634	758	834	772	1192	1373	1583
0.2375	476	460	458	488	497	514	534	581	626	768	854	767	1227	1369	1629
0.241667	500	464	437	480	480	500	544	559	623	747	842	792	1241	1392	1668
0.245833	486	449	442	489	493	501	544	581	655	772	837	802	1244	1458	1736
0.25	484	461	444	487	489	512	561	574	645	758	841	782	1296	1504	1784
0.254167	507	458	457	478	476	507	561	582	663	753	837	774	1316	1546	1838
0.258333	485	462	449	476	474	498	550	581	651	800	860	775	1348	1597	1922
0.2625	487	443	444	500	488	520	578	583	657	771	861	810	1408	1725	1972
0.266667	485	434	449	502	488	530	556	611	647	785	871	821	1426	1802	2022
0.270833	507	444	458	497	484	516	567	607	672	801	888	817	1463	1871	2114
0.275	486	453	438	486	476	512	582	604	664	808	896	817	1528	1960	2196
0.279167	479	436	448	499	488	528	598	603	675	820	910	836	1588	2051	2268
0.283333	478	446	446	494	490	534	582	624	655	833	912	839	1631	2119	2312
0.2875	502	445	442	499	487	534	613	624	683	858	952	834	1724	2246	2390
0.291667	487	453	460	490	491	524	614	642	697	872	929	851	1755	2368	2459
0.295833	488	457	449	512	498	524	630	624	704	910	938	868	1821	2426	2510
0.3	485	450	444	501	496	537	640	650	718	927	941	872	1873	2522	2595
0.304167	495	469	456	496	508	538	657	657	719	927	970	869	1978	2570	2600
0.308333	483	460	440	495	500	540	639	672	701	951	989	876	2029	2656	2675
0.3125	492	458	452	505	495	546	665	670	736	996	988	925	2102	2714	2768
0.316667	498	444	449	496	510	552	663	682	735	1018	1031	954	2178	2790	2720
0.320833	491	450	452	504	505	563	681	687	742	1076	1036	992	2207	2795	2826
0.325	488	436	446	511	516	552	692	704	751	1097	1058	1035	2284	2850	2833
0.329167	497	452	447	505	518	556	690	737	736	1172	1083	1044	2357	2910	2908
0.333333	486	444	466	506	516	542	716	756	750	1287	1113	1086	2373	2942	2918
0.3375	497	451	456	497	521	562	732	778	771	1351	1126	1161	2481	2906	2890
0.341667	482	441	448	532	510	580	748	798	795	1450	1174	1203	2557	2941	2946
0.345833	487	444	455	499	522	578	788	824	787	1582	1230	1253	2576	2987	2936
0.35	492	461	440	509	518	599	789	868	817	1690	1265	1337	2594	3018	2980
0.354167	486	464	457	522	522	595	833	899	844	1797	1330	1410	2695	3025	3025
0.358333	493	445	459	524	528	599	836	943	880	1941	1386	1519	2752	2988	3037
0.3625	488	447	451	534	535	592	863	1016	914	2054	1430	1583	2794	3005	3052
0.366667	495	453	440	524	531	621	885	1108	968	2142	1482	1721	2808	2985	3067
0.370833	478	451	455	526	542	613	933	1226	969	2213	1532	1772	2835	3000	3048
0.375	494	449	451	531	542	643	971	1312	1032	2235	1637	1870	2864	3011	3080
0.379167	468	452	456	528	554	630	1025	1449	1127	2353	1691	1980	2874	3000	3103
0.383333	495	457	439	540	568	635	1044	1556	1194	2362	1789	2059	2904	3028	3024
0.3875	496	460	463	550	586	683	1137	1713	1274	2429	1905	2090	2896	3015	3096
0.391667	502	454	440	558	576	690	1162	1821	1371	2432	1951	2158	2959	3050	3058
0.395833	497	454	458	563	583	700	1222	1890	1451	2443	2028	2254	2950	3068	3130
0.4	502	452	462	577	603	724	1285	2003	1587	2461	2104	2274	2955	3068	3064
0.404167	476	449	458	575	613	738	1384	2110	1662	2526	2103	2302	2971	3047	3064
0.408333	509	462	459	574	617	776	1459	2192	1775	2521	2215	2352	2972	3065	3081
0.4125	480	454	445	584	618	788	1552	2192	1846	2545	2223	2368	2987	3056	3104
0.416667	504	446	447	600	644	825	1629	2244	1960	2545	2278	2399	3066	3038	3055
0.420833	505	445	446	586	654	866	1757	2255	2015	2556	2266	2437	3036	3102	3072
0.425	494	480	452	632	670	907	1841	2285	2065	2553	2355	2422	3054	3044	3094
0.429167	502	458	449	630	687	927	1912	2308	2146	2581	2383	2426	3074	3034	3091
0.433333	491	457	452	643	732	1013	1995	2329	2176	2559	2407	2409	3096	3090	3055
0.4375	500	464	456	660	746	1057	2030	2350	2215	2604	2364	2438	3109	3085	3073
0.441667	500	466	464	660	773	1132	2123	2358	2259	2633	2412	2462	3076	3063	3063
0.445833	501	458	460	676	807	1224	2168	2360	2240	2590	2418	2457	3108	3076	3096
0.45	495	465	447	700	832	1302	2192	2370	2322	2598	2446	2449	3133	3033	3068
0.454167	506	466	451	727	895	1374	2232	2368	2313	2581	2500	2450	3120	3089	3035
0.458333	490	462	459	747	953	1489	2295	2376	2344	2595	2515	2502	3104	3100	3096
0.4625	497	460	453	766	1018	1596	2291	2395	2346	2638	2530	2476	3115	3086	3093
0.466667	501	474	476	804	1106	1662	2325	2386	2354	2612	2519	2453	3080	3078	3050
0.470833	491	460	453	827	1196	1739	2340	2406	2375	2609	2523	2467	3117	3116	3100
0.475	498	463	457	862	1280	1840	2350	2392	2400	2640	2491	2490	3108	3119	3078
0.479167	503	451	469	915	1388	1866	2359	2431	2442	2600	2511	2481	3118	3101	3090
0.483333	492	476	456	960	1491	1920	2389	2410	2424	2672	2495	2478	3142	3074	3154
0.4875	517	480	473	1003	1579	2014	2364	2438	2404	2646	2539	2497	3134	3108	3124
0.491667	509	457	470	1051	1701	2038	2354	2412	2412	2629	2557	2532	3161	3091	3087
0.495833	494	466	477	1100	1770	2082	2412	2434	2431	2609	2545	2482	3125	3075	3098
0.5	504	484	461	1182	1849	2113	2394	2433	2418	2617	2510	2522	3188	3107	3078
0.504167	515	458	466	1262	1918	2094	2398	2438	2440	2632	2534	2506	3174	3134	3082
0.508333	512	486	475	1348	1976	2175	2385	2443	2424	2614	2552	2509	3168	3134	3094
0.5125	510	475	483	1428	2009	2174	2416	2397	2432	2583	2563	2491	3112	3090	3104
0.516667	526	476	487	1506	2074	2194	2413	2427	2426	2600	2548	2484	3152	3069	3079
0.520833	515	484	484	1591	2079	2213	2429	2408	2451	2642	2558	2507	3188	3099	3085
0.525	520	497	472	1638	2118	2211	2423	2410	2417	2603	2579	2472	3142	3147	3092
0.529167	520	488	472	1742	2165	2210	2430	2444	2447	2642	2597	2522	3192	3116	3105
0.533333	532	490	488	1831	2124	2214	2402	2406	2452	2633	2637	2518	3160	3094	3065
0.5375	533	478	489	1848	2175	2230	2455	2442	2430	2640	2584	2493	3149	3143	3050
0.541667	519	478	491	1916	2163	2248	2443	2393	2420	2663	2582	2494	3155	3118	3099
0.545833	548	474	488	1950	2214	2269	2464	2412	2449	2635	2553	2508	3130	3105	3107
0.55	540	507	489	2007	2239	2237	2447	2428	2452	2651	2573	2504	3170	3160	3074
0.554167	552	510	486	2032	2214	2294	2437	2443	2443	2656	2566	2480	3148	3164	3076
0.558333	554	494	499	2103	2277	2289	2430	2422	2447	2647	2600	2499	3174	3165	3088
0.5625	575	496	499	2103	2257	2276	2442	2418	2434	2664	2584	2559	3211	3158	3066
0.566667	570	504	514	2122	2227	2239	2428	2401	2455	2652	2587	2534	3204	3132	3132
0.570833	570	522	520	2150	2248	2310	2460	2436	2458	2661	2569	2545	3176	3157	3084
0.575	566	520	504	2154	2233	2290	2470	2421	2442	2630	2587	2581	3226	3170	3070
0.579167	586	515	516	2187	2296	2256	2461	2440	2414	2663	2602	2541	3225	3158	3044
0.583333	602	528	514	2181	2282	2268	2464	2422	2403	2615	2622	2538	3240	3172	3056
0.5875	593	539	537	2219	2280	2305	2451	2389	2440	2636	2590	2534	3168	3172	3040
0.591667	592	530	535	2181	2276	2292	2469	2393	2429	2620	2566	2478	3261	3162	3062
0.595833	597	534	552	2244	2278	2329	2476	2421	2419	2649	2551	2509	3255	3185	3070
0.6	595	563	528	2234	2284	2298	2471	2461	2476	2617	2554	2544	3233	3186	3083
0.604167	606	548	541	2221	2280	2296	2477	2409	2411	2633	2587	2532	3216	3197	3120
0.608333	633	548	545	2222	2310	2316	2478	2439	2446	2626	2546	2480	3263	3183	3081
0.6125	638	574	588	2232	2280	2294	2480	2412	2408	2644	2586	2535	3277	3216	3047
0.616667	644	579	578	2228	2284	2296	2522	2420	2418	2641	2560	2519	3250	3193	3112
0.620833	677	570	564	2246	2282	2291	2450	2435	2448	2621	2555	2512	3236	3188	3121
0.625	640	602	585	2232	2251	2308	2470	2414	2402	2642	2579	2499	3220	3200	3172
0.629167	680	602	588	2245	2313	2326	2469	2443	2434	2656	2612	2546	3268	3228	3091
0.633333	695	612	608	2301	2300	2323	2462	2406	2433	2601	2570	2539	3237	3169	3123
0.6375	700	620	628	2271	2303	2321	2467	2439	2435	2632	2606	2504	3293	3204	3094
0.641667	698	638	626	2285	2307	2322	2498	2406	2413	2655	2592	2460	3234	3244	3130
0.645833	731	653	641	2279	2314	2327	2472	2404	2422	2660	2601	2463	3251	3205	3146
0.65	743	662	654	2298	2341	2285	2494	2430	2425	2632	2568	2502	3295	3258	3118
0.654167	761	659	669	2327	2321	2320	2487	2469	2426	2672	2573	2496	3287	3232	3122
0.658333	765	687	672	2294	2301	2298	2528	2391	2430	2620	2523	2533	3302	3196	3150
0.6625	801	678	690	2297	2311	2319	2512	2394	2411	2687	2554	2538	3268	3236	3107
0.666667	818	720	706	2264	2318	2328	2429	2408	2417	2616	2550	2532	3212	3226	3168
0.670833	841	704	717	2286	2333	2324	2512	2412	2438	2619	2549	2528	3276	3202	3102
0.675	830	738	737	2261	2298	2326	2497	2431	2418	2642	2562	2496	3315	3189	3152
0.679167	862	771	750	2298	2296	2354	2450	2419	2431	2602	2614	2472	3271	3244	3158
0.683333	847	768	774	2288	2315	2322	2521	2431	2380	2584	2594	2480	3270	3236	3159
0.6875	896	789	791	2309	2326	2334	2466	2442	2440	2625	2614	2473	3306	3218	3156
0.691667	886	812	826	2283	2319	2283	2505	2424	2402	2643	2566	2495	3300	3231	3171
0.695833	942	807	821	2285	2303	2310	2492	2446	2423	2643	2544	2470	3305	3179	3142
0.7	928	848	841	2275	2338	2324	2502	2422	2414	2634	2582	2468	3282	3254	3178
0.704167	969	861	847	2302	2308	2328	2497	2414	2403	2623	2547	2472	3275	3237	3109
0.708333	972	888	894	2281	2338	2303	2462	2390	2441	2638	2611	2468	3287	3198	3114
0.7125	977	897	884	2318	2316	2372	2495	2432	2419	2664	2566	2506	3273	3228	3190
0.716667	1001	918	898	2334	2278	2334	2505	2419	2398	2625	2536	2440	3309	3233	3124
0.720833	1036	946	916	2332	2329	2316	2530	2411	2408	2665	2573	2462	3321	3228	3143
0.725	1036	949	935	2292	2318	2352	2519	2422	2418	2636	2587	2501	3297	3206	3182
0.729167	1076	960	952	2275	2315	2345	2506	2410	2396	2650	2585	2511	3300	3241	3196
0.733333	1092	994	973	2321	2323	2340	2490	2420	2406	2627	2573	2509	3319	3224	3191
0.7375	1096	999	1010	2306	2297	2338	2518	2452	2424	2649	2546	2496	3303	3208	3193
0.741667	1112	1024	1023	2324	2296	2331	2499	2370	2380	2612	2559	2469	3318	3192	3256
0.745833	1106	1031	1034	2290	2315	2319	2495	2385	2440	2627	2536	2466	3312	3203	3250
0.75	1148	1060	1043	2284	2286	2348	2497	2425	2422	2622	2542	2469	3321	3233	3270
0.754167	1203	1081	1056	2310	2317	2330	2534	2404	2397	2646	2560	2499	3343	3194	3300
0.758333	1179	1103	1096	2306	2343	2321	2497	2392	2407	2600	2527	2462	3376	3244	3306
0.7625	1208	1106	1116	2342	2282	2352	2512	2436	2435	2612	2582	2457	3375	3251	3275
0.766667	1240	1128	1133	2320	2338	2290	2509	2406	2394	2670	2562	2463	3329	3152	3279
0.770833	1248	1154	1126	2304	2354	2372	2504	2452	2431	2639	2544	2421	3360	3194	3286
0.775	1252	1149	1142	2313	2306	2322	2538	2441	2408	2639	2536	2459	3337	3210	3276
0.779167	1280	1159	1169	2306	2302	2306	2470	2405	2383	2687	2560	2479	3332	3222	3301
0.783333	1291	1184	1206	2328	2304	2328	2501	2435	2414	2640	2550	2438	3317	3185	3283
0.7875	1311	1202	1190	2315	2329	2304	2466	2452	2368	2638	2526	2453	3320	3193	3270
0.791667	1337	1215	1218	2338	2310	2301	2474	2435	2403	2597	2514	2452	3329	3199	3336
0.795833	1352	1250	1246	2339	2292	2330	2477	2426	2395	2667	2539	2436	3317	3231	3311
0.8	1368	1252	1268	2288	2280	2307	2484	2435	2396	2643	2527	2453	3354	3182	3353
0.804167	1390	1285	1274	2298	2314	2307	2523	2467	2432	2615	2534	2458	3322	3178	3329
0.808333	1398	1300	1320	2306	2271	2329	2490	2410	2426	2643	2572	2443	3314	3158	3329
0.8125	1437	1306	1308	2305	2273	2319	2492	2438	2397	2626	2542	2408	3303	3166	3279
0.816667	1453	1313	1335	2307	2319	2342	2482	2440	2397	2637	2511	2427	3308	3141	3276
0.820833	1454	1360	1354	2312	2304	2314	2474	2433	2426	2669	2493	2383	3338	3152	3309
0.825	1497	1353	1391	2293	2282	2336	2493	2434	2441	2680	2502	2399	3337	3191	3336
0.829167	1520	1360	1382	2275	2294	2320	2485	2400	2429	2642	2510	2405	3295	3128	3297
0.833333	1545	1412	1408	2336	2288	2329	2475	2444	2400	2619	2518	2394	3298	3168	3314
0.8375	1546	1440	1448	2280	2299	2311	2441	2422	2427	2652	2526	2410	3289	3148	3329
0.841667	1568	1477	1488	2289	2284	2277	2445	2430	2381	2636	2532	2388	3330	3150	3353
0.845833	1566	1487	1445	2289	2310	2312	2466	2430	2403	2644	2575	2397	3305	3134	3338
0.85	1604	1477	1486	2328	2291	2307	2463	2436	2407	2628	2561	2444	3281	3141	3293
0.854167	1641	1498	1513	2330	2298	2304	2439	2436	2422	2660	2553	2420	3266	3160	3322
0.858333	1637	1534	1556	2311	2278	2328	2442	2444	2420	2624	2525	2425	3292	3144	3328
0.8625	1668	1558	1547	2327	2274	2311	2469	2462	2407	2693	2538	2397	3291	3150	3354
0.866667	1698	1606	1606	2319	2306	2274	2449	2456	2398	2638	2489	2380	3322	3188	3293
0.870833	1715	1571	1612	2304	2282	2314	2382	2429	2451	2675	2506	2410	3273	3146	3327
0.875	1740	1628	1640	2314	2278	2275	2421	2407	2427	2659	2534	2374	3334	3110	3275
0.879167	1760	1631	1653	2318	2296	2291	2406	2434	2399	2670	2568	2394	3292	3096	3294
0.883333	1800	1644	1704	2296	2279	2258	2388	2435	2441	2674	2548	2372	3290	3123	3291
0.8875	1806	1691	1692	2306	2290	2306	2408	2419	2437	2672	2528	2387	3283	3154	3278
0.891667	1826	1672	1740	2317	2264	2256	2454	2425	2456	2639	2509	2383	3321	3098	3319
0.895833	1836	1736	1733	2304	2269	2301	2394	2418	2413	2656	2519	2348	3303	3089	3294
0.9	1873	1748	1764	2320	2286	2244	2364	2366	2427	2632	2495	2366	3305	3126	3284
0.904167	1875	1790	1806	2329	2283	2284	2371	2423	2420	2654	2522	2412	3341	3136	3262
0.908333	1918	1842	1809	2290	2276	2274	2396	2419	2407	2701	2514	2396	3337	3104	3258
0.9125	1955	1860	1860	2297	2243	2276	2376	2443	2425	2682	2497	2404	3332	3136	3283
0.916667	1979	1869	1885	2334	2288	2318	2404	2417	2398	2661	2494	2370	3290	3126	3250
0.920833	1991	1885	1886	2314	2267	2309	2404	2370	2416	2685	2497	2388	3332	3087	3288
0.925	1997	1921	1909	2325	2280	2295	2348	2415	2438	2732	2517	2352	3390	3110	3292
0.929167	2062	1933	1933	2290	2292	2309	2341	2393	2456	2675	2507	2398	3326	3089	3302
0.933333	2057	1999	1954	2318	2228	2291	2358	2445	2428	2685	2496	2407	3358	3130	3314
0.9375	2041	1966	1974	2308	2258	2297	2387	2438	2428	2706	2513	2397	3379	3118	3312
0.941667	2101	2024	1998	2330	2256	2269	2364	2398	2436	2738	2528	2355	3367	3123	3312
0.945833	2143	2062	2039	2328	2248	2280	2350	2398	2427	2709	2522	2344	3378	3074	3274
0.95	2196	2086	2067	2308	2264	2337	2335	2412	2418	2728	2480	2405	3354	3037	3261
0.954167	2159	2100	2068	2333	2273	2275	2379	2417	2441	2705	2515	2384	3306	3136	3226
0.958333	2215	2115	2114	2361	2254	2330	2344	2467	2425	2733	2508	2398	3301	3115	3273
0.9625	2222	2141	2117	2295	2261	2291	2332	2456	2444	2777	2488	2372	3323	3128	3262
0.966667	2256	2140	2174	2336	2249	2305	2347	2409	2500	2732	2528	2367	3317	3124	3256
0.970833	2294	2186	2201	2379	2274	2286	2304	2387	2456	2742	2531	2350	3277	3090	3236
0.975	2314	2177	2186	2318	2238	2282	2319	2377	2448	2743	2512	2378	3357	3109	3273
0.979167	2302	2237	2219	2317	2258	2288	2317	2400	2480	2746	2483	2352	3322	3120	3250
0.983333	2332	2221	2240	2304	2225	2304	2302	2412	2427	2734	2515	2367	3315	3103	3248
0.9875	2325	2260	2268	2333	2260	2294	2300	2410	2495	2706	2513	2357	3371	3112	3285
0.991667	2362	2263	2287	2317	2238	2275	2345	2433	2479	2727	2465	2365	3365	3088	3274
0.995833	2365	2281	2292	2344	2260	2292	2321	2403	2436	2738	2524	2370	3394	3120	3292
1	2421	2320	2296	2281	2250	2299	2294	2423	2457	2761	2541	2395	3396	3109	3281
1.00417	2408	2315	2292	2280	2288	2226	2316	2414	2463	2737	2516	2326	3378	3062	3283
1.00833	2386	2328	2311	2298	2230	2287	2311	2413	2462	2792	2517	2360	3346	3160	3251
1.0125	2412	2335	2304	2323	2258	2313	2320	2374	2444	2773	2520	2358	3330	3106	3259
1.01667	2431	2365	2347	2314	2286	2285	2276	2431	2457	2797	2536	2374	3350	3092	3276
1.02083	2461	2368	2389	2295	2296	2244	2253	2410	2438	2762	2492	2332	3321	3075	3250
1.025	2496	2374	2357	2343	2252	2283	2334	2388	2499	2756	2500	2358	3337	3140	3265
1.02917	2499	2406	2454	2330	2269	2247	2295	2396	2472	2759	2533	2352	3328	3081	3260
1.03333	2500	2423	2460	2340	2270	2331	2276	2386	2457	2770	2469	2349	3344	3070	3299
1.0375	2514	2401	2420	2302	2272	2280	2266	2372	2426	2724	2538	2338	3333	3092	3268
1.04167	2522	2448	2454	2310	2253	2272	2243	2387	2441	2739	2541	2306	3338	3071	3316
1.04583	2503	2464	2429	2335	2272	2303	2264	2377	2440	2771	2536	2357	3386	3096	3272
1.05	2517	2485	2456	2328	2236	2288	2246	2384	2450	2738	2538	2366	3340	3026	3254
1.05417	2546	2492	2472	2319	2276	2311	2216	2425	2418	2769	2536	2385	3292	3110	3300
1.05833	2534	2534	2500	2316	2289	2272	2234	2376	2430	2730	2540	2354	3334	3075	3236
1.0625	2556	2472	2504	2306	2307	2286	2223	2376	2437	2775	2519	2347	3321	3063	3272
1.06667	2571	2514	2489	2309	2265	2295	2233	2382	2432	2798	2513	2339	3328	3055	3317
1.07083	2607	2493	2507	2310	2288	2300	2224	2384	2478	2767	2521	2320	3293	3104	3264
1.075	2574	2531	2525	2323	2252	2274	2212	2368	2431	2776	2522	2374	3312	3033	3281
1.07917	2581	2545	2522	2325	2295	2282	2222	2353	2412	2758	2524	2345	3328	3065	3259
1.08333	2618	2528	2527	2295	2244	2320	2174	2388	2427	2799	2550	2307	3368	3050	3308
1.0875	2624	2542	2528	2320	2262	2306	2194	2363	2403	2770	2516	2304	3317	3049	3260
1.09167	2592	2560	2536	2310	2284	2296	2205	2356	2426	2766	2528	2356	3352	3078	3305
1.09583	2618	2533	2540	2326	2283	2281	2192	2379	2444	2757	2503	2348	3338	3067	3214
1.1	2623	2566	2565	2292	2236	2288	2199	2386	2444	2794	2493	2314	3388	3065	3224
1.10417	2578	2568	2566	2351	2271	2278	2173	2363	2447	2793	2469	2359	3327	3122	3230
1.10833	2657	2553	2520	2334	2297	2262	2174	2382	2433	2788	2492	2354	3358	3026	3274
1.1125	2650	2618	2580	2302	2286	2262	2211	2382	2452	2791	2522	2320	3328	3072	3276
1.11667	2632	2596	2597	2308	2289	2284	2196	2338	2444	2811	2461	2344	3371	3046	3258
1.12083	2681	2572	2587	2323	2294	2305	2186	2357	2463	2814	2510	2331	3355	3068	3272
1.125	2645	2615	2591	2328	2268	2284	2174	2361	2437	2797	2490	2362	3390	3039	3258
1.12917	2633	2618	2617	2328	2270	2306	2203	2331	2450	2806	2472	2345	3370	3087	3220
1.13333	2629	2606	2599	2360	2243	2290	2182	2375	2481	2783	2513	2363	3326	3010	3262
1.1375	2648	2601	2558	2344	2256	2289	2211	2370	2479	2810	2534	2323	3363	3088	3270
1.14167	2674	2652	2630	2365	2264	2344	2172	2369	2461	2800	2544	2362	3326	3084	3221
1.14583	2652	2606	2629	2278	2292	2300	2170	2376	2478	2794	2520	2364	3353	3054	3284
1.15	2662	2633	2613	2308	2274	2310	2190	2331	2490	2832	2547	2364	3318	3055	3218
1.15417	2672	2620	2626	2366	2288	2280	2174	2377	2480	2811	2546	2386	3358	3130	3228
1.15833	2714	2619	2589	2357	2228	2293	2183	2336	2489	2843	2559	2344	3357	3034	3239
1.1625	2693	2632	2634	2338	2289	2316	2150	2361	2499	2797	2555	2374	3302	3082	3251
1.16667	2669	2649	2608	2355	2271	2289	2146	2344	2493	2814	2602	2386	3349	3113	3247
1.17083	2708	2637	2630	2313	2290	2333	2154	2368	2488	2773	2562	2429	3366	3063	3213
1.175	2693	2641	2603	2365	2305	2314	2167	2370	2497	2797	2510	2391	3283	3038	3250
1.17917	2717	2662	2627	2336	2250	2344	2139	2330	2524	2764	2555	2425	3374	3067	3242
1.18333	2706	2676	2662	2364	2280	2290	2156	2362	2516	2775	2543	2379	3395	3102	3270
1.1875	2721	2652	2627	2364	2289	2268	2142	2362	2518	2758	2566	2362	3344	3158	3261
1.19167	2704	2652	2645	2338	2296	2286	2152	2330	2528	2788	2550	2367	3324	3020	3241
1.19583	2716	2653	2660	2353	2274	2308	2166	2378	2528	2787	2553	2378	3426	3000	3266
1.2	2722	2665	2648	2343	2251	2302	2138	2360	2543	2804	2513	2388	3322	3141	3268
1.20417	2691	2669	2652	2369	2273	2353	2132	2348	2531	2756	2456	2340	3339	3026	3319
1.20833	2708	2644	2640	2366	2280	2298	2130	2385	2532	2774	2526	2378	3350	3071	3229
1.2125	2698	2661	2677	2369	2244	2300	2134	2348	2543	2789	2471	2395	3313	3097	3297
1.21667	2736	2673	2671	2345	2298	2282	2099	2375	2545	2773	2502	2329	3349	3096	3234
1.22083	2747	2697	2690	2289	2286	2311	2117	2341	2526	2769	2539	2367	3360	3016	3235
1.225	2728	2690	2670	2341	2240	2292	2142	2390	2538	2773	2548	2353	3304	3092	3212
1.22917	2730	2630	2699	2324	2286	2310	2094	2351	2555	2771	2578	2402	3341	3110	3278
1.23333	2744	2674	2652	2339	2279	2288	2110	2381	2524	2750	2539	2367	3302	3094	3289
1.2375	2725	2662	2648	2298	2269	2284	2111	2395	2547	2804	2527	2370	3352	3024	3226
1.24167	2756	2649	2684	2335	2271	2276	2108	2372	2545	2806	2560	2361	3340	3074	3225
1.24583	2764	2697	2653	2340	2299	2340	2104	2359	2531	2813	2531	2352	3339	3095	3257
1.25	2756	2675	2688	2356	2290	2352	2124	2353	2524	2751	2550	2349	3312	3044	3206
1.25417	2775	2650	2667	2357	2307	2304	2091	2342	2508	2767	2526	2357	3364	3044	3230
1.25833	2740	2685	2636	2347	2282	2326	2134	2344	2552	2772	2522	2333	3328	3025	3296
1.2625	2759	2647	2684	2368	2265	2298	2115	2384	2512	2778	2513	2358	3373	3029	3273
1.26667	2784	2654	2751	2352	2275	2291	2142	2365	2536	2748	2522	2355	3337	3097	3239
1.27083	2726	2632	2669	2380	2264	2313	2081	2361	2538	2774	2512	2371	3334	3097	3273
1.275	2771	2690	2687	2373	2316	2325	2098	2360	2548	2785	2513	2371	3400	3014	3228
1.27917	2719	2642	2702	2341	2277	2344	2133	2383	2569	2786	2499	2364	3383	3065	3269
1.28333	2765	2658	2710	2341	2310	2338	2119	2340	2541	2806	2555	2382	3355	3030	3273
1.2875	2756	2682	2694	2338	2310	2302	2128	2381	2526	2810	2536	2386	3393	3072	3253
1.29167	2759	2658	2717	2359	2288	2326	2122	2387	2541	2824	2521	2371	3349	3077	3283
1.29583	2741	2666	2701	2354	2302	2276	2125	2367	2538	2789	2534	2362	3342	3063	3237
1.3	2765	2710	2729	2382	2317	2329	2078	2362	2565	2768	2489	2372	3383	3012	3256
1.30417	2726	2684	2710	2351	2282	2300	2096	2356	2521	2795	2505	2393	3396	3114	3273
1.30833	2781	2641	2689	2347	2302	2311	2096	2384	2589	2761	2480	2340	3398	3051	3254
1.3125	2782	2714	2693	2366	2266	2296	2112	2360	2587	2812	2557	2379	3357	3021	3251
1.31667	2757	2624	2690	2371	2298	2319	2122	2372	2553	2833	2481	2381	3341	3040	3278
1.32083	2742	2702	2685	2383	2280	2312	2097	2428	2526	2819	2531	2364	3364	3009	3268
1.325	2745	2692	2740	2393	2239	2299	2080	2376	2556	2821	2556	2401	3403	3056	3317
1.32917	2747	2669	2709	2377	2309	2310	2094	2363	2583	2750	2530	2382	3404	2966	3266
1.33333	2800	2712	2724	2344	2342	2316	2093	2378	2568	2793	2518	2390	3369	3012	3264
1.3375	2778	2688	2690	2341	2302	2331	2100	2358	2532	2755	2588	2410	3341	3083	3321
1.34167	2764	2666	2733	2347	2315	2301	2085	2380	2575	2770	2486	2377	3401	3027	3313
1.34583	2788	2721	2720	2339	2272	2316	2089	2370	2572	2739	2568	2354	3402	3036	3345
1.35	2753	2696	2750	2369	2310	2265	2076	2356	2564	2789	2524	2418	3378	3066	3267
1.35417	2805	2692	2684	2365	2319	2314	2138	2376	2539	2808	2484	2372	3346	3044	3287
1.35833	2799	2704	2708	2337	2326	2300	2091	2356	2600	2777	2473	2347	3343	3052	3403
1.3625	2788	2684	2698	2381	2285	2336	2073	2378	2607	2793	2478	2367	3413	3038	3215
1.36667	2766	2689	2725	2389	2250	2307	2089	2386	2528	2758	2528	2380	3417	3073	3311
1.37083	2756	2670	2693	2378	2308	2309	2060	2350	2576	2814	2467	2339	3366	3023	3391
1.375	2826	2686	2747	2389	2308	2306	2075	2374	2532	2786	2541	2358	3379	3004	3367
1.37917	2797	2708	2699	2358	2275	2272	2022	2378	2592	2781	2513	2362	3388	3072	3312
1.38333	2762	2700	2709	2382	2282	2296	2054	2391	2574	2808	2537	2376	3401	3110	3311
1.3875	2762	2682	2728	2366	2304	2278	2084	2384	2565	2735	2521	2374	3361	3078	3371
1.39167	2777	2687	2698	2375	2278	2307	2057	2349	2566	2778	2469	2346	3364	3028	3354
1.39583	2752	2730	2719	2365	2331	2325	2069	2380	2575	2766	2550	2406	3471	3000	3351
1.4	2784	2708	2706	2402	2252	2308	2077	2332	2604	2790	2552	2346	3348	3065	3377
1.40417	2804	2711	2671	2373	2276	2286	2080	2365	2584	2793	2458	2346	3384	2956	3419
1.40833	2749	2728	2739	2378	2290	2315	2084	2368	2615	2812	2568	2394	3410	3006	3342
1.4125	2772	2720	2715	2374	2255	2305	2079	2409	2603	2812	2552	2372	3400	3042	3398
1.41667	2782	2720	2742	2374	2284	2313	2086	2376	2619	2800	2528	2344	3296	3025	3339
1.42083	2774	2668	2725	2380	2263	2299	2062	2360	2590	2767	2497	2318	3389	3052	3324
1.425	2769	2688	2734	2394	2323	2337	2074	2406	2601	2759	2564	2325	3379	3013	3350
1.42917	2776	2741	2744	2361	2288	2331	2092	2394	2605	2808	2518	2392	3380	2936	3289
1.43333	2801	2716	2725	2374	2278	2311	2065	2380	2612	2784	2533	2326	3326	3022	3336
1.4375	2783	2726	2702	2384	2262	2316	2015	2358	2606	2733	2590	2355	3377	3058	3338
1.44167	2797	2709	2717	2414	2274	2304	2050	2424	2621	2794	2550	2331	3370	3048	3350
1.44583	2765	2704	2710	2418	2268	2330	2094	2402	2562	2775	2562	2331	3391	2981	3355
1.45	2775	2737	2743	2418	2314	2316	2054	2395	2600	2811	2560	2362	3456	2959	3336
1.45417	2782	2730	2738	2384	2276	2319	2113	2402	2604	2816	2581	2392	3360	3005	3340
1.45833	2778	2761	2752	2386	2301	2274	2034	2437	2620	2811	2501	2413	3384	3002	3346
1.4625	2785	2706	2718	2322	2291	2344	2107	2416	2590	2814	2545	2391	3424	3020	3280
1.46667	2777	2711	2699	2403	2323	2306	2003	2388	2584	2819	2574	2437	3418	3037	3350
1.47083	2796	2735	2721	2419	2286	2293	2106	2369	2604	2819	2615	2409	3367	3062	3299
1.475	2778	2710	2731	2414	2319	2335	2061	2420	2578	2791	2612	2357	3372	3038	3383
1.47917	2799	2734	2721	2386	2286	2320	2078	2415	2592	2853	2577	2383	3429	3039	3355
1.48333	2797	2712	2760	2399	2278	2296	2084	2415	2621	2798	2611	2356	3432	2953	3339
1.4875	2787	2754	2725	2395	2304	2308	2049	2409	2625	2838	2602	2342	3364	3000	3358
1.49167	2814	2728	2729	2372	2305	2312	2029	2389	2607	2802	2644	2396	3343	3078	3358
1.49583	2795	2777	2726	2363	2305	2329	2041	2372	2632	2817	2696	2382	3410	3029	3321
1.5	2818	2740	2754	2418	2302	2335	2096	2392	2609	2829	2639	2418	3442	3087	3279
1.50417	2812	2768	2731	2393	2284	2288	2042	2413	2612	2782	2684	2346	3474	3005	3300
1.50833	2790	2754	2695	2392	2291	2329	2044	2431	2615	2842	2708	2388	3389	2999	3295
1.5125	2809	2740	2727	2400	2302	2334	2062	2388	2584	2817	2590	2342	3419	3068	3344
1.51667	2784	2757	2737	2399	2274	2290	2025	2376	2616	2803	2602	2402	3408	3070	3316
1.52083	2783	2757	2681	2399	2290	2322	2042	2420	2601	2848	2652	2362	3415	2989	3362
1.525	2785	2742	2747	2376	2283	2303	2039	2402	2597	2804	2603	2402	3371	3012	3324
1.52917	2775	2774	2748	2389	2308	2288	2044	2403	2580	2833	2583	2434	3436	3058	3336
1.53333	2782	2747	2732	2409	2293	2311	2044	2386	2639	2794	2582	2369	3494	2957	3295
1.5375	2774	2778	2719	2402	2303	2339	1987	2396	2617	2794	2612	2412	3383	3003	3285
1.54167	2790	2746	2682	2376	2310	2303	2009	2390	2579	2793	2593	2433	3441	3054	3326
1.54583	2774	2740	2696	2430	2292	2328	2030	2422	2563	2781	2596	2433	3386	3044	3262
1.55	2780	2772	2745	2424	2306	2300	2038	2428	2586	2784	2585	2416	3482	3009	3279
1.55417	2780	2788	2748	2390	2317	2308	2081	2412	2632	2803	2609	2431	3484	3012	3286
1.55833	2806	2764	2749	2404	2290	2320	2020	2420	2601	2813	2616	2430	3394	3041	3314
1.5625	2808	2748	2736	2420	2276	2337	2048	2358	2608	2807	2570	2421	3394	3074	3271
1.56667	2820	2756	2748	2401	2275	2290	2020	2379	2607	2827	2581	2427	3367	3088	3303
1.57083	2784	2731	2716	2410	2304	2298	2060	2374	2650	2812	2586	2430	3369	3056	3312
1.575	2799	2748	2723	2409	2291	2298	2036	2415	2590	2792	2683	2417	3514	3062	3306
1.57917	2821	2783	2706	2398	2314	2326	2061	2403	2611	2808	2609	2410	3470	3054	3312
1.58333	2808	2777	2691	2418	2309	2321	2008	2402	2640	2810	2631	2390	3449	3051	3282
1.5875	2822	2770	2734	2389	2315	2305	2084	2424	2590	2774	2664	2438	3506	3013	3259
1.59167	2797	2777	2757	2409	2283	2344	2010	2413	2602	2848	2703	2426	3508	3033	3258
1.59583	2818	2788	2720	2390	2281	2320	2009	2416	2620	2834	2664	2411	3446	3033	3248
1.6	2785	2747	2734	2376	2295	2278	2013	2385	2639	2795	2636	2438	3488	3052	3266
1.60417	2784	2770	2751	2442	2308	2264	2026	2406	2615	2903	2681	2431	3402	3059	3315
1.60833	2780	2738	2716	2420	2298	2306	2027	2376	2635	2794	2646	2448	3496	2994	3288
1.6125	2787	2782	2711	2430	2338	2323	2034	2416	2634	2811	2659	2366	3480	2978	3303
1.61667	2786	2777	2750	2394	2322	2288	2012	2407	2637	2864	2659	2398	3418	3034	3306
1.62083	2775	2758	2727	2402	2300	2320	2022	2396	2641	2837	2639	2419	3469	3070	3334
1.625	2794	2776	2722	2378	2279	2274	2046	2440	2588	2839	2648	2427	3458	3032	3275
1.62917	2817	2788	2716	2440	2321	2307	2056	2400	2615	2856	2711	2434	3499	2994	3302
1.63333	2832	2771	2768	2420	2312	2322	2014	2425	2596	2807	2773	2404	3453	3064	3308
1.6375	2834	2724	2753	2414	2320	2279	2012	2412	2639	2818	2765	2440	3454	3043	3278
1.64167	2775	2770	2740	2470	2326	2270	2038	2413	2635	2828	2722	2426	3425	3027	3286
1.64583	2812	2758	2766	2426	2315	2330	2010	2418	2634	2817	2702	2341	3425	2981	3256
1.65	2807	2821	2718	2409	2308	2305	1952	2389	2600	2831	2676	2403	3449	3040	3288
1.65417	2756	2774	2734	2402	2312	2331	2021	2367	2641	2816	2679	2411	3440	2999	3284
1.65833	2768	2794	2728	2426	2300	2306	2021	2429	2613	2893	2722	2334	3438	3106	3334
1.6625	2812	2809	2759	2403	2317	2320	2063	2449	2652	2845	2730	2372	3450	3043	3295
1.66667	2790	2795	2760	2393	2331	2289	1994	2378	2635	2851	2710	2414	3475	2965	3292
1.67083	2804	2790	2734	2412	2299	2342	2011	2399	2623	2798	2726	2406	3430	3002	3252
1.675	2804	2752	2734	2402	2301	2315	1994	2387	2640	2843	2720	2378	3506	2981	3310
1.67917	2807	2759	2751	2421	2300	2296	1997	2420	2667	2836	2668	2450	3427	3019	3284
1.68333	2782	2812	2756	2423	2332	2288	1997	2374	2661	2838	2614	2417	3385	2997	3287
1.6875	2812	2808	2746	2392	2306	2312	2036	2387	2660	2786	2667	2406	3378	3035	3344
1.69167	2852	2778	2766	2436	2275	2299	2021	2390	2632	2823	2695	2399	3358	3058	3298
1.69583	2829	2762	2739	2427	2302	2287	1979	2378	2646	2825	2651	2416	3399	2942	3259
1.7	2815	2807	2741	2414	2325	2287	2069	2418	2639	2858	2616	2397	3376	3011	3333
1.70417	2778	2796	2755	2425	2308	2302	1975	2425	2660	2869	2647	2386	3398	3034	3291
1.70833	2799	2793	2726	2432	2318	2326	2014	2403	2652	2840	2631	2425	3375	3032	3264
1.7125	2815	2828	2758	2380	2312	2314	2014	2426	2635	2858	2684	2346	3385	3011	3298
1.71667	2812	2773	2758	2374	2288	2279	1990	2408	2629	2918	2632	2371	3278	3021	3260
1.72083	2784	2806	2756	2442	2304	2342	1990	2382	2641	2892	2663	2354	3317	3030	3291
1.725	2795	2788	2738	2412	2328	2315	1996	2436	2639	2878	2700	2323	3404	3019	3232
1.72917	2830	2792	2743	2400	2311	2324	2020	2404	2632	2828	2666	2361	3351	3063	3245
1.73333	2822	2804	2754	2388	2276	2338	2017	2397	2651	2843	2706	2347	3371	3032	3289
1.7375	2795	2789	2757	2403	2312	2309	1986	2417	2621	2870	2637	2338	3362	3024	3257
1.74167	2797	2780	2773	2392	2334	2326	2046	2397	2662	2888	2673	2368	3313	2988	3277
1.74583	2849	2758	2774	2403	2336	2293	2007	2413	2621	2912	2649	2322	3322	3018	3285
1.75	2827	2806	2726	2413	2281	2289	1989	2478	2632	2885	2644	2334	3334	3010	3280
1.75417	2813	2788	2747	2394	2298	2290	2032	2440	2650	2840	2617	2298	3292	2988	3258
1.75833	2823	2798	2712	2408	2300	2353	1977	2411	2626	2887	2646	2312	3312	3067	3263
1.7625	2821	2757	2735	2411	2303	2264	2049	2428	2662	2861	2694	2334	3277	2956	3292
1.76667	2898	2807	2764	2420	2292	2274	1944	2392	2652	2836	2650	2348	3351	3061	3275
1.77083	2800	2772	2735	2389	2280	2305	1956	2438	2681	2886	2525	2288	3344	3017	3251
1.775	2828	2794	2758	2428	2321	2313	1998	2443	2665	2868	2627	2299	3277	3006	3238
1.77917	2820	2786	2728	2472	2304	2310	2026	2433	2632	2866	2664	2276	3312	3012	3264
1.78333	2816	2793	2788	2436	2311	2308	2005	2466	2624	2900	2733	2238	3280	2981	3242
1.7875	2776	2780	2768	2417	2344	2310	2024	2407	2651	2912	2672	2240	3299	2969	3230
1.79167	2810	2740	2734	2425	2282	2272	2055	2426	2652	2904	2682	2204	3295	3018	3265
1.79583	2789	2773	2760	2440	2309	2309	2010	2404	2681	2902	2647	2233	3352	2970	3223
1.8	2845	2779	2770	2442	2309	2317	2012	2420	2671	2890	2616	2254	3308	3006	3254
1.80417	2833	2836	2750	2437	2308	2311	1980	2419	2700	2883	2620	2279	3452	2988	3203
1.80833	2813	2764	2730	2387	2282	2335	1998	2428	2691	2914	2683	2234	3253	2964	3274
1.8125	2852	2802	2795	2443	2279	2274	2039	2380	2616	2897	2524	2250	3238	2998	3177
1.81667	2797	2809	2749	2410	2300	2337	1961	2406	2664	2858	2517	2196	3217	2983	3265
1.82083	2798	2768	2760	2413	2312	2320	2014	2384	2656	2876	2623	2295	3222	2958	3286
1.825	2835	2797	2765	2421	2274	2297	1973	2422	2660	2902	2553	2242	3475	2936	3272
1.82917	2827	2805	2808	2434	2327	2273	1982	2420	2663	2887	2478	2265	3269	3051	3255
1.83333	2837	2807	2729	2440	2316	2318	1981	2454	2678	2861	2498	2255	3216	3031	3318
1.8375	2764	2786	2728	2404	2279	2306	2014	2428	2695	2907	2523	2234	3406	2997	3297
1.84167	2836	2772	2754	2406	2314	2326	2017	2432	2688	2827	2606	2236	3460	2958	3284
1.84583	2826	2832	2750	2403	2283	2297	1992	2422	2679	2870	2613	2239	3395	3014	3283
1.85	2797	2746	2740	2424	2301	2288	1970	2404	2652	2862	2575	2253	3378	2993	3286
1.85417	2784	2808	2726	2418	2305	2308	1991	2420	2673	2892	2546	2242	3405	2968	3265
1.85833	2808	2796	2732	2396	2307	2275	2038	2422	2646	2860	2526	2267	3432	3024	3286
1.8625	2816	2815	2763	2450	2336	2326	2009	2436	2708	2867	2550	2260	3421	3018	3292
1.86667	2777	2789	2763	2398	2298	2327	2053	2436	2707	2856	2510	2213	3422	3019	3307
1.87083	2845	2816	2745	2429	2322	2296	1984	2424	2719	2881	2537	2298	3410	3037	3340
1.875	2858	2811	2747	2412	2330	2326	1996	2429	2685	2847	2567	2312	3414	3052	3304
1.87917	2873	2821	2755	2405	2333	2278	2010	2436	2728	2895	2535	2293	3384	3066	3309
1.88333	2821	2755	2775	2400	2315	2319	1980	2425	2727	2859	2512	2330	3368	3050	3361
1.8875	2864	2770	2776	2440	2293	2315	1960	2403	2644	2880	2592	2305	3412	3065	3320
1.89167	2857	2769	2776	2422	2299	2295	1976	2425	2689	2900	2544	2356	3445	3042	3293
1.89583	2813	2815	2742	2478	2329	2309	1979	2418	2668	2904	2590	2313	3454	3037	3334
1.9	2823	2770	2772	2468	2282	2285	1977	2466	2702	2875	2591	2366	3441	3039	3365
1.90417	2836	2831	2751	2452	2322	2295	2019	2435	2666	2847	2576	2358	3502	2991	3323
1.90833	2854	2792	2750	2455	2295	2341	1968	2424	2654	2840	2563	2386	3536	3020	3343
1.9125	2800	2820	2785	2437	2332	2328	2002	2416	2668	2875	2573	2392	3652	3028	3308
1.91667	2817	2844	2767	2474	2312	2279	1979	2452	2729	2873	2565	2354	3802	2998	3351
1.92083	2821	2800	2743	2453	2306	2327	1977	2412	2708	2874	2556	2395	3749	2989	3308
1.925	2844	2837	2737	2430	2326	2312	1992	2421	2662	2864	2582	2388	3756	2987	3269
1.92917	2870	2783	2729	2429	2280	2324	1961	2394	2686	2871	2572	2388	3739	2894	3372
1.93333	2862	2816	2785	2448	2293	2329	2016	2434	2708	2895	2585	2366	3768	2917	3319
1.9375	2826	2810	2751	2446	2269	2315	2031	2446	2674	2830	2620	2367	3729	3008	3332
1.94167	2801	2811	2742	2437	2351	2309	2062	2443	2676	2874	2626	2383	3778	2932	3372
1.94583	2827	2800	2751	2422	2304	2313	1939	2493	2676	2878	2629	2351	3766	2953	3300
1.95	2868	2842	2814	2442	2303	2319	2029	2443	2676	2860	2624	2364	3788	3003	3333
1.95417	2855	2832	2772	2477	2306	2309	1950	2420	2694	2865	2623	2318	3798	2947	3320
1.95833	2824	2784	2832	2398	2324	2321	1998	2464	2715	2883	2654	2276	3778	2975	3308
1.9625	2857	2813	2765	2448	2326	2280	1988	2496	2732	2865	2662	2297	3770	2952	3322
1.96667	2819	2837	2735	2446	2289	2314	1978	2430	2711	2863	2620	2311	3775	2991	3319
1.97083	2830	2824	2741	2430	2324	2318	1984	2439	2714	2862	2598	2321	3712	2990	3316
1.975	2807	2796	2779	2458	2315	2300	1975	2428	2712	2893	2617	2366	3776	2959	3350
1.97917	2812	2789	2746	2458	2309	2320	1981	2446	2718	2858	2598	2373	3722	2938	3358
1.98333	2839	2835	2802	2469	2277	2260	1975	2448	2687	2908	2563	2296	3755	2969	3354
1.9875	2826	2814	2771	2484	2311	2307	1966	2423	2690	2918	2572	2260	3740	2947	3352
1.99167	2844	2799	2754	2408	2330	2278	1926	2486	2685	2879	2616	2278	3749	2984	3330
1.99583	2887	2802	2733	2460	2323	2282	1994	2441	2666	2866	2628	2284	3759	2968	3339
2	2817	2804	2740	2474	2336	2304	1953	2432	2714	2922	2655	2286	3733	2982	3303
2.00417	2836	2822	2751	2445	2329	2302	1997	2452	2688	2896	2655	2294	3754	2993	3311
2.00833	2845	2787	2822	2441	2270	2314	1934	2466	2714	2865	2648	2286	3754	2970	3318
2.0125	2838	2822	2784	2438	2335	2290	1963	2427	2684	2904	2597	2264	3773	3019	3327
2.01667	2821	2778	2772	2450	2299	2282	2028	2466	2673	2859	2625	2284	3763	2920	3343
2.02083	2857	2807	2762	2476	2300	2294	1974	2426	2661	2875	2599	2287	3734	3006	3322
2.025	2871	2781	2732	2461	2311	2301	1978	2481	2693	2899	2637	2317	3657	3004	3304
2.02917	2855	2776	2739	2474	2303	2323	1972	2449	2704	2870	2616	2310	3726	2960	3350
2.03333	2804	2796	2792	2451	2312	2332	1950	2449	2690	2877	2608	2328	3704	3002	3345
2.0375	2832	2828	2731	2438	2318	2335	1916	2428	2700	2839	2608	2289	3770	2978	3256
2.04167	2855	2785	2749	2444	2324	2300	1962	2433	2700	2853	2593	2282	3769	3022	3368
2.04583	2845	2788	2728	2410	2313	2296	1960	2481	2684	2930	2660	2297	3764	2954	3304
2.05	2868	2796	2757	2445	2317	2291	1985	2443	2682	2822	2632	2279	3690	2990	3367
2.05417	2820	2836	2747	2436	2311	2291	2003	2468	2710	2893	2665	2305	3774	2954	3319
2.05833	2844	2785	2746	2432	2333	2300	1946	2459	2712	2856	2625	2318	3723	3005	3322
2.0625	2849	2754	2811	2468	2332	2330	1952	2433	2702	2903	2642	2316	3724	2932	3331
2.06667	2798	2804	2788	2447	2312	2230	1963	2484	2690	2889	2624	2290	3713	2956	3337
2.07083	2848	2806	2736	2447	2324	2372	1961	2460	2662	2863	2622	2304	3720	2932	3363
2.075	2868	2794	2769	2413	2344	2328	1959	2452	2700	2876	2646	2278	3748	2962	3367
2.07917	2851	2782	2791	2443	2307	2249	1937	2454	2697	2871	2633	2273	3724	2934	3360
2.08333	2850	2815	2741	2463	2305	2289	1972	2467	2685	2893	2661	2320	3746	2984	3394
2.0875	2840	2829	2745	2439	2321	2253	1970	2482	2678	2885	2604	2246	3738	2955	3356
2.09167	2828	2788	2768	2449	2308	2320	1954	2504	2666	2818	2626	2284	3750	2928	3364
2.09583	2843	2815	2774	2450	2326	2321	1928	2470	2694	2868	2615	2246	3684	2981	3388
2.1	2842	2799	2758	2460	2299	2307	1960	2459	2720	2868	2680	2250	3745	3043	3275
2.10417	2860	2809	2781	2432	2326	2351	1938	2474	2719	2890	2645	2298	3697	3000	3339
2.10833	2922	2801	2799	2474	2332	2284	2030	2446	2690	2842	2668	2274	3706	2980	3338
2.1125	2848	2808	2745	2456	2313	2307	1940	2432	2705	2927	2648	2249	3779	2983	3293
2.11667	2899	2796	2756	2441	2296	2277	1983	2449	2710	2861	2652	2248	3751	2990	3340
2.12083	2885	2762	2742	2471	2292	2320	1956	2442	2681	2882	2628	2211	3744	2960	3355
2.125	2842	2777	2740	2389	2326	2270	2013	2438	2684	2913	2605	2222	3696	3006	3326
2.12917	2868	2809	2763	2445	2303	2293	1941	2490	2691	2900	2632	2234	3764	3006	3299
2.13333	2881	2808	2786	2456	2307	2302	1945	2446	2677	2874	2624	2228	3745	3012	3330
2.1375	2866	2804	2733	2468	2343	2322	1978	2471	2721	2898	2628	2195	3734	2956	3280
2.14167	2818	2818	2783	2461	2324	2328	1982	2441	2677	2841	2701	2174	3705	2951	3294
2.14583	2840	2814	2799	2431	2307	2286	1972	2456	2678	2922	2630	2176	3772	3006	3350
2.15	2846	2805	2809	2436	2322	2306	1953	2459	2707	2901	2622	2183	3736	2978	3292
2.15417	2854	2815	2794	2443	2299	2317	2003	2446	2669	2868	2605	2182	3732	2974	3326
2.15833	2833	2815	2760	2448	2322	2273	1960	2431	2731	2891	2591	2137	3683	2987	3288
2.1625	2846	2837	2762	2440	2336	2307	1951	2433	2724	2878	2606	2159	3728	2938	3350
2.16667	2838	2774	2764	2496	2317	2282	1963	2482	2710	2919	2632	2156	3740	2974	3318
2.17083	2859	2787	2766	2472	2297	2308	1965	2479	2716	2890	2618	2146	3787	2986	3299
2.175	2809	2807	2714	2456	2286	2307	1935	2475	2666	2919	2642	2107	3755	2949	3348
2.17917	2856	2792	2754	2478	2332	2293	1962	2463	2724	2903	2642	2122	3712	2947	3322
2.18333	2909	2831	2788	2501	2287	2298	1985	2479	2688	2904	2653	2149	3696	2973	3346
2.1875	2884	2771	2750	2475	2302	2301	1960	2470	2682	2907	2639	2083	3729	2987	3378
2.19167	2854	2824	2811	2445	2331	2269	1986	2475	2730	2844	2655	2076	3700	2952	3338
2.19583	2850	2813	2725	2456	2344	2268	1990	2453	2681	2920	2617	2110	3687	2972	3329
2.2	2850	2834	2744	2463	2328	2331	1939	2477	2702	2881	2620	2092	3736	2885	3315
2.20417	2822	2836	2757	2475	2313	2265	1983	2466	2738	2895	2627	2081	3718	2960	3314
2.20833	2893	2769	2791	2484	2344	2283	1963	2499	2707	2863	2593	2086	3748	2961	3296
2.2125	2834	2780	2758	2476	2344	2335	1985	2448	2719	2898	2617	2049	3734	2998	3314
2.21667	2831	2797	2807	2474	2325	2330	1944	2462	2696	2920	2638	2060	3730	2992	3306
2.22083	2826	2774	2785	2446	2328	2326	1972	2446	2691	2929	2660	2050	3724	2939	3266
2.225	2872	2822	2782	2446	2314	2290	1983	2462	2664	2898	2634	2047	3712	3050	3316
2.22917	2801	2836	2732	2486	2346	2340	1940	2487	2727	2839	2639	2054	3732	2987	3366
2.23333	2882	2818	2816	2505	2272	2328	1987	2506	2717	2836	2664	2060	3676	2951	3308
2.2375	2864	2781	2781	2446	2294	2316	1948	2474	2692	2886	2662	2080	3663	3013	3315
2.24167	2812	2796	2771	2484	2310	2314	1962	2472	2696	2885	2632	2082	3721	2938	3281
2.24583	2885	2770	2738	2477	2292	2302	1970	2481	2732	2913	2636	2107	3672	2989	3328
2.25	2841	2747	2787	2443	2304	2343	1975	2445	2708	2895	2631	2108	3712	2954	3336
2.25417	2858	2841	2724	2464	2326	2304	1999	2482	2683	2896	2632	2088	3697	2892	3302
2.25833	2894	2798	2768	2484	2312	2291	1973	2454	2737	2915	2596	2104	3709	2960	3330
2.2625	2873	2796	2741	2448	2326	2323	1975	2438	2734	2916	2628	2104	3681	2928	3280
2.26667	2916	2754	2748	2478	2303	2293	2000	2426	2732	2912	2620	2114	3752	2952	3336
2.27083	2840	2767	2780	2459	2292	2355	1993	2493	2683	2948	2646	2118	3696	2962	3304
2.275	2865	2810	2715	2424	2308	2283	1995	2436	2667	2899	2604	2114	3712	2939	3359
2.27917	2845	2806	2768	2447	2315	2275	1957	2419	2704	2869	2673	2130	3731	2994	3358
2.28333	2874	2770	2721	2467	2326	2291	2008	2475	2702	2954	2641	2092	3665	2997	3324
2.2875	2855	2785	2748	2475	2348	2295	1960	2471	2708	2888	2608	2117	3764	2956	3339
2.29167	2858	2788	2712	2504	2350	2296	2018	2456	2738	2832	2630	2074	3720	2960	3262
2.29583	2828	2766	2757	2469	2319	2288	1938	2458	2730	2885	2590	2129	3706	2971	3278
2.3	2836	2765	2746	2447	2282	2347	1976	2497	2735	2849	2588	2154	3729	2916	3318
2.30417	2884	2766	2724	2454	2319	2297	1940	2427	2708	2900	2667	2136	3721	2966	3280
2.30833	2849	2762	2729	2458	2305	2281	2013	2462	2691	2920	2578	2215	3671	2923	3317
2.3125	2860	2802	2756	2506	2336	2300	1925	2478	2718	2880	2590	2189	3700	2946	3230
2.31667	2844	2807	2729	2439	2308	2300	1966	2470	2698	2893	2569	2215	3708	2914	3319
2.32083	2842	2784	2731	2462	2308	2278	1988	2446	2724	2926	2566	2173	3722	2995	3298
2.325	2804	2814	2742	2478	2327	2302	1960	2453	2732	2895	2580	2119	3672	2992	3305
2.32917	2878	2836	2746	2440	2327	2291	1975	2487	2716	2883	2554	2109	3742	2952	3330
2.33333	2828	2811	2771	2448	2318	2298	1958	2440	2730	2890	2594	2131	3704	2950	3281
2.3375	2823	2837	2810	2503	2346	2304	1932	2502	2740	2918	2623	2118	3701	2968	3276
2.34167	2850	2825	2744	2467	2303	2310	1970	2484	2717	2886	2630	2116	3722	2954	3301
2.34583	2816	2785	2787	2490	2347	2276	1916	2441	2684	2924	2597	2073	3694	2958	3298
2.35	2863	2744	2781	2469	2338	2264	1982	2460	2715	2885	2615	2094	3694	2935	3297
2.35417	2854	2774	2727	2497	2339	2304	2003	2456	2706	2861	2560	2028	3722	2955	3325
2.35833	2880	2802	2789	2461	2307	2355	1956	2470	2716	2918	2597	2007	3732	2991	3263
2.3625	2830	2818	2744	2453	2312	2265	1974	2484	2712	2882	2554	1966	3727	2939	3239
2.36667	2878	2806	2762	2458	2277	2304	1993	2455	2708	2870	2574	1970	3703	3020	3325
2.37083	2856	2776	2758	2472	2318	2332	2005	2462	2720	2952	2596	1962	3655	2982	3246
2.375	2860	2765	2803	2500	2313	2293	1983	2464	2712	2924	2588	1984	3724	2957	3317
2.37917	2812	2775	2763	2461	2313	2296	1973	2489	2693	2908	2622	1979	3739	2928	3279
2.38333	2907	2820	2790	2467	2324	2332	1970	2457	2702	2910	2598	1979	3768	3044	3279
2.3875	2859	2774	2754	2514	2361	2274	1957	2466	2718	2942	2600	1938	3708	2920	3297
2.39167	2881	2800	2742	2472	2314	2330	1972	2469	2712	2965	2643	2008	3728	2961	3204
2.39583	2843	2785	2758	2510	2288	2333	1977	2443	2733	2888	2606	1947	3735	2966	3284
2.4	2856	2771	2740	2464	2314	2317	2004	2484	2734	2924	2574	1936	3697	2977	3219
2.40417	2834	2792	2781	2478	2318	2303	1936	2490	2737	2922	2551	1976	3651	2987	3272
2.40833	2882	2803	2750	2443	2324	2296	2017	2499	2693	2916	2582	1915	3737	2943	3243
2.4125	2863	2794	2754	2500	2329	2299	1969	2452	2747	2930	2578	1952	3710	2920	3259
2.41667	2866	2748	2783	2460	2307	2309	1970	2500	2722	2923	2557	1953	3747	2956	3254
2.42083	2828	2817	2748	2455	2347	2316	1978	2439	2719	2888	2548	1885	3690	2904	3290
2.425	2863	2795	2741	2464	2293	2317	1991	2494	2696	2897	2582	1900	3732	2943	3252
2.42917	2813	2821	2760	2497	2331	2285	1966	2460	2727	2918	2590	1890	3701	2954	3271
2.43333	2846	2789	2752	2494	2322	2310	1954	2461	2743	2886	2643	1899	3710	2976	3278
2.4375	2846	2793	2720	2494	2282	2326	1934	2460	2728	2890	2591	1936	3710	2954	3356
2.44167	2878	2788	2732	2468	2330	2300	1979	2460	2722	2889	2597	1917	3760	2961	3274
2.44583	2816	2831	2758	2482	2314	2305	1989	2436	2696	2883	2634	1944	3699	2978	3272
2.45	2844	2788	2759	2513	2294	2281	1950	2507	2734	2940	2619	1897	3720	2964	3331
2.45417	2891	2796	2752	2502	2325	2279	1985	2441	2709	2848	2626	1862	3742	2906	3341
2.45833	2830	2798	2754	2465	2348	2332	1980	2497	2681	2879	2602	1939	3677	2949	3295
2.4625	2815	2788	2752	2460	2285	2308	1981	2446	2720	2864	2642	1924	3716	2944	3337
2.46667	2856	2792	2745	2472	2315	2336	1990	2484	2749	2947	2624	1907	3707	2924	3320
2.47083	2847	2769	2718	2462	2286	2271	1955	2482	2664	2869	2634	1912	3692	2874	3307
2.475	2897	2801	2754	2477	2296	2308	1989	2460	2701	2878	2619	1914	3716	2893	3302
2.47917	2812	2827	2759	2491	2276	2287	1994	2474	2760	2920	2594	1924	3749	2917	3251
2.48333	2859	2784	2747	2506	2307	2312	1970	2479	2698	2913	2546	1901	3737	2935	3264
2.4875	2791	2780	2763	2437	2311	2320	1976	2501	2751	2837	2620	1913	3728	2956	3307
2.49167	2791	2777	2761	2456	2327	2272	1949	2437	2715	2900	2619	1901	3684	2884	3339
2.49583	2880	2786	2736	2489	2259	2289	1942	2443	2684	2864	2636	1890	3714	2895	3313
2.5	2819	2782	2779	2494	2327	2310	1966	2458	2723	2909	2597	1887	3676	2928	3293
2.50417	2823	2768	2751	2476	2324	2292	1987	2485	2743	2903	2601	1926	3676	2879	3329
2.50833	2854	2801	2806	2493	2322	2338	1912	2476	2712	2909	2627	1921	3695	2956	3273
2.5125	2821	2797	2796	2484	2332	2314	2008	2472	2719	2906	2643	1897	3703	2924	3317
2.51667	2827	2747	2738	2472	2332	2286	1996	2489	2723	2914	2681	1872	3702	2888	3342
2.52083	2864	2832	2722	2492	2303	2307	1981	2516	2722	2898	2635	1871	3752	2836	3253
2.525	2801	2765	2760	2469	2320	2299	1966	2493	2706	2869	2626	1864	3690	2792	3320
2.52917	2850	2793	2779	2493	2298	2278	1961	2474	2684	2898	2604	1879	3677	2810	3306
2.53333	2832	2850	2765	2456	2296	2327	1969	2474	2670	2899	2575	1934	3686	2810	3301
2.5375	2824	2826	2723	2466	2270	2316	1922	2495	2699	2925	2586	1911	3677	2865	3368
2.54167	2869	2817	2739	2482	2312	2320	1970	2472	2734	2922	2589	1882	3727	2882	3252
2.54583	2823	2791	2769	2541	2321	2311	1958	2472	2710	2921	2555	1924	3686	2844	3314
2.55	2846	2816	2764	2511	2317	2322	1979	2498	2724	2903	2564	1906	3695	2845	3257
2.55417	2861	2800	2735	2470	2308	2252	1960	2497	2751	2965	2538	1908	3686	2870	3316
2.55833	2813	2781	2750	2494	2295	2256	1920	2487	2734	2924	2570	1928	3722	2888	3319
2.5625	2867	2801	2768	2478	2316	2302	1959	2489	2712	2920	2562	1943	3677	2832	3281
2.56667	2789	2778	2764	2481	2332	2272	1958	2470	2715	2942	2574	1974	3674	2760	3335
2.57083	2855	2771	2739	2488	2303	2281	1930	2500	2735	2913	2513	1923	3702	2788	3296
2.575	2818	2761	2740	2460	2325	2286	1950	2500	2675	2941	2568	1974	3654	2797	3288
2.57917	2778	2814	2738	2447	2324	2322	1981	2498	2667	2917	2561	1951	3718	2784	3258
2.58333	2810	2809	2744	2460	2282	2279	2014	2490	2712	2939	2586	1957	3727	2772	3313
2.5875	2818	2798	2726	2432	2313	2316	1981	2462	2701	2872	2555	1932	3643	2812	3309
2.59167	2857	2823	2784	2503	2310	2264	1976	2446	2696	2882	2553	1933	3682	2752	3307
2.59583	2840	2774	2767	2518	2293	2323	1990	2481	2650	2875	2532	1942	3700	2722	3290
2.6	2845	2838	2716	2490	2307	2287	1973	2475	2672	2928	2549	1941	3708	2649	3309
2.60417	2840	2794	2725	2496	2295	2333	1940	2455	2722	2933	2552	1933	3704	2639	3298
2.60833	2830	2773	2750	2484	2266	2300	1989	2433	2678	2890	2551	1948	3713	2672	3227
2.6125	2753	2803	2733	2468	2315	2308	1948	2459	2681	2898	2608	1921	3665	2660	3280
2.61667	2847	2827	2742	2465	2281	2267	1996	2462	2717	2972	2554	1912	3682	2681	3273
2.62083	2848	2774	2788	2459	2286	2291	1990	2448	2698	2926	2595	1942	3669	2663	3238
2.625	2799	2794	2755	2492	2295	2288	1976	2432	2703	2943	2638	1919	3721	2638	3297
2.62917	2849	2822	2715	2454	2324	2302	1998	2448	2715	2908	2570	1931	3749	2627	3304
2.63333	2846	2822	2766	2468	2285	2318	2012	2477	2722	2940	2610	1926	3680	2526	3252
2.6375	2814	2802	2722	2459	2294	2270	1957	2459	2716	2887	2602	1939	3681	2564	3260
2.64167	2804	2852	2740	2466	2336	2306	1961	2463	2745	2847	2556	1984	3728	2527	3247
2.64583	2770	2812	2778	2442	2297	2303	1976	2472	2664	2907	2599	1958	3691	2499	3268
2.65	2839	2826	2760	2486	2268	2304	1973	2432	2719	2915	2594	1960	3694	2544	3285
2.65417	2791	2796	2745	2433	2313	2266	1958	2468	2714	2911	2560	1986	3746	2550	3286
2.65833	2854	2824	2778	2447	2319	2275	1952	2475	2668	2894	2582	1943	3686	2523	3294
2.6625	2839	2825	2777	2462	2309	2337	2018	2480	2672	2885	2596	1986	3716	2542	3311
2.66667	2805	2798	2779	2483	2254	2314	1970	2453	2683	2926	2583	1982	3691	2544	3312
2.67083	2839	2818	2769	2513	2315	2241	1987	2488	2686	2916	2560	1987	3712	2535	3292
2.675	2819	2815	2728	2462	2306	2305	1980	2479	2714	2939	2586	1960	3703	2551	3278
2.67917	2821	2809	2779	2518	2286	2298	2006	2463	2729	2886	2574	1936	3692	2542	3311
2.68333	2844	2828	2768	2481	2321	2322	1950	2482	2704	2865	2586	2024	3680	2495	3310
2.6875	2828	2817	2752	2487	2298	2284	2034	2469	2722	2900	2566	2020	3693	2528	3253
2.69167	2840	2790	2759	2446	2300	2288	1947	2461	2703	2861	2576	2004	3729	2549	3268
2.69583	2799	2780	2746	2487	2332	2325	1926	2460	2705	2847	2559	1966	3664	2529	3285
2.7	2838	2799	2759	2507	2320	2299	1958	2484	2717	2947	2577	1989	3719	2484	3278
2.70417	2816	2832	2743	2468	2304	2282	2004	2466	2714	2901	2601	1990	3684	2524	3287
2.70833	2824	2813	2770	2509	2327	2313	2008	2516	2734	2938	2575	1945	3721	2558	3309
2.7125	2839	2824	2738	2460	2295	2313	1990	2482	2706	2890	2571	1960	3695	2500	3260
2.71667	2821	2774	2742	2438	2292	2274	2016	2466	2748	2921	2610	1966	3676	2506	3301
2.72083	2854	2807	2737	2476	2313	2321	1979	2457	2710	2891	2592	1962	3713	2493	3260
2.725	2804	2800	2789	2436	2313	2278	1966	2447	2699	2896	2562	1979	3656	2492	3273
2.72917	2846	2824	2764	2484	2313	2279	1990	2437	2722	2907	2558	1973	3682	2492	3300
2.73333	2820	2802	2757	2480	2344	2309	1970	2506	2740	2889	2566	1986	3696	2518	3286
2.7375	2830	2782	2766	2482	2324	2264	1938	2466	2732	2990	2571	2010	3737	2517	3283
2.74167	2843	2806	2810	2481	2310	2327	1959	2452	2684	2906	2573	1968	3677	2543	3323
2.74583	2822	2799	2801	2483	2296	2292	1968	2460	2740	2885	2568	1984	3746	2531	3265
2.75	2839	2823	2746	2486	2319	2314	1970	2456	2730	2918	2558	1965	3738	2503	3306
2.75417	2795	2796	2796	2486	2312	2284	1929	2449	2717	2914	2600	2010	3687	2506	3270
2.75833	2844	2780	2779	2499	2320	2303	1945	2483	2697	2914	2565	1978	3636	2537	3288
2.7625	2830	2766	2797	2470	2305	2328	1954	2483	2702	2924	2622	2000	3676	2504	3296
2.76667	2824	2799	2806	2504	2342	2268	1956	2487	2693	2882	2556	2011	3651	2513	3245
2.77083	2854	2763	2811	2487	2313	2292	1961	2452	2715	2952	2568	2006	3654	2527	3260
2.775	2786	2813	2809	2467	2301	2312	1967	2436	2777	2940	2542	2075	3634	2533	3278
2.77917	2800	2782	2788	2468	2294	2312	1914	2439	2729	2896	2582	1984	3714	2541	3282
2.78333	2864	2767	2834	2515	2325	2332	1983	2439	2734	2933	2543	2006	3696	2560	3246
2.7875	2820	2808	2780	2464	2322	2290	1985	2458	2727	2951	2538	2007	3679	2544	3298
2.79167	2797	2773	2788	2436	2329	2299	1987	2471	2696	2948	2598	2015	3656	2547	3278
2.79583	2827	2818	2796	2500	2352	2304	1954	2458	2718	2911	2547	1958	3690	2578	3263
2.8	2816	2792	2768	2514	2318	2325	1972	2441	2722	2950	2596	1979	3638	2537	3297
2.80417	2878	2776	2752	2487	2380	2323	1992	2466	2681	2926	2572	1961	3669	2510	3215
2.80833	2818	2806	2814	2458	2296	2293	1905	2475	2712	2901	2587	1990	3694	2563	3269
2.8125	2864	2812	2752	2467	2327	2292	1997	2463	2715	2888	2599	1983	3713	2547	3283
2.81667	2832	2821	2796	2452	2326	2312	1957	2457	2709	2873	2586	2009	3702	2547	3281
2.82083	2854	2776	2805	2425	2332	2322	1950	2469	2702	2911	2605	2017	3724	2525	3278
2.825	2838	2804	2796	2463	2288	2332	1916	2473	2704	2880	2561	1980	3716	2537	3276
2.82917	2795	2814	2802	2489	2294	2303	1961	2430	2735	2955	2575	2026	3766	2546	3230
2.83333	2813	2823	2759	2457	2334	2327	1981	2465	2714	2901	2549	2038	3725	2552	3283
2.8375	2807	2785	2819	2480	2288	2264	1986	2426	2735	2877	2581	1984	3666	2522	3240
2.84167	2828	2787	2786	2470	2337	2277	1975	2426	2704	2887	2559	1984	3759	2534	3204
2.84583	2856	2804	2779	2461	2308	2298	1950	2469	2712	2879	2561	1983	3702	2474	3258
2.85	2803	2793	2818	2442	2305	2290	1987	2481	2708	2934	2606	1985	3748	2514	3224
2.85417	2800	2802	2767	2453	2315	2269	1946	2441	2710	2913	2624	2037	3753	2447	3261
2.85833	2819	2784	2801	2448	2308	2261	1979	2436	2756	2886	2617	2005	3738	2435	3279
2.8625	2794	2802	2798	2485	2327	2315	1992	2472	2724	2939	2622	1986	3754	2467	3261
2.86667	2812	2809	2804	2496	2316	2302	1973	2464	2737	2929	2602	1998	3748	2450	3236
2.87083	2799	2790	2767	2466	2292	2295	1970	2440	2732	2924	2643	2002	3711	2466	3238
2.875	2857	2793	2801	2482	2309	2292	1997	2444	2704	2928	2592	1988	3708	2460	3226
2.87917	2869	2836	2800	2481	2329	2292	1987	2467	2698	2900	2584	1990	3715	2424	3223
2.88333	2813	2813	2768	2471	2365	2313	1960	2464	2718	2920	2606	1982	3726	2444	3250
2.8875	2828	2839	2793	2459	2329	2298	1991	2455	2760	2863	2622	1980	3713	2455	3258
2.89167	2824	2802	2812	2504	2308	2304	1987	2435	2710	2910	2599	1988	3710	2465	3261
2.89583	2861	2809	2798	2468	2294	2320	1968	2468	2737	2922	2589	2005	3718	2478	3289
2.9	2792	2800	2797	2498	2316	2282	1969	2466	2710	2935	2599	1998	3711	2464	3309
2.90417	2814	2764	2784	2499	2334	2314	2016	2451	2692	2904	2547	2011	3711	2523	3274
2.90833	2812	2829	2797	2455	2313	2339	1986	2474	2720	2873	2588	1995	3736	2476	3265
2.9125	2830	2784	2781	2472	2335	2351	1992	2472	2705	2920	2647	2020	3750	2520	3310
2.91667	2834	2790	2811	2471	2340	2285	1914	2420	2678	2907	2615	1992	3686	2530	3234
2.92083	2835	2809	2826	2467	2315	2334	1968	2448	2703	2906	2600	2011	3712	2496	3257
2.925	2826	2820	2786	2453	2307	2301	1969	2452	2749	2892	2586	2044	3738	2521	3224
2.92917	2815	2766	2813	2454	2339	2308	2010	2443	2731	2933	2614	2002	3694	2561	3233
2.93333	2865	2818	2789	2468	2297	2282	1924	2439	2738	2898	2616	2024	3744	2505	3216
2.9375	2803	2818	2812	2464	2316	2370	1968	2472	2760	2896	2576	2043	3731	2508	3210
2.94167	2824	2791	2784	2490	2324	2313	1932	2483	2716	2912	2593	2006	3758	2538	3220
2.94583	2839	2809	2789	2479	2327	2316	1972	2468	2687	2922	2573	2046	3712	2541	3238
2.95	2874	2816	2801	2466	2348	2309	1957	2477	2672	2965	2595	2053	3728	2578	3241
2.95417	2824	2807	2754	2486	2301	2342	1996	2488	2679	2914	2564	2010	3679	2590	3247
2.95833	2819	2816	2804	2466	2346	2315	1932	2466	2714	3000	2630	2042	3705	2615	3253
2.9625	2786	2787	2750	2495	2306	2272	1952	2467	2693	2894	2627	2006	3768	2631	3248
2.96667	2836	2813	2826	2505	2314	2308	1966	2454	2685	2898	2679	2012	3731	2590	3210
2.97083	2816	2803	2797	2460	2360	2315	1938	2467	2710	2925	2671	2026	3679	2593	3223
2.975	2757	2804	2800	2492	2338	2324	1990	2468	2717	2891	2628	2005	3658	2596	3204
2.97917	2877	2803	2795	2481	2311	2314	1924	2466	2685	2909	2629	1976	3720	2648	3188
2.98333	2784	2787	2806	2452	2341	2311	1975	2466	2696	2867	2606	1982	3769	2601	3216
2.9875	2847	2796	2750	2470	2292	2328	1940	2460	2704	2875	2652	1936	3710	2585	3192
2.99167	2844	2802	2786	2484	2350	2267	1964	2480	2726	2852	2623	1940	3715	2612	3214
2.99583	2763	2789	2801	2495	2324	2321	1991	2431	2716	2914	2622	1949	3717	2570	3179
3	2810	2814	2805	2474	2306	2284	2022	2458	2705	2928	2642	1980	3661	2607	3201
3.00417	2782	2762	2739	2476	2329	2300	1953	2508	2717	2890	2625	1949	3749	2613	3236
3.00833	2810	2818	2770	2487	2308	2316	1956	2472	2650	2929	2609	1979	3671	2605	3179
3.0125	2819	2832	2764	2502	2280	2296	1976	2485	2726	2945	2581	1962	3724	2538	3155
3.01667	2807	2812	2768	2468	2298	2304	1924	2427	2686	2914	2608	1985	3691	2579	3206
3.02083	2829	2770	2811	2478	2324	2319	1938	2475	2691	2951	2670	1976	3725	2555	3177
3.025	2854	2790	2814	2478	2299	2302	1967	2467	2702	2970	2664	1994	3695	2554	3230
3.02917	2770	2800	2762	2496	2332	2344	1946	2517	2702	2922	2568	2019	3691	2529	3232
3.03333	2859	2772	2791	2524	2287	2336	1972	2459	2719	2951	2621	2020	3772	2581	3187
3.0375	2802	2802	2790	2504	2290	2316	1954	2489	2707	2929	2707	1994	3714	2474	3239
3.04167	2813	2819	2812	2475	2276	2304	1946	2448	2698	2971	2662	2025	3697	2444	3190
3.04583	2813	2838	2788	2496	2334	2296	1976	2443	2708	2935	2722	2021	3692	2465	3181
3.05	2773	2807	2771	2498	2331	2322	1983	2454	2732	2946	2644	1999	3689	2448	3255
3.05417	2814	2784	2754	2519	2286	2308	1978	2456	2717	2936	2664	2023	3719	2430	3190
3.05833	2852	2801	2792	2492	2323	2315	1960	2460	2685	2951	2662	1993	3677	2427	3190
3.0625	2840	2784	2798	2468	2286	2312	2026	2440	2738	2909	2668	2021	3720	2468	3180
3.06667	2813	2803	2798	2481	2317	2326	2008	2476	2744	2946	2632	2045	3729	2455	3226
3.07083	2804	2794	2762	2543	2312	2292	2002	2421	2722	2924	2592	1987	3724	2490	3220
3.075	2813	2801	2828	2536	2274	2286	1998	2477	2754	2953	2629	2013	3700	2500	3208
3.07917	2791	2824	2778	2522	2324	2314	2034	2430	2703	2926	2612	2045	3685	2468	3246
3.08333	2794	2780	2809	2504	2296	2293	1993	2464	2721	2931	2636	2006	3736	2498	3235
3.0875	2794	2745	2787	2474	2308	2258	1990	2437	2696	2964	2647	2018	3692	2495	3209
3.09167	2780	2834	2793	2466	2284	2334	1994	2460	2693	2912	2640	2020	3725	2468	3240
3.09583	2849	2853	2775	2530	2316	2310	1972	2423	2719	2923	2643	2028	3716	2505	3258
3.1	2831	2782	2758	2529	2282	2310	1977	2431	2755	2935	2666	2055	3733	2526	3257
3.10417	2820	2788	2790	2532	2316	2322	1972	2433	2724	2928	2620	2033	3723	2502	3257
3.10833	2827	2804	2827	2514	2292	2330	1926	2462	2719	2907	2632	2028	3659	2504	3280
3.1125	2839	2781	2783	2502	2252	2334	1947	2427	2696	2984	2619	1998	3748	2483	3212
3.11667	2796	2780	2764	2486	2336	2318	1955	2462	2686	2855	2683	2017	3693	2542	3235
3.12083	2802	2819	2811	2509	2315	2311	1946	2496	2723	2900	2608	1992	3702	2528	3282
3.125	2797	2816	2796	2492	2299	2349	1956	2479	2706	2903	2675	2049	3685	2614	3272
3.12917	2819	2776	2759	2489	2338	2338	1944	2452	2695	2899	2642	1995	3716	2527	3216
3.13333	2874	2801	2768	2475	2320	2380	1980	2435	2727	2903	2605	1944	3678	2569	3282
3.1375	2828	2796	2799	2457	2309	2323	2014	2428	2726	2916	2672	1949	3667	2523	3236
3.14167	2842	2819	2769	2536	2354	2330	1982	2428	2708	2920	2676	1926	3730	2528	3230
3.14583	2810	2773	2789	2513	2293	2332	1987	2447	2727	2912	2634	1908	3698	2555	3198
3.15	2820	2782	2774	2452	2317	2324	1991	2431	2723	2895	2661	1904	3708	2507	3260
3.15417	2840	2814	2791	2473	2324	2325	2006	2490	2706	2858	2701	1922	3674	2508	3262
3.15833	2825	2807	2817	2532	2297	2304	2000	2459	2678	2895	2689	1946	3738	2553	3233
3.1625	2827	2807	2774	2525	2290	2363	2020	2458	2723	2949	2698	1915	3708	2520	3246
3.16667	2818	2782	2807	2502	2312	2313	1966	2425	2734	2904	2660	1930	3651	2524	3276
3.17083	2831	2810	2767	2530	2304	2287	2007	2449	2672	2960	2596	1922	3730	2535	3255
3.175	2806	2766	2776	2506	2286	2332	1958	2494	2660	2880	2638	1961	3700	2519	3264
3.17917	2793	2798	2796	2494	2286	2341	2001	2448	2706	2920	2648	1927	3731	2535	3294
3.18333	2793	2834	2789	2519	2360	2301	1983	2483	2722	2908	2686	1945	3762	2518	3279
3.1875	2787	2766	2780	2505	2329	2278	1973	2455	2720	2898	2723	1943	3660	2567	3263
3.19167	2771	2824	2787	2482	2291	2290	1995	2482	2678	2897	2668	1960	3693	2559	3232
3.19583	2804	2798	2781	2534	2308	2273	2028	2426	2694	2900	2701	1977	3713	2534	3312
3.2	2790	2809	2781	2495	2276	2311	1973	2477	2718	2897	2692	1940	3745	2552	3253
3.20417	2805	2798	2809	2477	2295	2325	1982	2468	2734	2928	2659	1980	3728	2550	3217
3.20833	2836	2789	2749	2472	2280	2289	1989	2436	2706	2865	2724	1951	3734	2540	3274
3.2125	2812	2782	2775	2480	2268	2283	1965	2486	2718	2928	2644	1985	3707	2487	3196
3.21667	2787	2856	2776	2469	2325	2266	1987	2446	2698	2923	2659	1994	3692	2540	3279
3.22083	2782	2752	2836	2521	2294	2274	2040	2484	2713	2869	2679	2000	3716	2534	3219
3.225	2791	2810	2815	2518	2289	2278	2024	2452	2726	2910	2702	2012	3709	2538	3238
3.22917	2789	2836	2763	2498	2332	2328	1995	2449	2701	2849	2666	1959	3706	2533	3260
3.23333	2784	2783	2796	2541	2286	2326	2022	2466	2702	2928	2685	1987	3668	2531	3240
3.2375	2752	2820	2778	2504	2324	2295	1976	2469	2692	2903	2698	1920	3690	2498	3258
3.24167	2816	2805	2763	2562	2291	2270	2011	2432	2704	2912	2729	1984	3723	2496	3223
3.24583	2816	2781	2789	2495	2298	2307	2024	2476	2715	2915	2694	1957	3682	2487	3263
3.25	2818	2782	2782	2515	2339	2338	1989	2511	2719	2951	2766	1976	3686	2503	3275
3.25417	2818	2790	2799	2543	2268	2296	1981	2444	2717	2925	2743	1953	3660	2546	3280
3.25833	2828	2830	2803	2543	2326	2308	2017	2446	2691	2915	2750	1980	3703	2499	3272
3.2625	2790	2782	2842	2540	2334	2261	1990	2480	2703	2934	2722	1960	3708	2524	3322
3.26667	2800	2781	2771	2537	2330	2320	2048	2460	2714	2963	2619	1995	3736	2554	3272
3.27083	2852	2783	2766	2528	2331	2269	2018	2441	2724	2894	2690	1969	3740	2509	3304
3.275	2829	2808	2813	2528	2324	2232	1996	2453	2729	2920	2622	1924	3689	2508	3239
3.27917	2808	2804	2758	2529	2301	2314	1948	2439	2762	2884	2670	1974	3716	2535	3281
3.28333	2778	2837	2817	2495	2303	2270	1964	2473	2728	2856	2644	1955	3742	2536	3272
3.2875	2825	2784	2760	2547	2301	2279	1930	2446	2694	2886	2636	1933	3700	2564	3272
3.29167	2813	2838	2750	2514	2295	2284	2000	2466	2716	2910	2696	1932	3734	2525	3308
3.29583	2780	2765	2792	2526	2306	2277	1971	2462	2669	2904	2720	1960	3712	2529	3252
3.3	2856	2830	2800	2550	2282	2284	1995	2457	2716	2900	2751	1935	3674	2514	3224
3.30417	2781	2852	2741	2518	2295	2295	2007	2440	2708	2932	2714	1929	3692	2517	3273
3.30833	2829	2754	2772	2523	2313	2296	2004	2467	2714	2948	2736	1906	3679	2541	3244
3.3125	2862	2791	2775	2569	2311	2284	2012	2439	2738	2885	2750	1891	3655	2522	3285
3.31667	2802	2800	2766	2492	2316	2284	1984	2438	2716	2908	2753	1949	3678	2570	3245
3.32083	2773	2811	2761	2523	2313	2302	1988	2426	2672	2928	2725	1954	3667	2536	3266
3.325	2824	2825	2778	2526	2294	2302	2018	2434	2739	2902	2714	1926	3715	2540	3287
3.32917	2816	2787	2791	2537	2324	2252	1991	2432	2681	2899	2696	1946	3758	2529	3219
3.33333	2814	2815	2799	2496	2314	2264	1982	2444	2693	2942	2791	1970	3716	2545	3248
3.3375	2760	2807	2778	2532	2318	2288	2011	2410	2690	2932	2714	1950	3696	2505	3255
3.34167	2832	2816	2758	2527	2333	2297	2016	2436	2752	2948	2720	1976	3652	2529	3214
3.34583	2806	2818	2802	2517	2281	2262	1989	2426	2691	2878	2687	1962	3694	2527	3319
3.35	2744	2785	2762	2528	2310	2299	1997	2438	2754	2930	2709	1940	3680	2533	3224
3.35417	2816	2781	2796	2529	2330	2280	1996	2471	2744	2923	2712	1972	3651	2512	3281
3.35833	2842	2768	2797	2493	2302	2251	1976	2413	2693	2924	2782	1926	3708	2501	3284
3.3625	2807	2788	2791	2516	2328	2265	1979	2438	2689	2932	2695	1957	3704	2550	3260
3.36667	2795	2804	2756	2518	2308	2271	1976	2455	2734	2913	2788	1974	3649	2561	3212
3.37083	2786	2759	2746	2514	2316	2263	1972	2440	2734	2938	2751	1966	3668	2511	3225
3.375	2762	2800	2826	2535	2315	2289	1980	2459	2736	2860	2746	1981	3718	2505	3253
3.37917	2821	2796	2754	2475	2286	2294	1978	2476	2721	2906	2748	1972	3758	2471	3186
3.38333	2817	2792	2766	2507	2305	2288	1966	2437	2699	2890	2812	1974	3706	2510	3231
3.3875	2804	2829	2762	2506	2360	2284	1950	2426	2711	2946	2769	1986	3676	2477	3193
3.39167	2816	2783	2806	2490	2310	2279	1970	2462	2700	2890	2733	1982	3708	2508	3233
3.39583	2830	2790	2786	2500	2328	2314	2004	2428	2768	2927	2817	1958	3665	2480	3236
3.4	2798	2768	2750	2504	2308	2266	2011	2489	2689	2942	2764	1939	3756	2466	3249
3.40417	2810	2805	2801	2545	2320	2268	1989	2466	2723	2873	2802	1954	3725	2476	3226
3.40833	2765	2825	2756	2493	2308	2324	1978	2434	2714	2912	2779	1985	3742	2470	3272
3.4125	2812	2797	2764	2540	2302	2296	2022	2409	2701	2951	2790	1936	3753	2444	3248
3.41667	2786	2784	2779	2525	2296	2289	1996	2452	2724	2903	2796	1970	3741	2470	3263
3.42083	2780	2824	2778	2507	2314	2288	1974	2424	2698	2931	2821	1980	3700	2442	3247
3.425	2817	2762	2815	2493	2307	2264	1956	2417	2728	2850	2831	1956	3709	2486	3239
3.42917	2820	2770	2768	2525	2322	2305	1978	2465	2709	2888	2773	1967	3701	2468	3208
3.43333	2798	2770	2777	2510	2305	2304	2061	2438	2722	2905	2833	1916	3707	2499	3272
3.4375	2809	2797	2774	2534	2336	2285	1998	2418	2711	2860	2811	1956	3710	2492	3197
3.44167	2819	2837	2772	2549	2338	2330	1990	2450	2679	2883	2797	2002	3741	2449	3241
3.44583	2835	2799	2734	2499	2316	2278	2010	2429	2725	2892	2854	1938	3727	2472	3254
3.45	2806	2783	2778	2484	2275	2296	2005	2394	2742	2906	2852	1966	3746	2484	3284
3.45417	2823	2830	2782	2530	2307	2287	1973	2429	2731	2879	2862	1977	3742	2466	3274
3.45833	2812	2829	2729	2496	2295	2282	1998	2438	2712	2882	2805	1982	3768	2468	3269
3.4625	2748	2807	2767	2511	2287	2283	2014	2433	2684	2884	2817	1962	3772	2455	3269
3.46667	2804	2802	2783	2496	2291	2310	2011	2434	2696	2930	2833	1943	3713	2426	3291
3.47083	2778	2812	2776	2500	2294	2302	2024	2436	2705	2918	2861	1992	3726	2473	3164
3.475	2802	2805	2787	2532	2321	2301	2009	2461	2734	2895	2810	1950	3767	2388	3258
3.47917	2806	2755	2773	2514	2290	2259	2010	2494	2716	2932	2811	1964	3773	2500	3231
3.48333	2804	2783	2764	2520	2328	2309	2016	2451	2704	2896	2781	1907	3771	2461	3272
3.4875	2809	2811	2792	2516	2309	2297	1999	2440	2714	2923	2790	1963	3708	2456	3277
3.49167	2753	2769	2766	2528	2282	2261	2018	2455	2754	2857	2765	1942	3750	2443	3220
3.49583	2804	2818	2799	2526	2303	2289	2041	2438	2739	2910	2808	1938	3774	2488	3326
3.5	2812	2798	2782	2520	2320	2323	1972	2449	2682	2875	2760	1944	3741	2503	3240
3.50417	2791	2797	2782	2535	2325	2341	1977	2485	2754	2870	2800	1943	3772	2488	3278
3.50833	2802	2805	2806	2542	2359	2305	1984	2490	2708	2909	2802	2000	3779	2540	3230
3.5125	2802	2798	2761	2549	2308	2272	1994	2444	2712	2924	2766	1948	3750	2508	3242
3.51667	2792	2804	2820	2570	2333	2269	1981	2433	2756	2900	2792	1963	3714	2543	3304
3.52083	2808	2787	2766	2520	2268	2296	1952	2482	2688	2892	2848	1965	3798	2586	3233
3.525	2838	2802	2731	2508	2323	2292	2005	2431	2735	2910	2824	1969	3737	2592	3291
3.52917	2830	2815	2760	2500	2301	2309	1961	2426	2682	2887	2838	2004	3707	2587	3319
3.53333	2788	2823	2769	2506	2304	2275	2001	2492	2674	2893	2767	1973	3734	2602	3294
3.5375	2817	2783	2723	2531	2314	2299	2040	2447	2686	2898	2804	1980	3780	2614	3258
3.54167	2821	2807	2821	2509	2319	2294	1998	2450	2687	2898	2788	1964	3762	2648	3261
3.54583	2798	2787	2769	2544	2320	2259	1985	2430	2755	2902	2774	2013	3749	2593	3250
3.55	2845	2776	2784	2524	2299	2290	2003	2467	2708	2871	2740	1978	3762	2582	3254
3.55417	2811	2804	2744	2532	2274	2275	1999	2439	2714	2935	2760	1983	3761	2601	3234
3.55833	2821	2760	2784	2506	2326	2258	1997	2439	2722	2924	2769	1991	3848	2606	3216
3.5625	2789	2791	2766	2506	2289	2263	2002	2444	2689	2885	2758	1987	3780	2607	3279
3.56667	2794	2812	2768	2496	2322	2264	2006	2446	2745	2911	2710	1964	3753	2636	3253
3.57083	2820	2790	2814	2529	2314	2300	2021	2432	2704	2917	2738	1970	3791	2598	3257
3.575	2771	2772	2790	2514	2300	2249	1996	2461	2730	2896	2738	2017	3770	2555	3283
3.57917	2798	2797	2812	2563	2299	2312	1988	2425	2700	2884	2732	1952	3761	2582	3219
3.58333	2816	2776	2798	2558	2290	2298	1983	2462	2729	2932	2749	1946	3777	2589	3285
3.5875	2782	2844	2763	2546	2293	2318	2020	2436	2733	2890	2763	1928	3774	2581	3220
3.59167	2794	2817	2755	2513	2320	2289	1968	2440	2704	2905	2774	1932	3770	2582	3285
3.59583	2856	2814	2766	2528	2314	2255	1987	2430	2735	2919	2734	1946	3762	2614	3292
3.6	2788	2837	2809	2518	2283	2287	1955	2454	2746	2916	2781	1962	3761	2622	3264
3.60417	2824	2792	2760	2519	2306	2300	1951	2449	2706	2893	2727	1994	3743	2622	3283
3.60833	2778	2797	2775	2521	2290	2306	1976	2458	2744	2909	2783	1968	3733	2595	3294
3.6125	2780	2801	2808	2530	2300	2322	1982	2479	2718	2897	2699	1977	3770	2566	3244
3.61667	2829	2833	2768	2510	2357	2326	1993	2438	2709	2918	2710	1989	3759	2629	3226
3.62083	2804	2748	2815	2521	2299	2285	1965	2464	2708	2939	2764	2002	3796	2601	3258
3.625	2787	2824	2776	2539	2295	2269	2007	2476	2670	2926	2741	2008	3799	2600	3266
3.62917	2784	2754	2813	2576	2312	2303	1984	2442	2711	2949	2809	2002	3751	2619	3238
3.63333	2773	2777	2804	2504	2318	2272	1988	2476	2712	2896	2796	2032	3810	2617	3271
3.6375	2750	2807	2758	2540	2299	2295	1995	2440	2757	2901	2776	1996	3756	2630	3230
3.64167	2800	2778	2759	2556	2312	2266	1976	2451	2724	2928	2778	1976	3780	2643	3297
3.64583	2786	2802	2777	2527	2333	2321	1986	2452	2704	2865	2781	2037	3785	2621	3248
3.65	2782	2780	2745	2544	2303	2263	1981	2440	2744	2927	2768	2002	3716	2635	3240
3.65417	2800	2784	2790	2476	2314	2285	1990	2486	2733	2876	2841	2013	3825	2576	3244
3.65833	2800	2802	2785	2547	2300	2299	1983	2424	2716	2894	2845	2007	3755	2605	3241
3.6625	2786	2790	2823	2537	2296	2329	2000	2462	2741	2897	2835	2040	3782	2600	3222
3.66667	2802	2774	2774	2545	2323	2301	1999	2421	2714	2892	2807	1963	3806	2592	3262
3.67083	2813	2753	2774	2528	2334	2310	1978	2466	2722	2938	2817	1965	3704	2568	3237
3.675	2801	2794	2791	2513	2290	2313	1940	2426	2730	2877	2805	1990	3776	2620	3223
3.67917	2786	2747	2775	2538	2301	2302	1969	2470	2702	2905	2752	1996	3799	2602	3239
3.68333	2808	2826	2779	2540	2270	2333	1991	2467	2754	2873	2746	2000	3782	2628	3255
3.6875	2771	2814	2790	2521	2272	2277	1995	2473	2750	2908	2758	1996	3731	2628	3228
3.69167	2810	2784	2779	2564	2303	2294	1975	2469	2728	2896	2790	1949	3823	2636	3253
3.69583	2777	2816	2738	2545	2273	2286	1964	2453	2753	2921	2814	1956	3725	2600	3228
3.7	2798	2758	2787	2570	2317	2279	1961	2485	2729	2874	2819	1973	3754	2568	3238
3.70417	2798	2818	2769	2570	2313	2270	1977	2458	2739	2879	2734	1992	3756	2604	3244
3.70833	2788	2797	2823	2538	2300	2301	1982	2422	2734	2912	2822	1965	3774	2611	3250
3.7125	2838	2840	2775	2537	2360	2284	2015	2426	2768	2883	2860	1980	3797	2587	3228
3.71667	2808	2820	2767	2529	2324	2306	1971	2463	2742	2914	2814	1931	3733	2598	3241
3.72083	2802	2807	2808	2532	2318	2286	1992	2472	2740	2924	2830	1969	3785	2601	3340
3.725	2825	2813	2768	2563	2326	2305	1957	2460	2722	2907	2831	1948	3786	2614	3240
3.72917	2815	2781	2735	2563	2330	2314	1953	2437	2723	2902	2813	1982	3771	2577	3289
3.73333	2811	2804	2815	2537	2336	2292	1992	2470	2728	2920	2852	1946	3718	2599	3294
3.7375	2783	2844	2767	2555	2294	2335	1964	2455	2762	2915	2906	1931	3764	2629	3338
3.74167	2794	2819	2786	2554	2302	2296	1951	2447	2770	2912	2840	1965	3719	2602	3282
3.74583	2756	2782	2794	2548	2325	2283	1958	2466	2743	2918	2788	1987	3759	2596	3259
3.75	2761	2827	2794	2560	2330	2291	1949	2428	2750	2946	2815	1990	3755	2605	3261
3.75417	2820	2798	2760	2545	2308	2310	2005	2460	2732	2874	2810	1974	3728	2601	3280
3.75833	2831	2798	2781	2530	2310	2338	1998	2465	2725	2928	2776	1972	3721	2642	3226
3.7625	2795	2860	2760	2551	2300	2289	1973	2391	2721	2881	2806	1979	3768	2603	3309
3.76667	2755	2768	2750	2562	2354	2306	1988	2436	2734	2900	2802	2004	3754	2610	3234
3.77083	2802	2786	2802	2543	2304	2287	1983	2444	2768	2885	2808	1971	3731	2550	3278
3.775	2786	2808	2798	2559	2340	2320	1964	2454	2716	2916	2807	1990	3777	2582	3225
3.77917	2826	2772	2733	2536	2311	2259	1954	2391	2719	2904	2782	1969	3714	2628	3227
3.78333	2832	2788	2809	2559	2326	2331	1967	2451	2746	2873	2818	1975	3762	2606	3246
3.7875	2795	2796	2796	2572	2305	2286	1958	2452	2732	2929	2787	1977	3736	2618	3264
3.79167	2783	2806	2785	2556	2313	2278	2016	2450	2761	2909	2782	1976	3744	2581	3276
3.79583	2782	2796	2801	2523	2334	2240	2014	2471	2736	2937	2748	1977	3726	2618	3208
3.8	2813	2814	2762	2522	2323	2284	1968	2454	2701	2928	2825	1973	3775	2606	3239
3.80417	2832	2803	2800	2576	2319	2264	1981	2440	2770	2896	2831	1989	3767	2580	3216
3.80833	2807	2809	2769	2534	2334	2295	2017	2457	2747	2864	2809	1986	3779	2564	3269
3.8125	2806	2800	2769	2493	2333	2273	2008	2454	2728	2908	2742	1962	3780	2618	3244
3.81667	2795	2784	2788	2561	2295	2299	1986	2498	2730	2916	2759	1981	3744	2643	3264
3.82083	2800	2812	2779	2540	2301	2290	1996	2485	2711	2902	2793	1992	3781	2602	3228
3.825	2820	2780	2775	2606	2297	2291	1953	2437	2752	2954	2754	1946	3713	2638	3242
3.82917	2809	2819	2774	2579	2322	2273	2006	2448	2718	2927	2847	1942	3772	2586	3222
3.83333	2753	2818	2773	2516	2301	2251	1994	2471	2750	2901	2833	2005	3767	2644	3220
3.8375	2805	2785	2798	2555	2321	2276	1955	2451	2720	2903	2759	1992	3750	2621	3235
3.84167	2821	2822	2812	2572	2313	2277	1986	2427	2723	2930	2755	1986	3728	2629	3210
3.84583	2792	2797	2772	2564	2318	2304	1987	2447	2748	2933	2822	1955	3815	2613	3226
3.85	2826	2794	2770	2520	2303	2235	2012	2444	2734	2923	2812	1943	3754	2602	3225
3.85417	2780	2800	2800	2566	2277	2284	1981	2445	2687	2899	2780	1957	3732	2647	3257
3.85833	2792	2783	2754	2492	2310	2307	2006	2474	2700	2911	2794	1973	3780	2617	3229
3.8625	2761	2774	2795	2588	2326	2248	1938	2432	2734	2896	2821	1965	3775	2630	3214
3.86667	2780	2780	2823	2518	2321	2271	1965	2449	2736	2888	2833	1949	3745	2630	3256
3.87083	2797	2776	2790	2543	2327	2245	1992	2488	2712	2904	2780	1981	3772	2659	3238
3.875	2796	2788	2783	2558	2300	2320	1970	2468	2710	2935	2826	1979	3739	2618	3211
3.87917	2821	2841	2748	2556	2309	2269	1980	2462	2702	2881	2804	1976	3702	2600	3214
3.88333	2766	2804	2814	2514	2322	2246	1982	2460	2735	2901	2736	1996	3789	2625	3218
3.8875	2793	2825	2743	2541	2298	2274	1990	2451	2718	2874	2776	1972	3700	2637	3211
3.89167	2794	2807	2775	2567	2284	2287	1994	2440	2722	2883	2813	1965	3751	2635	3273
3.89583	2788	2812	2769	2524	2321	2256	2020	2450	2706	2841	2803	1954	3764	2586	3213
3.9	2772	2803	2778	2530	2321	2314	2013	2439	2705	2893	2791	1945	3749	2622	3217
3.90417	2759	2799	2776	2547	2292	2279	2019	2458	2715	2906	2867	1962	3740	2644	3198
3.90833	2803	2803	2792	2541	2295	2239	2018	2458	2697	2917	2769	1968	3748	2679	3222
3.9125	2769	2791	2783	2568	2293	2249	1994	2440	2708	2920	2816	1970	3763	2591	3255
3.91667	2788	2824	2796	2481	2321	2293	1986	2446	2703	2930	2828	1997	3708	2607	3258
3.92083	2744	2852	2756	2562	2280	2303	1987	2459	2694	2953	2786	2021	3808	2640	3219
3.925	2773	2751	2816	2558	2329	2264	1999	2454	2732	2920	2790	1978	3720	2630	3210
3.92917	2800	2802	2801	2564	2315	2291	1955	2462	2761	2887	2785	1959	3765	2633	3200
3.93333	2831	2829	2799	2552	2332	2232	1949	2453	2758	2880	2780	1960	3749	2641	3200
3.9375	2798	2835	2764	2536	2308	2254	1963	2458	2704	2884	2792	1963	3783	2608	3188
3.94167	2800	2790	2808	2538	2306	2273	1984	2434	2726	2919	2804	1963	3769	2636	3201
3.94583	2854	2829	2773	2553	2332	2285	2006	2441	2745	2930	2829	1952	3690	2598	3230
3.95	2780	2809	2770	2566	2324	2290	1994	2417	2738	2878	2881	1964	3747	2598	3203
3.95417	2789	2782	2829	2536	2335	2295	2016	2454	2720	2885	2930	1980	3728	2621	3214
3.95833	2777	2814	2789	2534	2294	2287	1966	2473	2735	2936	2883	1950	3725	2636	3271
3.9625	2801	2824	2762	2474	2314	2280	1960	2466	2727	2901	2843	1981	3760	2597	3203
3.96667	2804	2795	2801	2505	2283	2294	1968	2471	2738	2921	2860	1939	3729	2627	3243
3.97083	2819	2826	2764	2545	2338	2292	1991	2459	2730	2918	2847	1999	3761	2638	3216
3.975	2829	2772	2804	2581	2340	2288	1980	2471	2724	2906	2833	1971	3709	2630	3208
3.97917	2757	2824	2778	2550	2333	2287	2004	2461	2704	2883	2859	1984	3791	2618	3184
3.98333	2804	2798	2793	2556	2326	2287	2004	2470	2726	2951	2857	1954	3744	2633	3241
3.9875	2839	2775	2824	2562	2293	2294	2011	2450	2714	2896	2830	1942	3746	2623	3274
3.99167	2782	2784	2761	2581	2272	2298	1982	2440	2751	2897	2881	1978	3732	2643	3240
3.99583	2764	2779	2822	2558	2275	2300	2002	2429	2692	2895	2882	1934	3748	2656	3258
4	2818	2813	2800	2565	2311	2280	2032	2462	2726	2900	2826	1953	3800	2636	3204
4.00417	2780	2777	2768	2528	2321	2297	1970	2422	2720	2940	2901	1956	3742	2642	3250
4.00833	2809	2833	2747	2568	2301	2280	1967	2437	2730	2902	2891	1919	3720	2634	3192
4.0125	2829	2792	2821	2558	2323	2284	2011	2426	2719	2912	2853	1948	3752	2621	3287
4.01667	2810	2786	2763	2552	2336	2272	1995	2472	2714	2867	2848	1943	3750	2639	3207
4.02083	2776	2832	2788	2557	2311	2284	1996	2387	2707	2885	2813	1956	3737	2613	3280
4.025	2804	2780	2807	2574	2306	2276	1997	2442	2721	2917	2832	1945	3748	2663	3226
4.02917	2819	2798	2770	2592	2291	2288	1992	2432	2758	2920	2795	1957	3785	2628	3206
4.03333	2763	2816	2811	2526	2274	2299	1994	2436	2753	2863	2805	1961	3744	2644	3167
4.0375	2796	2753	2753	2590	2357	2323	1996	2433	2743	2936	2818	1931	3749	2631	3225
4.04167	2847	2809	2827	2571	2335	2320	1985	2471	2744	2873	2770	1912	3759	2658	3221
4.04583	2755	2784	2803	2574	2289	2314	2007	2459	2700	2953	2838	1952	3757	2666	3212
4.05	2754	2833	2748	2593	2298	2308	2019	2442	2711	2901	2803	1965	3695	2646	3252
4.05417	2829	2815	2805	2557	2295	2281	1989	2403	2696	2889	2803	1955	3751	2664	3228
4.05833	2744	2782	2797	2571	2339	2308	2016	2476	2700	2933	2749	1899	3768	2612	3207
4.0625	2774	2803	2795	2569	2338	2321	1959	2439	2728	2917	2760	1886	3770	2660	3195
4.06667	2837	2749	2842	2535	2334	2292	1990	2442	2714	2925	2807	1939	3721	2622	3211
4.07083	2747	2877	2744	2566	2368	2322	2013	2444	2725	2922	2820	1941	3711	2652	3247
4.075	2765	2754	2834	2544	2310	2255	1979	2414	2722	2885	2838	1926	3782	2647	3192
4.07917	2752	2834	2727	2536	2319	2292	2009	2439	2725	2906	2838	1940	3768	2656	3196
4.08333	2769	2757	2830	2533	2338	2296	1995	2434	2736	2879	2825	1929	3742	2631	3195
4.0875	2780	2806	2832	2534	2352	2296	2000	2441	2716	2911	2816	1914	3776	2620	3205
4.09167	2791	2810	2824	2605	2328	2296	1980	2470	2686	2922	2869	1926	3760	2657	3249
4.09583	2792	2788	2863	2566	2349	2331	1996	2428	2685	2948	2825	1943	3739	2623	3246
4.1	2764	2777	2835	2531	2316	2277	1989	2449	2699	2954	2782	1934	3757	2668	3221
4.10417	2794	2771	2870	2539	2314	2300	1969	2446	2755	2989	2812	1942	3786	2632	3262
4.10833	2769	2806	2796	2564	2294	2294	1975	2473	2728	2942	2820	1945	3782	2650	3268
4.1125	2774	2745	2855	2594	2284	2274	2035	2444	2724	2962	2813	1945	3773	2658	3198
4.11667	2770	2811	2834	2552	2336	2257	2012	2419	2731	2910	2774	1962	3791	2643	3263
4.12083	2757	2838	2782	2574	2319	2302	1992	2470	2716	2961	2858	1954	3762	2612	3244
4.125	2794	2824	2818	2556	2295	2273	1982	2452	2721	2947	2877	1928	3788	2634	3233
4.12917	2765	2838	2733	2564	2277	2247	1996	2475	2746	2992	2853	1979	3740	2664	3277
4.13333	2771	2809	2854	2574	2317	2261	1989	2451	2720	2942	2835	1940	3791	2641	3299
4.1375	2786	2842	3023	2552	2315	2296	2009	2463	2720	2918	2872	1944	3754	2664	3228
4.14167	2774	2815	3178	2548	2319	2235	1956	2450	2711	2878	2845	1967	3792	2615	3226
4.14583	2739	2827	3220	2609	2313	2246	1976	2461	2711	2930	2805	1944	3758	2679	3239
4.15	2793	2753	3269	2573	2311	2251	2008	2467	2744	2913	2836	1959	3790	2646	3206
4.15417	2789	2811	3202	2576	2308	2294	2001	2491	2674	2970	2801	1971	3796	2699	3235
4.15833	2760	2804	3223	2563	2363	2249	2009	2478	2742	2946	2804	1955	3778	2683	3175
4.1625	2792	2778	3209	2565	2322	2235	2028	2442	2734	2952	2789	1954	3729	2663	3211

## Sheet: 7B
seed concentration (%)	half_time (h)		seed concentration (%)	mean half_time (h)	Standard deviation
0	0.853025		0	0.864439	0.00814403
0	0.871478		1	0.488826	0.0131615
0	0.868816		3	0.396436	0.011608
1	0.507393		10	0.362453	0.010525
1	0.480682		30	0.267562	0.0151116
1	0.478403
3	0.409851
3	0.381534
3	0.397924
10	0.359473
10	0.376572
10	0.351314
30	0.287137
30	0.265201
30	0.250348

## Sheet: 7C
	0% seed	0% seed	0% seed	1% seed	1% seed	1% seed	3% seed	3% seed	3% seed	10% seed	10% seed	10% seed	30% seed	30% seed	30% seed
0	4518	4417	4409	4442	4496	4668	5240	5299	5108	5340	5280	5174	6517	6714	7342
0.0166667	4269	4191	4198	4218	4308	4360	4822	4982	4816	5173	4981	4748	6266	6386	7083
0.0333333	4016	3986	3924	4063	4061	4026	4651	4535	4478	4875	4788	4719	5911	6020	6702
0.05	3758	3778	3682	3812	3830	3873	4307	4318	4180	4652	4529	4474	5767	5778	6428
0.0666667	3619	3598	3609	3648	3640	3662	4085	4142	4114	4542	4412	4382	5568	5656	6242
0.0833333	3407	3537	3455	3488	3473	3493	3822	3905	3865	4315	4242	4277	5423	5492	6022
0.1	3280	3375	3415	3399	3444	3473	3751	3747	3671	4308	4153	4101	5336	5436	5844
0.116667	3224	3280	3223	3227	3317	3307	3590	3679	3667	4105	4094	4093	5221	5367	5704
0.133333	3152	3200	3155	3289	3216	3238	3517	3516	3579	4123	4035	4015	5223	5252	5748
0.15	3094	3051	3124	3221	3207	3157	3415	3458	3440	4013	3936	3939	5025	5197	5682
0.166667	3068	3040	3064	3131	3049	3140	3361	3398	3485	3980	3952	3917	5063	5217	5643
0.183333	3016	3027	2989	3121	3045	3042	3285	3347	3335	3901	3893	3856	4975	5123	5635
0.2	2952	3010	2925	3052	3032	3020	3265	3259	3356	3844	3833	3770	5011	5201	5661
0.216667	2895	2893	2956	3004	2993	3061	3175	3398	3315	3843	3833	3743	4957	5108	5537
0.233333	2880	2874	2867	2967	2912	3028	3206	3249	3304	3846	3821	3729	4945	5038	5618
0.25	2817	2804	2920	2945	2954	3040	3242	3279	3265	3781	3751	3719	4920	5081	5566
0.266667	2879	2822	2916	2976	2898	3014	3183	3244	3204	3805	3820	3694	4839	5037	5579
0.283333	2810	2866	2809	2958	2915	2998	3170	3185	3169	3826	3748	3711	4931	5054	5729
0.3	2757	2807	2806	2912	2879	2969	3152	3194	3197	3781	3704	3645	4877	5188	5650
0.316667	2777	2756	2844	2916	2884	2933	3207	3229	3145	3829	3721	3679	4885	5125	5755
0.333333	2776	2772	2771	2891	2903	2974	3144	3190	3121	3772	3721	3727	4891	5125	5711
0.35	2785	2743	2774	2867	2885	2944	3142	3246	3166	3757	3707	3736	4941	5182	5817
0.366667	2794	2773	2760	2929	2830	2954	3197	3232	3147	3850	3777	3694	4999	5254	5800
0.383333	2768	2740	2757	2941	2813	2966	3190	3220	3142	3816	3775	3724	4961	5280	5820
0.4	2740	2762	2728	2923	2885	2977	3105	3236	3083	3821	3725	3717	5059	5354	5949
0.416667	2724	2755	2710	2914	2792	2979	3217	3326	3089	3829	3830	3720	5092	5280	5941
0.433333	2720	2729	2755	2883	2842	3005	3191	3244	3125	3812	3868	3699	5050	5408	6040
0.45	2753	2757	2749	2875	2853	2945	3156	3288	3167	3838	3842	3739	5149	5426	6063
0.466667	2686	2740	2707	2911	2869	3000	3171	3324	3148	3840	3905	3762	5217	5486	6193
0.483333	2698	2721	2684	2881	2848	2990	3133	3298	3170	3889	3890	3755	5315	5545	6237
0.5	2749	2697	2795	2906	2897	2966	3236	3297	3178	3870	3860	3762	5299	5644	6290
0.516667	2722	2782	2745	2973	2808	3016	3253	3355	3147	3944	3812	3766	5239	5656	6390
0.533333	2684	2737	2703	2872	2851	2981	3180	3343	3188	3887	3950	3785	5324	5795	6438
0.55	2734	2708	2738	2888	2824	3021	3209	3372	3124	4011	3958	3784	5460	5770	6609
0.566667	2699	2749	2737	2941	2832	2981	3259	3464	3196	3952	3918	3773	5386	5845	6736
0.583333	2757	2692	2727	2893	2856	3024	3294	3519	3183	3948	3973	3800	5582	5903	6709
0.6	2774	2759	2797	2925	2878	3067	3309	3421	3198	4045	3936	3845	5633	5970	6882
0.616667	2743	2749	2741	2934	2884	3027	3296	3543	3192	4005	3927	3877	5664	6006	6973
0.633333	2730	2774	2701	2972	2868	3053	3302	3560	3207	4023	4050	3925	5665	6177	7002
0.65	2731	2718	2771	2966	2910	3117	3286	3552	3208	4074	4077	3964	5768	6128	7125
0.666667	2711	2708	2710	3007	2919	3133	3299	3520	3225	4087	4058	3915	5811	6274	7121
0.683333	2743	2754	2771	2999	2926	3109	3357	3657	3237	4115	4115	3962	5904	6312	7347
0.7	2754	2748	2763	3065	2957	3084	3409	3731	3238	4112	4079	3964	5916	6479	7478
0.716667	2765	2773	2728	3032	2966	3090	3360	3666	3263	4204	4200	3964	6036	6621	7606
0.733333	2723	2745	2768	3055	2974	3126	3374	3782	3279	4178	4172	4008	6169	6745	7741
0.75	2793	2720	2730	3058	2949	3215	3387	3711	3373	4174	4264	4016	6191	6768	8017
0.766667	2739	2786	2766	3091	2998	3196	3419	3790	3343	4179	4257	4085	6308	6888	8089
0.783333	2753	2749	2752	3083	3067	3210	3444	3869	3390	4252	4316	4212	6367	7058	8163
0.8	2739	2780	2728	3172	3051	3257	3456	3878	3342	4299	4337	4200	6511	7162	8496
0.816667	2717	2728	2756	3121	3104	3343	3462	3960	3383	4355	4405	4218	6565	7366	8630
0.833333	2781	2781	2802	3199	3098	3293	3502	3986	3309	4348	4362	4308	6731	7451	9058
0.85	2713	2779	2803	3157	3117	3410	3537	3967	3448	4393	4491	4364	6937	7630	9119
0.866667	2765	2735	2768	3256	3121	3404	3476	4131	3463	4419	4532	4415	7080	7775	9379
0.883333	2766	2714	2799	3321	3203	3468	3592	4165	3462	4494	4504	4397	7279	7845	9796
0.9	2750	2821	2797	3370	3255	3553	3528	4241	3506	4544	4655	4470	7432	8116	9974
0.916667	2786	2783	2798	3394	3309	3497	3592	4417	3540	4559	4718	4585	7780	8499	10395
0.933333	2778	2747	2728	3396	3231	3576	3613	4584	3595	4571	4750	4729	7918	8563	10599
0.95	2804	2823	2780	3477	3380	3670	3674	4655	3592	4669	4838	4739	8114	8807	11047
0.966667	2785	2760	2809	3516	3470	3728	3707	4846	3605	4713	4938	4848	8325	9145	11367
0.983333	2791	2793	2807	3589	3469	3864	3749	4933	3735	4765	4972	4955	8637	9500	11818
1	2760	2782	2787	3605	3581	3889	3808	5254	3753	4859	5031	5013	8970	9789	12046
1.01667	2786	2772	2783	3714	3632	4028	3806	5528	3748	4855	5109	5097	9169	10166	12330
1.03333	2790	2764	2836	3799	3632	4153	3800	5742	3848	4937	5155	5205	9412	10351	12537
1.05	2765	2785	2810	3869	3728	4246	3971	6030	3917	5025	5260	5420	9872	10659	12782
1.06667	2790	2757	2850	3903	3882	4315	3918	6261	4010	5033	5410	5431	10199	10954	12999
1.08333	2764	2848	2816	4029	3850	4497	4032	6553	4107	5134	5564	5578	10407	11336	13209
1.1	2784	2899	2777	4136	4024	4575	4059	6884	4151	5185	5555	5745	10700	11569	13880
1.11667	2781	2881	2788	4170	4182	4744	4117	7157	4279	5304	5703	5879	11250	12010	14038
1.13333	2829	2851	2834	4297	4196	4898	4233	7429	4374	5346	5844	6147	11413	12219	14289
1.15	2805	2785	2803	4455	4337	5029	4324	7697	4442	5469	6019	6259	11972	12696	14562
1.16667	2794	2879	2846	4583	4468	5264	4388	8110	4616	5572	6156	6479	12183	12976	14729
1.18333	2793	2872	2872	4709	4658	5536	4471	8316	4646	5622	6261	6556	12394	13207	14845
1.2	2811	2832	2820	4894	4908	5698	4627	8602	4738	5774	6457	6818	12620	13686	15222
1.21667	2786	2897	2843	5103	4998	5867	4685	8961	4767	5934	6534	6987	13070	13731	15391
1.23333	2834	2819	2831	5187	5212	6143	4717	9283	4889	6097	6677	7163	13505	14365	15660
1.25	2802	2876	2884	5398	5303	6248	4905	9590	5023	6168	6899	7438	13633	14517	15898
1.26667	2838	2891	2938	5462	5545	6525	4904	9877	5202	6340	6987	7682	13724	14646	16027
1.28333	2750	2869	2916	5615	5658	6693	5039	10068	5261	6471	7241	7906	14016	14976	16298
1.3	2847	2928	2952	5909	5862	6961	5082	10558	5389	6771	7395	8190	14384	15364	16571
1.31667	2849	2972	2930	6110	6022	7113	5178	10624	5588	6907	7621	8338	14508	15595	16545
1.33333	2865	2934	2994	6322	6258	7276	5303	10775	5703	7000	7756	8563	14823	16127	16900
1.35	2860	2960	2998	6547	6531	7550	5439	11356	5750	7132	8091	8945	15121	16149	17076
1.36667	2863	2964	3030	6769	6840	7671	5697	11632	5990	7192	8324	9281	15171	16401	17118
1.38333	2838	2988	3084	7014	7124	8042	5987	11749	6115	7405	8665	9758	15909	16783	17540
1.4	2855	3013	3074	7167	7361	8401	6129	12223	6267	7614	9057	10118	16146	17168	17640
1.41667	2897	3077	3144	7520	7599	8691	6297	12363	6538	7929	9237	10377	16071	17283	17824
1.43333	2895	3043	3205	7765	7768	8819	6511	12669	6718	8055	9481	10406	16466	17680	17815
1.45	2896	3147	3231	8036	7822	9137	6694	12903	7007	8341	9780	10807	16645	17778	18182
1.46667	2948	3157	3233	8171	8052	9399	6821	13298	7268	8605	10308	11088	16925	18014	18246
1.48333	2942	3229	3293	8291	8671	9636	7033	13775	7392	8915	10710	11178	17231	18178	18454
1.5	2956	3234	3324	8831	8955	9829	7257	13775	7556	9148	10971	11782	17554	18450	18551
1.51667	3061	3286	3377	9388	9430	10115	7657	14336	7703	9366	11213	11963	17862	18578	18811
1.53333	3053	3300	3426	9607	9868	10108	7714	14166	7959	9386	11503	11829	17881	18927	18840
1.55	3084	3387	3490	9560	9823	10296	7782	14583	8148	9452	11649	12023	17932	18987	18960
1.56667	3097	3426	3543	9694	10077	10500	7935	14884	8271	9761	11759	12841	18348	19276	19114
1.58333	3053	3499	3651	10173	10159	11273	8173	14946	8540	10062	11930	13276	18293	19398	19217
1.6	3086	3526	3747	10487	10339	11559	8438	14762	8688	10360	12068	12958	18591	19386	19355
1.61667	3171	3566	3809	10553	10801	11482	8664	15319	9007	10594	12262	13219	18787	19656	19494
1.63333	3191	3709	3875	10878	11094	11653	8746	15705	9263	11036	12551	13658	18875	19975	19562
1.65	3196	3751	4010	11218	11234	12102	8976	16077	9461	11442	13080	13772	19044	20165	19595
1.66667	3235	3920	4133	11466	11713	12312	9204	16305	9590	11774	13224	13881	19238	20261	19656
1.68333	3263	3992	4271	11384	11972	12593	9462	16300	9997	12438	13358	14490	19378	20255	19921
1.7	3340	4112	4331	11742	12079	12874	9618	16423	10490	12733	13789	14589	19483	20360	19990
1.71667	3371	4107	4456	12155	12356	12882	10194	16919	10536	12495	14082	14922	19757	20643	20075
1.73333	3414	4247	4573	12319	12572	13429	10256	16943	10730	12525	14240	15536	19664	20746	20158
1.75	3483	4370	4686	12734	12655	13456	10481	17215	10997	12636	14540	15323	20025	20930	20212
1.76667	3507	4575	4774	12991	13176	13656	10858	17325	11495	12997	14698	15983	20302	21414	20352
1.78333	3609	4620	4988	13403	13045	13799	11203	17583	11665	13411	14843	15848	20320	21499	20366
1.8	3745	4733	5026	13626	13525	14221	11552	17672	11941	13483	15120	16040	20555	21352	20589
1.81667	3812	4904	5113	13904	13628	14572	11653	17733	12027	13764	15514	16368	20374	21342	20696
1.83333	3858	4968	5246	14047	13805	14541	12053	18084	12129	14028	15525	16535	20581	21528	20761
1.85	3972	5091	5346	14170	14349	14867	12407	18139	12337	14212	15916	16685	20789	21402	21169
1.86667	4045	5230	5409	14576	14250	15225	12467	18280	12659	14712	16113	16774	20884	21649	21025
1.88333	4213	5399	5555	14606	14628	15554	12717	18492	12877	14699	16138	17016	20716	21835	21332
1.9	4317	5553	5736	14853	14936	15587	13012	18687	13162	14848	16647	17340	21115	22115	21371
1.91667	4441	5679	5854	14921	14618	15922	13325	18848	13621	15033	16503	17576	21148	21881	21399
1.93333	4540	5854	5949	15091	14632	15928	13558	18902	13668	15551	16757	17752	20933	22575	21505
1.95	4662	5929	6087	15347	15366	16532	13702	19142	13808	15559	17116	17699	21170	22854	21723
1.96667	4850	6190	6167	15564	15878	16519	13792	18998	14104	15846	17073	17679	21213	22893	21872
1.98333	4904	6472	6326	15722	15410	16572	14161	19257	14311	16040	17147	18096	21068	23035	21972
2	5156	6690	6618	16075	15744	16863	14350	19314	14421	16356	17357	17934	21246	23259	22056
2.01667	5189	6691	6774	16244	15690	16889	14374	19490	14736	16550	17462	18195	21312	23101	21891
2.03333	5420	6906	6965	16503	15955	16977	14675	19590	14897	16812	17731	18251	21528	23265	22271
2.05	5539	7159	7156	16224	15942	17274	14921	20015	14951	16800	17714	18617	21617	23459	22268
2.06667	5885	7223	7504	16655	16166	17493	15267	19848	15382	17037	18055	18623	21902	23677	22342
2.08333	6024	7320	7664	16737	16812	17489	15531	19992	15442	17110	18202	18970	21991	23588	22579
2.1	6158	7448	7810	17076	16544	17622	15743	20019	15661	17170	18271	18750	22502	23414	22635
2.11667	6193	7590	7945	17130	16830	17496	15881	20339	15753	17309	18258	19175	22647	23534	22937
2.13333	6392	7852	8070	17202	16826	17589	16113	20413	15941	17437	18455	18919	22414	23843	22994
2.15	6504	7872	8262	17372	17102	17921	16352	20517	16015	17754	18612	19041	22517	23650	22982
2.16667	6633	8163	8440	17477	17047	18135	16392	20548	16224	17943	18759	19135	22176	23920	22981
2.18333	6787	8299	8436	17634	17126	18240	16869	20670	16413	17880	18591	19103	22412	23953	22993
2.2	7090	8592	8846	17725	17269	18142	16988	20819	16253	18278	19149	19265	22492	24097	23193
2.21667	7194	8699	8893	17874	17389	18384	17094	20839	16694	18441	18788	19207	22504	23985	23316
2.23333	7271	8736	9008	18222	17759	18602	17395	20675	16827	18538	19215	19303	22375	24340	23237
2.25	7355	8936	9158	18387	17696	18304	17612	20876	16996	18517	19084	19395	22351	24223	23349
2.26667	7404	9175	9319	18292	17715	18505	17706	21310	17112	18716	19272	19633	22234	24312	22954
2.28333	7486	9349	9439	18579	18085	18722	17821	21309	17324	19028	19492	20009	22344	24317	23461
2.3	7677	9584	9791	18461	17974	19008	17972	21231	17223	18851	19595	19844	22663	24538	23365
2.31667	7841	9718	9975	18661	17793	18857	18149	21341	17342	18838	19661	19934	22595	24573	23727
2.33333	8027	9947	10042	18880	18298	19042	18354	21600	17606	18975	19822	19879	22689	24630	23691
2.35	8272	10053	10108	18949	17965	19150	18409	21434	17718	19289	19948	19815	22827	24740	23729
2.36667	8322	10325	10323	19112	18320	19293	18546	21805	17663	19319	19821	19893	23069	24243	23751
2.38333	8444	10284	10215	19149	18587	19248	18741	22038	17892	19611	20221	19855	23211	24877	23972
2.4	8591	10697	10869	19290	18604	19266	18813	21914	17843	19887	19911	20009	23243	25050	24015
2.41667	8721	10771	10901	19403	18736	19428	18833	22015	18053	19911	20453	20021	23212	25095	23991
2.43333	8953	10980	11049	19505	18622	19392	18945	22217	18165	20161	20301	20185	23477	25441	24258
2.45	9134	11227	11150	19470	18548	19640	19134	22191	18251	19979	20596	20152	23331	25298	24216
2.46667	9147	11365	11373	19743	18759	19538	19300	22431	18331	19833	20845	20201	23493	25649	24221
2.48333	9496	11419	11526	19565	18958	19830	19285	22479	18246	20155	20725	20532	23468	25755	24078
2.5	9662	11679	11631	19763	19067	19976	19399	22368	18236	20269	20765	20422	23557	25660	24384
2.51667	9971	11957	11776	19917	18879	20010	19615	22101	18293	20402	20904	20232	23660	25729	24460
2.53333	10155	12229	11949	19827	19011	19945	19695	22074	18580	20488	21249	20512	23561	25571	24441
2.55	10211	12186	12157	20120	19169	20211	19621	22246	18647	20619	21068	20823	23793	25712	24504
2.56667	10498	12189	12347	19981	19213	20278	19700	22342	18870	20708	21387	20699	23704	25553	24458
2.58333	10648	12498	12255	20107	19235	20380	19890	22476	19024	20539	21507	20405	24003	25444	24407
2.6	10782	12670	12251	20241	19571	20279	19788	22579	18999	20646	21260	20404	23914	25462	24557
2.61667	10952	12767	12301	20205	19474	20535	20028	22801	19063	20942	21634	20636	23850	25592	24503
2.63333	11051	12931	12799	20361	19743	20610	20043	22672	19100	20603	21523	20833	24028	25451	24514
2.65	11160	13143	13030	20217	19639	20503	20257	22688	19203	21181	21511	20995	23934	25366	24546
2.66667	11543	13117	13071	20258	19896	20607	20246	22857	19177	20754	21813	20824	24202	25510	24593
2.68333	11633	13436	13291	20436	19844	20649	20388	23134	19313	21075	21224	20901	24068	25313	24400
2.7	11693	13541	13234	20641	20060	20788	20606	23242	19351	21312	21282	21007	24199	25447	24646
2.71667	11847	13612	13488	20371	19663	20800	20644	23295	19514	21229	22035	20839	24048	25202	24492
2.73333	12077	13877	13741	20316	20071	20651	20569	23150	19480	20911	21575	20570	24374	25357	24734
2.75	12220	13804	13739	20419	19489	20945	20578	22994	19742	20890	21269	20630	24267	25292	24481
2.76667	12420	13992	13914	20507	20120	20644	20732	22844	19615	21062	21110	21560	24035	25372	24714
2.78333	12641	14098	14018	20535	19988	21195	20781	23592	19607	20995	21481	21279	24220	25274	24622
2.8	12824	14228	14240	20498	20105	20631	20812	23592	19610	21294	21373	21230	24164	25311	24671
2.81667	12882	14423	14393	20691	19689	20945	20968	23506	19786	21094	21701	21228	24221	25060	24560
2.83333	12991	14565	14447	20743	20461	20746	20830	23603	19803	21132	21646	21326	24219	25099	24676
2.85	13095	14594	14654	20805	20031	20864	21017	23347	19980	20969	22057	20852	24644	25292	24748
2.86667	13317	14734	14822	20747	20051	21072	21038	23072	20062	21444	22171	20979	24499	24959	24591
2.88333	13511	14974	14906	20959	20305	21073	21159	23557	20111	21607	22316	21119	24505	25192	24953
2.9	13654	15071	15037	20921	20461	21110	21103	22901	20227	21511	22269	21199	24562	25106	24685
2.91667	13609	15322	15238	20941	20078	21020	21388	22784	20270	21354	22328	20904	24446	25203	24289
2.93333	13843	15271	15222	21010	19905	20714	21267	22878	20335	21253	22015	20688	24505	25296	24850
2.95	14018	15446	15276	21099	20099	21304	21268	22918	20243	21281	22199	21499	24870	25217	24686
2.96667	14005	15417	15367	21305	20412	21110	21348	23114	20496	21497	22039	21468	24861	25315	24863
2.98333	14180	15611	15640	21286	20198	21065	21240	22905	20275	21584	22278	21296	24456	25242	25106
3	14404	15826	15738	21323	20468	21195	21298	22879	20799	22008	22343	21581	24670	25373	25096
3.01667	14422	15805	15805	21403	20402	21154	21329	22930	20758	21790	22253	21150	24504	25271	25220
3.03333	14629	16118	15852	21535	20563	21550	21148	23262	20902	21370	22377	21133	24888	25213	24852
3.05	14841	16086	15915	21624	20490	21387	21532	23158	20704	21612	22217	21185	24660	25222	24827
3.06667	14852	16324	16090	21547	20673	21266	21426	22613	20572	21453	22447	21568	24887	25361	24935
3.08333	15041	16461	16230	21496	20693	21217	21202	22843	20389	21458	22144	21517	24707	25316	25161
3.1	14989	16461	16300	21431	20482	21320	21277	22563	20665	21581	22090	21500	24872	25279	25229
3.11667	15363	16620	16549	21562	20662	21289	21474	22891	21004	21507	22401	21932	25075	25333	24876
3.13333	15237	16672	16562	21594	20837	21434	21246	22742	20883	21476	22303	21094	25047	25283	24958
3.15	15491	16717	16639	21428	20666	21054	21216	22853	21044	21882	22442	21454	25041	25252	25135
3.16667	15589	16825	16687	21587	21022	21482	21495	22670	20917	21753	22034	20929	25010	25469	25056
3.18333	15640	17050	16869	21501	20521	20997	21247	22775	20932	21587	22214	21507	25028	25442	25043
3.2	15664	17119	16930	21500	20872	21339	21144	22724	20773	21663	22265	21610	24966	25418	24987
3.21667	15926	17113	17005	21629	20566	20871	20849	22552	20909	21523	22268	21649	25164	25327	25234
3.23333	15807	17256	16887	21314	20704	21295	20944	22953	21015	21577	22197	21377	24948	25207	24904
3.25	16116	17245	17066	21432	20499	20940	20881	22790	20718	21726	22050	21714	24842	25339	25135
3.26667	16003	17544	17203	21230	20547	20768	20948	22782	20838	21831	21758	21854	24827	25350	24838
3.28333	16289	17559	17281	21355	20625	21077	21035	22776	20713	21915	22089	21587	24628	25150	24825
3.3	16339	17650	17319	21078	20415	20729	21156	22885	20580	21751	22360	21691	24608	25063	25115
3.31667	16406	17720	17463	21035	20798	21131	21390	22869	20289	21005	22273	21663	24658	25178	24973
3.33333	16657	17590	17484	21044	20793	20730	21563	23138	20008	20996	22349	21297	24619	25480	24854
3.35	16658	17792	17383	21402	20169	20530	21615	22831	19838	21501	22345	21475	24405	25272	24819
3.36667	16612	17905	17628	21388	20499	20781	21819	23045	20221	21827	22109	22098	24565	25357	25115
3.38333	16778	17988	17721	21127	20119	20472	21798	23113	20078	21471	23134	21922	24153	25396	25030
3.4	16970	18202	17889	21118	20292	20922	22089	23137	20191	21188	23328	21616	24589	25293	25038
3.41667	16960	18206	18035	21172	20797	20363	22341	23398	20230	21469	22948	22247	24095	25565	24944
3.43333	16889	18302	17960	21020	20703	20465	22365	23737	20789	21948	22784	22419	24435	25257	24898
3.45	17180	18244	17982	21689	20442	20686	22466	23696	20891	21738	23023	22119	24275	25366	25165
3.46667	17120	18367	18233	21824	20600	20406	22477	24227	21047	22037	22981	22260	24383	25409	24960
3.48333	17521	18564	17958	21979	20813	20303	22616	24313	21077	22230	23340	22607	24683	25548	24911
3.5	17460	18472	18281	22392	20735	20361	22584	24303	21388	22115	23410	23069	24732	25057	25027
3.51667	17374	18660	18181	22220	20377	20685	22951	24880	21203	22231	23103	23471	24950	25365	24949
3.53333	17553	18573	18316	22001	19985	20112	22416	25043	21264	22219	23248	23112	24759	25055	25075
3.55	17648	18683	18507	21710	20283	19990	22748	25192	21175	21987	23467	23159	24666	25132	24918
3.56667	17614	18763	18311	21379	20330	19953	22379	25172	21455	22296	23281	22912	24791	25332	24857
3.58333	17716	18714	18507	21174	20138	19987	22705	25312	21324	22278	23423	22875	24908	25226	24987
3.6	17795	18940	18449	21268	20921	19830	22747	25334	21564	22425	23371	22840	24927	25127	24862
3.61667	17766	18895	18513	21382	21251	19806	22942	25429	21436	22196	23642	22601	24826	25187	24813
3.63333	17853	18958	18517	21281	21039	19856	22707	25136	21201	22280	23404	22871	24765	25243	24747
3.65	18085	19034	18411	21402	20686	19965	22676	25120	21393	22155	23430	23168	24889	25437	24887
3.66667	18062	19020	18583	21141	20487	19926	22652	25082	21252	22010	23237	22537	24699	25259	24573
3.68333	18107	19102	18464	20824	20224	19809	22258	25192	21247	21954	23373	22862	24710	25389	24602
3.7	18186	19075	18689	21020	21248	20026	21342	25185	21194	21969	23186	22514	24791	25296	24879
3.71667	18230	19156	18966	21116	21643	20045	21088	25231	21163	22049	23213	22963	25010	25405	24890
3.73333	18382	19178	18603	20956	21510	20283	21706	25237	20938	21911	23286	22618	24888	25348	25146
3.75	18492	19450	18874	21187	21331	20422	21873	25188	20993	22221	23581	22802	25214	25674	25246
3.76667	18340	19297	18766	21147	21189	20482	22182	25132	21321	22087	23157	22728	25110	25459	24943
3.78333	18384	19655	18857	21223	21806	20275	22414	24991	21367	21797	23180	22887	25190	25313	25027
3.8	18551	19621	19037	21211	21350	20365	22831	24827	21063	21883	23386	22856	24979	25334	25132
3.81667	18539	19485	18834	21351	21850	20599	23241	24763	20935	21383	23024	22768	24903	25356	25011
3.83333	18595	19768	19042	21304	21945	20491	23072	24365	21150	21540	23464	22019	24639	25346	24656
3.85	18771	19685	18967	21220	21849	20337	22976	24524	21039	21943	23190	23096	24397	25329	25137
3.86667	18880	19789	18800	21302	22163	20709	23015	24742	20994	21691	23466	22706	24511	25342	25094
3.88333	18851	19765	18831	21161	22286	20883	23106	24653	20884	21430	23216	23029	24624	25230	24843
3.9	19054	19999	18805	21228	22293	20652	22869	24731	20802	21712	23165	22443	24634	25298	24755
3.91667	18846	19771	18833	21541	22297	20721	22969	24447	20540	22032	23264	23667	24693	25299	24782
3.93333	19030	19656	18701	21640	22201	21012	22916	24634	20763	22087	23608	22776	24617	25097	24847
3.95	18992	19540	18669	21370	22619	20687	23023	24848	20678	21784	23695	23181	24734	24942	24976
3.96667	19228	19594	18998	21820	22319	21050	23258	24716	20724	21976	23567	22819	24486	25258	25012
3.98333	19204	19317	18877	21213	22117	21054	23300	24962	21161	22042	23836	23159	24570	24999	24920
4	19175	19476	19228	21378	22495	20815	23442	25285	20972	22038	23978	23212	24635	24982	24834
4.01667	19155	19461	19302	21147	22747	20997	23523	24833	21015	22007	23641	22908	24522	25119	24890
4.03333	19069	19564	19653	21522	22371	21002	23381	24891	21052	22007	24036	23294	24709	24928	24732
4.05	19244	19788	19693	21353	22777	21188	23565	24654	21228	21926	23795	23065	24467	24861	24696
4.06667	19266	19601	19552	21881	22622	21028	23725	24710	21294	22177	24119	23659	24748	25075	25209
4.08333	19298	20049	19560	21667	22610	21262	23457	24860	21226	21910	23961	23366	24425	24784	24991
4.1	19500	20199	19346	21593	22769	21289	23591	25367	21277	22231	23900	22939	24425	24787	24740
4.11667	19654	19908	19610	22068	22575	21212	23451	24919	21061	22232	23862	23168	24574	24726	24872
4.13333	19589	20078	19770	22124	22847	21264	23311	24781	21272	22280	24182	23320	24781	24906	24757
4.15	19438	20032	19659	21920	22546	21073	23479	25062	20966	22111	23928	23430	24559	24803	24991
4.16667	19753	19835	19614	22188	23243	21463	23652	24493	21005	21856	23805	23057	24760	24616	24813
4.18333	19515	20321	19617	21963	22990	21238	23515	24767	21218	22028	23683	23124	24621	24743	24910
4.2	19647	20298	19506	21806	22596	21530	23385	24926	21314	22176	23962	23559	24685	24900	24434
4.21667	19482	20430	19534	21789	23271	21339	23438	25007	21218	22176	23818	23144	24933	24982	24906
4.23333	19815	20380	19874	21678	22827	21257	23655	24794	21278	22785	23583	23228	24723	24716	24864
4.25	20012	20514	19868	21671	23286	21158	23487	24833	21419	22366	23788	23165	24629	24715	24816
4.26667	20022	20324	20171	21950	23008	21642	23636	24721	21333	22562	23919	23377	24932	24696	24585
4.28333	20051	20296	19551	21951	23189	21218	23525	25075	21666	22200	24254	23467	24956	24732	24682
4.3	20018	20056	19892	21736	23241	21316	23755	25089	21429	22116	23752	23675	24421	24839	24675
4.31667	20044	19944	19756	21810	23037	21492	23543	24980	20902	22282	24105	23226	24541	25015	24464
4.33333	19982	20373	19796	22028	23286	21696	23483	24952	21039	22147	24032	23325	24590	24765	24398
4.35	20668	20290	19481	21927	23020	21487	23495	24909	20911	22306	23972	23204	24583	24947	24833
4.36667	20206	20491	19838	22190	23230	21451	23053	24721	20802	22421	23541	22938	24561	24812	24837
4.38333	20175	20392	19815	22094	23257	21506	23317	24880	20919	21996	24250	23131	24331	24801	24526
4.4	20426	20429	19497	21791	23377	21654	23372	25104	20720	22579	24182	22996	24310	24869	24604
4.41667	19990	20640	20110	21711	23008	21343	23385	24918	21058	22484	24059	23468	24299	24815	24705
4.43333	19785	20656	20056	21921	23229	21792	23000	25028	20721	21823	23925	22976	24304	25154	24507
4.45	19850	20564	20029	21696	23286	21378	23063	24864	20709	22443	24373	23458	24105	24775	24798
4.46667	19879	20463	20397	21701	22797	21411	22947	24642	20877	22569	23744	23284	24458	24794	24626
4.48333	20188	20447	20480	22141	23175	21490	22969	24714	20744	22327	23889	23020	24373	24828	24492
4.5	19980	20663	20607	22039	23296	21517	22940	24771	20889	22172	24153	23164	24670	25120	24722
4.51667	20269	20584	20685	21903	22972	21894	23122	24736	20746	22194	23821	23376	24605	25154	24736
4.53333	20455	20602	20394	21729	23262	22137	22982	24952	20585	22059	24012	23476	24662	25121	24663
4.55	20298	20641	20562	21793	23769	22013	23124	24865	21128	22329	23890	23318	24870	25194	24725
4.56667	20514	20891	19949	21660	22972	21883	22871	24798	20634	21926	24056	23521	24755	25160	24916
4.58333	20351	20729	20344	21814	23239	21811	22982	24792	20661	22012	23822	23227	24431	25049	24723
4.6	20546	20769	20359	21751	23527	21732	22929	24677	20910	22412	23832	22971	24363	25092	24822
4.61667	20757	20318	20491	21599	23786	21601	22994	24677	20793	22384	24003	23130	24589	25166	24742
4.63333	20625	19841	20467	21458	23286	21734	22770	24771	20430	22614	23781	23138	24558	24782	24728
4.65	20482	20087	19481	21620	23348	21768	22890	24634	20865	22250	24342	23064	24642	24933	24692
4.66667	20634	20069	19340	21599	23418	21401	23243	24880	20984	22204	23890	23333	24444	24881	24484
4.68333	20703	20332	19572	21597	23178	21179	23217	25095	20931	22347	24320	23459	24814	24820	24801
4.7	20838	20703	19539	21531	23143	21676	23068	25173	21280	22814	24143	23472	24722	24929	24589
4.71667	20745	20534	19652	21559	23143	21302	23480	25003	20847	22671	24134	23239	25016	24983	24601
4.73333	20801	20497	19559	21690	23306	21396	23575	24929	20685	22674	24810	23776	24664	25041	24518
4.75	20808	20906	19704	21707	23265	21243	23472	25464	21127	22467	24795	23840	24931	24879	24483
4.76667	20814	20602	19536	22084	23169	21417	23806	25349	20774	22537	24918	24434	24904	25023	24703
4.78333	20741	20593	19733	21972	23979	21591	23620	25548	21106	22665	24641	24100	25021	25021	24845
4.8	20686	20870	19843	22103	23463	21722	23525	25756	21059	23124	25443	23980	24887	25259	24727
4.81667	20808	20745	19838	21707	23973	21343	23299	25412	21393	23239	24530	23358	24879	25337	24910
4.83333	20804	20691	19733	22051	23631	21474	23406	25551	21265	23228	24809	24033	25284	25403	25047
4.85	21067	20444	20124	21863	23596	20864	23541	25361	21874	23541	24625	23902	24585	25352	24696
4.86667	20942	20682	19828	22008	23798	21429	23628	25501	21882	23334	24965	24122	24770	25367	24926
4.88333	20874	20745	20484	21774	24075	21630	23867	25678	22150	23509	24882	23873	25167	25494	25010
4.9	21011	20888	20546	22115	24263	21298	23838	25713	22232	23563	25330	24107	25292	25556	24949
4.91667	20922	20927	20666	22073	23820	21508	23960	25671	22273	23494	25443	23880	24810	25573	24900
4.93333	21052	20784	20607	22132	24115	21513	23661	25954	22194	23743	25111	24223	25065	25344	25068
4.95	20946	21206	20423	22232	24199	21750	23831	25440	22558	23631	25349	24162	25202	25372	25139
4.96667	20927	20839	20563	22301	24300	21816	23764	25468	22239	23800	25004	24342	24917	25336	25059
4.98333	20893	20913	20686	21955	24151	21769	23958	25507	22342	23547	25151	24051	24849	25304	25051
5	20810	21283	20800	22237	23748	21888	23771	25616	22195	23765	25081	24205	24878	25146	24996
5.01667	20918	21086	20496	22335	23944	21784	23626	25452	22084	23766	25445	23769	24895	25037	24864
5.03333	21024	21112	20637	22177	24242	22074	23767	25439	22353	23572	25500	24162	24972	25316	24916
5.05	21016	21008	20756	22203	24089	21825	23706	25751	22597	23972	24807	23346	25046	25153	24891
5.06667	21216	21107	20841	22067	23509	21505	23841	25555	22349	23420	25435	24232	24990	25081	25095
5.08333	20885	21038	20897	22433	24075	21611	23575	25619	22353	23842	25268	24118	24755	25324	25081
5.1	21041	21059	20526	22323	24225	21548	23763	25048	22228	23654	25068	24326	24935	25123	25145
5.11667	21182	21064	20493	22234	24336	21240	23674	25662	22215	23693	25438	24025	25103	25035	24997
5.13333	21345	21152	20546	22176	24226	21776	23877	25551	22041	23767	25117	24190	24947	24922	25003
5.15	21380	21146	20323	22190	23891	21389	23733	25631	22402	23687	25222	23686	24756	24836	25060
5.16667	21486	20902	20594	22608	24116	21660	23565	25657	22019	23634	25135	24008	24900	25020	24977
5.18333	21250	20972	20453	22433	23798	21461	23496	25651	22273	23641	25013	23698	25215	24766	24975
5.2	21531	21165	20443	22179	24264	21510	23635	25285	22356	23677	25251	24132	25123	24710	24954
5.21667	21523	21125	20632	22309	23812	21644	23642	25334	22186	23509	25293	24353	25092	24708	25036
5.23333	21254	21044	20688	22324	23952	21607	23578	25428	22073	23320	24896	24238	25271	24812	24795
5.25	21249	21432	20590	22243	24121	21709	23435	25378	22374	23448	25186	24264	24946	24837	24926
5.26667	21367	21262	20667	22634	23995	21847	23502	25190	21933	23455	25004	23661	25239	24700	24970
5.28333	21453	21267	20391	22224	24047	22146	23413	25090	22055	23348	25245	24068	25395	24854	24777
5.3	21675	21316	20668	22532	24434	22282	23336	24987	21911	23209	25172	23728	25661	24879	25182
5.31667	21389	21041	20649	22354	24327	21870	23594	25061	21903	23497	25069	24118	25258	25175	24984
5.33333	21555	21367	20363	22373	23658	21717	23507	25074	22147	23250	25214	23941	25112	24985	24789
5.35	21569	21217	20573	22219	24133	21515	23574	25198	22230	23702	25181	24291	25111	25041	24773
5.36667	21543	21022	20561	22408	23878	21866	23583	25222	22056	23509	25355	24026	25282	25006	24855
5.38333	21594	21065	20470	22272	24412	21932	23800	25297	21963	23821	25244	24079	25433	25075	25080
5.4	21500	21111	20389	22094	23859	21474	23779	25092	22363	23489	25458	23857	24964	24999	24685
5.41667	21631	21180	20496	22033	24049	21535	23415	25223	22019	23916	25318	24156	25143	25100	24917
5.43333	21564	21084	20703	22244	23625	21618	23645	25135	22286	23551	24847	23543	24772	24890	24909
5.45	21297	21087	20569	22133	23730	21617	23782	25306	22094	23522	25098	23592	24836	24693	24965
5.46667	21590	21067	20707	22349	23707	21641	23209	25294	22060	23697	24804	23909	24916	24861	24550
5.48333	21520	21174	20342	22259	24184	21833	23614	25159	22028	23639	25310	24010	24920	24932	24835
5.5	21511	21341	20531	22319	24023	21986	23621	25252	22135	23747	25190	23538	24869	24976	25068
5.51667	21530	21458	20617	22208	23876	21775	23569	24974	22008	23661	25110	23454	25176	24741	24760
5.53333	21274	21354	20660	22099	23812	21883	23454	25251	21926	23579	24925	23546	24808	24655	24585
5.55	21546	21421	20684	22263	23921	21830	23473	24943	21973	23779	25127	23738	24976	24661	24708
5.56667	21444	21391	20673	22145	23878	22020	23379	24633	21711	23367	25110	23959	24803	24487	24748
5.58333	21475	21175	20589	22057	24098	21995	23162	25147	22081	23591	25220	23909	24925	24449	24742
5.6	21491	21146	20666	22256	24440	22043	23288	24733	22029	23645	25026	23564	24689	24716	24665
5.61667	21644	21326	20715	22054	24036	21955	23102	24988	21835	23652	25065	23961	24994	24671	24532
5.63333	21681	21333	20477	22161	24075	21831	23499	24613	21875	23353	25021	24010	24823	24564	24697
5.65	21667	21146	20826	22348	24347	22267	23441	25112	22181	23700	24784	23477	25093	24719	24585
5.66667	21694	21505	20812	22339	24404	22264	23204	24808	22103	23200	24886	23441	25103	24449	24731
5.68333	21665	21094	20801	22150	24120	22055	23290	24905	22023	23804	25063	23478	24788	24572	24636
5.7	21532	21163	20827	22102	24547	22106	23458	24701	22051	23632	25003	23511	24843	24711	24706
5.71667	21348	21095	20725	22300	24445	22347	23030	24615	21697	23421	25029	23950	25039	24915	24737
5.73333	21593	21200	20876	22472	24554	22467	23221	24942	21836	23683	25140	23361	24854	24730	24554
5.75	21718	21328	20892	22271	24448	22447	23332	24644	22115	23581	25068	24120	24942	24958	24438
5.76667	21685	21271	20840	22524	24301	22075	23340	24501	21715	23712	25125	24100	25008	24901	24471
5.78333	21171	21558	20857	22320	24089	22114	23470	24743	21927	23393	25139	23920	25128	24889	24481
5.8	21692	21216	20992	22346	24684	22354	23108	24799	21952	23491	24946	23852	25217	24853	24528
5.81667	21504	21676	20905	22323	24608	22411	23178	24387	21906	23859	24963	23839	24715	24673	24638
5.83333	21522	21491	20959	22491	24264	22415	23174	24684	22153	23939	25061	23911	25198	24732	24557
5.85	21473	21340	20787	22443	24480	22171	23146	24767	22145	23677	25244	24052	25038	24543	24369
5.86667	21640	21486	20732	22433	24212	22106	23344	24811	22143	23771	25290	24121	24888	24612	24492
5.88333	21799	21289	20831	22181	24249	22016	23236	24919	22043	23846	24911	23818	25071	24620	24703
5.9	21772	21242	21000	22264	24265	22191	23253	24922	22082	23901	24913	23672	24917	24612	24424
5.91667	21639	21563	21055	22101	24249	21788	23395	25000	21976	23809	25305	23363	24585	24699	24625
5.93333	21551	21406	20944	22305	24322	21759	23257	24651	22192	23911	25094	24357	24927	24619	24941
5.95	21671	21366	20814	22191	24263	21919	23078	25034	22306	24039	25540	24207	24749	24640	24453
5.96667	21570	21463	20593	22236	24191	21881	23451	24671	22178	23856	25157	23750	24867	24601	24641
5.98333	21565	21111	20746	22130	23909	21358	23675	25089	22483	23782	24982	23782	24553	24802	24514
6	21509	21240	20716	22054	23721	21380	23437	24884	22230	23508	24978	23451	24788	24622	24480
6.01667	21643	21030	20705	22179	23661	21507	23754	25138	22216	23747	25066	23680	24432	24707	24600
6.03333	21473	21109	20546	22138	23652	21682	23693	25023	22395	23880	25001	23984	25216	24453	24454
6.05	21382	20993	20533	21699	23649	21332	23810	25163	22206	24017	25106	24181	24795	24608	24572
6.06667	21516	21104	20591	21568	23312	21029	23851	25241	22365	23730	25218	24298	24604	24502	24488
6.08333	21146	21567	20457	21633	23160	21108	23970	25364	22300	23948	25216	23711	24462	24524	24273
6.1	21115	21406	20288	21894	23875	21564	23785	25282	22477	23798	25215	24065	24709	24524	24494
6.11667	21093	21366	20533	21811	23403	21379	23391	25150	22474	24331	25034	24148	24335	24504	24432
6.13333	21313	21728	20370	22015	23964	21458	23473	25610	22786	24173	25202	24230	24980	24509	24454
6.15	21428	21716	20566	21845	23896	21406	23381	25276	22318	24050	24975	23803	24534	24763	24401
6.16667	21497	21731	20285	21956	24112	21511	23742	25326	22087	23960	25241	24066	24826	24765	24451
6.18333	21263	21556	20326	21779	23645	21402	23413	25231	22206	23915	25320	23991	24881	24651	24562
6.2	21691	21692	20320	21770	23534	20852	23614	25249	22159	23886	25017	23768	24847	24772	24570
6.21667	21603	21757	20289	21421	23366	20816	23537	25051	21983	23669	25164	23835	24771	24940	24502
6.23333	21728	21664	20489	21550	23485	20898	23561	25016	21838	23658	25297	23701	24856	24916	24437
6.25	21245	21735	20422	21434	23505	20777	23286	25033	21651	23694	24909	23816	24834	24834	24214
6.26667	21165	21668	20522	21415	23253	20716	23569	25073	21925	23828	25216	23433	24778	24563	24600
6.28333	20994	21638	20441	21316	22933	20638	23670	25171	22198	23700	25302	23944	24665	24415	24517
6.3	21053	21666	20290	21537	23496	20836	23505	25159	22090	23584	25241	23594	24910	24447	24567
6.31667	21273	21564	20868	21267	23826	20847	23441	25179	22372	23853	25339	24017	25163	24644	24555
6.33333	21817	21826	20601	21390	23661	20859	23555	25101	22424	23999	25110	24215	24925	24422	24660
6.35	21728	21619	20611	21579	23991	20899	23619	25437	21904	23692	25234	23806	24928	24669	24329
6.36667	21445	21912	20368	21598	23952	21258	23999	25225	22406	23655	25564	23948	25109	24447	24549
6.38333	21315	21946	20586	21666	23995	21463	23845	25105	22191	23844	24977	23674	25355	24335	24618
6.4	21394	21834	20306	21638	24288	21129	23649	24968	22170	23652	25205	24124	24996	24245	24663
6.41667	21468	21746	20392	21934	23778	20757	23607	25164	22109	23342	25331	23809	25401	24047	24610
6.43333	21386	21743	20811	21850	23890	21044	23935	24946	22267	24015	25311	24492	25316	24060	24501
6.45	21188	21781	20820	21576	24366	21147	23493	25357	22168	23816	25911	24169	25157	23991	24575
6.46667	21347	21778	20613	21741	24115	21200	23736	25144	22323	23777	25462	23648	25017	24208	24587
6.48333	21447	21687	20763	21702	24539	20970	23631	25203	22319	23910	25117	23999	25264	24214	24423
6.5	21532	21851	20927	21576	23934	20843	23604	25112	22016	23696	25192	24276	25549	24294	24517
6.51667	21313	21650	20832	21782	23509	20687	23927	25417	22176	23777	25395	24094	25196	23971	24402
6.53333	21383	21843	20793	21421	23842	20754	23629	25469	22267	23911	25539	24198	25140	23878	24308
6.55	21479	22157	20766	21373	23615	20488	23699	25454	22094	23939	25303	23783	25206	23859	24200
6.56667	21532	21954	20846	21542	23634	20338	23800	25476	22243	23743	25447	24441	25225	23894	24372
6.58333	21341	21891	20942	21579	23577	20249	23963	25642	22248	23654	25336	23635	25237	23957	24267
6.6	21247	21838	20783	21634	23905	20562	23833	25588	22015	23583	25484	24527	25282	23918	24374
6.61667	21541	21918	20837	21584	23661	20318	23987	24988	21796	23664	25719	23635	25642	23765	24158
6.63333	21594	21826	20941	21680	23913	20402	24156	25515	22312	23931	25648	23760	25251	24132	24345
6.65	21643	22085	21173	21681	23250	20296	23963	25772	22350	24159	25797	23912	25318	23928	24218
6.66667	21931	22218	21018	21779	24111	20250	24103	25767	22400	24237	25331	24400	25280	23993	24299
6.68333	21848	21958	21118	21761	23320	21101	24041	25861	22541	23965	25616	23904	25373	24032	24201
6.7	21872	22131	21155	21840	23770	20949	23899	25628	22213	24421	25392	24251	25445	23860	24211
6.71667	21617	22238	21249	22290	23972	20759	24087	25966	22401	24133	25564	24316	25382	24075	24174
6.73333	21704	22278	21088	21878	24519	21130	24053	26076	22413	24196	25831	24510	25284	24247	24192
6.75	21773	22257	21462	22420	23734	21070	24157	25935	22660	24601	25415	24530	25241	24259	24393
6.76667	21830	22290	21453	22438	23793	21075	24067	25818	22402	24420	25756	24204	25372	24044	24193
6.78333	21671	22004	21362	22638	23218	21095	24091	25691	22475	24504	25511	24066	25216	23935	24161
6.8	21280	22225	21641	22877	24227	21279	24256	25866	22722	24248	25219	24311	25092	24153	24351
6.81667	21177	22217	21812	22589	23767	21527	24186	26015	22544	24233	25350	23971	25061	24135	24344
6.83333	21781	22196	21661	22617	23870	21158	24051	26160	22781	24432	25469	24321	24960	24102	24516
6.85	21638	22054	21802	22506	24003	21470	24293	26130	22979	24069	25457	24547	24955	24078	24325
6.86667	21700	22072	21933	22467	24158	21515	24389	25852	22592	23954	25324	24604	24926	24026	24579
6.88333	21548	22098	21647	22435	24065	21590	24320	26005	23034	24411	25395	24225	25041	24200	24499
6.9	21625	22277	21609	22486	24146	21645	24213	25887	22878	24208	25740	24125	24771	24044	24548
6.91667	21175	22107	21789	22353	24342	21722	24109	26028	22970	24132	25360	24116	25093	24169	24536
6.93333	21347	22070	21983	22441	24156	21483	24103	25767	23078	24264	25569	24368	24936	24035	24380
6.95	21588	22297	21706	22577	23868	21405	24253	26049	23029	24434	25376	23793	24792	23975	24506
6.96667	21821	22093	21764	22431	24165	21416	24059	25807	22982	24230	25208	24109	24871	24006	24264
6.98333	21610	22105	21969	22448	24078	21657	24051	26148	23113	24189	25451	24560	24692	23943	24343
7	21685	22163	21793	22585	23977	21652	24099	25646	22973	24152	24983	23987	24325	23939	24392
7.01667	21688	22169	21650	22481	24286	21677	24088	26149	22749	24061	25230	23908	24828	23900	24337
7.03333	21643	22006	21751	22429	24308	21972	24186	26222	22720	24126	25317	23467	24786	23881	24350
7.05	21494	22079	21857	22366	24120	22018	24046	25899	22848	24130	25282	24138	24722	24012	24470
7.06667	21489	22050	21891	22465	24424	21822	23998	25753	22559	24056	25224	24545	24902	23884	24205
7.08333	21479	22081	22042	22317	24385	21726	24118	26021	22762	23877	24932	24391	25013	23932	24437
7.1	21372	22006	21766	22597	24479	21791	24150	25808	22835	23905	25289	24304	25229	23928	24333
7.11667	21318	22240	22096	22533	23679	21901	23791	25539	22514	24116	25650	24545	25046	23772	24421
7.13333	21434	22083	21849	22650	23812	22150	23880	25315	22489	24207	25626	24196	24979	23638	24429
7.15	21505	22303	21769	22839	24309	21664	23770	25336	22366	24242	25421	24186	25161	23780	24435
7.16667	21208	22090	21670	22544	23709	21688	23757	25503	22210	23690	25151	24349	24861	23925	24522
7.18333	21493	22164	21684	22680	24264	21898	23584	24949	22191	23941	25527	24375	24669	23762	24228
7.2	21663	22272	21962	22637	24525	22082	23655	25196	22180	23828	25273	24113	24828	23852	24371
7.21667	21530	22236	21657	22708	23996	22076	23572	25251	22286	24022	25342	23862	25041	23936	24139
7.23333	21573	22078	21717	22505	24399	21762	23662	24993	22381	24289	25141	24200	24636	23628	24316
7.25	21548	22237	21692	22683	24085	22062	23528	25005	22305	23907	25197	24424	24767	23824	24440
7.26667	21355	22123	21547	22435	24176	22275	23447	24763	22255	23918	25220	24345	25031	23855	24123
7.28333	21549	22146	21718	22386	23993	22156	23598	24770	22211	24109	25374	24033	24782	23997	24705
7.3	21631	22097	21668	22688	23885	22177	23664	25011	22251	23835	25472	24093	25039	24111	24396
7.31667	21655	22312	21540	22316	24084	21992	23835	24977	21928	23941	25266	24037	24736	24090	24255
7.33333	21831	22485	21645	22554	24021	22242	23649	24953	22359	24103	25462	24112	24739	23884	24255
7.35	21648	22032	21417	22302	24441	21999	23569	24950	22235	24299	25660	23863	24805	23918	24234
7.36667	21752	22104	21572	22390	23997	21809	23646	25067	22176	24325	25602	23885	24859	24000	24365
7.38333	21390	22110	21710	22256	24027	22028	23489	25050	22271	24016	25564	24109	24811	23870	24207
7.4	21619	22110	21717	22211	24295	21788	23474	24972	22251	23925	25445	24090	24640	23904	24191
7.41667	21501	22287	21613	22251	24105	21944	23817	24970	22288	23886	25531	23739	24782	23808	24158
7.43333	21393	21937	21783	22280	24229	21821	23716	25130	22136	24314	25571	23652	24787	24077	24026
7.45	21649	22433	21718	22342	24022	21799	23745	25074	22209	24243	25360	23669	24898	24018	24199
7.46667	21696	22379	21707	22358	24173	22066	23610	25080	22397	24141	25354	24073	24852	24101	24189
7.48333	21768	22349	21596	22337	23911	21774	23788	25178	22154	23986	25168	24034	24829	24046	24176
7.5	21705	22142	21802	22307	23540	22076	23501	25077	22485	24459	25305	24106	24805	24075	24258
7.51667	21925	22235	21745	22429	23972	22253	23800	25158	22485	24151	25286	24104	24737	23969	24201
7.53333	21825	22198	21667	22344	23898	21880	23683	25043	22579	24327	25350	23709	24928	23980	24355
7.55	21668	22286	21663	22204	24005	21896	23681	25318	22449	24494	25362	23898	24810	23725	24375
7.56667	21737	22083	21792	22455	23938	22044	23726	25163	22448	24367	25000	24022	25012	24084	24527
7.58333	21717	22359	21879	22319	23696	21677	23647	25208	22531	24604	25368	23945	24748	23971	24098
7.6	21840	22145	21823	22287	23798	22226	23628	25101	22526	24387	25420	24027	24684	23899	23931
7.61667	21858	22339	21698	22273	23922	22127	23524	25152	22477	24617	25379	23887	24424	23965	24362
7.63333	21803	22186	21564	22416	24109	21960	23473	25084	22471	24646	25258	23967	24730	23949	24350
7.65	21937	22293	21870	22424	23939	21662	23710	25312	22651	24621	25270	23914	25064	23860	24435
7.66667	21731	22214	21738	22278	24187	22177	23376	25164	22628	24678	25637	23950	24703	23986	24269
7.68333	21697	22287	21738	22281	24225	22203	23548	25158	22495	24797	25591	23870	24905	23996	24424
7.7	21710	22255	21689	22449	24393	22315	23543	25394	22376	24756	25460	23872	24495	23778	24234
7.71667	21848	22538	21668	22445	24143	22083	23663	24812	22285	24448	25331	24029	25103	24044	24244
7.73333	21567	22300	21767	22128	24343	22133	23622	24867	22227	24575	25145	23876	24972	23783	24305
7.75	21715	22387	21647	22679	24315	22208	23690	25149	22449	24702	25336	23983	24908	23855	24261
7.76667	21721	22256	21474	22477	23994	21966	23354	25416	21938	24584	25562	24408	24749	23866	24229
7.78333	21655	22240	21656	22317	23922	22329	23662	25049	22248	24552	25454	24004	24933	23657	24206
7.8	21433	21958	21369	22607	24098	21656	23630	25119	22378	24588	25330	24064	25067	24031	24279
7.81667	21363	22238	21955	22224	24057	21824	23524	25223	22485	24598	25439	24118	25023	23612	24254
7.83333	21622	22189	21840	22245	23505	21678	23920	25221	22644	24789	25473	23880	25100	23779	24221
7.85	21643	21900	21935	22238	23991	21908	23778	25047	22603	24658	25658	24199	24943	23777	24128
7.86667	21907	22233	21906	22374	23949	21727	23635	25066	22630	24988	25671	24275	24906	23608	24170
7.88333	21770	22285	21792	22499	23634	21629	23723	25032	22381	24506	25680	24267	25239	23808	24082
7.9	21586	22377	21604	22032	24075	21830	23618	25236	22411	24668	25493	23950	24723	23784	24210
7.91667	21397	22155	21698	21892	23620	21879	24032	25324	22687	24238	25253	24148	24620	23454	23903
7.93333	21272	22216	21561	22276	23875	21722	24029	25642	22631	24384	25165	23353	24883	23731	24047
7.95	21193	22161	21338	22079	23877	21590	23693	25851	22657	24505	25287	24179	24658	23415	23934
7.96667	21432	22225	21196	21977	23807	21856	23749	25405	22660	24291	25206	23863	24818	23514	24088
7.98333	21433	22120	21400	22037	23818	21605	23697	25778	22964	24214	25496	23939	24756	23922	23984
8	21420	21932	21610	22064	23927	21926	23840	25763	22800	24667	25003	24059	24629	23637	24152
8.01667	21260	21957	21294	22216	23891	21536	23850	25826	22905	24537	25411	24299	24485	23715	24131
8.03333	21322	22164	21652	22307	23919	21822	24130	25721	22916	24189	25319	24323	24748	23822	24159
8.05	21476	22098	21530	22192	23620	22118	24182	25669	22822	24392	25165	24183	24705	23632	23943
8.06667	21350	21891	21680	22249	23745	21820	24055	25541	22760	24149	25182	24083	24593	23679	23983
8.08333	21258	22172	21690	22224	24085	21891	24066	25486	22857	24129	25291	24011	24640	23645	24088
8.1	21430	22461	21636	22131	23587	21791	23989	25871	22742	24306	25226	23718	24768	23432	23953
8.11667	21525	21893	21545	22195	24239	21595	24048	26008	22848	24038	25169	23680	24658	23673	23933
8.13333	21275	22091	21320	22360	23544	21765	23876	25749	22912	24313	25312	23627	24369	23690	23892
8.15	21242	22089	21701	22170	23701	21707	23730	25494	22877	24178	25372	23608	24383	23633	23740
8.16667	21256	21949	21747	22355	23998	21846	24060	25663	22750	24186	25177	23891	24493	23626	24076
8.18333	21545	21807	21252	22184	24137	21803	23659	25756	22729	24484	25227	24174	24564	23877	24154
8.2	21526	21987	21771	22262	23970	21910	23920	25663	22785	24384	24941	24261	24568	23387	23977
8.21667	21532	22088	21699	22336	24181	21524	23962	25382	22693	24269	24883	23727	24668	23660	23925
8.23333	21525	22088	21641	22253	23705	21413	23822	25459	22768	24215	25187	24216	24757	23475	23973
8.25	21525	22228	21356	22378	23797	21499	23671	25739	22737	24207	24745	24322	24554	23638	24156
8.26667	21547	21933	21734	22426	23818	21684	23686	25689	22643	24205	25008	24061	24578	23583	24208
8.28333	21518	21792	21754	22611	24169	21820	23850	25711	22754	24212	24926	24091	24635	23462	24110
8.3	21371	22152	21742	22465	23943	21823	23803	25691	22915	24155	25234	24156	24544	23636	24298
8.31667	21212	21804	21400	22480	23937	21618	23797	25606	22840	24532	24845	24011	24466	23431	24107
8.33333	21101	21908	21985	22501	23895	21726	23623	25430	22648	24180	25396	23902	24656	23865	24078
8.35	21217	21954	21631	22276	24257	21738	23601	25645	22714	24026	25073	24168	24705	23499	24025
8.36667	21271	21776	21752	22242	23994	21555	23849	25664	22756	23962	25254	24337	24573	23549	24068
8.38333	21206	22155	21557	22557	24107	21691	23882	25650	22760	23980	25064	24139	24534	23863	24160
8.4	21467	21706	21349	22421	23941	21656	23780	25554	22666	23847	25371	23958	24429	23646	24175
8.41667	21416	22037	21661	22501	23697	21872	23698	25874	22774	24150	24989	24060	24390	23487	24195
8.43333	21619	22186	21626	22584	23880	21865	23804	25550	22864	24029	24846	23835	24526	23648	23924
8.45	21447	21915	21195	22503	23804	21906	24136	25580	22818	24133	24989	24285	24678	23623	23881
8.46667	21412	21815	21580	22236	23692	21810	23982	25686	22725	24270	25079	23556	24315	23885	23915
8.48333	21307	21697	21536	22322	24048	21959	23756	25499	22916	24155	24973	23904	24500	23320	23906
8.5	21262	21674	21370	22602	23615	21592	23731	25395	23016	23897	24983	23983	24546	23875	24199
8.51667	21585	21956	21477	22264	23685	21493	23961	25486	22866	24072	25028	24021	24263	23783	24286
8.53333	21230	21867	21519	22201	23260	21296	23874	25459	22757	23887	24877	23878	24397	23601	23915
8.55	21320	21746	21262	22104	23593	21113	23743	25420	22739	23861	24981	23873	24336	23595	24147
8.56667	21242	21745	21311	22048	23499	21420	23693	25574	22764	23683	24901	23775	24419	23508	24092
8.58333	21298	21880	21316	22105	23620	20855	23808	25726	22619	23708	24859	23623	24511	23608	23956
8.6	21280	21774	21381	22076	23274	21380	23914	25647	22497	23589	24787	23673	24266	23508	24057
8.61667	21137	21686	21132	22006	23350	21423	23662	25584	22478	23704	25011	23648	24313	23387	23964
8.63333	21188	21900	21404	22221	23306	21195	23809	25472	22589	23499	24415	23504	24177	23265	24051
8.65	21262	21773	21201	22170	23549	21315	23455	25407	22701	23454	24592	23457	24270	23353	23990
8.66667	21410	21581	20897	22117	23514	21531	23529	25259	22368	23475	24703	23755	24128	23491	24067
8.68333	21396	21710	21023	22061	23821	21463	23460	25332	22252	23440	24408	23708	24110	23568	24267
8.7	21361	21570	21185	22343	23309	21481	23780	25462	22514	23452	24648	23640	24425	23562	24091
8.71667	21480	21731	21326	22123	23544	21682	23595	25260	22403	23531	24651	23865	24216	23286	24012
8.73333	21389	21948	21264	22229	23165	21383	23452	25514	22721	23882	24431	23882	24195	23536	24208
8.75	21579	21985	21369	22335	23566	21615	23565	25566	22732	23692	24626	23677	24385	23440	23962
8.76667	21616	21790	21566	22376	23295	21369	23453	25423	22421	23939	24645	23780	24242	23212	24029
8.78333	21609	21984	21466	22351	23686	21352	23533	25324	22718	23706	24656	23848	24306	23625	23887
8.8	21654	21845	21795	22323	23226	21267	23727	25336	22486	23926	24682	23669	24227	23371	23672
8.81667	21414	21929	21696	22266	23310	21382	23731	25381	22514	23825	24799	23787	24215	23308	23941
8.83333	21372	22131	21602	22335	23542	21233	23865	25308	22697	23962	24876	23852	24323	23283	23739
8.85	21478	22283	21575	22571	23507	21099	23794	25623	22708	24145	24804	23665	24522	23164	23812
8.86667	21236	21863	21642	22475	23413	21790	23678	25204	22471	24312	25192	23933	24535	23187	23817
8.88333	21231	22238	21608	22394	23368	21191	23413	25094	22299	24004	24951	23893	24358	23278	23907
8.9	21487	22162	21591	22385	22987	21135	23923	25073	22512	23907	24589	23750	24429	23204	23816
8.91667	21479	22306	21517	22604	23543	21698	23687	25176	22433	23867	24762	23552	24343	23035	23998
8.93333	21406	22142	21872	22559	23262	21373	23435	24878	22623	23979	24978	23872	24151	23510	23788
8.95	21457	21972	21440	22403	23006	21397	23612	24982	22403	23976	24806	23733	24581	23160	23981
8.96667	21589	22179	21547	22376	23127	21261	23815	24987	22224	24191	24973	23737	24285	23431	23775
8.98333	21391	21669	21517	22338	23359	21414	23363	25135	22304	23955	25012	23537	24683	23156	23723
9	21517	22273	21559	22274	23137	21228	23602	24830	22331	24289	25102	23530	24424	23243	23909
9.01667	21305	22347	21526	22074	23109	21546	23484	24680	22054	23987	24901	23395	24234	23322	23773
9.03333	21370	22091	21336	22002	23418	21729	23219	24588	22096	24135	25367	23655	24323	23415	23765
9.05	21382	21905	21539	22197	23476	21605	23401	24766	22238	23829	24534	23784	24205	23211	23662
9.06667	21567	22085	21570	22183	23299	21764	23309	24406	22178	23942	24852	23679	24549	23168	23719
9.08333	21297	21957	21558	22167	23824	21595	23425	24515	22147	24211	24927	24092	24191	23268	23922
9.1	21552	21922	21451	22234	23327	21551	23471	24304	21949	23946	24549	23817	24247	23134	23982
9.11667	21576	22036	21456	22310	23525	21809	23435	24391	22249	24094	25113	24002	24311	23362	24008
9.13333	21369	21943	21218	22186	23478	21805	23367	24700	22175	24138	25101	23910	24582	23357	23704
9.15	21213	21902	21133	22521	23503	21582	23181	24501	21703	24236	25131	23752	24269	22948	23894
9.16667	21212	21930	21196	22262	23399	21783	23233	24582	22187	24178	24681	23830	24429	23383	23977
9.18333	21209	21870	21263	22608	23483	21684	23341	24599	21978	24074	25075	23542	24337	23310	23874
9.2	21521	21941	21416	22378	23089	21660	23132	24693	21765	24123	25217	23627	24347	22962	23885
9.21667	21314	21979	21483	22036	23252	21613	23113	24463	21926	23917	25278	23240	24295	23113	23938
9.23333	21523	21693	21366	22114	23324	21870	23205	24493	22035	24413	24932	23607	24421	23239	23734
9.25	21133	21790	21242	22220	23138	21747	23222	24582	22112	24215	25062	23504	24300	23065	23589
9.26667	21285	21916	21148	22108	23236	21591	23375	24632	22003	23979	25305	23434	24176	23148	23771
9.28333	21195	21826	21426	22260	23285	21423	23274	24477	22025	24396	25104	23610	24330	23212	23832
9.3	21325	21921	21317	22087	23375	21492	23173	24445	22157	24105	25095	23524	24126	23115	23909
9.31667	21180	22035	21480	22311	22866	21688	23285	24633	21894	24118	24962	23490	24116	23167	23969
9.33333	21152	22111	21309	22166	23105	21506	23030	24782	21985	23964	24827	23406	24310	22986	23604
9.35	21242	21793	21485	22307	23147	21719	23232	24562	22013	24018	24787	23315	24418	23327	23821
9.36667	21108	21912	21441	22152	23042	21553	23076	24676	21631	24101	25269	23456	24212	23108	23648
9.38333	21326	21909	21229	22234	22999	21605	23183	24739	21818	23894	25292	23644	24299	23058	23826
9.4	21392	21809	21538	22188	23190	21394	23228	24831	21999	23951	24951	23556	24241	23274	23950
9.41667	21589	22135	21262	22116	22833	21369	23255	24602	22047	24406	25024	23789	24211	23403	23750
9.43333	21541	22001	21364	22349	23364	21299	23122	24479	21793	24184	24786	23528	24100	23356	23661
9.45	21561	21863	21376	22069	22824	21222	23301	24427	21825	24048	24753	23556	24267	23393	23873
9.46667	21459	21877	21458	22270	23123	21494	23295	24482	22074	24073	24707	23808	24424	23604	23824
9.48333	21610	22018	21098	22119	23275	21470	23344	24426	22118	24097	25016	23300	24202	23266	23591
9.5	21172	22051	21444	22399	23320	21446	23239	24770	21801	24069	25172	23150	24431	23290	23880
9.51667	21348	22119	21389	22241	22852	21579	23317	24645	21922	24102	24857	23368	24185	22975	23734
9.53333	21384	21877	21568	22265	23207	21727	23013	24665	22022	24019	25017	23406	24160	23320	23596
9.55	21717	22077	21489	22265	22882	21541	23402	24602	22054	24071	24980	23414	24123	23240	23802
9.56667	21351	21791	21181	22294	22973	21733	23388	24550	22135	24260	25025	23680	24206	23145	23823
9.58333	21212	22210	21424	22209	22953	21285	23365	24563	22155	24236	25049	23768	24180	23218	23538
9.6	21370	21964	21401	22111	23084	21419	23169	24882	22181	23918	24947	23423	24145	23195	23752
9.61667	21523	21878	21382	21900	23071	21335	23155	24754	22149	24128	25024	23645	24339	23317	23786
9.63333	21530	21954	21205	22132	23216	21450	23203	24626	22222	23993	25078	23519	24268	23361	23674
9.65	21446	21958	21378	22131	23166	21198	22985	24739	22292	23935	24889	23480	24079	23190	23880
9.66667	21120	22005	21322	22285	22871	21697	23076	24543	22228	24409	25008	23374	24076	23107	23604
9.68333	21363	21980	21365	22161	22801	21812	23249	24699	21921	23996	24679	23406	24443	23208	23869
9.7	21332	21918	21283	22114	23541	21908	23047	24412	21969	23811	24628	23413	24034	23149	23679
9.71667	21387	22157	21281	22213	23405	21820	22981	24276	22047	24057	24899	23352	24065	23243	23729
9.73333	21253	21901	21446	22137	23142	21278	23342	24332	22111	23893	25279	23618	24225	23107	23279
9.75	21209	22012	21370	22073	22599	21626	22996	24319	22028	24043	24920	23488	23798	23000	23637
9.76667	21467	21807	21288	22202	22785	21804	23152	24625	22121	23909	25037	23316	24107	23170	23856
9.78333	21310	21948	21315	22316	23345	21696	23195	24560	22263	23956	25221	23634	24025	23078	23602
9.8	21076	22053	21267	22300	23032	21685	22958	24558	21978	23724	24954	23278	24095	23280	23721
9.81667	21197	21882	21441	22205	22764	21351	22857	24670	21871	23712	25114	23593	24134	23021	23633
9.83333	21261	21970	21419	22287	22711	21373	23051	24524	22175	24037	25053	23543	23896	23063	23721
9.85	21106	21860	21364	22294	22414	21291	23205	24534	22374	24065	25081	23526	24286	22982	23601
9.86667	21308	21968	21729	22034	22880	21478	23287	24556	22080	24029	25256	24172	24316	22980	23812
9.88333	21345	21928	21398	21945	22388	21089	23176	24536	22010	24165	24868	23699	24339	23042	23453
9.9	21276	22026	21620	22228	23069	21233	23441	24583	22021	23904	24969	23804	24432	22999	23653
9.91667	21217	21939	21261	22408	22407	21189	23213	24572	22409	24163	25041	23652	24364	23086	23490
9.93333	21031	21882	21361	22234	22557	20787	23501	24803	22533	23983	24656	23426	24046	23039	23428
9.95	21129	22025	21305	22125	22595	21157	23488	25104	22459	24052	24747	23572	24095	23112	23396
9.96667	21195	21858	21147	21841	22904	21497	23506	25011	22650	23506	24726	23456	24135	23161	23568
9.98333	21051	21666	20875	21993	22642	21314	23500	24916	22592	23834	24616	23713	24025	23021	23671
10	21031	21928	20980	21531	22328	21243	23150	24638	22314	23740	24635	23296	23916	22884	23591
10.0167	21139	21881	21092	21639	22207	20985	23391	24900	22233	23473	24647	23308	23953	23092	23598
10.0333	21260	22027	20726	22063	22275	20933	23398	24937	22359	23598	24262	23608	23790	22973	23564
10.05	21010	21535	21192	21972	22345	21067	23386	24851	22208	23658	24754	23357	23769	23048	23482
10.0667	21043	21649	21257	22113	22147	21408	23508	24985	22154	23537	24564	23787	23958	23173	23569
10.0833	21113	21616	21160	22196	22265	21064	23515	25333	22059	23601	24584	23754	23827	22924	23528
10.1	21328	21520	21097	21946	22711	21154	23333	24877	22328	23958	24593	23479	24143	23163	23695
10.1167	21363	21665	21002	22062	22520	21063	23198	24917	22124	23583	24873	23725	24026	23197	23658
10.1333	20993	21489	21236	21982	22512	21139	23206	25082	22006	23480	24555	23448	24055	23135	23758
10.15	21011	21495	21094	22098	22915	20919	23189	24931	21865	23393	24434	23741	24096	23384	23514
10.1667	21182	21172	21067	22253	22387	20884	23454	25190	21976	23730	24295	23786	23955	23026	23660
10.1833	21272	21508	21131	22141	22409	21137	23330	24853	22004	23830	24599	23739	24014	22998	23577
10.2	21319	21683	20930	22074	22338	20846	23417	24934	22082	23846	24608	23533	23734	22909	23660
10.2167	21266	21463	21141	22090	22185	21145	23239	24740	21947	23795	24525	23594	23965	23216	23594
10.2333	21152	21497	21076	22077	22349	20908	23121	24994	21950	23592	24643	23570	23822	23013	23564
10.25	20944	21774	21407	21990	22732	20952	23353	24918	21991	23639	24560	23337	23991	23000	23690
10.2667	21205	21485	20792	21993	22484	21015	23315	25103	22116	23815	24445	23431	23750	23025	23523
10.2833	21323	21909	21172	21718	22342	21021	23236	25028	22225	23753	24579	23609	23836	23143	23484
10.3	21217	21626	21366	21829	22356	20934	23162	24942	22163	23540	24550	23557	23683	22959	23424
10.3167	21184	21425	21025	21966	22131	21132	23460	24738	22349	23512	24348	23646	23784	23123	23351
10.3333	21302	21583	21020	21594	22322	20974	23339	24821	22110	23396	24600	23510	24051	22805	23499
10.35	21143	21670	21169	21673	22338	20945	23176	24829	21948	23713	24525	23399	23946	23101	23435
10.3667	21045	21457	21259	21861	22229	20889	23340	25159	22024	23398	24313	23373	23793	22772	23605
10.3833	21182	21394	21081	21911	22314	21060	23436	25176	22197	23555	24428	23317	23590	22963	23660
10.4	21405	21693	20982	21666	22020	20848	23339	25002	22224	23305	24456	23464	23749	22951	23497
10.4167	21158	21527	20783	21644	22001	20959	23287	24877	22117	23565	24454	23472	24200	22896	23398
10.4333	21151	21298	21004	21769	22303	20687	23425	24955	22044	23772	24613	23453	23638	22940	23576
10.45	21036	21346	21009	21708	22004	20812	23471	24879	22155	23446	24266	23542	23801	22850	23521
10.4667	21060	21498	21315	21657	22246	20794	23348	24967	22168	23788	24639	23379	23690	22858	23449
10.4833	21201	21583	21060	21809	22232	20914	23078	24764	22101	23370	24722	23772	23558	22883	23457
10.5	21141	21771	21113	21638	21972	20771	23212	24762	22263	23419	24307	23762	23589	23004	23480
10.5167	21156	21429	21269	21794	22167	21056	23165	24824	22107	23460	24446	23336	23657	23021	23376
10.5333	21151	21339	21055	21567	22114	20679	23306	25036	22184	23610	24513	23361	23889	22917	23339
10.55	20966	21378	20879	21943	22052	20678	23126	24699	22097	23499	24549	23477	23697	22658	23292
10.5667	21123	21559	20895	21284	22060	20720	23047	24841	22212	23415	24722	23222	23506	22888	23486
10.5833	21191	21487	20761	21535	22532	20885	23089	24678	22000	23410	24488	23373	23806	22961	23688
10.6	21160	21591	20938	21146	22098	20840	23147	24638	22154	23391	24365	23321	23730	22819	23347
10.6167	21000	21513	20862	21494	22046	20949	23199	24841	22213	23357	24321	23093	23484	23125	23318
10.6333	21038	21781	20720	21348	21964	20595	23213	24911	21970	23466	24355	23300	23857	22885	23492
10.65	20865	21473	20975	21346	22164	20645	23201	25011	22006	23370	24265	23587	23786	22674	23565
10.6667	21051	21369	20776	21631	22191	20681	23072	24823	22048	23368	24523	23226	23574	22747	23286
10.6833	21124	21302	20872	21415	22015	20975	23185	24507	22100	23574	24324	23558	23815	22746	23406
10.7	21200	21526	20687	21546	21731	21221	23087	24984	22115	23268	24413	23171	23487	22937	23463
10.7167	21103	21314	20918	21602	21937	20743	23157	24856	22063	23319	24421	23289	23625	22816	23297
10.7333	21002	21290	20667	21340	21811	20784	22983	24872	21948	23406	24115	23366	23696	22783	23346
10.75	21108	21363	20691	21554	21904	20900	23012	24828	21818	23498	24579	23315	23790	22842	23215
10.7667	21057	21464	20883	21524	21945	20718	23224	24848	21932	23518	24426	23570	23622	22896	23276
10.7833	21069	21304	20970	21693	22150	20911	23201	24716	21958	23362	24274	23122	23530	22765	23303
10.8	21190	21183	21046	21659	21836	20477	23249	24751	21936	23513	24410	23197	23552	22986	23326
10.8167	21008	21190	20830	21599	21644	20485	23035	24774	21893	23162	24471	23245	23491	22796	23424
10.8333	21012	21416	20749	21497	22013	20555	23275	24605	21921	23411	24370	23125	23573	22799	23355
10.85	21054	21304	20750	21474	21533	20875	23093	24785	22030	23255	24436	23384	23591	23121	23372
10.8667	21115	21224	20833	21470	21732	20682	23187	24579	21748	23651	24293	23334	23600	22857	23408
10.8833	21254	21282	20745	21298	21423	20845	23112	24972	21947	23369	24406	23622	23637	22814	23164
10.9	21188	21326	20678	21039	22146	20854	23191	24860	21987	23452	24479	23362	23583	22835	23134
10.9167	20922	21233	20644	21292	21868	21122	23163	24802	21958	23304	24469	23391	23628	22865	23250
10.9333	21064	21363	20711	21198	21763	20766	23194	24729	21959	23192	24194	23141	23615	22755	23133
10.95	21159	21386	20842	21486	21887	20939	23065	24764	21859	23600	24285	23236	23659	22728	23077
10.9667	21042	21525	21063	21311	21892	20929	23044	24727	21868	23215	24220	23068	23817	22648	23133
10.9833	20936	21501	20819	21383	22194	21090	22937	24747	22029	23320	24325	23241	23570	22739	23211
11	21152	21243	20838	21228	21606	20508	22901	24994	22070	23236	24396	23217	23513	22826	23372
11.0167	20933	21183	20859	21298	21850	20720	23072	24520	21784	23338	24212	23093	23462	22865	23224
11.0333	20994	21091	20854	21412	21882	20454	23155	24609	21843	23170	24112	23370	23494	22747	23360
11.05	21297	21082	20758	21623	21904	20350	22969	24631	22088	23007	24236	23293	23568	22665	23030
11.0667	21158	21126	20677	21466	22040	20359	23226	24666	21886	22999	24620	23103	23507	22838	23061
11.0833	20827	21044	20667	21502	21747	20867	23139	24619	21793	23446	24148	23042	23593	22708	23243
11.1	20807	21238	20657	21294	21699	20808	22931	24912	21702	23210	24371	23164	23456	22724	23175
11.1167	21163	21204	20461	21177	21552	20838	22992	24879	21808	23305	24090	22961	23504	22668	23286
11.1333	20957	21151	20501	21343	21689	20604	22981	24585	21979	23355	24398	23257	23559	22759	23238
11.15	20943	21112	20673	21184	21744	20577	23006	24974	21824	23451	24164	23125	23525	22559	23248
11.1667	20931	21324	20937	21302	21457	20717	23084	24829	22020	23227	23928	22942	23364	22752	23208
11.1833	21088	21254	20869	21051	21637	20706	22978	24616	21889	23147	24371	23385	23548	22723	23250
11.2	21009	21107	20869	21106	21898	20847	23164	24437	21880	23070	24476	22806	23825	22522	23107
11.2167	20954	21312	20790	21248	21599	20738	22925	24458	22035	23040	24335	23270	23535	22677	23181
11.2333	21031	21092	20560	21180	21416	20832	22880	24646	22116	23337	24625	23296	23451	22556	23229
11.25	20888	21228	20858	21458	21684	20537	22930	24662	21964	23147	24078	23261	23485	22821	23417
11.2667	21083	20991	20718	21271	21507	20570	23080	24542	21898	23199	24111	23190	23455	22581	23181
11.2833	21008	21310	20737	21401	21795	20657	23018	24492	21591	23311	24345	23258	23444	22574	23168
11.3	20886	21274	20811	21288	21884	20679	22983	24746	21644	23037	24081	23184	23497	22743	23116
11.3167	20951	21243	20550	21256	21679	20446	22957	24455	21665	23386	24237	23175	23545	22571	23208
11.3333	20921	21259	20621	21189	21467	20671	23060	24722	21982	23159	24045	22879	23390	22710	23152
11.35	20794	21359	20752	21156	21552	20705	22825	24534	21844	23397	24103	23150	23534	22612	23222
11.3667	20930	21071	20546	21230	21719	20602	23069	24588	21927	23035	24284	23168	23329	22720	23117
11.3833	20978	21131	20802	21181	21475	20469	23087	24539	21800	23096	24033	22851	23412	22643	23071
11.4	20990	20998	20664	21391	21539	20560	23002	24325	21710	22999	24339	23045	23360	22734	23021
11.4167	20902	21312	20473	21204	21391	20470	22912	24659	21894	23121	24288	23375	23275	22529	23085
11.4333	20630	21079	20423	21227	21650	20481	22881	24505	21792	23109	24025	23167	23431	22496	23319
11.45	20847	21223	20530	21176	21563	20710	22787	24556	21737	23069	24065	23012	23756	22562	23250
11.4667	20911	21322	20422	21193	21517	20505	23030	24600	21660	23113	24427	23036	23589	22605	23254
11.4833	20806	21283	20395	21199	21602	20694	22995	24484	21756	22928	24249	23134	23540	22662	23296
11.5	20980	21299	20635	21384	21546	20584	22934	24681	21748	22826	24168	23298	23656	22559	23284
11.5167	20970	21252	20697	20933	21389	20510	23125	24536	21603	23090	24484	23102	23392	22644	23087
11.5333	21160	21299	20441	21411	21575	20339	23026	24685	21568	22935	24066	22985	23534	22691	23197
11.55	20972	21283	20222	21165	21302	20429	23047	24784	21644	22964	24201	23284	23491	22521	23186
11.5667	20986	21511	20486	21263	21332	20597	23101	24620	21773	23017	24040	22831	23366	22487	23085
11.5833	20853	21243	20469	21231	21542	20515	22875	24571	21809	23310	24071	23080	23355	22728	23131
11.6	21010	21375	20477	21099	21398	20455	23030	24535	21738	23068	24176	22947	23388	22448	23120
11.6167	20913	21459	20664	21196	21617	20834	22728	24517	21901	23260	24276	23013	23790	22440	23151
11.6333	20927	21334	20519	21166	21256	20480	22734	24637	21754	22936	24328	23333	23485	22592	23134
11.65	20863	21351	20442	21232	21357	20641	22882	24600	21506	23236	24173	23003	23358	22548	23133
11.6667	21253	21216	20743	21062	21372	20697	22859	24436	21615	22955	24271	23066	23271	22442	23145
11.6833	20932	21167	20736	21155	21176	20420	22849	24535	21770	23052	24073	23222	23178	22456	23191
11.7	20940	21331	20786	21182	21434	20804	22954	24602	21559	22912	24331	23152	23312	22653	23076
11.7167	20782	21137	20668	21178	21428	20496	23014	24515	21547	23320	24006	23145	23551	22902	22985
11.7333	20862	21370	20512	21157	21406	21088	22863	24510	21760	23185	24413	23105	23630	22557	23297
11.75	20975	21520	20740	21084	21062	20566	23103	24369	21483	23239	24119	23192	23170	22352	23021
11.7667	20762	21200	20595	21002	21625	20359	22896	24301	21734	23106	24356	23036	23269	22467	23190
11.7833	20781	21060	20473	21160	21453	20406	22798	24656	21549	23183	24050	22970	23513	22712	22906
11.8	21071	21148	20635	21102	21396	20578	22728	24446	21707	23195	24061	23187	23243	22649	23023
11.8167	20919	21204	20474	21066	21262	20354	22921	24633	21526	22808	24223	23047	23632	22532	23029
11.8333	20838	21507	20658	20823	21188	20462	22821	24464	21850	23249	24317	23258	23311	22360	22880
11.85	20827	21368	20736	21198	21718	20233	22903	24835	21723	23222	24049	22887	23445	22434	23195
11.8667	20855	21088	20604	21133	21129	20339	22930	24511	21792	22988	24158	22926	23329	22526	23159
11.8833	20940	21338	20514	21238	21054	20240	22794	24633	21784	23280	24070	23180	23383	22306	23014
11.9	20858	21158	20492	21338	21115	20395	22948	24636	21665	23113	24044	22757	23208	22358	23029
11.9167	20798	21429	20614	20829	21064	20233	22748	24444	21690	23067	24091	22886	23488	22645	23070
11.9333	20815	21164	20545	21017	20975	20528	22804	24328	21757	23032	24184	23294	23306	22424	23095
11.95	20693	21142	20548	21009	21049	20611	22746	24591	21839	23109	24317	22934	23365	22350	23034
11.9667	20685	21004	20742	21189	21088	20534	23001	24329	21829	22776	24199	23199	23107	22396	22980
11.9833	20777	21280	20884	21077	21161	20629	22776	24425	21502	22861	24291	23105	23259	22384	23025
12	20849	21281	20670	21029	21374	20879	22925	24629	21481	23203	24304	23047	23234	22457	22943
12.0167	20821	21055	20367	21241	21403	20633	22738	24458	21562	23012	23740	22880	23502	22609	23090
12.0333	20559	21182	20525	20968	21247	20682	22806	24489	21475	23141	24135	22930	23196	22490	22968
12.05	20927	21133	20345	21016	21286	20412	22743	24530	21478	23044	24350	22856	23124	22419	22954
12.0667	20947	21215	20764	20920	21078	20535	22782	24272	21814	22929	24078	22804	23389	22540	22946
12.0833	20964	21219	20572	20846	20894	20332	22968	24471	21608	22847	23904	22880	23325	22571	23086
12.1	20898	21191	20384	21107	20955	20637	22650	24463	21717	22943	24086	23032	23575	22755	23103
12.1167	20866	21199	20526	21063	21131	20217	22873	24271	21576	23156	24222	22863	22955	22620	23028
12.1333	20608	21117	20525	21127	21197	20516	22831	24409	21648	23247	23859	22834	23101	22335	22953
12.15	20825	21065	20661	21133	20981	20519	22664	24433	21500	23066	24023	23104	23186	22499	22964
12.1667	20775	21074	20783	20988	21103	20757	22845	24607	21673	22750	24113	23141	23229	22372	22946
12.1833	20687	21022	20468	21112	20993	20478	22791	24179	21566	22904	24101	22881	23108	22319	22767
12.2	20758	21314	20520	20864	21079	20131	22747	24430	21747	23219	23896	22999	23214	22258	23170
12.2167	20721	21181	20756	20870	20943	20226	22721	24438	21577	22949	23981	23032	23121	22370	22800
12.2333	20781	21308	20605	21180	20901	20377	22768	24471	21590	23056	23884	23186	23029	22421	22980
12.25	20753	20961	20391	20787	20999	20499	22643	24320	21454	23094	23960	23314	23074	22340	23032
12.2667	20808	21106	20666	21048	21054	20402	22587	24392	21425	23014	23888	22964	23295	22369	22826
12.2833	20919	21130	20364	20770	20769	20237	22677	24339	21657	23025	24197	23001	23121	22375	23071
12.3	20743	21004	20706	21062	20812	20543	22990	24308	21939	22934	23954	23139	23175	22222	23035
12.3167	20843	21192	20823	21144	21055	20845	22763	24213	21611	22865	24154	23004	23167	22338	22941
12.3333	20706	21116	20750	20936	21004	20636	22677	24377	21709	22930	24068	22620	22874	22481	22976
12.35	20946	21326	20738	20879	21035	20394	22859	24530	21611	22957	24052	22914	23212	22384	22906
12.3667	20720	21296	20475	20981	20905	20302	22785	24480	21698	23013	24220	22968	23460	22212	22935
12.3833	20786	21259	20732	21069	20718	20587	22778	24344	21523	22967	23925	22785	23009	22158	22912
12.4	20656	21028	20606	21152	21040	20670	22710	24247	21566	22722	24133	22821	23209	22368	22947
12.4167	20940	21141	20565	20621	20759	20770	22588	24082	21445	23102	23834	22849	23258	22553	23036
12.4333	20750	21198	20574	21058	21086	20620	22686	24313	21366	22840	23738	22865	23010	22355	23018
12.45	20870	21287	20333	20741	20711	20617	22864	24288	21728	23077	24131	22931	23078	22572	22956
12.4667	20787	21151	20605	20843	20763	20551	22789	24321	21554	22983	23992	22981	23257	22277	22746
12.4833	20890	21260	20669	20830	20648	20483	22812	24370	21670	22851	24048	22880	23133	22276	22983
12.5	20747	21254	20411	20940	20701	20101	22648	24342	21514	22885	24192	22554	23405	22331	22875
12.5167	20847	21374	20438	20798	20747	20481	22833	24307	21784	22928	23943	22872	23010	22327	23019
12.5333	20816	21080	20666	20768	20961	20156	22714	24226	21472	22746	23909	23113	22908	22197	22709
12.55	20811	20941	20614	20909	20836	20277	22575	24395	21777	22891	24067	22914	22985	22322	22873
12.5667	20595	21185	20442	20623	21091	20460	22634	24356	21717	22881	23943	22750	22818	22359	22939
12.5833	20518	21042	20338	20936	21160	20839	22611	24244	21623	22975	23700	22785	23133	22129	22748
12.6	20846	21059	20619	20716	20794	20392	22544	24070	21458	22836	23929	23010	23283	22489	22833
12.6167	20790	21293	20587	20695	20737	20236	22626	24103	21680	23093	23992	22598	23236	22210	22709
12.6333	20722	21164	20766	21068	20460	20469	22708	24432	21391	22797	24117	22931	23001	22374	22793
12.65	20721	21041	20470	20940	20489	20210	22687	24361	21507	22910	24030	22797	23155	22311	22971
12.6667	20817	20914	20569	20853	20418	20334	22603	24374	21596	22808	23622	22804	22938	22316	22755
12.6833	20579	21143	20585	20877	20824	20310	22635	24367	21538	22848	23891	22916	22916	22467	23012
12.7	20952	21261	20367	21116	20462	20360	22668	24431	21413	22689	24001	22776	23216	22329	22743
12.7167	20729	20937	20278	20852	20784	20329	22836	24154	21574	22886	24061	22807	23179	22483	22771
12.7333	20937	21190	20571	21064	20594	20168	22732	24431	21615	23096	23807	22905	22875	22042	22778
12.75	20727	21091	20518	20867	20840	20496	22774	24398	21506	22793	23865	22727	22947	22337	22815
12.7667	20846	21168	20511	20917	20551	20342	22744	24354	21486	22805	24002	23077	23218	22173	22745
12.7833	20885	21009	20391	20836	20727	20574	22658	24372	21591	22789	24171	22980	22897	22311	22649
12.8	20773	21027	20302	20971	20598	20210	22609	24272	21540	23263	23780	22753	23146	22255	22689
12.8167	20763	20952	20303	20685	20998	20429	22645	24213	21362	22758	23904	22925	22990	22060	22779
12.8333	20873	21135	20432	20750	20600	20413	22581	24565	21273	22692	23888	22760	23019	22074	22910
12.85	20731	21289	20504	20788	20570	20677	22690	24267	21420	22647	23814	22968	22985	22105	22896
12.8667	20836	21349	20743	20789	20437	20278	22641	24622	21592	23158	23823	22642	22866	22444	22795
12.8833	20603	21097	20410	20782	20504	20389	22695	24011	21473	22817	23753	22776	23207	22114	22609
12.9	20902	21431	20301	20657	20607	20492	22635	24223	21465	22797	23766	22631	23389	22090	22766
12.9167	20723	21302	20522	20609	20304	20207	22742	24277	21670	22672	24073	22882	23050	22178	22725
12.9333	20787	21345	20561	20733	20239	20283	22636	24300	21351	22856	23932	22682	22848	22237	22770
12.95	20793	21104	20576	20537	20301	20276	22503	24292	21646	22732	24040	22778	22874	22313	22619
12.9667	20660	21398	20362	20885	20301	20301	22603	24051	21382	22640	23722	22990	23014	22031	22713
12.9833	20846	21389	20665	20504	20678	20410	22617	24031	21534	22956	23771	23131	23258	22144	22660
13	20833	21125	20495	20873	20229	19873	22719	24018	21493	22816	23928	22982	23090	21989	22816
13.0167	20799	20977	20663	20806	20309	20268	22443	24368	21643	22974	23727	22409	23098	22193	22570
13.0333	20826	21170	20475	20856	20454	20397	22519	24172	21567	22971	23868	22691	23128	22310	22696
13.05	20778	20980	20329	20685	20430	20413	22729	23955	21448	22741	23706	22743	22785	22206	22832
13.0667	20607	20982	20236	20893	20375	20459	22713	24183	21612	22763	24127	22775	23199	22059	22662
13.0833	20547	21228	20474	20847	20411	20440	22568	23975	21530	22878	23894	22627	23128	22072	22812
13.1	20720	21119	20387	20895	20218	20313	22626	24108	21613	22901	23697	23064	22920	22126	22618
13.1167	20609	21096	20318	20657	20670	20114	22787	24033	21279	22645	23823	22800	22696	22186	22748
13.1333	20684	21136	20523	20954	20274	20379	22505	24149	21460	22623	23719	22573	22894	22045	22543
13.15	20680	20991	20396	20720	20596	20210	22467	24140	21266	22804	23418	22763	22955	22079	22771
13.1667	20976	21091	20286	20584	20251	20201	22597	24211	21177	22738	23944	22689	22792	22173	22827
13.1833	20761	21290	20363	20738	20303	20223	22529	24071	21359	22540	23722	22576	23049	22119	22624
13.2	20709	21086	20507	20721	20249	20299	22611	23882	21574	22843	23889	22790	22768	21965	22493
13.2167	20798	20900	20373	20811	20657	20579	22625	24145	21707	22832	23837	22560	23020	21960	22746
13.2333	20607	20978	20454	20610	20174	20351	22710	24089	21452	22868	23895	22531	22716	22078	22680
13.25	20734	21048	20376	20687	20040	20103	22476	23935	21377	22761	23937	22418	22980	22120	22664
13.2667	20778	21220	20654	20817	20395	20155	22509	24137	21334	22732	23821	22712	22710	21988	22421
13.2833	20788	21018	20435	20724	20279	20517	22441	24072	21472	22802	23815	22626	22749	22097	22610
13.3	20824	21047	20274	20737	20130	20251	22505	23787	21235	22820	23534	22776	22805	22054	22813
13.3167	20794	20899	20296	20917	19986	20418	22628	23946	21471	22845	23931	22733	22819	22114	22619
13.3333	20701	20892	20374	20761	19746	20487	22580	23834	21509	22858	23629	22759	23154	22191	22701
13.35	20773	21174	20340	20727	19850	20101	22565	24009	21535	22788	23570	22721	22961	22110	22604
13.3667	20741	21087	20214	20693	20067	20296	22491	24216	21510	22847	23882	22733	23008	22094	22653
13.3833	20615	21056	20306	20799	19987	20099	22421	24055	21413	22756	23648	22584	22800	21942	22682
13.4	20735	21209	20313	20834	20607	20215	22465	24061	21627	22730	23636	22522	22813	22036	22497
13.4167	20744	20956	20252	20596	20544	20140	22401	23934	21472	22717	23959	22381	22854	21973	22587
13.4333	20770	20976	20508	20856	19804	20187	22401	24057	21488	22817	23672	22739	22788	21996	22655
13.45	20538	21127	20534	20613	19981	19984	22472	24018	21234	22732	23901	22459	22680	22054	22661
13.4667	20671	21046	20378	20840	19939	20085	22647	24220	21299	22770	23935	22528	22798	22241	22573
13.4833	20710	20979	20571	20727	20161	20137	22560	23802	21503	22629	23859	22873	22630	21954	22512
13.5	20685	21040	20277	20816	20271	20272	22458	23879	21505	22618	23689	22720	22857	21816	22626
13.5167	20533	20927	20405	20430	20251	20079	22398	24131	21491	22669	23526	22575	22972	22179	22680
13.5333	20579	20930	20491	20858	19887	20002	22511	23980	21496	22603	23853	22684	22741	21937	22789
13.55	20932	20928	20474	20649	19746	20003	22526	24024	21593	22908	23656	22580	22840	22026	22668
13.5667	20605	20923	20584	20866	20024	20080	22531	23672	21187	22679	23793	22890	22865	22031	22627
13.5833	20836	21088	20606	20825	19977	20222	22505	23997	21290	22574	23606	22391	22762	21956	22517
13.6	20682	20793	20049	20852	19945	20156	22365	23905	21377	22785	23538	22833	22739	21997	22484
13.6167	20585	20838	20295	20903	19847	20049	22534	23877	21360	22661	23784	22567	22738	22005	22658
13.6333	20428	21092	20282	20635	19961	20077	22419	24003	21463	22673	23934	22365	22939	21941	22543
13.65	20778	21118	20040	20480	19991	20184	22565	23998	21509	22741	23689	22628	22729	22013	22393
13.6667	20449	20787	20006	20748	20070	19954	22422	23999	21187	22757	23830	22704	22738	21815	22713
13.6833	20759	20685	20179	20671	19883	20107	22370	24096	21425	22751	23965	22818	22581	22171	22701
13.7	20674	20786	20031	20364	19799	20213	22400	24033	21395	22766	23670	22761	22774	21832	22381
13.7167	20637	20820	20018	20821	19899	20308	22312	23923	21398	22842	23601	22707	22603	21946	22513
13.7333	20500	21093	20298	20692	19735	20116	22391	24015	21347	22536	23711	22416	22659	21982	22471
13.75	20718	20800	20164	20799	19780	19799	22314	23889	21348	22682	23451	22491	22690	22161	22658
13.7667	20555	21000	19887	20764	19794	20175	22400	23845	21258	22917	23682	22546	22827	21928	22490
13.7833	20657	20996	20091	20711	19837	20132	22356	24004	21433	22628	23698	22621	22705	21780	22404
13.8	20586	21139	20235	20715	19525	19977	22285	23940	21116	22637	23918	22480	22676	22048	22491
13.8167	20867	20960	20380	20623	19390	20238	22445	24094	21344	22705	23605	22608	22832	21916	22542
13.8333	20688	21103	20705	20828	20104	20009	22197	23790	21283	22656	23855	22440	22775	21900	22725
13.85	20545	20745	20393	20627	19787	20023	22395	24134	21382	22503	23502	22654	22560	21675	22648
13.8667	20535	20868	20511	20789	19481	20040	22295	23883	21229	22800	23673	22430	22244	21881	22521
13.8833	20527	20911	20609	20699	19584	19787	22155	23967	21198	22787	23587	22415	22568	21863	22392
13.9	20620	21138	20395	20553	19940	19938	22253	24080	21379	22710	23529	22628	22756	21913	22306
13.9167	20802	20814	20436	20557	19471	20065	22323	23791	21233	22600	23553	22612	22644	21802	22221
13.9333	20745	20825	20187	20699	19682	20142	22358	23934	21193	22545	23695	22761	22804	21984	22557
13.95	20703	21025	20498	20800	19619	19990	22294	23804	21196	22320	23356	22768	22957	21910	22569
13.9667	20582	20767	20299	20411	19419	20168	22449	23780	21289	22498	23826	22520	22619	21976	22546
13.9833	20595	20737	20359	20840	19492	19768	22429	23748	21053	22642	23881	22473	22793	21734	22554
14	20648	20822	20221	20848	19447	19765	22426	23904	21448	22465	23300	22450	22919	21719	22235
14.0167	20458	21011	20333	20661	19899	20193	22410	23998	21349	22460	23516	22809	22731	22076	22451
14.0333	20460	20821	20332	20582	19868	19957	22203	23773	21426	22495	23878	22556	22452	21896	22429
14.05	20739	20511	20221	20392	19538	19949	22287	24016	21240	22431	23617	22581	22491	21793	22346
14.0667	20338	20982	20271	20603	19681	19490	22418	23800	21193	22524	23352	22747	22837	21688	22365
14.0833	20638	20829	20330	20664	19589	19941	22240	23753	21130	22378	23707	22699	23018	21856	22389
14.1	20412	20650	20183	20799	19442	20015	22309	23959	21578	22518	23689	22877	22774	21613	22434
14.1167	20512	20759	20402	20842	19402	20269	22317	23748	21236	22742	23402	22592	22732	21826	22363
14.1333	20272	20973	20450	20618	19658	20088	21981	23766	21281	22608	23533	22523	22593	22026	22326
14.15	20353	20884	20467	20690	19757	20023	22375	23983	21161	22394	23801	22436	22443	21584	22567
14.1667	20433	20977	20415	20504	19499	20012	22313	23644	21293	22373	23254	22637	22545	21924	22353
14.1833	20482	20796	20194	20551	19426	19991	22117	23694	21245	22648	23728	22743	22581	21731	22353
14.2	20430	20645	20185	20320	19291	19624	22106	23810	21011	22428	23503	22839	22445	21667	22484
14.2167	20542	20682	20242	20552	19271	20011	22395	23748	21075	22532	23403	22801	22526	21558	22418
14.2333	20613	20890	20397	20549	19432	20102	22274	23693	21354	22807	23460	22233	22550	21898	22022
14.25	20577	20727	20337	20447	19623	19750	22062	23948	21183	22444	23653	22559	22936	21791	22312
14.2667	20484	20700	20057	20759	19677	19951	22365	23697	21125	22458	23715	22246	22476	21726	22464
14.2833	20785	20856	20108	20436	19798	20171	22039	23620	21370	22504	23518	22010	22576	21715	22357
14.3	20400	20681	20507	20617	19629	19853	22153	23943	21113	22486	23443	22282	22371	21636	22338
14.3167	20392	20878	20160	20566	19268	19927	22324	23852	21265	22682	23492	22726	22506	21740	22336
14.3333	20726	20960	20144	20796	19364	20013	22300	23541	21215	22444	23796	22164	22596	21569	22332
14.35	20624	20802	20300	20658	19470	20135	22177	23845	21200	22352	23850	22718	22534	21616	22354
14.3667	20617	20798	20181	20485	19244	19974	22085	23862	21162	22484	23254	22744	22742	21796	22359
14.3833	20754	20663	19893	20538	19280	20077	22162	23716	21105	22244	23649	22523	22445	21837	22386
14.4	20600	20706	20219	20485	19181	20311	22319	23689	21159	22499	23438	22447	22534	21563	22303
14.4167	20587	20726	20078	20603	19005	19966	22189	23736	21197	22682	23353	22448	22646	21678	22287
14.4333	20235	20799	20185	20454	19209	19859	22151	23611	21263	22399	23492	22430	22596	21993	22360
14.45	20729	20938	20363	20450	19003	19740	22257	23539	21176	22319	23537	22385	22484	21643	22126
14.4667	20749	20707	20146	20379	19247	19681	22202	23598	21236	22422	23299	22362	22561	21648	22276
14.4833	20500	20666	20375	20604	19399	19680	22170	24091	21048	22581	23314	22402	22618	21743	22492
14.5	20529	21159	20140	20516	19532	20036	22257	23689	21075	22579	23223	22587	22528	21586	22211
14.5167	20636	20874	20322	20464	19235	19882	22151	23533	21175	22466	23553	22172	22801	21965	22258
14.5333	20532	20839	20305	20696	19110	20079	22257	23735	21104	22407	23413	22369	22477	21723	22270
14.55	20696	20682	20102	20458	19248	20044	21930	23908	21276	22417	23476	22215	22470	21748	22419
14.5667	20506	20940	20496	20404	19261	20137	22019	23591	21236	22440	23517	22322	22658	21578	22420
14.5833	20452	20959	20344	20462	19024	19918	22289	23887	21182	22694	23773	22589	22516	21667	22576
14.6	20346	20980	20379	20513	19007	20018	22175	23827	21017	22565	23455	22356	22411	21750	22294
14.6167	20616	20656	20351	20451	19307	20030	22224	23648	21064	22588	23294	22528	22398	21705	22193
14.6333	20442	20719	20367	20758	19155	19836	22355	23600	20864	22433	23256	22284	22546	21628	22342
14.65	20235	20790	20092	20449	19029	20111	22107	23658	20978	22510	23567	22576	22612	21730	22236
14.6667	20525	20646	20228	20630	18931	19673	22207	23803	21018	22609	23389	22447	22753	21594	22166
14.6833	20612	20868	20195	20267	18987	19968	22155	23653	21009	22462	23193	22055	22428	21570	22217
14.7	20372	20732	20163	20579	19396	19846	22211	23713	21216	22494	23466	22497	22375	21651	22274
14.7167	20328	20499	20181	20475	18954	19940	22269	23603	21245	22371	23265	22332	22515	21600	22097
14.7333	20389	20823	20268	20302	18666	20193	21984	23500	21222	22551	23396	22469	22324	21667	22294
14.75	20490	20719	20168	20385	18973	19801	22155	23583	21201	22501	23250	21997	22443	21667	22327
14.7667	20228	20727	20162	20284	18836	19835	22277	23652	20985	22293	23256	22316	22260	21709	22226
14.7833	20344	20852	20350	20474	18951	19895	22290	23374	21018	22522	23157	22051	22278	21676	22249
14.8	20627	20885	20274	20438	19106	19947	22209	23571	21260	22313	23321	22132	22221	21625	22281
14.8167	20328	20741	20286	20481	18718	20108	22054	23746	21065	22308	23333	22217	22496	21261	22464
14.8333	20256	20746	20149	20452	18868	20316	22067	23735	21121	22719	23650	22266	22510	21620	22319
14.85	20446	20747	20205	20494	18906	20125	22027	23514	21045	22544	23191	22387	22290	21417	22263
14.8667	20286	20785	20183	20323	19005	20093	22172	23640	21000	22299	23191	22229	22246	21589	22213
14.8833	20642	20590	20283	20419	19156	19879	22083	23758	20918	22318	23324	22451	22306	21406	22316
14.9	20402	21007	20070	20547	19025	19941	22019	23704	21055	22169	23472	22476	22343	21618	22106
14.9167	20555	20732	20120	20496	18718	19620	22227	23749	21089	22413	23254	22302	22193	21700	22208
14.9333	20479	20873	20299	20350	18819	20225	22012	23725	21003	22046	23399	22008	22578	21477	22127
14.95	20422	20758	20137	20502	19136	19976	22014	23350	21022	22509	23428	22123	22164	21703	22214
14.9667	20432	20798	20105	20467	18785	19944	22030	23669	21031	22375	23430	22249	22456	21513	22175
14.9833	20497	20668	20142	20279	18963	19735	21997	23564	20942	22235	23340	22437	22578	21388	22371
15	20455	20763	20282	20490	19220	19880	21890	23723	21180	22183	23401	22371	22171	21774	22415
15.0167	20273	20761	20336	20522	19090	19689	22030	23777	20984	22569	23469	22457	22372	21579	21990
15.0333	20523	20524	20413	20463	18593	19734	22000	23879	21063	22312	23387	22206	22445	21743	22168
15.05	20531	20593	20053	20538	18804	19744	22223	23551	21179	22210	23399	22243	22376	21407	22362
15.0667	20360	20504	20012	20450	18705	19769	21893	23563	21104	22380	23204	22443	22353	21495	22187
15.0833	20368	20752	20168	20541	18421	19716	22050	23702	20936	22368	23255	22338	22515	21642	22071
15.1	20574	20827	20256	20321	18856	19907	22086	23454	20945	22427	23273	22283	22317	21553	22094
15.1167	20313	20622	20056	20291	18813	19876	22037	23650	21063	22436	23306	22148	22173	21459	22220
15.1333	20358	20611	19974	20265	18855	19996	22014	23532	20953	22506	23136	22457	22340	21548	22097
15.15	20141	20793	19962	20311	18984	19896	21851	23382	20827	22263	23341	22144	22335	21412	22010
15.1667	20245	20757	20001	20472	18751	19948	22034	23349	21094	22377	23204	22321	22226	21489	22147
15.1833	20358	20848	20272	20225	18598	19867	22281	23651	20830	22269	23204	22239	22141	21528	22032
15.2	20228	20813	20046	20383	18775	19793	21919	23515	21047	22336	23322	22212	22167	21487	22101
15.2167	20500	20350	20058	20414	18588	19630	22196	23180	21042	22310	23540	22222	22209	21574	22043
15.2333	20427	21137	20384	20122	18658	19757	22056	23342	21067	22205	23341	22334	22211	21473	22136
15.25	20623	20716	20241	20483	18527	19754	22088	23410	21035	22179	23219	22378	22407	21370	22004
15.2667	20341	20681	20276	20462	18709	19787	22025	23305	20835	22346	23224	21989	21993	21508	22305
15.2833	20410	20537	20227	20452	18611	19958	21938	23625	20818	22178	23103	22582	22230	21457	22123
15.3	20270	20546	20108	20241	18477	19689	21793	23518	20689	22337	23431	22241	22232	21643	22325
15.3167	20433	20745	19975	20387	18344	19912	21981	23393	21054	22362	23486	22219	22461	21583	21937
15.3333	20226	20712	19987	20351	18391	19601	21908	23460	20981	22187	23143	22163	22190	21329	22006
15.35	20432	20623	20108	20462	18522	19689	22086	23511	21022	22280	22954	22234	22304	21384	22211
15.3667	20394	20579	20287	20259	18607	19743	22000	23357	21254	21995	23068	22292	22230	21487	22067
15.3833	20603	20649	20208	20407	18670	19602	21782	23405	20994	22525	23337	22422	22321	21288	22297
15.4	20197	20744	20385	20239	19027	19798	22109	23254	20999	22480	23167	22487	22242	21641	21906
15.4167	20252	20567	20147	20327	18493	19731	22148	23431	21130	22214	23386	22175	22270	21282	22088
15.4333	20493	20694	20217	20309	18549	19713	21986	23504	21064	22200	23303	22052	22472	21569	22004
15.45	20418	20701	19994	20356	18619	19641	21926	23277	20683	22380	23439	22403	22331	21441	21752
15.4667	20308	20536	20112	20394	18455	19874	21887	23348	21100	22289	23444	22217	22136	21346	22167
15.4833	20419	20406	20063	20362	18614	19788	22118	23212	21162	22349	23085	21999	21996	21296	22126
15.5	20503	20648	19842	20243	18587	20137	21755	23214	20926	22518	23065	22223	22425	21223	22111
15.5167	20546	20355	20088	20417	18357	20105	22046	23251	21088	22237	23270	22101	22269	21401	21981
15.5333	20474	20779	19995	20240	18269	19839	21838	23572	21022	22272	22923	22280	22276	21357	22115
15.55	20287	20812	20206	20161	18403	19726	21933	23342	20997	22286	23098	22027	22311	21301	21996
15.5667	20321	20886	20219	20401	18504	19622	21844	23426	21080	21918	23084	22117	22110	21324	21836
15.5833	20561	20719	20011	20218	18372	19581	21707	23133	20904	22236	23229	22136	22293	21580	22066
15.6	20153	20805	20100	20314	18189	19670	21939	23200	21132	22032	23140	21960	22128	21404	21979
15.6167	20121	20848	20276	20140	18549	19669	21667	23400	21150	22039	23141	22135	22034	21398	22025
15.6333	20366	20661	20071	20392	18162	19733	21809	23334	20752	21920	23263	22308	22122	21304	21856
15.65	20429	20641	19886	19970	18532	19492	21991	23245	20914	22415	23328	22281	22241	21537	21856
15.6667	20287	20705	20217	20219	18508	19912	21975	23229	21009	22269	23183	21962	21988	21462	21986
15.6833	20338	20604	20044	20202	18630	19529	21585	23325	20885	22377	23208	22130	22085	21395	21787
15.7	20112	20722	20252	20101	18712	19688	22023	23239	21013	22180	22985	22312	22059	21431	22078
15.7167	20567	20589	20124	20084	18543	19637	21870	23242	20842	22362	22934	22137	22102	21240	21953
15.7333	20320	20723	20016	20342	17988	19489	21737	23279	20829	22175	23146	22230	22199	21285	22002
15.75	20086	20617	20141	20090	18311	19700	21876	23484	20792	22403	23304	22144	22529	21474	22152
15.7667	20159	20487	19934	19978	18259	19533	21827	23066	20706	22293	23197	22220	22340	21247	21962
15.7833	20282	20540	20045	20165	18111	19556	21781	22900	20920	22171	23023	22222	22080	21285	22069
15.8	20272	20263	20085	19972	18077	19762	21829	23244	20925	22212	23197	22246	22219	21218	21714
15.8167	19983	20373	19750	20122	18078	19634	21807	23386	20962	22178	22806	22104	21904	21331	21902
15.8333	20424	20638	20013	20124	18155	19641	21947	23196	20582	21834	23115	22053	22029	21263	21813
15.85	20443	20642	20110	20130	18294	19792	21836	23444	20881	22242	23192	22096	21899	21407	21871
15.8667	20190	20315	20133	20027	18302	19606	21905	23271	20807	22190	23100	21988	21997	21208	21962
15.8833	19998	20597	19784	19951	17750	19534	21883	23251	20782	21947	22998	22165	22118	21230	21907
15.9	20354	20592	19913	20041	18074	19509	21649	23469	20859	21937	23139	22180	22229	21337	21808
15.9167	20112	20571	19835	20321	17993	19871	21550	23144	20872	22071	23038	22265	22154	21165	21764
15.9333	20348	20369	19888	20238	17981	19549	21701	23141	20869	22060	22948	21880	21933	21292	21956
15.95	20301	20566	19899	20348	18080	19628	21698	22998	20904	22024	23314	22039	22241	21180	21965
15.9667	20456	20718	20020	20110	18129	19625	21696	23214	20939	22072	22790	21945	22014	21221	22022
15.9833	19846	20334	19927	20292	17848	19617	21746	23423	20888	22125	22968	22027	22022	21225	21986
16	20342	20391	20104	20203	18357	19415	21845	23185	21012	22105	23084	22107	22142	21114	21751
16.0167	20492	20466	19927	20221	17958	19510	21625	23361	20950	22040	23019	21922	22249	21388	21765
16.0333	20231	20456	19965	20220	17862	19559	21747	23237	20976	22046	23135	22097	22061	21288	21915
16.05	20340	20608	20128	20018	18105	19347	21780	22928	20774	22228	22965	22232	22039	21165	21833
16.0667	20198	20767	19781	20001	17706	19576	21835	23165	20832	22119	22935	22302	22137	21318	21805
16.0833	20206	20641	19972	20098	18072	19505	21937	23051	20818	21944	22978	22038	22408	21128	22013
16.1	19931	20333	19813	20118	17771	19509	21915	22999	20682	21940	23270	22100	21983	21386	21823
16.1167	20189	20666	19911	20197	18081	19843	21733	23167	20825	22281	22931	22177	22028	21103	21757
16.1333	20176	20729	19996	20140	17875	19624	21643	23068	20899	22181	22759	22132	21988	21248	22085
16.15	19863	20217	19841	20202	17857	19909	21802	23273	20911	22044	22757	22230	21965	21139	22076
16.1667	20468	20581	19945	20101	18055	19650	21613	23180	20744	22035	23328	21965	22038	21134	21961
16.1833	20329	20719	19953	20138	17706	19757	21734	23133	20787	22157	22819	22156	21819	21144	22046
16.2	20376	20529	19895	20154	17863	19796	21809	23123	20926	21742	22851	21997	22084	21326	22021
16.2167	20178	20643	20015	20176	17761	19814	21619	22820	20762	21919	22956	21951	21891	21210	21909
16.2333	20212	20594	19869	20245	17681	19800	21615	23038	20823	22282	23144	21802	22075	21019	21802
16.25	19815	20495	19930	20082	17934	19494	21509	23218	20757	22209	22973	22091	22316	21297	21828
16.2667	20287	20469	19855	20115	17618	19547	21775	23081	20878	22215	23039	21888	21930	21022	21882
16.2833	20098	20515	20002	19936	17878	19615	21745	23024	20714	22229	23130	22138	22005	21149	21885
16.3	20367	20550	20118	20097	17863	19733	21601	23152	20700	21977	22829	21740	22093	21153	21825
16.3167	20255	20201	19767	20330	17894	19390	21929	23000	20999	21902	23071	22039	21880	21125	21797
16.3333	19991	20408	20114	20152	17759	19472	21755	23101	20682	22159	23170	22075	22009	21190	21864
16.35	20023	20497	19750	20365	17648	19653	21503	23115	20838	22367	23022	22048	21986	21056	21762
16.3667	20034	20411	20031	19964	17729	19938	21545	23034	20644	22053	23055	22172	22045	21160	21878
16.3833	20093	20253	19867	20165	17801	19396	21538	23056	20801	22151	23360	22265	22089	21230	21708
16.4	20147	20452	19846	20220	17698	19546	21869	23097	20682	22074	23030	22144	22063	21176	21780
16.4167	20214	20380	19976	19993	17723	19339	21837	22909	20826	22447	22847	22148	21784	20939	21801
16.4333	20166	20443	19897	19883	17714	19510	21657	23047	20676	22033	22981	21879	21892	20999	21699
16.45	20257	20372	20033	20122	17754	19362	21876	23093	20621	22213	23029	21777	21963	21162	21663
16.4667	20460	20545	19917	19962	17586	19269	21780	22872	20576	21811	23081	21829	22103	21162	21862
16.4833	20110	20543	19613	19922	17554	19403	21680	23094	20635	21853	23231	22116	21838	20955	21897
16.5	20232	20294	19615	19955	17745	19445	21502	22929	20698	22208	22934	21607	21880	21072	21779
16.5167	20222	20486	19826	20087	17697	19471	21545	23164	20894	21932	23002	22125	21753	20993	21897
16.5333	20131	20343	19899	19821	17599	19625	21646	23161	20670	22061	22973	22319	21939	21072	21844
16.55	20214	20512	19785	19900	17470	19611	21690	22820	20800	22028	23093	21773	21789	21326	21749
16.5667	20127	20652	19643	20025	17749	19468	21432	23133	20796	21956	23056	21825	21981	20874	21848
16.5833	19904	20646	19866	19939	17535	19512	21458	23057	20541	22085	22882	21693	22119	21052	21818
16.6	20073	20398	19727	19890	17801	19466	21722	23064	20714	21695	22836	21831	22046	20995	21756
16.6167	20207	20287	19801	19819	17562	19521	21719	23008	20385	21929	23049	21753	21792	20824	21671
16.6333	19996	20229	19770	20103	17420	19305	21628	22756	21033	22053	22525	21959	22032	20831	21779
16.65	20113	20278	19712	20007	17510	19567	21629	22776	20727	22054	22910	21839	22015	20953	21818

## Sheet: 7D
seed concentration (%)	half_time (h)		seed concentration (%)	mean half_time (h)	Standard deviation
0	2.73754		0	2.60159	0.0963775
0	2.54207		1	1.67821	0.0254621
0	2.52516		3	1.68999	0.179053
1	1.71086		10	1.62692	0.0461555
1	1.67504		30	1.03061	0.0547364
1	1.64873
3	1.83479
3	1.43769
3	1.79749
10	1.68873
10	1.61417
10	1.57786
30	1.08226
30	1.05472
30	0.954855
